# Supplementary material for: IL-1-driven stromal–neutrophil interactions define a subset of patients with inflammatory bowel disease that does not respond to therapies
Source: Nat Med. 2021 Oct 21;27(11):1970–81. doi: 10.1038/s41591-021-01520-5 (PMC8604730; doi:10.1038/s41591-021-01520-5)
Supplement: Supplementary file 3 — WGCNA discovery cohort analysis. [file 41591_2021_1520_MOESM3_ESM.xlsx]

## Sheet: module_gene_info
Genes contained in each module and their correlation with all modules
geneid	geneName	module
ENSG00000088727	KIF9	M19
ENSG00000147684	NDUFB9	M19
ENSG00000136261	BZW2	M19
ENSG00000250479	CHCHD10	M19
ENSG00000127838	PNKD	M19
ENSG00000135940	COX5B	M19
ENSG00000169021	UQCRFS1	M19
ENSG00000164919	COX6C	M19
ENSG00000178741	COX5A	M19
ENSG00000014641	MDH1	M19
ENSG00000170004	CHD3	M19
ENSG00000170425	ADORA2B	M19
ENSG00000099624	ATP5F1D	M19
ENSG00000137547	MRPL15	M19
ENSG00000107262	BAG1	M19
ENSG00000178996	SNX18	M19
ENSG00000159199	ATP5MC1	M19
ENSG00000197747	S100A10	M19
ENSG00000090266	NDUFB2	M19
ENSG00000241837	ATP5PO	M19
ENSG00000233836	AC139769.1	M19
ENSG00000118473	SGIP1	M19
ENSG00000169020	ATP5ME	M19
ENSG00000090263	MRPS33	M19
ENSG00000146066	HIGD2A	M19
ENSG00000152601	MBNL1	M19
ENSG00000137038	DMAC1	M19
ENSG00000118508	RAB32	M19
ENSG00000112312	GMNN	M19
ENSG00000165637	VDAC2	M19
ENSG00000235957	COX7CP1	M19
ENSG00000130779	CLIP1	M19
ENSG00000178982	EIF3K	M19
ENSG00000182512	GLRX5	M19
ENSG00000140990	NDUFB10	M19
ENSG00000135617	PRADC1	M19
ENSG00000127184	COX7C	M19
ENSG00000123179	EBPL	M19
ENSG00000154723	ATP5PF	M19
ENSG00000112357	PEX7	M19
ENSG00000164687	FABP5	M19
ENSG00000123472	ATPAF1	M19
ENSG00000111775	COX6A1	M19
ENSG00000166128	RAB8B	M19
ENSG00000109270	LAMTOR3	M19
ENSG00000173467	AGR3	M19
ENSG00000125968	ID1	M19
ENSG00000189227	C15orf61	M19
ENSG00000162300	ZFPL1	M19
ENSG00000169855	ROBO1	M19
ENSG00000176340	COX8A	M19
ENSG00000196553	CCDC196	M19
ENSG00000143158	MPC2	M19
ENSG00000165233	CARD19	M19
ENSG00000160446	ZDHHC12	M19
ENSG00000033867	SLC4A7	M19
ENSG00000160124	CCDC58	M19
ENSG00000123104	ITPR2	M19
ENSG00000099795	NDUFB7	M19
ENSG00000257084	MIR200CHG	M19
ENSG00000159214	CCDC24	M19
ENSG00000114554	PLXNA1	M19
ENSG00000119421	NDUFA8	M19
ENSG00000115286	NDUFS7	M19
ENSG00000168273	SMIM4	M19
ENSG00000277972	CISD3	M19
ENSG00000173915	ATP5MD	M19
ENSG00000103018	CYB5B	M19
ENSG00000130159	ECSIT	M19
ENSG00000165389	SPTSSA	M19
ENSG00000224961	LINC01752	M19
ENSG00000169689	CENPX	M19
ENSG00000168653	NDUFS5	M19
ENSG00000182154	MRPL41	M19
ENSG00000172366	MCRIP2	M19
ENSG00000262814	MRPL12	M19
ENSG00000131174	COX7B	M19
ENSG00000004779	NDUFAB1	M19
ENSG00000178175	ZNF366	M19
ENSG00000183978	COA3	M19
ENSG00000163444	TMEM183A	M19
ENSG00000171735	CAMTA1	M19
ENSG00000241370	RPP21	M19
ENSG00000134291	TMEM106C	M19
ENSG00000130560	UBAC1	M19
ENSG00000125652	ALKBH7	M19
ENSG00000126653	NSRP1	M19
ENSG00000100300	TSPO	M19
ENSG00000108840	HDAC5	M19
ENSG00000112304	ACOT13	M19
ENSG00000257303	AC073896.2	M19
ENSG00000183648	NDUFB1	M19
ENSG00000054267	ARID4B	M19
ENSG00000184076	UQCR10	M19
ENSG00000173660	UQCRH	M19
ENSG00000173120	KDM2A	M19
ENSG00000125458	NT5C	M19
ENSG00000130520	LSM4	M19
ENSG00000126267	COX6B1	M19
ENSG00000164258	NDUFS4	M19
ENSG00000175581	MRPL48	M19
ENSG00000236540	AC006547.1	M19
ENSG00000165283	STOML2	M19
ENSG00000111412	C12orf49	M19
ENSG00000148187	MRRF	M19
ENSG00000214046	SMIM7	M19
ENSG00000130720	FIBCD1	M19
ENSG00000184752	NDUFA12	M19
ENSG00000119705	SLIRP	M19
ENSG00000285508	AL034430.1	M19
ENSG00000128923	MINDY2	M19
ENSG00000118939	UCHL3	M19
ENSG00000104886	PLEKHJ1	M19
ENSG00000099800	TIMM13	M19
ENSG00000051620	HEBP2	M19
ENSG00000151665	PIGF	M19
ENSG00000228223	HCG11	M19
ENSG00000107020	PLGRKT	M19
ENSG00000241127	YAE1D1	M19
ENSG00000077684	JADE1	M19
ENSG00000180992	MRPL14	M19
ENSG00000158552	ZFAND2B	M19
ENSG00000088986	DYNLL1	M19
ENSG00000123545	NDUFAF4	M19
ENSG00000160213	CSTB	M19
ENSG00000186010	NDUFA13	M19
ENSG00000169567	HINT1	M19
ENSG00000111269	CREBL2	M19
ENSG00000002330	BAD	M19
ENSG00000188186	LAMTOR4	M19
ENSG00000110717	NDUFS8	M19
ENSG00000175756	AURKAIP1	M19
ENSG00000175416	CLTB	M19
ENSG00000178821	TMEM52	M19
ENSG00000005238	FAM214B	M19
ENSG00000182165	TP53TG1	M19
ENSG00000164405	UQCRQ	M19
ENSG00000176871	WSB2	M19
ENSG00000236935	AP003774.4	M19
ENSG00000146247	PHIP	M19
ENSG00000112695	COX7A2	M19
ENSG00000169291	SHE	M19
ENSG00000166136	NDUFB8	M19
ENSG00000149212	SESN3	M19
ENSG00000130770	ATP5IF1	M19
ENSG00000239789	MRPS17	M19
ENSG00000188643	S100A16	M19
ENSG00000171443	ZNF524	M19
ENSG00000164897	TMUB1	M19
ENSG00000186174	BCL9L	M19
ENSG00000070540	WIPI1	M19
ENSG00000174917	C19orf70	M19
ENSG00000118680	MYL12B	M19
ENSG00000013306	SLC25A39	M19
ENSG00000131475	VPS25	M19
ENSG00000241685	ARPC1A	M19
ENSG00000141741	MIEN1	M19
ENSG00000183172	SMDT1	M19
ENSG00000203724	C1orf53	M19
ENSG00000110200	ANAPC15	M19
ENSG00000174021	GNG5	M19
ENSG00000182180	MRPS16	M19
ENSG00000187840	EIF4EBP1	M19
ENSG00000184983	NDUFA6	M19
ENSG00000143771	CNIH4	M19
ENSG00000179284	DAND5	M19
ENSG00000106100	NOD1	M19
ENSG00000204922	UQCC3	M19
ENSG00000103363	ELOB	M19
ENSG00000179933	C14orf119	M19
ENSG00000135441	BLOC1S1	M19
ENSG00000256043	CTSO	M19
ENSG00000004455	AK2	M19
ENSG00000132423	COQ3	M19
ENSG00000241468	ATP5MF	M19
ENSG00000155368	DBI	M19
ENSG00000171135	JAGN1	M19
ENSG00000169718	DUS1L	M19
ENSG00000115128	SF3B6	M19
ENSG00000277053	GTF2IP1	M19
ENSG00000137714	FDX1	M19
ENSG00000267520	AC010733.2	M19
ENSG00000181924	COA4	M19
ENSG00000272523	LINC01023	M19
ENSG00000127540	UQCR11	M19
ENSG00000261740	BOLA2-SMG1P6	M19
ENSG00000173085	COQ2	M19
ENSG00000151366	NDUFC2	M19
ENSG00000148334	PTGES2	M19
ENSG00000099977	DDT	M19
ENSG00000250017	AC117529.1	M19
ENSG00000100348	TXN2	M19
ENSG00000174547	MRPL11	M19
ENSG00000062582	MRPS24	M19
ENSG00000198399	ITSN2	M19
ENSG00000145494	NDUFS6	M19
ENSG00000109084	TMEM97	M19
ENSG00000183527	PSMG1	M19
ENSG00000012822	CALCOCO1	M19
ENSG00000275966	AC110285.6	M19
ENSG00000197070	ARRDC1	M19
ENSG00000173457	PPP1R14B	M19
ENSG00000235016	SEMA3F-AS1	M19
ENSG00000139428	MMAB	M19
ENSG00000284797	AC008397.1	M19
ENSG00000054148	PHPT1	M19
ENSG00000112406	HECA	M19
ENSG00000163319	MRPS18C	M19
ENSG00000165501	LRR1	M19
ENSG00000067900	ROCK1	M19
ENSG00000169738	DCXR	M19
ENSG00000246705	H2AFJ	M19
ENSG00000197956	S100A6	M19
ENSG00000178449	COX14	M19
ENSG00000128626	MRPS12	M19
ENSG00000160194	NDUFV3	M19
ENSG00000181649	PHLDA2	M19
ENSG00000120509	PDZD11	M19
ENSG00000074071	MRPS34	M19
ENSG00000243678	NME2	M19
ENSG00000147123	NDUFB11	M19
ENSG00000215769	ARHGAP27P1-BPTFP1-KPNA2P3	M19
ENSG00000180628	PCGF5	M19
ENSG00000122545	2007-09-01	M19
ENSG00000075407	ZNF37A	M19
ENSG00000080503	SMARCA2	M19
ENSG00000134375	TIMM17A	M19
ENSG00000185043	CIB1	M19
ENSG00000241990	PRR34-AS1	M19
ENSG00000167862	MRPL58	M19
ENSG00000169288	MRPL1	M19
ENSG00000070423	RNF126	M19
ENSG00000103769	RAB11A	M19
ENSG00000103249	CLCN7	M19
ENSG00000108528	SLC25A11	M19
ENSG00000132507	EIF5A	M19
ENSG00000235288	AC099329.1	M19
ENSG00000158716	DUSP23	M19
ENSG00000172586	CHCHD1	M19
ENSG00000167283	ATP5MG	M19
ENSG00000169230	PRELID1	M19
ENSG00000176912	TYMSOS	M19
ENSG00000129925	TMEM8A	M19
ENSG00000129235	TXNDC17	M19
ENSG00000170906	NDUFA3	M19
ENSG00000159210	SNF8	M19
ENSG00000181029	TRAPPC5	M19
ENSG00000267855	NDUFA7	M19
ENSG00000121274	PAPD5	M19
ENSG00000125995	ROMO1	M19
ENSG00000178127	NDUFV2	M19
ENSG00000060237	WNK1	M19
ENSG00000146386	ABRACL	M19
ENSG00000095787	WAC	M19
ENSG00000119333	WDR34	M19
ENSG00000156411	ATP5MPL	M19
ENSG00000168569	TMEM223	M19
ENSG00000140264	SERF2	M19
ENSG00000155329	ZCCHC10	M19
ENSG00000233461	AL445524.1	M19
ENSG00000168214	RBPJ	M19
ENSG00000167799	NUDT8	M19
ENSG00000131051	RBM39	M19
ENSG00000079432	CIC	M19
ENSG00000055950	MRPL43	M19
ENSG00000053747	LAMA3	M19
ENSG00000115944	COX7A2L	M19
ENSG00000117713	ARID1A	M19
ENSG00000118640	VAMP8	M19
ENSG00000129255	MPDU1	M19
ENSG00000100804	PSMB5	M19
ENSG00000006757	PNPLA4	M19
ENSG00000062598	ELMO2	M19
ENSG00000131495	NDUFA2	M19
ENSG00000183011	NAA38	M19
ENSG00000176101	SSNA1	M19
ENSG00000023572	GLRX2	M19
ENSG00000179085	DPM3	M19
ENSG00000152284	TCF7L1	M19
ENSG00000163041	H3F3A	M19
ENSG00000166171	DPCD	M19
ENSG00000257151	PWAR6	M19
ENSG00000169976	SF3B5	M19
ENSG00000107223	EDF1	M19
ENSG00000149761	NUDT22	M19
ENSG00000063241	ISOC2	M19
ENSG00000143543	JTB	M19
ENSG00000149357	LAMTOR1	M19
ENSG00000115307	AUP1	M19
ENSG00000229833	PET100	M19
ENSG00000103254	FAM173A	M19
ENSG00000101084	C20orf24	M19
ENSG00000107960	STN1	M19
ENSG00000103490	PYCARD	M19
ENSG00000273899	NOL12	M19
ENSG00000184508	HDDC3	M19
ENSG00000175482	POLD4	M19
ENSG00000213719	CLIC1	M19
ENSG00000150779	TIMM8B	M19
ENSG00000021355	SERPINB1	M19
ENSG00000106400	ZNHIT1	M19
ENSG00000198015	MRPL42	M19
ENSG00000172531	PPP1CA	M19
ENSG00000177576	C18orf32	M19
ENSG00000172428	COPS9	M19
ENSG00000136273	HUS1	M19
ENSG00000082515	MRPL22	M19
ENSG00000116586	LAMTOR2	M19
ENSG00000116898	MRPS15	M19
ENSG00000106153	CHCHD2	M19
ENSG00000146425	DYNLT1	M19
ENSG00000114395	CYB561D2	M19
ENSG00000123353	ORMDL2	M19
ENSG00000111481	COPZ1	M19
ENSG00000284753	EEF1AKMT4	M19
ENSG00000189159	JPT1	M19
ENSG00000112667	DNPH1	M19
ENSG00000167797	CDK2AP2	M19
ENSG00000125826	RBCK1	M19
ENSG00000181991	MRPS11	M19
ENSG00000278615	C11orf98	M19
ENSG00000170855	TRIAP1	M19
ENSG00000104522	TSTA3	M19
ENSG00000175279	CENPS	M19
ENSG00000067715	SYT1	M19
ENSG00000160182	TFF1	M19
ENSG00000196358	NTNG2	M6
ENSG00000140030	GPR65	M6
ENSG00000088992	TESC	M6
ENSG00000176788	BASP1	M6
ENSG00000140678	ITGAX	M6
ENSG00000082074	FYB1	M6
ENSG00000077984	CST7	M6
ENSG00000113532	ST8SIA4	M6
ENSG00000000938	FGR	M6
ENSG00000071575	TRIB2	M6
ENSG00000142347	MYO1F	M6
ENSG00000213886	UBD	M6
ENSG00000165168	CYBB	M6
ENSG00000151651	ADAM8	M6
ENSG00000164691	TAGAP	M6
ENSG00000112303	VNN2	M6
ENSG00000103811	CTSH	M6
ENSG00000115956	PLEK	M6
ENSG00000185404	SP140L	M6
ENSG00000211896	IGHG1	M6
ENSG00000170542	SERPINB9	M6
ENSG00000184922	FMNL1	M6
ENSG00000261218	AC099524.1	M6
ENSG00000157368	IL34	M6
ENSG00000111913	RIPOR2	M6
ENSG00000136147	PHF11	M6
ENSG00000122679	RAMP3	M6
ENSG00000188404	SELL	M6
ENSG00000136826	KLF4	M6
ENSG00000127084	FGD3	M6
ENSG00000211897	IGHG3	M6
ENSG00000121552	CSTA	M6
ENSG00000130487	KLHDC7B	M6
ENSG00000129667	RHBDF2	M6
ENSG00000160255	ITGB2	M6
ENSG00000140368	PSTPIP1	M6
ENSG00000158517	NCF1	M6
ENSG00000180739	S1PR5	M6
ENSG00000204257	HLA-DMA	M6
ENSG00000265206	AC004687.1	M6
ENSG00000126759	CFP	M6
ENSG00000204287	HLA-DRA	M6
ENSG00000023902	PLEKHO1	M6
ENSG00000100055	CYTH4	M6
ENSG00000160326	SLC2A6	M6
ENSG00000115935	WIPF1	M6
ENSG00000100450	GZMH	M6
ENSG00000116824	CD2	M6
ENSG00000108622	ICAM2	M6
ENSG00000142102	PGGHG	M6
ENSG00000125910	S1PR4	M6
ENSG00000166750	SLFN5	M6
ENSG00000113088	GZMK	M6
ENSG00000129657	SEC14L1	M6
ENSG00000237988	OR2I1P	M6
ENSG00000081237	PTPRC	M6
ENSG00000102804	TSC22D1	M6
ENSG00000261205	NIFKP4	M6
ENSG00000126264	HCST	M6
ENSG00000100365	NCF4	M6
ENSG00000158856	DMTN	M6
ENSG00000105639	JAK3	M6
ENSG00000159110	IFNAR2	M6
ENSG00000133574	GIMAP4	M6
ENSG00000101082	SLA2	M6
ENSG00000125726	CD70	M6
ENSG00000132965	ALOX5AP	M6
ENSG00000211893	IGHG2	M6
ENSG00000171700	RGS19	M6
ENSG00000010671	BTK	M6
ENSG00000163508	EOMES	M6
ENSG00000073861	TBX21	M6
ENSG00000159496	RGL4	M6
ENSG00000186517	ARHGAP30	M6
ENSG00000146112	PPP1R18	M6
ENSG00000160791	CCR5	M6
ENSG00000147443	DOK2	M6
ENSG00000162692	VCAM1	M6
ENSG00000172575	RASGRP1	M6
ENSG00000155926	SLA	M6
ENSG00000029534	ANK1	M6
ENSG00000242574	HLA-DMB	M6
ENSG00000266094	RASSF5	M6
ENSG00000145779	TNFAIP8	M6
ENSG00000156127	BATF	M6
ENSG00000171476	HOPX	M6
ENSG00000164828	SUN1	M6
ENSG00000276231	PIK3R6	M6
ENSG00000276533	AC018926.2	M6
ENSG00000179583	CIITA	M6
ENSG00000175463	TBC1D10C	M6
ENSG00000164430	CGAS	M6
ENSG00000163600	ICOS	M6
ENSG00000255850	TMEM5-AS1	M6
ENSG00000168421	RHOH	M6
ENSG00000102879	CORO1A	M6
ENSG00000182557	SPNS3	M6
ENSG00000138795	LEF1	M6
ENSG00000164938	TP53INP1	M6
ENSG00000167208	SNX20	M6
ENSG00000227039	ITGB2-AS1	M6
ENSG00000143851	PTPN7	M6
ENSG00000225783	MIAT	M6
ENSG00000077420	APBB1IP	M6
ENSG00000005059	MCUB	M6
ENSG00000253755	IGHGP	M6
ENSG00000110876	SELPLG	M6
ENSG00000012660	ELOVL5	M6
ENSG00000105122	RASAL3	M6
ENSG00000186283	TOR3A	M6
ENSG00000233695	GAS6-AS1	M6
ENSG00000198771	RCSD1	M6
ENSG00000139436	GIT2	M6
ENSG00000166501	PRKCB	M6
ENSG00000070190	DAPP1	M6
ENSG00000152128	TMEM163	M6
ENSG00000104951	IL4I1	M6
ENSG00000204261	PSMB8-AS1	M6
ENSG00000135074	ADAM19	M6
ENSG00000198821	CD247	M6
ENSG00000213654	GPSM3	M6
ENSG00000280721	LINC01943	M6
ENSG00000133561	GIMAP6	M6
ENSG00000254802	AC022182.2	M6
ENSG00000079263	SP140	M6
ENSG00000163219	ARHGAP25	M6
ENSG00000213626	LBH	M6
ENSG00000128340	RAC2	M6
ENSG00000109943	CRTAM	M6
ENSG00000111348	ARHGDIB	M6
ENSG00000013016	EHD3	M6
ENSG00000152804	HHEX	M6
ENSG00000115165	CYTIP	M6
ENSG00000136286	MYO1G	M6
ENSG00000155849	ELMO1	M6
ENSG00000177721	ANXA2R	M6
ENSG00000153310	FAM49B	M6
ENSG00000013725	CD6	M6
ENSG00000143297	FCRL5	M6
ENSG00000103187	COTL1	M6
ENSG00000204161	C10orf128	M6
ENSG00000103522	IL21R	M6
ENSG00000141582	CBX4	M6
ENSG00000213809	KLRK1	M6
ENSG00000123329	ARHGAP9	M6
ENSG00000130755	GMFG	M6
ENSG00000096996	IL12RB1	M6
ENSG00000153563	CD8A	M6
ENSG00000241577	AC060234.3	M6
ENSG00000155961	RAB39B	M6
ENSG00000100985	MMP9	M6
ENSG00000173208	ABCD2	M6
ENSG00000211892	IGHG4	M6
ENSG00000004468	CD38	M6
ENSG00000213445	SIPA1	M6
ENSG00000115085	ZAP70	M6
ENSG00000153029	MR1	M6
ENSG00000105374	NKG7	M6
ENSG00000034053	APBA2	M6
ENSG00000163568	AIM2	M6
ENSG00000112486	CCR6	M6
ENSG00000100077	GRK3	M6
ENSG00000223865	HLA-DPB1	M6
ENSG00000172572	PDE3A	M6
ENSG00000142512	SIGLEC10	M6
ENSG00000027869	SH2D2A	M6
ENSG00000136167	LCP1	M6
ENSG00000100368	CSF2RB	M6
ENSG00000213658	LAT	M6
ENSG00000089820	ARHGAP4	M6
ENSG00000272211	AC114760.2	M6
ENSG00000066336	SPI1	M6
ENSG00000138639	ARHGAP24	M6
ENSG00000015285	WAS	M6
ENSG00000135899	SP110	M6
ENSG00000198851	CD3E	M6
ENSG00000121281	ADCY7	M6
ENSG00000136490	LIMD2	M6
ENSG00000169442	CD52	M6
ENSG00000248099	INSL3	M6
ENSG00000125772	GPCPD1	M6
ENSG00000213413	PVRIG	M6
ENSG00000020633	RUNX3	M6
ENSG00000072818	ACAP1	M6
ENSG00000121966	CXCR4	M6
ENSG00000124772	CPNE5	M6
ENSG00000198885	ITPRIPL1	M6
ENSG00000227507	LTB	M6
ENSG00000109103	UNC119	M6
ENSG00000121895	TMEM156	M6
ENSG00000161929	SCIMP	M6
ENSG00000122122	SASH3	M6
ENSG00000124126	PREX1	M6
ENSG00000162511	LAPTM5	M6
ENSG00000280153	AC133065.3	M6
ENSG00000122986	HVCN1	M6
ENSG00000163564	PYHIN1	M6
ENSG00000131401	NAPSB	M6
ENSG00000128271	ADORA2A	M6
ENSG00000257108	NHLRC4	M6
ENSG00000204252	HLA-DOA	M6
ENSG00000104972	LILRB1	M6
ENSG00000131378	RFTN1	M6
ENSG00000162433	AK4	M6
ENSG00000161405	IKZF3	M6
ENSG00000168918	INPP5D	M6
ENSG00000273272	U62317.5	M6
ENSG00000005844	ITGAL	M6
ENSG00000125869	LAMP5	M6
ENSG00000205744	DENND1C	M6
ENSG00000253522	MIR3142HG	M6
ENSG00000081320	STK17B	M6
ENSG00000126246	IGFLR1	M6
ENSG00000186810	CXCR3	M6
ENSG00000105967	TFEC	M6
ENSG00000272086	AC025181.2	M6
ENSG00000086730	LAT2	M6
ENSG00000069424	KCNAB2	M6
ENSG00000113263	ITK	M6
ENSG00000196405	EVL	M6
ENSG00000100767	PAPLN	M6
ENSG00000167535	CACNB3	M6
ENSG00000101017	CD40	M6
ENSG00000235568	NFAM1	M6
ENSG00000228278	ORM2	M6
ENSG00000005810	MYCBP2	M6
ENSG00000198883	PNMA5	M6
ENSG00000130775	THEMIS2	M6
ENSG00000146192	FGD2	M6
ENSG00000267121	AC008105.3	M6
ENSG00000236977	ANKRD44-IT1	M6
ENSG00000182866	LCK	M6
ENSG00000285417	BX571818.1	M6
ENSG00000172116	CD8B	M6
ENSG00000110324	IL10RA	M6
ENSG00000160593	JAML	M6
ENSG00000171608	PIK3CD	M6
ENSG00000197540	GZMM	M6
ENSG00000225528	Z82206.1	M6
ENSG00000277734	TRAC	M6
ENSG00000107317	PTGDS	M6
ENSG00000139194	RBP5	M6
ENSG00000104435	STMN2	M6
ENSG00000164088	PPM1M	M6
ENSG00000185862	EVI2B	M6
ENSG00000211899	IGHM	M6
ENSG00000234883	MIR155HG	M6
ENSG00000124508	BTN2A2	M6
ENSG00000121064	SCPEP1	M6
ENSG00000258111	AC079316.1	M6
ENSG00000019582	CD74	M6
ENSG00000009790	TRAF3IP3	M6
ENSG00000101109	STK4	M6
ENSG00000188452	CERKL	M6
ENSG00000064886	CHI3L2	M6
ENSG00000174946	GPR171	M6
ENSG00000196743	GM2A	M6
ENSG00000180353	HCLS1	M6
ENSG00000100060	MFNG	M6
ENSG00000203325	AL445248.1	M6
ENSG00000197471	SPN	M6
ENSG00000182162	P2RY8	M6
ENSG00000007129	CEACAM21	M6
ENSG00000105939	ZC3HAV1	M6
ENSG00000259834	AL365361.1	M6
ENSG00000110031	LPXN	M6
ENSG00000135439	AGAP2	M6
ENSG00000254415	SIGLEC14	M6
ENSG00000158747	NBL1	M6
ENSG00000279369	AC046185.3	M6
ENSG00000173762	CD7	M6
ENSG00000111679	PTPN6	M6
ENSG00000066294	CD84	M6
ENSG00000143390	RFX5	M6
ENSG00000251301	LINC02384	M6
ENSG00000167286	CD3D	M6
ENSG00000172578	KLHL6	M6
ENSG00000089692	LAG3	M6
ENSG00000122565	CBX3	M6
ENSG00000176641	RNF152	M6
ENSG00000198796	ALPK2	M6
ENSG00000188822	CNR2	M6
ENSG00000137841	PLCB2	M6
ENSG00000211751	TRBC1	M6
ENSG00000135363	LMO2	M6
ENSG00000100385	IL2RB	M6
ENSG00000151702	FLI1	M6
ENSG00000235300	AC090627.1	M6
ENSG00000158717	RNF166	M6
ENSG00000179715	PCED1B	M6
ENSG00000177455	CD19	M6
ENSG00000213402	PTPRCAP	M6
ENSG00000176105	YES1	M6
ENSG00000056558	TRAF1	M6
ENSG00000160991	ORAI2	M6
ENSG00000107742	SPOCK2	M6
ENSG00000067066	SP100	M6
ENSG00000141682	PMAIP1	M6
ENSG00000134516	DOCK2	M6
ENSG00000138623	SEMA7A	M6
ENSG00000127152	BCL11B	M6
ENSG00000196668	LINC00173	M6
ENSG00000103653	CSK	M6
ENSG00000275560	AC008115.3	M6
ENSG00000064666	CNN2	M6
ENSG00000072958	AP1M1	M6
ENSG00000075884	ARHGAP15	M6
ENSG00000271503	CCL5	M6
ENSG00000128815	WDFY4	M6
ENSG00000168081	PNOC	M6
ENSG00000134061	CD180	M6
ENSG00000261644	AC007728.2	M6
ENSG00000265148	TSPOAP1-AS1	M6
ENSG00000178607	ERN1	M6
ENSG00000105851	PIK3CG	M6
ENSG00000134318	ROCK2	M6
ENSG00000213203	GIMAP1	M6
ENSG00000111732	AICDA	M6
ENSG00000205056	LINC02397	M6
ENSG00000266088	AC004585.1	M6
ENSG00000141293	SKAP1	M6
ENSG00000107485	GATA3	M6
ENSG00000123338	NCKAP1L	M6
ENSG00000284634	AC092821.3	M6
ENSG00000183918	SH2D1A	M6
ENSG00000153551	CMTM7	M6
ENSG00000160185	UBASH3A	M6
ENSG00000276045	ORAI1	M6
ENSG00000167895	TMC8	M6
ENSG00000049768	FOXP3	M6
ENSG00000227191	TRGC2	M6
ENSG00000137101	CD72	M6
ENSG00000276570	AC010327.5	M6
ENSG00000124575	HIST1H1D	M6
ENSG00000153064	BANK1	M6
ENSG00000254838	GVINP1	M6
ENSG00000139182	CLSTN3	M6
ENSG00000081189	MEF2C	M6
ENSG00000243753	HLA-L	M6
ENSG00000101265	RASSF2	M6
ENSG00000139597	N4BP2L1	M6
ENSG00000137078	SIT1	M6
ENSG00000173198	CYSLTR1	M6
ENSG00000260101	AC008074.3	M6
ENSG00000130592	LSP1	M6
ENSG00000160050	CCDC28B	M6
ENSG00000260774	AC021087.3	M6
ENSG00000183255	PTTG1IP	M6
ENSG00000164256	PRDM9	M6
ENSG00000198520	C1orf228	M6
ENSG00000279191	AC068491.4	M6
ENSG00000010810	FYN	M6
ENSG00000125354	2006-09-01	M6
ENSG00000205307	SAP25	M6
ENSG00000153976	HS3ST3A1	M6
ENSG00000154016	GRAP	M6
ENSG00000065675	PRKCQ	M6
ENSG00000023892	DEF6	M6
ENSG00000068028	RASSF1	M6
ENSG00000099840	IZUMO4	M6
ENSG00000175567	UCP2	M6
ENSG00000109670	FBXW7	M6
ENSG00000273749	CYFIP1	M6
ENSG00000135905	DOCK10	M6
ENSG00000265750	AC090772.3	M6
ENSG00000160654	CD3G	M6
ENSG00000228157	AC007952.2	M6
ENSG00000180096	2001-09-01	M6
ENSG00000243811	APOBEC3D	M6
ENSG00000140451	PIF1	M6
ENSG00000178860	MSC	M6
ENSG00000112137	PHACTR1	M6
ENSG00000112799	LY86	M6
ENSG00000241106	HLA-DOB	M6
ENSG00000231389	HLA-DPA1	M6
ENSG00000081059	TCF7	M6
ENSG00000112149	CD83	M6
ENSG00000151136	BTBD11	M6
ENSG00000185905	C16orf54	M6
ENSG00000133639	BTG1	M6
ENSG00000106268	NUDT1	M6
ENSG00000178562	CD28	M6
ENSG00000064489	BORCS8-MEF2B	M6
ENSG00000140450	ARRDC4	M6
ENSG00000269220	LINC00528	M6
ENSG00000136231	IGF2BP3	M6
ENSG00000176749	CDK5R1	M6
ENSG00000175354	PTPN2	M6
ENSG00000117215	PLA2G2D	M6
ENSG00000124203	ZNF831	M6
ENSG00000110448	CD5	M6
ENSG00000270419	CAHM	M6
ENSG00000268001	CARD8-AS1	M6
ENSG00000167483	FAM129C	M6
ENSG00000156234	CXCL13	M6
ENSG00000104903	LYL1	M6
ENSG00000186088	GSAP	M6
ENSG00000181896	ZNF101	M6
ENSG00000153395	LPCAT1	M6
ENSG00000114026	OGG1	M6
ENSG00000186827	TNFRSF4	M6
ENSG00000106066	CPVL	M6
ENSG00000134954	ETS1	M6
ENSG00000164543	STK17A	M6
ENSG00000172932	ANKRD13D	M6
ENSG00000109686	SH3D19	M6
ENSG00000007312	CD79B	M6
ENSG00000110047	EHD1	M6
ENSG00000068724	TTC7A	M6
ENSG00000141968	VAV1	M6
ENSG00000185669	SNAI3	M6
ENSG00000074706	IPCEF1	M6
ENSG00000090661	CERS4	M6
ENSG00000169884	WNT10B	M6
ENSG00000061938	TNK2	M6
ENSG00000126353	CCR7	M6
ENSG00000247774	PCED1B-AS1	M6
ENSG00000179144	GIMAP7	M6
ENSG00000112343	TRIM38	M6
ENSG00000203710	CR1	M6
ENSG00000172349	IL16	M6
ENSG00000263961	RHEX	M6
ENSG00000205784	ARRDC5	M6
ENSG00000187796	CARD9	M6
ENSG00000158457	TSPAN33	M6
ENSG00000136279	DBNL	M6
ENSG00000163485	ADORA1	M6
ENSG00000279801	AC111170.3	M6
ENSG00000005471	ABCB4	M6
ENSG00000157734	SNX22	M6
ENSG00000143119	CD53	M6
ENSG00000171115	GIMAP8	M6
ENSG00000137193	PIM1	M6
ENSG00000227455	AL450345.1	M6
ENSG00000198286	CARD11	M6
ENSG00000069493	CLEC2D	M6
ENSG00000235576	LINC01871	M6
ENSG00000175857	GAPT	M6
ENSG00000171671	SHANK2-AS3	M6
ENSG00000237976	AL391069.3	M6
ENSG00000111276	CDKN1B	M6
ENSG00000173200	PARP15	M6
ENSG00000211772	TRBC2	M6
ENSG00000272501	AL662844.4	M6
ENSG00000161791	FMNL3	M6
ENSG00000178927	C17orf62	M6
ENSG00000115232	ITGA4	M6
ENSG00000061676	NCKAP1	M6
ENSG00000145016	RUBCN	M6
ENSG00000260335	AC133555.4	M6
ENSG00000102312	PORCN	M6
ENSG00000188800	TMCO2	M6
ENSG00000168685	IL7R	M6
ENSG00000117560	FASLG	M6
ENSG00000101445	PPP1R16B	M6
ENSG00000238311	SNORD13E	M6
ENSG00000156738	MS4A1	M6
ENSG00000128563	PRKRIP1	M6
ENSG00000257027	AC010186.3	M6
ENSG00000138964	PARVG	M6
ENSG00000089094	KDM2B	M6
ENSG00000068831	RASGRP2	M6
ENSG00000236824	BCYRN1	M6
ENSG00000257950	P2RX5-TAX1BP3	M6
ENSG00000143374	TARS2	M6
ENSG00000156642	NPTN	M6
ENSG00000183688	RFLNB	M6
ENSG00000263394	AC007952.7	M6
ENSG00000255968	AC024145.1	M6
ENSG00000035720	STAP1	M6
ENSG00000182183	SHISAL2A	M6
ENSG00000116809	ZBTB17	M6
ENSG00000139193	CD27	M6
ENSG00000105369	CD79A	M6
ENSG00000180448	ARHGAP45	M6
ENSG00000158481	CD1C	M6
ENSG00000121807	CCR2	M6
ENSG00000028277	POU2F2	M6
ENSG00000278231	AL133342.1	M6
ENSG00000245904	AC025164.1	M6
ENSG00000175115	PACS1	M6
ENSG00000178789	CD300LB	M6
ENSG00000138193	PLCE1	M6
ENSG00000225914	HCG23	M6
ENSG00000011590	ZBTB32	M6
ENSG00000243885	AC108751.4	M6
ENSG00000168234	TTC39C	M6
ENSG00000141506	PIK3R5	M6
ENSG00000116191	RALGPS2	M6
ENSG00000142765	SYTL1	M6
ENSG00000064201	TSPAN32	M6
ENSG00000109689	STIM2	M6
ENSG00000204475	NCR3	M6
ENSG00000244509	APOBEC3C	M6
ENSG00000105397	TYK2	M6
ENSG00000111880	RNGTT	M6
ENSG00000163492	CCDC141	M6
ENSG00000237298	TTN-AS1	M6
ENSG00000077150	NFKB2	M6
ENSG00000213923	CSNK1E	M6
ENSG00000233355	CHRM3-AS2	M6
ENSG00000087237	CETP	M6
ENSG00000271699	SNX29P2	M6
ENSG00000273837	AC018755.4	M6
ENSG00000146094	DOK3	M6
ENSG00000187764	SEMA4D	M6
ENSG00000272155	AC055822.1	M6
ENSG00000102962	CCL22	M6
ENSG00000012124	CD22	M6
ENSG00000132704	FCRL2	M6
ENSG00000272008	AL139274.2	M6
ENSG00000126882	FAM78A	M6
ENSG00000184293	CLECL1	M6
ENSG00000162909	CAPN2	M6
ENSG00000133318	RTN3	M6
ENSG00000129675	ARHGEF6	M6
ENSG00000172175	MALT1	M6
ENSG00000170819	BFSP2	M6
ENSG00000002822	MAD1L1	M6
ENSG00000280077	AL353763.2	M6
ENSG00000089639	GMIP	M6
ENSG00000169660	HEXDC	M6
ENSG00000155657	TTN	M6
ENSG00000145416	2001-03-01	M6
ENSG00000177807	KCNJ10	M6
ENSG00000112365	ZBTB24	M6
ENSG00000175040	CHST2	M6
ENSG00000235505	AP002004.1	M6
ENSG00000187994	RINL	M6
ENSG00000196189	SEMA4A	M6
ENSG00000162739	SLAMF6	M6
ENSG00000104814	MAP4K1	M6
ENSG00000241666	AL031733.2	M6
ENSG00000103042	SLC38A7	M6
ENSG00000251194	AL133330.1	M6
ENSG00000124357	NAGK	M6
ENSG00000122224	LY9	M6
ENSG00000204516	MICB	M6
ENSG00000159753	CARMIL2	M6
ENSG00000269242	AC010422.3	M6
ENSG00000011132	APBA3	M6
ENSG00000012223	LTF	M6
ENSG00000103472	RRN3P2	M6
ENSG00000116667	C1orf21	M6
ENSG00000083814	ZNF671	M6
ENSG00000158482	SNX29P1	M6
ENSG00000229474	PATL2	M6
ENSG00000125430	HS3ST3B1	M6
ENSG00000255833	TIFAB	M6
ENSG00000171467	ZNF318	M6
ENSG00000110777	POU2AF1	M6
ENSG00000168071	CCDC88B	M6
ENSG00000147905	ZCCHC7	M6
ENSG00000244625	MIATNB	M6
ENSG00000226777	FAM30A	M6
ENSG00000082512	TRAF5	M6
ENSG00000064687	ABCA7	M6
ENSG00000110944	IL23A	M6
ENSG00000185811	IKZF1	M6
ENSG00000248544	AC008676.1	M6
ENSG00000134531	EMP1	M6
ENSG00000279246	AP003108.3	M6
ENSG00000042088	TDP1	M6
ENSG00000138767	CNOT6L	M6
ENSG00000229401	MIR5689HG	M6
ENSG00000054967	RELT	M6
ENSG00000100288	CHKB	M6
ENSG00000159958	TNFRSF13C	M6
ENSG00000228857	AC104653.1	M6
ENSG00000084070	SMAP2	M6
ENSG00000275586	RF00017	M6
ENSG00000095015	MAP3K1	M6
ENSG00000274265	AC245297.3	M6
ENSG00000164485	IL22RA2	M6
ENSG00000151746	BICD1	M6
ENSG00000174123	TLR10	M6
ENSG00000073464	CLCN4	M6
ENSG00000260577	AC126773.2	M6
ENSG00000269578	AC008764.7	M6
ENSG00000027075	PRKCH	M6
ENSG00000178199	ZC3H12D	M6
ENSG00000100351	GRAP2	M6
ENSG00000236385	AC026355.2	M6
ENSG00000273604	EPOP	M6
ENSG00000196329	GIMAP5	M6
ENSG00000122042	UBL3	M6
ENSG00000155629	PIK3AP1	M6
ENSG00000266173	STRADA	M6
ENSG00000205268	PDE7A	M6
ENSG00000160410	SHKBP1	M6
ENSG00000280137	AC116348.4	M6
ENSG00000198382	UVRAG	M6
ENSG00000127419	TMEM175	M6
ENSG00000160856	FCRL3	M6
ENSG00000171044	XKR6	M6
ENSG00000133985	TTC9	M6
ENSG00000118308	LRMP	M6
ENSG00000233542	AL391845.2	M6
ENSG00000152061	RABGAP1L	M6
ENSG00000267040	AC027097.1	M6
ENSG00000125245	GPR18	M6
ENSG00000132182	NUP210	M6
ENSG00000104894	CD37	M6
ENSG00000197948	FCHSD1	M6
ENSG00000117090	SLAMF1	M6
ENSG00000106415	GLCCI1	M6
ENSG00000225756	DBH-AS1	M6
ENSG00000135749	PCNX2	M6
ENSG00000004534	RBM6	M6
ENSG00000234965	SHISA8	M6
ENSG00000163376	KBTBD8	M6
ENSG00000161091	MFSD12	M6
ENSG00000167984	NLRC3	M6
ENSG00000231607	DLEU2	M6
ENSG00000108798	ABI3	M6
ENSG00000257698	AC084033.3	M6
ENSG00000258572	AL133467.1	M6
ENSG00000172215	CXCR6	M6
ENSG00000146232	NFKBIE	M6
ENSG00000160999	SH2B2	M6
ENSG00000218052	ADAMTS7P4	M6
ENSG00000121851	POLR3GL	M6
ENSG00000160224	AIRE	M6
ENSG00000226979	LTA	M6
ENSG00000174171	AC020659.1	M6
ENSG00000104774	MAN2B1	M6
ENSG00000197046	SIGLEC15	M6
ENSG00000127663	KDM4B	M6
ENSG00000132635	PCED1A	M6
ENSG00000167083	GNGT2	M6
ENSG00000139899	CBLN3	M6
ENSG00000168297	PXK	M6
ENSG00000089012	SIRPG	M6
ENSG00000169220	RGS14	M6
ENSG00000163154	TNFAIP8L2	M6
ENSG00000106948	AKNA	M6
ENSG00000119397	CNTRL	M6
ENSG00000145365	TIFA	M6
ENSG00000237989	LINC01679	M6
ENSG00000168938	PPIC	M6
ENSG00000093072	ADA2	M6
ENSG00000131966	ACTR10	M6
ENSG00000163599	CTLA4	M6
ENSG00000163519	TRAT1	M6
ENSG00000115970	THADA	M6
ENSG00000105732	ZNF574	M6
ENSG00000141524	TMC6	M6
ENSG00000157303	SUSD3	M6
ENSG00000227304	AC067942.1	M6
ENSG00000124243	BCAS4	M6
ENSG00000206432	TMEM200C	M6
ENSG00000112576	CCND3	M6
ENSG00000234184	LINC01781	M6
ENSG00000114423	CBLB	M6
ENSG00000112195	TREML2	M6
ENSG00000111142	METAP2	M6
ENSG00000261082	LINC01228	M6
ENSG00000159618	ADGRG5	M6
ENSG00000162889	MAPKAPK2	M6
ENSG00000137265	IRF4	M6
ENSG00000167525	PROCA1	M6
ENSG00000188389	PDCD1	M6
ENSG00000150867	PIP4K2A	M6
ENSG00000136250	AOAH	M6
ENSG00000102970	CCL17	M6
ENSG00000006576	PHTF2	M6
ENSG00000108819	PPP1R9B	M6
ENSG00000235785	AL109767.1	M6
ENSG00000141956	PRDM15	M6
ENSG00000105287	PRKD2	M6
ENSG00000250565	ATP6V1E2	M6
ENSG00000168995	SIGLEC7	M6
ENSG00000107099	DOCK8	M6
ENSG00000115091	ACTR3	M6
ENSG00000132185	FCRLA	M6
ENSG00000162894	FCMR	M6
ENSG00000105656	ELL	M6
ENSG00000167550	RHEBL1	M6
ENSG00000135144	DTX1	M6
ENSG00000076513	ANKRD13A	M6
ENSG00000136573	BLK	M6
ENSG00000211898	IGHD	M6
ENSG00000261786	AC006058.1	M6
ENSG00000126561	STAT5A	M6
ENSG00000055163	CYFIP2	M6
ENSG00000154065	ANKRD29	M6
ENSG00000196092	PAX5	M6
ENSG00000281649	EBLN3P	M6
ENSG00000281103	TRG-AS1	M6
ENSG00000279561	AL845472.2	M6
ENSG00000166340	TPP1	M6
ENSG00000135426	TESPA1	M6
ENSG00000103365	GGA2	M6
ENSG00000185838	GNB1L	M6
ENSG00000041988	THAP3	M6
ENSG00000083454	P2RX5	M6
ENSG00000078589	P2RY10	M6
ENSG00000106952	TNFSF8	M6
ENSG00000141258	SGSM2	M6
ENSG00000165178	NCF1C	M6
ENSG00000136877	FPGS	M6
ENSG00000261115	TMEM178B	M6
ENSG00000188511	C22orf34	M6
ENSG00000172081	MOB3A	M6
ENSG00000205885	C1RL-AS1	M6
ENSG00000175265	GOLGA8A	M6
ENSG00000153283	CD96	M6
ENSG00000167613	LAIR1	M6
ENSG00000196072	BLOC1S2	M6
ENSG00000247982	LINC00926	M6
ENSG00000116852	KIF21B	M6
ENSG00000224137	LINC01857	M6
ENSG00000167261	DPEP2	M6
ENSG00000130598	TNNI2	M6
ENSG00000100721	TCL1A	M6
ENSG00000104856	RELB	M6
ENSG00000124191	TOX2	M6
ENSG00000134186	PRPF38B	M6
ENSG00000005448	WDR54	M6
ENSG00000196588	MKL1	M6
ENSG00000136280	CCM2	M6
ENSG00000272825	AL844908.1	M6
ENSG00000103253	HAGHL	M6
ENSG00000163518	FCRL4	M6
ENSG00000198055	GRK6	M6
ENSG00000232629	HLA-DQB2	M6
ENSG00000110934	BIN2	M6
ENSG00000184677	ZBTB40	M6
ENSG00000100580	TMED8	M6
ENSG00000231621	AC013264.1	M6
ENSG00000224975	INE1	M6
ENSG00000197943	PLCG2	M6
ENSG00000166707	ZCCHC18	M6
ENSG00000012779	ALOX5	M6
ENSG00000182185	RAD51B	M6
ENSG00000177697	CD151	M6
ENSG00000139687	RB1	M6
ENSG00000162458	FBLIM1	M6
ENSG00000281571	AC241585.3	M6
ENSG00000204070	SYS1	M6
ENSG00000143033	MTF2	M6
ENSG00000104998	IL27RA	M6
ENSG00000124466	LYPD3	M6
ENSG00000165661	QSOX2	M6
ENSG00000091527	CDV3	M6
ENSG00000197629	MPEG1	M6
ENSG00000172794	RAB37	M6
ENSG00000271856	LINC01215	M6
ENSG00000172724	CCL19	M6
ENSG00000149499	EML3	M6
ENSG00000176533	GNG7	M6
ENSG00000129993	CBFA2T3	M6
ENSG00000241648	CADM2-AS2	M6
ENSG00000180098	TRNAU1AP	M6
ENSG00000183246	RIMBP3C	M6
ENSG00000175073	VCPIP1	M6
ENSG00000163534	FCRL1	M6
ENSG00000183837	PNMA3	M6
ENSG00000151117	TMEM86A	M6
ENSG00000235532	LINC00402	M6
ENSG00000245164	LINC00861	M6
ENSG00000160271	RALGDS	M6
ENSG00000266923	AC063949.2	M6
ENSG00000198081	ZBTB14	M6
ENSG00000260329	AC007541.1	M6
ENSG00000076662	ICAM3	M6
ENSG00000168010	ATG16L2	M6
ENSG00000272927	AC107464.3	M6
ENSG00000230155	FO393401.1	M6
ENSG00000107281	NPDC1	M6
ENSG00000181847	TIGIT	M6
ENSG00000185760	KCNQ5	M6
ENSG00000135185	TMEM243	M6
ENSG00000137040	RANBP6	M6
ENSG00000198837	DENND4B	M6
ENSG00000112561	TFEB	M6
ENSG00000198919	DZIP3	M6
ENSG00000162892	IL24	M6
ENSG00000174718	KIAA1551	M6
ENSG00000115020	PIKFYVE	M6
ENSG00000127191	TRAF2	M6
ENSG00000224376	AC017104.1	M6
ENSG00000111796	KLRB1	M6
ENSG00000146215	CRIP3	M6
ENSG00000218018	AL109955.1	M6
ENSG00000197461	PDGFA	M6
ENSG00000124222	STX16	M6
ENSG00000139190	VAMP1	M6
ENSG00000198680	TUSC1	M6
ENSG00000171840	NINJ2	M6
ENSG00000204165	CXorf65	M6
ENSG00000092853	CLSPN	M6
ENSG00000145882	PCYOX1L	M6
ENSG00000128218	VPREB3	M6
ENSG00000163714	U2SURP	M6
ENSG00000105483	CARD8	M6
ENSG00000204160	ZDHHC18	M6
ENSG00000205531	NAP1L4	M6
ENSG00000143799	PARP1	M6
ENSG00000072786	STK10	M6
ENSG00000196396	PTPN1	M6
ENSG00000225885	AC023590.1	M6
ENSG00000120659	TNFSF11	M6
ENSG00000184911	DMRTC1B	M6
ENSG00000103479	RBL2	M6
ENSG00000249115	HAUS5	M6
ENSG00000263528	IKBKE	M6
ENSG00000197622	CDC42SE1	M6
ENSG00000109956	B3GAT1	M6
ENSG00000170035	UBE2E3	M6
ENSG00000204305	AGER	M6
ENSG00000169413	RNASE6	M6
ENSG00000165905	LARGE2	M6
ENSG00000136240	KDELR2	M6
ENSG00000278831	AL513190.1	M6
ENSG00000104907	TRMT1	M6
ENSG00000277496	AL357033.4	M6
ENSG00000077454	LRCH4	M6
ENSG00000187997	C17orf99	M6
ENSG00000136111	TBC1D4	M6
ENSG00000129355	CDKN2D	M6
ENSG00000121210	TMEM131L	M6
ENSG00000136929	HEMGN	M6
ENSG00000140968	IRF8	M6
ENSG00000101463	SYNDIG1	M6
ENSG00000279332	AC090772.4	M6
ENSG00000112182	BACH2	M6
ENSG00000124942	AHNAK	M6
ENSG00000117322	CR2	M6
ENSG00000025156	HSF2	M6
ENSG00000143869	GDF7	M6
ENSG00000154319	FAM167A	M6
ENSG00000197705	KLHL14	M6
ENSG00000146285	SCML4	M6
ENSG00000107290	SETX	M6
ENSG00000187239	FNBP1	M6
ENSG00000110063	DCPS	M6
ENSG00000129347	KRI1	M6
ENSG00000186265	BTLA	M6
ENSG00000073849	ST6GAL1	M6
ENSG00000256594	AC010186.2	M6
ENSG00000169499	PLEKHA2	M6
ENSG00000213903	LTB4R	M6
ENSG00000100201	DDX17	M6
ENSG00000229391	HLA-DRB6	M6
ENSG00000211891	IGHE	M6
ENSG00000125510	OPRL1	M6
ENSG00000104921	FCER2	M6
ENSG00000197465	GYPE	M6
ENSG00000117748	RPA2	M6
ENSG00000125037	EMC3	M6
ENSG00000265625	AC104564.5	M6
ENSG00000100297	MCM5	M6
ENSG00000105698	USF2	M6
ENSG00000076003	MCM6	M6
ENSG00000185482	STAC3	M6
ENSG00000065413	ANKRD44	M6
ENSG00000185527	PDE6G	M6
ENSG00000101104	PABPC1L	M6
ENSG00000273669	AC015819.1	M6
ENSG00000131797	CLUHP3	M6
ENSG00000134453	RBM17	M6
ENSG00000145850	TIMD4	M6
ENSG00000143502	SUSD4	M6
ENSG00000113441	LNPEP	M6
ENSG00000157693	TMEM268	M6
ENSG00000185684	EP400P1	M6
ENSG00000102245	CD40LG	M6
ENSG00000168067	MAP4K2	M6
ENSG00000158805	ZNF276	M6
ENSG00000162191	UBXN1	M6
ENSG00000125637	PSD4	M6
ENSG00000163161	ERCC3	M6
ENSG00000100100	PIK3IP1	M6
ENSG00000271046	AL512631.1	M6
ENSG00000110367	DDX6	M6
ENSG00000197299	BLM	M6
ENSG00000137200	CMTR1	M6
ENSG00000133740	E2F5	M6
ENSG00000105717	PBX4	M6
ENSG00000066923	STAG3	M6
ENSG00000174579	MSL2	M6
ENSG00000079435	LIPE	M6
ENSG00000115325	DOK1	M6
ENSG00000163608	NEPRO	M6
ENSG00000110057	UNC93B1	M6
ENSG00000183484	GPR132	M6
ENSG00000162897	FCAMR	M6
ENSG00000241834	RN7SL149P	M6
ENSG00000179088	C12orf42	M6
ENSG00000279500	AC108704.2	M6
ENSG00000211653	IGLV1-40	M6
ENSG00000251405	AC008676.2	M6
ENSG00000184261	KCNK12	M6
ENSG00000148154	UGCG	M6
ENSG00000242802	AP5Z1	M6
ENSG00000117091	CD48	M6
ENSG00000127074	RGS13	M6
ENSG00000198001	IRAK4	M6
ENSG00000185697	MYBL1	M6
ENSG00000158711	ELK4	M6
ENSG00000138834	MAPK8IP3	M6
ENSG00000178764	ZHX2	M6
ENSG00000162777	DENND2D	M6
ENSG00000099866	MADCAM1	M6
ENSG00000147168	IL2RG	M6
ENSG00000129071	MBD4	M6
ENSG00000256576	LINC02361	M6
ENSG00000181617	FDCSP	M6
ENSG00000269918	AF131215.6	M6
ENSG00000137077	CCL21	M6
ENSG00000197976	AKAP17A	M6
ENSG00000100473	COCH	M6
ENSG00000204282	TNRC6C-AS1	M6
ENSG00000101448	EPPIN	M6
ENSG00000139626	ITGB7	M6
ENSG00000015133	CCDC88C	M6
ENSG00000155966	AFF2	M6
ENSG00000177885	GRB2	M6
ENSG00000149781	FERMT3	M6
ENSG00000095585	BLNK	M6
ENSG00000185245	GP1BA	M6
ENSG00000237513	AC007384.1	M6
ENSG00000104859	CLASRP	M6
ENSG00000179813	FAM216B	M6
ENSG00000249898	MCPH1-AS1	M6
ENSG00000167393	PPP2R3B	M6
ENSG00000171604	CXXC5	M6
ENSG00000130812	ANGPTL6	M6
ENSG00000063601	MTMR1	M6
ENSG00000198743	SLC5A3	M6
ENSG00000105136	ZNF419	M6
ENSG00000149527	PLCH2	M6
ENSG00000076928	ARHGEF1	M6
ENSG00000204209	DAXX	M6
ENSG00000074266	EED	M6
ENSG00000136938	ANP32B	M6
ENSG00000147457	CHMP7	M6
ENSG00000077238	IL4R	M6
ENSG00000158473	CD1D	M6
ENSG00000181800	CELF2-AS1	M6
ENSG00000240505	TNFRSF13B	M6
ENSG00000091490	SEL1L3	M6
ENSG00000156136	DCK	M6
ENSG00000132514	CLEC10A	M6
ENSG00000125457	MIF4GD	M6
ENSG00000137337	MDC1	M6
ENSG00000172673	THEMIS	M6
ENSG00000166428	PLD4	M6
ENSG00000124177	CHD6	M6
ENSG00000160223	ICOSLG	M6
ENSG00000133980	VRTN	M6
ENSG00000071564	TCF3	M6
ENSG00000163719	MTMR14	M6
ENSG00000141384	TAF4B	M6
ENSG00000103222	ABCC1	M6
ENSG00000166736	HTR3A	M6
ENSG00000181788	SIAH2	M6
ENSG00000153130	SCOC	M6
ENSG00000188488	SERPINA5	M6
ENSG00000120278	PLEKHG1	M6
ENSG00000113593	PPWD1	M6
ENSG00000174500	GCSAM	M6
ENSG00000239961	LILRA4	M6
ENSG00000105085	MED26	M6
ENSG00000168026	TTC21A	M6
ENSG00000064607	SUGP2	M6
ENSG00000075275	CELSR1	M6
ENSG00000162298	SYVN1	M6
ENSG00000090932	DLL3	M6
ENSG00000132819	RBM38	M6
ENSG00000158161	EYA3	M6
ENSG00000119866	BCL11A	M6
ENSG00000005513	SOX8	M6
ENSG00000134594	RAB33A	M6
ENSG00000164048	ZNF589	M6
ENSG00000108669	CYTH1	M6
ENSG00000269404	SPIB	M6
ENSG00000136891	TEX10	M6
ENSG00000100109	TFIP11	M6
ENSG00000165025	SYK	M6
ENSG00000135127	BICDL1	M6
ENSG00000168488	ATXN2L	M6
ENSG00000120899	PTK2B	M6
ENSG00000112294	ALDH5A1	M6
ENSG00000176624	MEX3C	M6
ENSG00000183908	LRRC55	M6
ENSG00000175895	PLEKHF2	M6
ENSG00000279785	AC008267.8	M14
ENSG00000176320	AL138899.1	M14
ENSG00000214029	ZNF891	M14
ENSG00000225963	AC009950.1	M14
ENSG00000187010	RHD	M14
ENSG00000280011	AL031595.2	M14
ENSG00000115966	ATF2	M14
ENSG00000196274	RF00017	M14
ENSG00000278129	ZNF8	M14
ENSG00000234420	ZNF37BP	M14
ENSG00000077279	DCX	M14
ENSG00000267353	AC020928.3	M14
ENSG00000127530	OR7C1	M14
ENSG00000148734	NPFFR1	M14
ENSG00000103047	TANGO6	M14
ENSG00000176510	OR10AC1	M14
ENSG00000267432	DNAH17-AS1	M14
ENSG00000205054	LINC01121	M14
ENSG00000279092	AC025678.3	M14
ENSG00000272937	AC009779.7	M14
ENSG00000259275	AC087477.2	M14
ENSG00000123352	SPATS2	M14
ENSG00000172000	ZNF556	M14
ENSG00000233862	AC016907.2	M14
ENSG00000175322	ZNF519	M14
ENSG00000224086	AC245452.1	M14
ENSG00000272381	AL356258.1	M14
ENSG00000236497	LINC01744	M14
ENSG00000267750	RUNDC3A-AS1	M14
ENSG00000249700	SRD5A3-AS1	M14
ENSG00000279161	AC093503.3	M14
ENSG00000067798	NAV3	M14
ENSG00000280434	AL031595.3	M14
ENSG00000253284	AC092828.1	M14
ENSG00000279217	Z95114.1	M14
ENSG00000131044	TTLL9	M14
ENSG00000250790	AC127070.2	M14
ENSG00000125450	NUP85	M14
ENSG00000228784	LINC00954	M14
ENSG00000164434	FABP7	M14
ENSG00000254752	OR5M2P	M14
ENSG00000186842	LINC00846	M14
ENSG00000258891	AC005480.1	M14
ENSG00000254162	AC009812.3	M14
ENSG00000184194	GPR173	M14
ENSG00000275236	AC009120.5	M14
ENSG00000225066	Z93929.1	M14
ENSG00000224479	AC104162.1	M14
ENSG00000280087	AC011481.3	M14
ENSG00000183735	TBK1	M14
ENSG00000279080	AL022322.2	M14
ENSG00000178665	ZNF713	M14
ENSG00000258378	AL139021.1	M14
ENSG00000220891	AC246793.1	M14
ENSG00000182308	DCAF4L1	M14
ENSG00000227038	GTF2IP7	M14
ENSG00000279356	AC007610.4	M14
ENSG00000226899	AL731577.1	M14
ENSG00000279996	AC004491.1	M14
ENSG00000102531	FNDC3A	M14
ENSG00000230590	FTX	M14
ENSG00000253854	AC010834.3	M14
ENSG00000276823	RF00017	M14
ENSG00000264438	RN7SL560P	M14
ENSG00000254698	AP000893.2	M14
ENSG00000171561	OR2AT4	M14
ENSG00000279467	AP000350.7	M14
ENSG00000186960	LINC01551	M14
ENSG00000260038	AC009090.1	M14
ENSG00000243819	RN7SL832P	M14
ENSG00000280285	AC108215.1	M14
ENSG00000240280	TCAM1P	M14
ENSG00000280187	AC022107.1	M14
ENSG00000255537	AP000708.1	M14
ENSG00000259555	AC067863.1	M14
ENSG00000225761	AL596247.1	M14
ENSG00000228925	AC016722.2	M14
ENSG00000284612	AL591543.1	M14
ENSG00000205922	ONECUT3	M14
ENSG00000264790	AC021382.1	M14
ENSG00000251330	AC114939.1	M14
ENSG00000133812	SBF2	M14
ENSG00000068650	ATP11A	M14
ENSG00000264423	RN7SL718P	M14
ENSG00000225564	LINC01492	M14
ENSG00000277561	GOLGA8IP	M14
ENSG00000231898	AC012594.1	M14
ENSG00000235158	AC087430.1	M14
ENSG00000273372	SFTPD-AS1	M14
ENSG00000259715	AC022087.1	M14
ENSG00000214176	PLEKHM1P1	M14
ENSG00000184698	OR51M1	M14
ENSG00000267666	AC004156.1	M14
ENSG00000261789	AC023830.2	M14
ENSG00000264963	RN7SL440P	M14
ENSG00000273274	ZBTB8B	M14
ENSG00000187533	PRR27	M14
ENSG00000279089	AC005839.1	M14
ENSG00000254985	RSF1-IT2	M14
ENSG00000217746	AL096800.1	M14
ENSG00000259345	AC013652.1	M14
ENSG00000138658	ZGRF1	M14
ENSG00000280441	FP236383.1	M14
ENSG00000278996	FP671120.1	M14
ENSG00000277694	RF01979	M14
ENSG00000266371	AC079915.1	M14
ENSG00000261654	AL360270.2	M14
ENSG00000204923	FBXO48	M14
ENSG00000172900	AP002387.1	M14
ENSG00000143184	XCL1	M14
ENSG00000261649	GOLGA6L7	M14
ENSG00000188558	OR2G6	M14
ENSG00000134489	HRH4	M14
ENSG00000159239	AC005041.1	M14
ENSG00000123977	DAW1	M14
ENSG00000261210	CLEC19A	M14
ENSG00000196917	HCAR1	M14
ENSG00000215160	OR7E122P	M14
ENSG00000275111	ZNF2	M14
ENSG00000262691	AC040160.1	M14
ENSG00000272108	AC244517.1	M14
ENSG00000236653	LINC01923	M14
ENSG00000171815	PCDHB1	M14
ENSG00000233388	AL022334.1	M14
ENSG00000206129	AC006305.1	M14
ENSG00000096093	EFHC1	M14
ENSG00000182405	PGBD4	M14
ENSG00000260230	FRRS1L	M14
ENSG00000253372	AC016405.1	M14
ENSG00000261924	AC127496.1	M14
ENSG00000180423	HARBI1	M14
ENSG00000252228	RF00554	M14
ENSG00000267075	AC015818.9	M14
ENSG00000229425	AJ009632.2	M14
ENSG00000280383	Z95331.1	M14
ENSG00000187847	OR7E25P	M14
ENSG00000258045	RF00017	M14
ENSG00000279432	AC015799.1	M14
ENSG00000218336	TENM3	M14
ENSG00000182070	OR52A1	M14
ENSG00000232719	AC007272.1	M14
ENSG00000249715	FER1L5	M14
ENSG00000250138	AC139495.3	M14
ENSG00000222035	AC079354.1	M14
ENSG00000268949	MRPS17P1	M14
ENSG00000174990	CA5A	M14
ENSG00000260612	AC009097.3	M14
ENSG00000083067	TRPM3	M14
ENSG00000155034	FBXL18	M14
ENSG00000277795	AC244517.3	M14
ENSG00000279598	AC009948.5	M14
ENSG00000233485	AL031283.2	M14
ENSG00000203262	AL137845.1	M14
ENSG00000232884	AF127936.2	M14
ENSG00000261568	AL359694.2	M14
ENSG00000279742	AP000974.1	M14
ENSG00000104970	KIR3DX1	M14
ENSG00000279652	Z82217.1	M14
ENSG00000280878	AC017002.5	M14
ENSG00000268996	MAN1B1-AS1	M14
ENSG00000280288	AC131935.2	M14
ENSG00000236754	AC007666.1	M14
ENSG00000234945	GTF3C2-AS1	M14
ENSG00000229587	AL158825.2	M14
ENSG00000233782	ZNF90P3	M14
ENSG00000164591	MYOZ3	M14
ENSG00000224810	AL355482.1	M14
ENSG00000197860	SGTB	M14
ENSG00000261592	AC010531.3	M14
ENSG00000260163	AC012508.1	M14
ENSG00000278985	AC092718.7	M14
ENSG00000280395	AL034546.1	M14
ENSG00000198075	SULT1C4	M14
ENSG00000105143	SLC1A6	M14
ENSG00000232100	LINC01653	M14
ENSG00000279914	AL008638.5	M14
ENSG00000161103	AC008132.1	M14
ENSG00000281344	HELLPAR	M14
ENSG00000244694	PTCHD4	M14
ENSG00000276127	AL589935.2	M14
ENSG00000172146	OR1A1	M14
ENSG00000259776	AC093426.1	M14
ENSG00000262420	AC007613.1	M14
ENSG00000183208	GDPGP1	M14
ENSG00000265287	AC005726.5	M14
ENSG00000261776	AC079414.2	M14
ENSG00000268658	LINC00664	M14
ENSG00000226842	AL158834.1	M14
ENSG00000186526	CYP4F8	M14
ENSG00000279165	AC135776.4	M14
ENSG00000276375	AL157712.1	M14
ENSG00000175352	NRIP3	M14
ENSG00000276729	RF00017	M14
ENSG00000267462	AC090377.1	M14
ENSG00000080947	CROCCP3	M14
ENSG00000257298	AC008147.2	M14
ENSG00000249896	LINC02495	M14
ENSG00000183145	RIPPLY3	M14
ENSG00000271806	AL590822.2	M14
ENSG00000279085	AL022323.3	M14
ENSG00000172031	EPHX4	M14
ENSG00000279159	AC003681.1	M14
ENSG00000258628	AC126603.1	M14
ENSG00000279879	AC091152.4	M14
ENSG00000278972	AC015920.1	M14
ENSG00000275383	AC126773.4	M14
ENSG00000214367	HAUS3	M14
ENSG00000148225	WDR31	M14
ENSG00000249753	AC084357.2	M14
ENSG00000267586	LINC00907	M14
ENSG00000279573	AC134407.2	M14
ENSG00000235590	GNAS-AS1	M14
ENSG00000264727	AC005725.1	M14
ENSG00000284703	AL805961.2	M14
ENSG00000251379	AC099550.1	M14
ENSG00000230528	NOS2P3	M14
ENSG00000162947	LINC01931	M14
ENSG00000279344	AC007342.6	M14
ENSG00000219273	AL035555.1	M14
ENSG00000260360	AL353708.1	M14
ENSG00000172519	OR10H5	M14
ENSG00000161904	LEMD2	M14
ENSG00000115421	PAPOLG	M14
ENSG00000255234	AP000446.1	M14
ENSG00000258590	NBEAP1	M14
ENSG00000273729	AC007686.3	M14
ENSG00000198393	ZNF26	M14
ENSG00000224074	LINC00691	M14
ENSG00000266951	AC093072.1	M14
ENSG00000164106	SCRG1	M14
ENSG00000257800	FNBP1P1	M14
ENSG00000284722	AP003175.1	M14
ENSG00000279434	AL049776.1	M14
ENSG00000164049	FBXW12	M14
ENSG00000231616	AL354733.2	M14
ENSG00000181785	OR5AS1	M14
ENSG00000226789	AC110926.1	M14
ENSG00000165084	C8orf34	M14
ENSG00000180532	ZSCAN4	M14
ENSG00000277385	RF00017	M14
ENSG00000280007	AC008079.2	M14
ENSG00000237390	AL139130.1	M14
ENSG00000170683	OR10A3	M14
ENSG00000153832	FBXO36	M14
ENSG00000143442	POGZ	M14
ENSG00000123219	CENPK	M14
ENSG00000018610	CXorf56	M14
ENSG00000248643	RBM14-RBM4	M14
ENSG00000094661	OR1I1	M14
ENSG00000279738	AL022311.1	M14
ENSG00000198342	ZNF442	M14
ENSG00000183813	CCR4	M14
ENSG00000279544	AL133243.4	M14
ENSG00000278891	AC105101.1	M14
ENSG00000279721	AC018737.2	M14
ENSG00000169087	HSPBAP1	M14
ENSG00000232079	LINC01697	M14
ENSG00000280113	AL357140.3	M14
ENSG00000135253	KCP	M14
ENSG00000232268	OR52I1	M14
ENSG00000203650	LINC01285	M14
ENSG00000279200	AC020558.3	M14
ENSG00000253103	LINC01609	M14
ENSG00000234889	AL391666.1	M14
ENSG00000224826	AC019109.1	M14
ENSG00000254957	AC111188.2	M14
ENSG00000280182	AC131888.1	M14
ENSG00000279440	AL008638.3	M14
ENSG00000164941	INTS8	M14
ENSG00000104205	SGK3	M14
ENSG00000233671	AC083899.2	M14
ENSG00000260507	AC133919.1	M14
ENSG00000267546	AC015802.4	M14
ENSG00000226203	LINC01733	M14
ENSG00000225465	RFPL1S	M14
ENSG00000279486	OR2AG1	M14
ENSG00000188227	ZNF793	M14
ENSG00000177646	ACAD9	M14
ENSG00000228021	AL158835.2	M14
ENSG00000280291	AC016251.2	M14
ENSG00000157542	KCNJ6	M14
ENSG00000100225	FBXO7	M14
ENSG00000229088	MTND1P10	M14
ENSG00000259055	AL591770.1	M14
ENSG00000250241	AC105383.1	M14
ENSG00000227308	AC009502.1	M14
ENSG00000265844	AC100863.1	M14
ENSG00000230696	AC011753.2	M14
ENSG00000279145	AC011912.1	M14
ENSG00000188107	EYS	M14
ENSG00000273018	AC107983.2	M14
ENSG00000163322	ABRAXAS1	M14
ENSG00000230313	HCG24	M14
ENSG00000251533	LINC00605	M14
ENSG00000235725	AC007389.3	M14
ENSG00000229267	AC016708.1	M14
ENSG00000241882	AC124893.1	M14
ENSG00000279278	AC245060.6	M14
ENSG00000229536	LINC02572	M14
ENSG00000268093	AC022154.1	M14
ENSG00000255384	AP001267.2	M14
ENSG00000186334	SLC36A3	M14
ENSG00000258711	AL358334.2	M14
ENSG00000152056	AP1S3	M14
ENSG00000236539	HNRNPA1P54	M14
ENSG00000279409	AC020658.6	M14
ENSG00000179240	GVQW3	M14
ENSG00000269066	AC020908.3	M14
ENSG00000260328	AC104024.2	M14
ENSG00000278999	AC008985.1	M14
ENSG00000237484	LINC01684	M14
ENSG00000264812	AC132938.2	M14
ENSG00000280186	AL359258.3	M14
ENSG00000247735	AC120114.1	M14
ENSG00000284240	AC099062.1	M14
ENSG00000081479	LRP2	M14
ENSG00000164663	USP49	M14
ENSG00000235140	AC026391.1	M14
ENSG00000267065	LINC02080	M14
ENSG00000269446	AC006967.3	M14
ENSG00000137270	GCM1	M14
ENSG00000229276	REV3L-IT1	M14
ENSG00000264352	RN7SL602P	M14
ENSG00000264066	AC024267.1	M14
ENSG00000251602	AL928654.1	M14
ENSG00000231140	BX005214.2	M14
ENSG00000247373	AC055713.1	M14
ENSG00000215580	BCORP1	M14
ENSG00000260293	AC106820.4	M14
ENSG00000269982	AC018809.2	M14
ENSG00000259070	LINC00639	M14
ENSG00000278929	AP001784.1	M14
ENSG00000260626	AC136944.1	M14
ENSG00000253731	PCDHGA6	M14
ENSG00000251229	AL645924.2	M14
ENSG00000280378	AL353898.3	M14
ENSG00000164588	HCN1	M14
ENSG00000279495	AL928654.4	M14
ENSG00000185385	OR7A17	M14
ENSG00000164604	GPR85	M14
ENSG00000279190	AC007656.2	M14
ENSG00000266237	AC121320.1	M14
ENSG00000280046	AC104581.4	M14
ENSG00000168676	KCTD19	M14
ENSG00000261411	AL161938.1	M14
ENSG00000279134	AC090643.1	M14
ENSG00000267719	LINC02078	M14
ENSG00000240021	TEX35	M14
ENSG00000237001	WASF3-AS1	M14
ENSG00000156103	MMP16	M14
ENSG00000179331	RAB39A	M14
ENSG00000257268	AC002375.1	M14
ENSG00000260377	AC083801.2	M14
ENSG00000266922	AC008543.3	M14
ENSG00000259398	AC090970.1	M14
ENSG00000156931	VPS8	M14
ENSG00000280711	JADRR	M14
ENSG00000260763	AC106799.3	M14
ENSG00000253203	GUSBP3	M14
ENSG00000274827	LINC01297	M14
ENSG00000112293	GPLD1	M14
ENSG00000253500	AF121898.1	M14
ENSG00000280058	AL117378.2	M14
ENSG00000183091	NEB	M14
ENSG00000263089	AC007114.2	M14
ENSG00000255561	FDXACB1	M14
ENSG00000233061	TTLL7-IT1	M14
ENSG00000240045	DWORF	M14
ENSG00000141837	CACNA1A	M14
ENSG00000253183	AC005531.1	M14
ENSG00000279020	C18orf15	M14
ENSG00000172320	OR5A1	M14
ENSG00000260372	AQP4-AS1	M14
ENSG00000271828	AC008937.3	M14
ENSG00000278867	AC090616.6	M14
ENSG00000279176	AC079316.2	M14
ENSG00000280927	CTBP1-AS	M14
ENSG00000228862	AC068389.1	M14
ENSG00000280660	AL157396.1	M14
ENSG00000165192	ASB11	M14
ENSG00000206557	TRIM71	M14
ENSG00000278963	AC005921.3	M14
ENSG00000235482	RPL21P135	M14
ENSG00000226409	AL450332.1	M14
ENSG00000159882	ZNF230	M14
ENSG00000174667	OR7D4	M14
ENSG00000236795	AC006004.1	M14
ENSG00000188732	FAM221A	M14
ENSG00000137766	UNC13C	M14
ENSG00000256637	LINC01965	M14
ENSG00000284601	AL590440.2	M14
ENSG00000263940	RN7SL275P	M14
ENSG00000232896	AL592463.1	M14
ENSG00000147234	FRMPD3	M14
ENSG00000255804	OR6J1	M14
ENSG00000204177	BMS1P1	M14
ENSG00000232748	AC135050.1	M14
ENSG00000242808	SOX2-OT	M14
ENSG00000146263	MMS22L	M14
ENSG00000233433	AC006144.1	M14
ENSG00000165805	C12orf50	M14
ENSG00000278920	AC005005.4	M14
ENSG00000276449	AC004076.2	M14
ENSG00000258699	AL357093.1	M14
ENSG00000230002	ALMS1-IT1	M14
ENSG00000261826	AC121333.1	M14
ENSG00000231049	OR52B5P	M14
ENSG00000260141	AC145350.2	M14
ENSG00000249616	CCNB3P1	M14
ENSG00000260742	AC009962.1	M14
ENSG00000260115	AC012174.1	M14
ENSG00000270986	HMGB1P51	M14
ENSG00000274341	AC005899.6	M14
ENSG00000282993	AL356737.1	M14
ENSG00000262152	LINC00514	M14
ENSG00000244952	AC123768.2	M14
ENSG00000283635	AC012485.3	M14
ENSG00000174796	THAP6	M14
ENSG00000267943	AC010328.1	M14
ENSG00000164287	CDC20B	M14
ENSG00000260698	AL591848.3	M14
ENSG00000241180	AL645608.5	M14
ENSG00000203645	LINC00501	M14
ENSG00000246777	AC044802.1	M14
ENSG00000258234	AC024257.1	M14
ENSG00000122548	KIAA0087	M14
ENSG00000228151	AC004941.1	M14
ENSG00000178171	AMER3	M14
ENSG00000232860	SMG7-AS1	M14
ENSG00000186684	CYP27C1	M14
ENSG00000267508	ZNF285	M14
ENSG00000256195	AP002518.1	M14
ENSG00000229172	AC073065.1	M14
ENSG00000260971	AC119674.1	M14
ENSG00000267055	AC007001.1	M14
ENSG00000168418	KCNG4	M14
ENSG00000280061	AC011504.1	M14
ENSG00000280719	PCAT5	M14
ENSG00000156968	MPV17L	M14
ENSG00000261782	AC116553.1	M14
ENSG00000119682	AREL1	M14
ENSG00000272595	AC092028.1	M14
ENSG00000227392	HPN-AS1	M14
ENSG00000172840	PDP2	M14
ENSG00000249383	LINC02071	M14
ENSG00000249994	AC025187.1	M14
ENSG00000205625	AL591499.1	M14
ENSG00000169040	PMCHL2	M14
ENSG00000133401	PDZD2	M14
ENSG00000227773	ASH1L-IT1	M14
ENSG00000272958	AP000322.1	M14
ENSG00000278994	AC008785.1	M14
ENSG00000196440	ARMCX4	M14
ENSG00000187537	POTEG	M14
ENSG00000259999	AC009054.1	M14
ENSG00000279096	AL356289.3	M14
ENSG00000213973	ZNF99	M14
ENSG00000113318	MSH3	M14
ENSG00000168303	MPLKIP	M14
ENSG00000266896	AL354892.3	M14
ENSG00000188157	AGRN	M14
ENSG00000197670	AL157838.1	M14
ENSG00000176124	DLEU1	M14
ENSG00000279035	AC022211.4	M14
ENSG00000181518	OR8D4	M14
ENSG00000269898	AC018695.2	M14
ENSG00000267672	AC010632.2	M14
ENSG00000245970	AP003352.1	M14
ENSG00000233821	ENOX1-AS1	M14
ENSG00000176826	FKBP9P1	M14
ENSG00000254862	AC100771.2	M14
ENSG00000258822	OR4K16P	M14
ENSG00000279905	AC063926.3	M14
ENSG00000124275	MTRR	M14
ENSG00000160062	ZBTB8A	M14
ENSG00000226397	C12orf77	M14
ENSG00000248319	LINC02275	M14
ENSG00000214960	ISPD	M14
ENSG00000206262	FOXL2NB	M14
ENSG00000254614	AP003068.2	M14
ENSG00000224402	OR6D1P	M14
ENSG00000254081	LINC01299	M14
ENSG00000196208	GREB1	M14
ENSG00000140623	2012-09-01	M14
ENSG00000228536	AL513283.1	M14
ENSG00000234864	AL022344.1	M14
ENSG00000223573	TINCR	M14
ENSG00000271095	BNIP3P28	M14
ENSG00000278950	AC138907.8	M14
ENSG00000134376	CRB1	M14
ENSG00000271420	AL109936.2	M14
ENSG00000137501	SYTL2	M14
ENSG00000279070	AC073263.2	M14
ENSG00000204118	NAP1L6	M14
ENSG00000181798	LINC00471	M14
ENSG00000261420	AL022069.1	M14
ENSG00000178904	DPY19L3	M14
ENSG00000077514	POLD3	M14
ENSG00000273659	AC108125.1	M14
ENSG00000203531	AC104772.1	M14
ENSG00000134245	WNT2B	M14
ENSG00000228906	AL353804.1	M14
ENSG00000210154	MT-TD	M37
ENSG00000210176	MT-TH	M37
ENSG00000210144	MT-TY	M37
ENSG00000210151	MT-TS1	M37
ENSG00000210174	MT-TR	M37
ENSG00000210196	MT-TP	M37
ENSG00000210082	MT-RNR2	M37
ENSG00000210135	MT-TN	M37
ENSG00000211459	MT-RNR1	M37
ENSG00000170370	EMX2	M37
ENSG00000144771	LRTM1	M37
ENSG00000072501	SMC1A	M37
ENSG00000209082	MT-TL1	M37
ENSG00000213889	PPM1N	M37
ENSG00000210195	MT-TT	M37
ENSG00000130726	TRIM28	M37
ENSG00000210194	MT-TE	M37
ENSG00000054118	THRAP3	M37
ENSG00000117899	MESD	M37
ENSG00000210127	MT-TA	M37
ENSG00000160294	MCM3AP	M37
ENSG00000123146	ADGRE5	M37
ENSG00000210140	MT-TC	M37
ENSG00000232464	Z98949.3	M37
ENSG00000153187	HNRNPU	M37
ENSG00000210107	MT-TQ	M37
ENSG00000160208	RRP1B	M37
ENSG00000210112	MT-TM	M37
ENSG00000210184	MT-TS2	M37
ENSG00000165733	BMS1	M37
ENSG00000001497	LAS1L	M37
ENSG00000115866	DARS	M37
ENSG00000120948	TARDBP	M37
ENSG00000270672	MTRNR2L6	M37
ENSG00000256045	MTRNR2L10	M37
ENSG00000163374	YY1AP1	M37
ENSG00000227619	AL391056.1	M37
ENSG00000224058	AC006509.1	M37
ENSG00000221823	PPP3R1	M37
ENSG00000108349	CASC3	M37
ENSG00000213024	NUP62	M37
ENSG00000160633	SAFB	M37
ENSG00000210077	MT-TV	M37
ENSG00000175467	SART1	M37
ENSG00000210117	MT-TW	M37
ENSG00000143569	UBAP2L	M37
ENSG00000118816	CCNI	M37
ENSG00000227268	KLLN	M37
ENSG00000164754	RAD21	M37
ENSG00000084652	TXLNA	M37
ENSG00000170027	YWHAG	M37
ENSG00000145979	TBC1D7	M37
ENSG00000146834	MEPCE	M37
ENSG00000135829	DHX9	M37
ENSG00000074054	CLASP1	M37
ENSG00000204256	BRD2	M37
ENSG00000047579	DTNBP1	M37
ENSG00000143815	LBR	M37
ENSG00000162775	RBM15	M37
ENSG00000164091	WDR82	M37
ENSG00000072736	NFATC3	M37
ENSG00000168066	SF1	M37
ENSG00000158417	EIF5B	M37
ENSG00000135316	SYNCRIP	M37
ENSG00000096384	HSP90AB1	M37
ENSG00000092201	SUPT16H	M37
ENSG00000004939	SLC4A1	M37
ENSG00000120802	TMPO	M37
ENSG00000122692	SMU1	M37
ENSG00000177733	HNRNPA0	M37
ENSG00000123064	DDX54	M37
ENSG00000073584	SMARCE1	M37
ENSG00000080824	HSP90AA1	M37
ENSG00000210049	MT-TF	M37
ENSG00000125944	HNRNPR	M37
ENSG00000077097	TOP2B	M37
ENSG00000165119	HNRNPK	M37
ENSG00000099783	HNRNPM	M37
ENSG00000269028	MTRNR2L12	M37
ENSG00000087087	SRRT	M37
ENSG00000106263	EIF3B	M37
ENSG00000230651	RGPD4-AS1	M37
ENSG00000089280	FUS	M37
ENSG00000272391	POM121C	M37
ENSG00000137776	SLTM	M37
ENSG00000111642	CHD4	M37
ENSG00000157014	TATDN2	M37
ENSG00000121774	KHDRBS1	M37
ENSG00000269958	AL049840.4	M37
ENSG00000272912	AL356608.1	M37
ENSG00000247315	ZCCHC3	M37
ENSG00000108424	KPNB1	M37
ENSG00000136045	PWP1	M37
ENSG00000147140	NONO	M37
ENSG00000170144	HNRNPA3	M37
ENSG00000154328	NEIL2	M37
ENSG00000138668	HNRNPD	M37
ENSG00000131504	DIAPH1	M37
ENSG00000058404	CAMK2B	M37
ENSG00000115053	NCL	M37
ENSG00000231762	AL590426.1	M37
ENSG00000230987	AL359976.1	M37
ENSG00000132383	RPA1	M37
ENSG00000159140	SON	M37
ENSG00000142864	SERBP1	M37
ENSG00000112658	SRF	M37
ENSG00000178035	IMPDH2	M29
ENSG00000170515	PA2G4	M29
ENSG00000184009	ACTG1	M29
ENSG00000122140	MRPS2	M29
ENSG00000108344	PSMD3	M29
ENSG00000171960	PPIH	M29
ENSG00000196182	STK40	M29
ENSG00000108179	PPIF	M29
ENSG00000180198	RCC1	M29
ENSG00000071626	DAZAP1	M29
ENSG00000131467	PSME3	M29
ENSG00000120942	UBIAD1	M29
ENSG00000071462	BUD23	M29
ENSG00000141543	EIF4A3	M29
ENSG00000126749	EMG1	M29
ENSG00000196363	WDR5	M29
ENSG00000105401	CDC37	M29
ENSG00000087269	NOP14	M29
ENSG00000110074	FOXRED1	M29
ENSG00000105393	BABAM1	M29
ENSG00000123416	TUBA1B	M29
ENSG00000196230	TUBB	M29
ENSG00000138363	ATIC	M29
ENSG00000013810	TACC3	M29
ENSG00000114767	RRP9	M29
ENSG00000162073	PAQR4	M29
ENSG00000166508	MCM7	M29
ENSG00000107833	NPM3	M29
ENSG00000182810	DDX28	M29
ENSG00000205323	SARNP	M29
ENSG00000100401	RANGAP1	M29
ENSG00000148229	POLE3	M29
ENSG00000179041	RRS1	M29
ENSG00000228716	DHFR	M29
ENSG00000065427	KARS	M29
ENSG00000163468	CCT3	M29
ENSG00000146731	CCT6A	M29
ENSG00000125835	SNRPB	M29
ENSG00000163866	SMIM12	M29
ENSG00000135624	CCT7	M29
ENSG00000265241	RBM8A	M29
ENSG00000168496	FEN1	M29
ENSG00000115241	PPM1G	M29
ENSG00000179271	GADD45GIP1	M29
ENSG00000170779	CDCA4	M29
ENSG00000184281	TSSC4	M29
ENSG00000079246	XRCC5	M29
ENSG00000102900	NUP93	M29
ENSG00000137310	TCF19	M29
ENSG00000146918	NCAPG2	M29
ENSG00000112118	MCM3	M29
ENSG00000165916	PSMC3	M29
ENSG00000142507	PSMB6	M29
ENSG00000025772	TOMM34	M29
ENSG00000156471	PTDSS1	M29
ENSG00000162385	MAGOH	M29
ENSG00000168439	STIP1	M29
ENSG00000075914	EXOSC7	M29
ENSG00000105447	GRWD1	M29
ENSG00000073111	MCM2	M29
ENSG00000189403	HMGB1	M29
ENSG00000156261	CCT8	M29
ENSG00000126457	PRMT1	M29
ENSG00000185627	PSMD13	M29
ENSG00000237649	KIFC1	M29
ENSG00000132341	RAN	M29
ENSG00000160193	WDR4	M29
ENSG00000113368	LMNB1	M29
ENSG00000160563	MED27	M29
ENSG00000132780	NASP	M29
ENSG00000111602	TIMELESS	M29
ENSG00000175792	RUVBL1	M29
ENSG00000112039	FANCE	M29
ENSG00000127824	TUBA4A	M29
ENSG00000198911	SREBF2	M31
ENSG00000136819	C9orf78	M31
[truncated: 20,203 more rows]

## Sheet: module-trait correlations
Module-trait correlations
Module	IBD_Cor	IBD_Pvalue	IBD_Pvalue_Padj	CD_Cor	CD_Pvalue	CD_Pvalue_Padj	non-IBD_Cor	non-IBD_Pvalue	non-IBD_Pvalue_Padj	disease_duration_Cor	disease_duration_Pvalue	disease_duration_Pvalue_Padj	UC_Cor	UC_Pvalue	UC_Pvalue_Padj	NANCYscore_Cor	NANCYscore_Pvalue	NANCYscore_Pvalue_Padj	patient_age_Cor	patient_age_Pvalue	patient_age_Pvalue_Padj	sample_age_Cor	sample_age_Pvalue	sample_age_Pvalue_Padj	sampling_site_Cor	sampling_site_Pvalue	sampling_site_Pvalue_Padj
M1	0.555149	1.31399e-06	2.49657e-05	0.271829	0.0272504	0.0841026	-0.564592	7.9037e-07	1.65705e-05	0.356627	0.00329058	0.0163385	0.460195	0.000101188	0.00100856	0.390393	0.00119279	0.00763387	-0.401654	0.000829782	0.00573304	0.0825868	0.509737	0.686529	-0.0217618	0.862308	0.919043
M10	0.393649	0.00107537	0.0071068	0.230472	0.0626399	0.157376	-0.377702	0.00176886	0.00995802	0.214734	0.0833739	0.192013	0.274845	0.0255232	0.0799903	0.178569	0.151417	0.296018	-0.229517	0.0637669	0.157603	-0.0449767	0.7199	0.844979	0.0516276	0.68057	0.820655
M11	0.4091	0.000648192	0.00469168	0.571053	5.53113e-07	1.24553e-05	-0.387218	0.00131829	0.00801523	0.202493	0.10298	0.225223	-0.166772	0.180775	0.331058	0.417289	0.000490714	0.00382505	-0.358339	0.00313359	0.0158769	-0.0151405	0.903962	0.941111	0.649145	3.73736e-09	2.27232e-07
M12	0.348258	0.00416353	0.0200866	0.243855	0.04848	0.12985	-0.356471	0.00330532	0.0163385	0.300059	0.0143729	0.0532849	0.188626	0.129322	0.266535	0.432241	0.000289813	0.00238117	-0.307419	0.0120428	0.0461313	0.017868	0.886765	0.929818	0.0800319	0.522963	0.698816
M13	0.288476	0.0188244	0.0646624	0.262529	0.0332084	0.0980131	-0.277419	0.0241232	0.0778785	0.0487025	0.697771	0.830224	0.0736433	0.556768	0.729559	0.296932	0.0154746	0.0560032	-0.272067	0.0271109	0.0840991	-0.0777066	0.535147	0.707866	-0.00406863	0.974135	0.982795
M14	0.379733	0.00166247	0.00946542	0.18665	0.133459	0.272291	-0.359328	0.00304592	0.0155624	0.119483	0.339289	0.508845	0.313809	0.0102921	0.0406336	0.44789	0.000162612	0.0014648	-0.169246	0.174301	0.321762	0.339407	0.00530436	0.0238893	0.199946	0.107479	0.230618
M15	0.277458	0.0241021	0.0778785	0.234038	0.0585752	0.149637	-0.273593	0.0262289	0.0817804	0.0690388	0.58176	0.745217	0.0960261	0.443088	0.613269	0.410648	0.000615298	0.00456221	-0.118826	0.341974	0.510861	0.346083	0.00442167	0.0210029	0.343627	0.00472995	0.0221216
M16	-0.733763	2.41212e-12	3.66642e-10	-0.530165	4.68964e-06	7.12826e-05	0.774797	2.2846e-14	4.63012e-12	-0.334329	0.00607624	0.0262011	-0.375083	0.00191499	0.0106436	-0.730613	3.32933e-12	4.04846e-10	0.594086	1.45283e-07	4.2063e-06	-0.17974	0.14871	0.293631	-0.425523	0.000368283	0.00294627
M17	-0.657162	2.05932e-09	1.39118e-07	-0.432824	0.000283775	0.00237026	0.634274	1.07885e-08	5.9631e-07	-0.229983	0.0632153	0.15752	-0.393231	0.00108984	0.007125	-0.569529	6.02116e-07	1.30745e-05	0.335234	0.00593192	0.0261348	-0.316884	0.00953173	0.0381269	-0.3246	0.00783507	0.0324063
M18	-0.519024	8.00998e-06	0.000108224	-0.380614	0.00161816	0.00936991	0.540743	2.77073e-06	4.55299e-05	-0.245215	0.0472016	0.127735	-0.257667	0.036734	0.106863	-0.529627	4.81439e-06	7.13939e-05	0.438673	0.000229312	0.00199174	-0.232533	0.060264	0.153308	-0.383806	0.00146632	0.00865555
M19	-0.624761	2.06441e-08	9.65511e-07	-0.419634	0.000452545	0.00357334	0.619051	3.01622e-08	1.3099e-06	-0.300529	0.0142133	0.0532849	-0.362723	0.00276138	0.0144735	-0.397051	0.00096394	0.00651195	0.341137	0.00506177	0.0231395	-0.213449	0.0852814	0.194929	-0.235449	0.0570282	0.14692
M2	0.525024	6.01804e-06	8.50923e-05	0.393686	0.00107411	0.0071068	-0.496965	2.19047e-05	0.000256117	0.175451	0.158807	0.304589	0.24881	0.0439545	0.120925	0.499325	1.97348e-05	0.000235269	-0.379668	0.00166579	0.00946542	0.0215782	0.863459	0.919043	0.155815	0.211552	0.370674
M20	-0.625385	1.97979e-08	9.65511e-07	-0.324321	0.00789139	0.0324187	0.667505	9.29243e-10	9.41633e-08	-0.256574	0.0375677	0.108252	-0.493717	2.52551e-05	0.000284354	-0.591835	1.66326e-07	4.39679e-06	0.495958	2.28966e-05	0.000262663	-0.173354	0.163924	0.310033	-0.141323	0.25769	0.41669
M21	-0.544435	2.29617e-06	4.06141e-05	-0.255923	0.0380715	0.108674	0.572563	5.08279e-07	1.23613e-05	-0.255468	0.0384271	0.109176	-0.465859	8.08408e-05	0.000833072	-0.560596	9.81935e-07	1.99005e-05	0.429556	0.000319136	0.00258713	-0.283636	0.0210071	0.0705652	-0.153217	0.219363	0.383255
M22	-0.543949	2.35389e-06	4.06141e-05	-0.275695	0.0250536	0.0789254	0.543531	2.40479e-06	4.06141e-05	-0.223027	0.0718594	0.171335	-0.438153	0.000233735	0.00200156	-0.49309	2.59545e-05	0.000286915	0.32271	0.0082241	0.0335587	-0.262672	0.0331097	0.0980131	-0.249807	0.043088	0.11908
M23	-0.432745	0.000284587	0.00237026	-0.17524	0.159317	0.304607	0.458045	0.000110078	0.00106234	-0.157437	0.206778	0.364409	-0.408745	0.000655946	0.00469194	-0.478021	4.92503e-05	0.000524305	0.20447	0.0995917	0.21939	-0.157791	0.205744	0.36364	-0.191802	0.122879	0.256933
M24	-0.458323	0.000108887	0.00106234	-0.128266	0.304713	0.463164	0.513062	1.05858e-05	0.00013694	-0.241271	0.0509881	0.135375	-0.511138	1.15699e-05	0.000146552	-0.47765	5.00159e-05	0.000524305	0.384434	0.00143802	0.00857171	-0.188781	0.129002	0.266535	0.0181641	0.884902	0.929818
M25	-0.110666	0.376375	0.547219	0.179705	0.148791	0.293631	0.15107	0.225967	0.389345	-0.144619	0.246642	0.409723	-0.410901	0.000610071	0.00456221	-0.0603735	0.630129	0.781875	0.0341611	0.785389	0.881279	-0.120592	0.334794	0.503848	0.347981	0.00419571	0.0200866
M26	-0.284575	0.0205673	0.0694718	-0.163247	0.190301	0.341307	0.247647	0.0449846	0.123201	0.0331925	0.791334	0.881279	-0.203282	0.101618	0.223047	-0.397564	0.000948095	0.00647687	0.0454036	0.717352	0.844979	-0.316185	0.00970001	0.0385464	-0.163258	0.19027	0.341307
M27	-0.271479	0.0274574	0.0843138	-0.0909675	0.467587	0.638695	0.24723	0.0453583	0.123668	-0.0717959	0.566734	0.735446	-0.282305	0.0216436	0.0719089	-0.304579	0.0128999	0.048715	0.111673	0.372021	0.545033	-0.250346	0.0426248	0.118337	-0.141898	0.255739	0.414638
M28	-0.342377	0.00489412	0.0227147	-0.200765	0.106016	0.228574	0.280258	0.0226546	0.0744539	-0.119361	0.339788	0.508845	-0.238621	0.0536685	0.140397	-0.138579	0.26714	0.429685	0.036875	0.768796	0.874277	-0.257197	0.0370904	0.107386	-0.191755	0.122973	0.256933
M29	-0.276156	0.0248018	0.0786409	-0.222796	0.0721614	0.171383	0.200988	0.105621	0.228531	-0.027592	0.825936	0.90156	-0.109417	0.381818	0.550108	-0.192463	0.12157	0.25576	0.129821	0.298838	0.459984	-0.147054	0.238692	0.400897	-0.177826	0.153156	0.298457
M3	0.57112	5.51022e-07	1.24553e-05	0.357336	0.00322472	0.0162035	-0.60821	6.07015e-08	2.04533e-06	0.29899	0.0147416	0.0543206	0.367425	0.00240645	0.012948	0.486147	3.49962e-05	0.000379958	-0.447693	0.000163827	0.0014648	0.077916	0.534044	0.707866	0.143717	0.249634	0.410963
M30	-0.307778	0.0119379	0.0461313	-0.290575	0.0179401	0.063787	0.227054	0.0667463	0.162327	-0.110492	0.377129	0.547219	-0.0642702	0.608169	0.762406	-0.0830509	0.507354	0.686529	0.0815571	0.515047	0.691277	-0.0674671	0.590406	0.749642	-0.148813	0.233057	0.394704
M31	-0.219313	0.0768481	0.1804	-0.0941897	0.451898	0.623025	0.165266	0.184803	0.335403	-0.00624209	0.960328	0.974756	-0.19981	0.107723	0.230618	-0.231399	0.0615619	0.155957	0.0696763	0.57827	0.745217	-0.225743	0.0683776	0.164323	-0.133964	0.283551	0.444327
M32	-0.205016	0.0986725	0.21939	-0.031779	0.800032	0.885051	0.221791	0.0734902	0.173186	-0.0784874	0.53104	0.706504	-0.263569	0.0324925	0.0973176	-0.334904	0.00598418	0.0261754	0.243093	0.0492091	0.131224	-0.137765	0.269987	0.431902	0.00397782	0.974712	0.982795
M33	0.234713	0.057831	0.14836	0.204569	0.0994257	0.21939	-0.238491	0.0538033	0.140397	0.169261	0.174262	0.321762	0.0722449	0.564304	0.735446	0.00989775	0.937132	0.964088	-0.044989	0.719826	0.844979	0.0140484	0.91086	0.946671	0.10551	0.399146	0.567011
M34	-0.256223	0.0378386	0.108518	-0.189436	0.127656	0.265803	0.171144	0.16945	0.316781	-0.106224	0.395945	0.563781	-0.125098	0.316914	0.479313	-0.0367913	0.769306	0.874277	0.103604	0.407767	0.577089	-0.025624	0.838177	0.909305	-0.0596409	0.634294	0.783843
M35	-0.0579377	0.644021	0.79104	0.0191201	0.878889	0.927927	0.0386042	0.758277	0.868234	0.0749104	0.549981	0.723785	-0.112831	0.36705	0.53905	-0.209774	0.0909299	0.204761	0.109481	0.381538	0.550108	-0.0680314	0.587296	0.748587	-0.0509115	0.684766	0.821179
M36	0.0154921	0.901742	0.94041	-0.00168034	0.989316	0.992581	-0.00424108	0.973039	0.982795	0.0223641	0.858536	0.91812	0.0254865	0.839033	0.909305	-0.0551517	0.660061	0.802634	0.0337484	0.787921	0.881279	-0.107393	0.390739	0.559121	0.0193083	0.877705	0.927927
M37	0.150934	0.226389	0.389345	0.0907785	0.468516	0.638695	-0.18118	0.145428	0.289902	0.217298	0.0796687	0.18488	0.102093	0.414673	0.582266	0.0246726	0.844108	0.911506	-0.0312113	0.803533	0.885051	0.0211509	0.866138	0.919043	-0.00872303	0.944581	0.968095
M38	-0.210897	0.0891733	0.202556	-0.288984	0.0186071	0.0645159	0.145858	0.242573	0.404067	-0.0425415	0.73449	0.851963	0.078602	0.530439	0.706504	-0.0569367	0.649766	0.794885	-0.0435159	0.728641	0.850753	-0.0689584	0.582201	0.745217	-0.250662	0.0423553	0.118128
M4	0.606928	6.58213e-08	2.04533e-06	0.462974	9.06802e-05	0.000918893	-0.60658	6.72806e-08	2.04533e-06	0.173245	0.164195	0.310033	0.276883	0.0244093	0.0781097	0.80493	3.80816e-16	1.15768e-13	-0.528011	5.20884e-06	7.54041e-05	0.0395045	0.752817	0.863609	0.172904	0.16504	0.310663
M5	0.61137	4.96404e-08	1.88633e-06	0.504162	1.58971e-05	0.000197254	-0.607672	6.28029e-08	2.04533e-06	0.168624	0.175912	0.323125	0.22733	0.0664076	0.162152	0.856062	5.23375e-20	3.18212e-17	-0.520003	7.64782e-06	0.000105679	0.0369303	0.768459	0.874277	0.391142	0.00116479	0.00753399
M6	0.588715	2.0028e-07	5.07375e-06	0.345345	0.00451235	0.0212675	-0.66376	1.24403e-09	1.08053e-07	0.361352	0.00287329	0.0149313	0.41013	0.000626131	0.0045866	0.538721	3.06824e-06	4.90919e-05	-0.533176	4.04461e-06	6.30545e-05	0.245141	0.0472703	0.127735	0.221798	0.0734804	0.173186
M7	0.593213	1.53128e-07	4.23191e-06	0.55634	1.23345e-06	2.41916e-05	-0.615963	3.69102e-08	1.49609e-06	0.237754	0.054571	0.141791	0.128945	0.302142	0.460406	0.659841	1.68077e-09	1.27739e-07	-0.515462	9.46799e-06	0.000125142	0.126011	0.313366	0.475129	0.413166	0.000565032	0.00429425
M8	0.174293	0.161618	0.308037	0.0574633	0.646742	0.79278	-0.156916	0.208303	0.366035	0.142975	0.252111	0.410963	0.182526	0.142412	0.287663	-0.0336602	0.788462	0.881279	-0.00707699	0.955026	0.972623	-0.0832633	0.506264	0.686529	0.0212457	0.865543	0.919043
M9	0.298656	0.0148587	0.0544222	0.0427863	0.733019	0.851963	-0.283192	0.0212177	0.0708812	0.185836	0.135191	0.273988	0.388739	0.00125675	0.00787735	0.103084	0.410134	0.578565	-0.0651345	0.603344	0.761065	0.069168	0.581052	0.745217	-0.0511385	0.683435	0.821179
