# Supplementary material for: IL-1-driven stromal–neutrophil interactions define a subset of patients with inflammatory bowel disease that does not respond to therapies
Source: Nat Med. 2021 Oct 21;27(11):1970–81. doi: 10.1038/s41591-021-01520-5 (PMC8604730; doi:10.1038/s41591-021-01520-5)
Supplement: Supplementary file 6 — Therapy response dataset analyses—AUCs. [file 41591_2021_1520_MOESM6_ESM.xlsx]

## Sheet: anti-TNF (Arijs 2009)
area-under-the-curve (AUC) analysis for predicting non-response to therapy, on all genes detected in the dataset
Gene	Module	p	p.adj	coef	AUC
CXCL6	M5	7.19379e-05	0.0242637	-1.64202	0.922078
IGFBP5	M10	9.05403e-05	0.0242637	-5.51225	0.917749
PAPPA	unassigned	0.000315281	0.0242637	-11.1656	0.912338
HGF	unassigned	0.000498872	0.0253332	-7.29627	0.909091
F5	unassigned	8.52128e-05	0.0242637	-7.42689	0.906926
TMTC1	M10	4.75703e-05	0.0242637	-6.71344	0.897186
LDLRAD3	M20	0.000262004	0.0242637	-3.91553	0.895022
THBD	M1	0.000185318	0.0242637	-3.98214	0.888528
NRP1	unassigned	0.000328887	0.0242637	-9.58049	0.886364
CFH	M10	0.000112364	0.0242637	-3.33268	0.886364
RGS18	M5	0.000176411	0.0242637	-2.86732	0.885281
ADGRE2	unassigned	5.16464e-05	0.0242637	-3.56219	0.884199
ANGPT2	M20	0.000210692	0.0242637	-7.73784	0.883117
IL11	M4	8.41889e-05	0.0242637	-1.96728	0.883117
LILRB2	M5	7.80423e-05	0.0242637	-2.02775	0.882035
CAV2	M9	0.000193646	0.0242637	-3.96229	0.87987
CXCR2	M5	0.000235349	0.0242637	-1.10644	0.87987
PRICKLE2	unassigned	0.000128311	0.0242637	-5.33932	0.87987
TLR1	unassigned	9.23016e-05	0.0242637	-2.1878	0.878788
ANGPTL2	M10	9.03059e-05	0.0242637	-3.35308	0.878788
S100A9	M5	4.83409e-05	0.0242637	-1.37606	0.878247
PRNP	M10	0.000115179	0.0242637	-3.62125	0.877706
PXDN	M2	9.86074e-05	0.0242637	-2.55809	0.877706
FJX1	M4	0.000185593	0.0242637	-4.43222	0.877706
DKK3	M10	0.000258458	0.0242637	-5.59799	0.876623
RBMS1	M3	0.000155949	0.0242637	-2.76747	0.876623
SMARCA1	M10	9.56202e-05	0.0242637	-6.63738	0.876623
ENTPD1	M20	0.000159873	0.0242637	-2.89597	0.876623
ITGA5	M1	0.000224892	0.0242637	-3.24564	0.875541
WWTR1	M10	0.000108559	0.0242637	-5.10095	0.874459
VCAN	M2	9.8494e-05	0.0242637	-1.97402	0.873377
CAVIN3	M10	0.000118739	0.0242637	-2.45151	0.872294
FPR1	M5	0.000396043	0.0243015	-2.23902	0.871212
CMTM2	M5	0.000225759	0.0242637	-2.49421	0.871212
S100A8	M5	4.22902e-05	0.0242637	-1.17518	0.87013
FAM129A	unassigned	0.0001447	0.0242637	-1.83008	0.87013
JCAD	M10	0.000246441	0.0242637	-9.59219	0.87013
TSHZ3	M2	0.000204677	0.0242637	-5.4083	0.869048
AAED1	M20	0.00012235	0.0242637	-4.09443	0.869048
MCTP1	M20	0.00016527	0.0242637	-3.29287	0.866883
PDLIM4	M10	0.00012612	0.0242637	-6.13475	0.866883
COL8A1	M2	0.000594471	0.0266817	-5.35081	0.865801
ANXA5	unassigned	9.35836e-05	0.0242637	-3.53191	0.864719
TNC	M20	0.000124677	0.0242637	-2.41456	0.864719
CAV1	M10	0.000143406	0.0242637	-2.03093	0.864719
FAM49A	M20	0.000175012	0.0242637	-3.229	0.864719
PRR16	unassigned	0.000318898	0.0242637	-3.55757	0.863636
SLC2A3	M1	0.000132143	0.0242637	-1.93446	0.863636
COL4A1	M2	0.000112053	0.0242637	-1.9105	0.862554
SAMSN1	M20	0.000188852	0.0242637	-2.06678	0.862554
PDPN	M5	0.00010651	0.0242637	-4.21776	0.862554
INHBA	M4	5.88381e-05	0.0242637	-1.48217	0.862554
PIP4P2	unassigned	0.000517164	0.025742	-4.8352	0.862013
SERPINE1	M1	0.000322126	0.0242637	-2.50914	0.861472
MMP3	M5	5.82739e-05	0.0242637	-1.05329	0.861472
LILRA2	M5	0.00023037	0.0242637	-5.84636	0.861472
TREM1	M5	0.000189877	0.0242637	-1.28578	0.861472
EML1	M20	0.000201805	0.0242637	-3.58258	0.86039
ITPRIP	M1	0.000537887	0.0257574	-6.77331	0.86039
CLMP	M20	0.000122877	0.0242637	-2.41975	0.86039
RGS5	M10	9.78713e-05	0.0242637	-3.14257	0.859307
AXL	M10	0.000145455	0.0242637	-4.59673	0.859307
S100A4	M20	0.000148587	0.0242637	-2.15022	0.859307
CSF3	M1	0.000281113	0.0242637	-3.18776	0.859307
SRGN	M20	0.000127571	0.0242637	-2.25542	0.858225
DBN1	M10	0.000560082	0.0260795	-5.31517	0.858225
MNDA	M5	0.000118104	0.0242637	-1.06681	0.858225
KLHL5	M20	0.000142015	0.0242637	-3.6651	0.858225
MRGPRF	M10	0.000311054	0.0242637	-2.37647	0.858225
LAMC1	M10	0.000170477	0.0242637	-3.39613	0.857143
S100A12	M5	0.000190829	0.0242637	-1.04787	0.857143
VNN2	M6	0.000279345	0.0242637	-1.87608	0.857143
ZNF281	M20	0.000199602	0.0242637	-4.68318	0.857143
DSE	unassigned	0.000153204	0.0242637	-5.4564	0.856061
HS3ST3B1	M6	0.000122339	0.0242637	-4.60566	0.856061
FCGR2A	M5	0.000104144	0.0242637	-3.11784	0.856061
FLT1	M10	0.000149457	0.0242637	-6.17825	0.856061
COL4A2	M2	0.000199588	0.0242637	-2.57495	0.856061
SDC2	unassigned	0.000115725	0.0242637	-2.80169	0.856061
TSPAN2	unassigned	0.00053634	0.0257574	-8.08184	0.856061
FRMD6	unassigned	0.000182215	0.0242637	-2.24924	0.856061
COL12A1	M2	0.000182203	0.0242637	-2.40432	0.856061
GPX8	M4	0.000609903	0.0267451	-3.49168	0.856061
MSANTD3	unassigned	0.000106944	0.0242637	-4.33257	0.854978
IFNAR2	M6	0.000200124	0.0242637	-5.98474	0.854978
SNAPC1	unassigned	0.000207107	0.0242637	-4.57519	0.854978
PI15	M20	0.0001902	0.0242637	-1.42417	0.854978
ADGRL2	unassigned	0.000145704	0.0242637	-4.23023	0.853896
FCGR3B	M5	0.000219711	0.0242637	-1.11391	0.853896
TNFRSF11B	unassigned	0.000756062	0.0283156	-2.16315	0.853896
TXNDC15	M20	0.000242584	0.0242637	-5.2026	0.852814
ST8SIA4	M6	0.000292389	0.0242637	-2.99001	0.851732
PDGFRA	unassigned	0.000199318	0.0242637	-7.00524	0.851732
C5AR1	unassigned	0.000297165	0.0242637	-1.53787	0.851732
TMEM71	M20	0.000366433	0.0242637	-2.27915	0.851732
RHOQ	M20	0.000149651	0.0242637	-3.18038	0.850649
AQP9	M5	0.000249341	0.0242637	-1.04632	0.850649
FERMT2	M10	0.000167759	0.0242637	-2.79666	0.850649
CTHRC1	M4	6.60513e-05	0.0242637	-1.13019	0.850649
SELENOM	M20	0.000124322	0.0242637	-2.79494	0.850649
PROK2	M5	0.000123395	0.0242637	-0.941952	0.850649
QKI	M20	0.000265419	0.0242637	-4.33004	0.849567
AHR	unassigned	9.57046e-05	0.0242637	-2.96084	0.849567
SIRPA	M3	0.000179542	0.0242637	-4.02382	0.849567
COL15A1	M2	0.000193424	0.0242637	-1.275	0.849567
RASSF8	unassigned	0.000423307	0.0244967	-10.4132	0.849567
TFPI2	M5	0.000360314	0.0242637	-1.10104	0.849567
NCF2	M5	7.22008e-05	0.0242637	-1.45893	0.849567
IKBIP	M20	0.00011861	0.0242637	-3.83214	0.849567
AKR1B1	M20	0.000243695	0.0242637	-2.03215	0.848485
CD93	M2	0.000213494	0.0242637	-2.38913	0.848485
TLR2	M4	0.000194058	0.0242637	-2.1067	0.848485
TUBB6	M10	0.000171189	0.0242637	-1.97309	0.848485
VASN	M2	0.000191155	0.0242637	-5.50616	0.848485
SLFN11	M20	0.000348485	0.0242637	-2.22872	0.847403
SELP	M20	0.000259113	0.0242637	-2.2313	0.847403
TWIST2	M20	0.000458913	0.024963	-5.52618	0.84632
B3GALNT1	unassigned	0.00029158	0.0242637	-8.93554	0.84632
CYTIP	M6	0.000196574	0.0242637	-1.87372	0.845238
CYP26B1	M20	0.000401291	0.0243015	-3.00673	0.845238
CLEC4A	M7	0.000187982	0.0242637	-2.15475	0.845238
GLIPR1	M20	0.000342666	0.0242637	-2.14358	0.844156
WNT5A	M5	0.000130334	0.0242637	-1.3873	0.844156
ADGRF5	M10	0.000223789	0.0242637	-2.18683	0.844156
EMP3	M20	0.000145028	0.0242637	-1.90395	0.843074
NRCAM	unassigned	0.000803824	0.0289835	-4.68238	0.843074
MMP1	M5	0.000127099	0.0242637	-0.868469	0.843074
FCER1G	M7	0.000168882	0.0242637	-1.37872	0.841991
STC1	M1	0.000140777	0.0242637	-1.79796	0.841991
CAVIN1	M10	0.000146625	0.0242637	-3.19073	0.841991
ALOX5AP	M6	0.000213233	0.0242637	-2.23114	0.841991
CLEC2B	M20	0.000247033	0.0242637	-3.10248	0.840909
MAP4K4	M3	0.000116045	0.0242637	-4.03066	0.840909
PTX3	M1	0.00132017	0.0331945	-2.39206	0.840909
STX11	M20	0.000277006	0.0242637	-3.6047	0.840909
TRPS1	M20	0.000217996	0.0242637	-5.37146	0.840909
RHOJ	M4	0.00113131	0.0311928	-5.60094	0.839827
CSGALNACT1	M20	0.000199863	0.0242637	-3.02819	0.839827
EFEMP1	M10	0.000309969	0.0242637	-3.50071	0.839827
NNMT	M1	0.000146444	0.0242637	-2.10618	0.839827
TUBA1A	M10	0.00060236	0.0266888	-2.32763	0.839827
CEBPB	M1	0.000139708	0.0242637	-2.60361	0.839827
CHST15	M20	0.000181528	0.0242637	-3.0671	0.838745
DIO2	M20	0.000246073	0.0242637	-5.14222	0.838745
WISP1	unassigned	0.000446971	0.0246681	-2.53692	0.838745
FKBP11	unassigned	0.000388894	0.0243015	-3.475	0.838745
RNF144B	M20	0.000467315	0.024963	-5.30857	0.838745
ACSL4	M5	0.000420998	0.0244967	-3.62478	0.837662
LRRC8C	M20	0.00016538	0.0242637	-5.10399	0.837662
CDH5	M20	0.000684866	0.0277845	-2.27955	0.837662
TNFAIP6	M1	9.89188e-05	0.0242637	-0.784288	0.837662
C3AR1	unassigned	0.000252543	0.0242637	-2.37334	0.837662
HLX	M10	0.000494175	0.0253332	-4.27135	0.837662
SGCE	M10	0.000600045	0.0266817	-2.20104	0.83658
FCN1	M4	0.000402439	0.0243015	-1.93081	0.83658
FOXF2	unassigned	0.000354754	0.0242637	-2.72039	0.83658
CD300A	M7	0.000477527	0.0250367	-4.71055	0.83658
G0S2	M1	0.000101656	0.0242637	-1.17079	0.83658
MAFB	M3	0.000363015	0.0242637	-2.31805	0.83658
LOX	unassigned	0.00106228	0.0307823	-3.90622	0.83658
FOXF1	M8	0.00020706	0.0242637	-2.79472	0.83658
CSF3R	M5	0.000466716	0.024963	-1.56161	0.835498
PTGS2	M1	5.6478e-05	0.0242637	-0.831343	0.835498
KDR	M20	0.000637017	0.0271535	-3.21907	0.835498
SERPINI1	M20	0.000216732	0.0242637	-2.98805	0.835498
NRG1	unassigned	0.000397683	0.0243015	-8.67987	0.835498
THEMIS2	M6	0.000228006	0.0242637	-1.90847	0.835498
STEAP4	M2	0.00166231	0.0370872	-1.92796	0.835498
FGF2	unassigned	0.000264863	0.0242637	-2.47038	0.834416
FBN1	M2	0.000555234	0.0260695	-2.84971	0.834416
EDNRB	unassigned	0.00025557	0.0242637	-2.46338	0.834416
GAS1	M20	0.000403248	0.0243015	-2.21484	0.834416
LY96	unassigned	0.000212065	0.0242637	-1.41728	0.834416
MS4A7	unassigned	0.000236219	0.0242637	-2.62383	0.834416
RAB13	M2	0.000384222	0.0243015	-5.81937	0.833333
SELL	M6	0.000119319	0.0242637	-1.11061	0.833333
IL6	M1	0.000125724	0.0242637	-1.07398	0.833333
OLFML2B	M2	0.0015409	0.0358411	-2.50615	0.833333
TAGAP	M6	0.000770173	0.0285029	-1.8018	0.832251
IL1R1	M1	0.000289713	0.0242637	-3.4375	0.832251
DENND5A	M20	0.000272144	0.0242637	-2.05226	0.832251
FAM198B	unassigned	0.00116377	0.0316695	-2.96239	0.832251
NOD2	M20	0.000916692	0.0298183	-3.42634	0.832251
P3H1	M20	0.000567943	0.026274	-4.33671	0.832251
RILPL2	M20	0.000150806	0.0242637	-2.75232	0.832251
ERFE	unassigned	0.000679962	0.0277845	-2.93022	0.832251
HOXB2	unassigned	0.000379836	0.0243015	-4.43435	0.831169
MEOX1	M20	0.000246671	0.0242637	-2.01382	0.831169
MYO1F	M6	0.000292112	0.0242637	-2.30305	0.831169
LINC00888	M20	0.000334659	0.0242637	-3.71075	0.831169
LST1	unassigned	0.000403149	0.0243015	-2.27078	0.831169
C11orf96	M1	0.000187582	0.0242637	-2.27055	0.830087
F2R	M5	0.000277266	0.0242637	-4.60035	0.830087
ARMCX2	M20	0.000378906	0.0243015	-2.92191	0.830087
CHST2	M6	0.000350954	0.0242637	-4.06042	0.830087
ADA	M20	0.000336929	0.0242637	-3.16505	0.830087
TNS1	M8	0.000270186	0.0242637	-5.22345	0.830087
TMEM45A	M4	0.000321173	0.0242637	-1.189	0.830087
NINJ1	unassigned	0.000364506	0.0242637	-3.06148	0.829004
COL7A1	M4	0.00029422	0.0242637	-2.32486	0.829004
GPR137B	M20	0.000306075	0.0242637	-2.69136	0.829004
RIPOR3	M4	0.00033571	0.0242637	-4.95211	0.829004
NID1	M10	0.000222789	0.0242637	-3.99096	0.829004
CXCL8	M1	9.77486e-05	0.0242637	-0.833694	0.829004
LCP2	M7	0.000427143	0.0244967	-2.59649	0.829004
ADGRL4	M20	0.000239478	0.0242637	-1.57081	0.829004
WNK2	M20	0.000251317	0.0242637	10.3546	0.827922
MCAM	M8	0.000487827	0.0251575	-5.0246	0.827922
COL6A3	M20	0.000147229	0.0242637	-1.29014	0.827922
ZEB2	M10	0.000576795	0.0265275	-4.02148	0.827922
GPR183	M20	0.000303374	0.0242637	-1.33261	0.827922
CRIP2	M10	0.000218643	0.0242637	-2.64112	0.827922
C1orf216	unassigned	0.000275852	0.0242637	-4.23418	0.827922
PECAM1	M2	0.000349401	0.0242637	-2.2197	0.82684
LOXL2	M4	0.000275492	0.0242637	-5.22362	0.82684
PLAU	M1	0.000112489	0.0242637	-1.16059	0.82684
RFLNB	M6	0.000237409	0.0242637	-2.52402	0.82684
TMEM154	unassigned	0.000288867	0.0242637	-2.77771	0.82684
LGALS1	M20	0.000219336	0.0242637	-1.63697	0.825758
ENG	M2	0.000255729	0.0242637	-5.29901	0.825758
ELK3	M20	0.000355813	0.0242637	-3.4905	0.825758
C1R	M10	0.000184885	0.0242637	-1.82401	0.825758
VIM	M10	0.00017899	0.0242637	-2.61399	0.824675
MTMR11	M20	0.000272487	0.0242637	3.62553	0.824675
SPARCL1	M10	0.000527943	0.0257574	-1.62603	0.824675
PHGDH	M10	0.000690941	0.0278662	-6.01159	0.824675
FST	unassigned	0.00152282	0.0356434	-3.77769	0.824675
PTGS1	M8	0.000724122	0.0280162	-2.63585	0.824675
IL7R	M6	0.00014088	0.0242637	-1.45448	0.824675
TRPM6	M24	0.000190896	0.0242637	1.98454	0.824675
STK38	M20	0.0013292	0.0331945	8.18572	0.823593
C1S	M2	0.000208147	0.0242637	-1.17297	0.823593
BCL2A1	M20	0.000204975	0.0242637	-0.958473	0.823593
IL24	M6	0.000224244	0.0242637	-1.15859	0.823593
S100B	M20	0.000824695	0.0289835	-7.53866	0.822511
DCN	M10	0.000165651	0.0242637	-2.07202	0.822511
ZEB1	M20	0.000330168	0.0242637	-3.55414	0.822511
ZCCHC24	M10	0.000297546	0.0242637	-2.88466	0.822511
GLT8D2	M10	0.000342502	0.0242637	-2.38356	0.822511
MSN	M3	0.000303048	0.0242637	-3.54128	0.821429
MSRB3	M10	0.000525153	0.0257574	-5.17511	0.821429
COL18A1	M2	0.00026572	0.0242637	-2.99273	0.821429
CHN1	M20	0.000248526	0.0242637	-1.73201	0.821429
COL5A2	M2	0.000213086	0.0242637	-1.14165	0.821429
LUM	M2	0.000304691	0.0242637	-1.4006	0.820346
DUSP14	M20	0.000742883	0.0282242	-3.03517	0.820346
CCR2	M6	0.000448557	0.0246691	-3.24661	0.820346
STON1	unassigned	0.000264394	0.0242637	-3.0797	0.820346
FFAR2	unassigned	0.000937605	0.0300358	-1.11668	0.820346
PTPRM	M2	0.000341574	0.0242637	-3.01462	0.819264
CHSY1	M20	0.000257345	0.0242637	-2.27847	0.819264
CCL4	M1	0.000219528	0.0242637	-1.09526	0.819264
CSF2RB	M6	0.000311794	0.0242637	-1.335	0.819264
FPR2	M5	0.00210338	0.0404021	-1.65098	0.819264
MGP	M10	0.000417709	0.0244967	-2.27222	0.818182
CSGALNACT2	M20	0.00031657	0.0242637	-2.9324	0.818182
ASAP1	M20	0.000221151	0.0242637	-3.17221	0.818182
RERG	unassigned	0.00361581	0.050917	-4.35962	0.818182
DPYSL3	M10	0.000408402	0.0243518	-3.50301	0.8171
RAI14	M20	0.000425431	0.0244967	-1.95679	0.8171
PAPSS2	M20	0.000636018	0.0271535	3.04379	0.8171
MMP19	M1	0.00111947	0.0310805	-3.78856	0.8171
ADCY6	M20	0.00018978	0.0242637	3.81795	0.8171
GPR68	M20	0.000335587	0.0242637	-7.12253	0.8171
C2CD2	unassigned	0.000400761	0.0243015	-4.46015	0.8171
ADAMTS1	M1	0.00105628	0.0307823	-2.19834	0.8171
GRM8	unassigned	0.000330563	0.0242637	9.15731	0.816017
HSPA6	M20	0.000880443	0.029437	-2.62854	0.816017
CLEC7A	unassigned	0.000461449	0.024963	-3.40139	0.814935
ABLIM3	M10	0.000330817	0.0242637	-3.76654	0.814935
CALCRL	M20	0.00158557	0.0362491	-2.16798	0.814935
HEG1	M10	0.000502574	0.0253365	-2.72583	0.814935
CCL2	M20	0.000236939	0.0242637	-1.10881	0.814935
RUNX2	M20	0.000334654	0.0242637	-8.88391	0.814935
AKAP12	M8	0.00128954	0.0331945	-6.26939	0.813853
TMX4	M10	0.000330374	0.0242637	-5.731	0.813853
CCR1	M5	0.0011396	0.0312479	-1.5149	0.813853
FGR	M6	0.000299247	0.0242637	-1.59852	0.813853
RGS4	M13	0.000709393	0.0280162	-5.42384	0.813853
PTGES	M3	0.000445247	0.0246681	-3.36511	0.813853
ARL8A	M23	0.0002227	0.0242637	-6.29337	0.813853
TIMP1	M4	0.000240843	0.0242637	-1.42753	0.812771
TNFRSF1B	M7	0.000430638	0.0244967	-2.31085	0.812771
TPST1	M20	0.00086904	0.029437	-3.32561	0.812771
LILRB3	M5	0.000345856	0.0242637	-3.96603	0.812771
FCGR2B	M20	0.000256102	0.0242637	-1.41668	0.812771
AP1M1	M6	0.000649384	0.0274574	-3.83113	0.812771
SPPL3	unassigned	0.000241785	0.0242637	11.2684	0.811688
CTSK	M2	0.000229364	0.0242637	-1.26156	0.811688
MPDZ	M10	0.001394	0.0338786	-4.17459	0.811688
CFL2	M8	0.000891328	0.029437	-2.69755	0.811688
SLA	M6	0.000257841	0.0242637	-2.18877	0.810606
VGLL3	M20	0.0013641	0.0335887	-4.08924	0.810606
FLNA	M8	0.000370289	0.0243015	-2.5951	0.810606
BPGM	unassigned	0.000365619	0.0242637	-2.54692	0.810606
TPM2	M8	0.000532	0.0257574	-5.94861	0.810606
KCNJ15	unassigned	0.00179877	0.0384415	-3.0144	0.810606
C1orf162	unassigned	0.000866953	0.029437	-2.0481	0.810065
TMEM184B	unassigned	0.000371099	0.0243015	-5.21936	0.809524
RGS2	M1	0.000329682	0.0242637	-1.22804	0.809524
PDE4B	M20	0.000349634	0.0242637	-1.78113	0.809524
SLC43A3	M20	0.00021457	0.0242637	-3.28058	0.809524
GPR65	M6	0.000354209	0.0242637	-1.64018	0.809524
ATP8B2	M20	0.000306076	0.0242637	-2.98493	0.809524
CHST11	M20	0.000231264	0.0242637	-2.29455	0.809524
A2M	M10	0.000430204	0.0244967	-3.70328	0.808442
CXCL5	M5	0.000247958	0.0242637	-0.972769	0.808442
SNN	M3	0.000524921	0.0257574	-3.8967	0.808442
IGFBP7	M10	0.000258073	0.0242637	-2.57862	0.808442
SPARC	M2	0.000400659	0.0243015	-1.32964	0.807359
LY6E	M20	0.000410275	0.0243518	-3.38164	0.807359
IL1RAP	unassigned	0.00037746	0.0243015	-4.00125	0.807359
RIPOR2	M6	0.000364723	0.0242637	-1.54669	0.807359
OSM	M5	0.000891482	0.029437	-1.90637	0.807359
LTBP3	M10	0.000599803	0.0266817	-6.65176	0.807359
FAM167A	M6	0.00131541	0.0331945	-5.3336	0.807359
DDR2	M8	0.000386088	0.0243015	-2.47512	0.806277
SYT11	M10	0.000600504	0.0266817	-6.32358	0.806277
CRYAB	M10	0.000477085	0.0250367	-3.09112	0.806277
COL6A1	M10	0.0012143	0.0323904	-4.48576	0.806277
SMIM3	unassigned	0.000420252	0.0244967	-3.16326	0.806277
FIBIN	M2	0.00105295	0.0307823	-3.21125	0.806277
ARID5B	M3	0.00184289	0.0388822	-7.53288	0.805195
BASP1	M6	0.000524891	0.0257574	-2.10333	0.805195
GUCY1B1	M8	0.00104217	0.0307817	-1.78267	0.805195
PARVB	M5	0.000560421	0.0260795	-5.38093	0.805195
P2RX7	unassigned	0.000804127	0.0289835	-2.75526	0.805195
CDH11	unassigned	0.000470413	0.0249762	-3.27775	0.805195
FAP	M4	0.000884356	0.029437	-1.96079	0.805195
FAM155A	M2	0.00099389	0.0302377	-5.56538	0.805195
ZFYVE27	M32	0.000887908	0.029437	5.62303	0.805195
SLC35B4	unassigned	0.000770131	0.0285029	-5.647	0.805195
LRRK2	M20	0.000926243	0.0298542	-1.6596	0.805195
UBE2QL1	M8	0.00047561	0.0250367	-6.8613	0.805195
DCBLD1	unassigned	0.00023919	0.0242637	-5.06527	0.804113
OAZ2	M3	0.000506233	0.0254394	-4.43412	0.804113
RGS10	unassigned	0.000499213	0.0253332	-5.05566	0.804113
KLHL2	unassigned	0.000391395	0.0243015	-3.08123	0.804113
CCDC3	M10	0.000359306	0.0242637	-2.58278	0.804113
ECSCR	M20	0.00133791	0.0332975	-2.65023	0.804113
PLTP	M10	0.001591	0.0362679	-2.48541	0.80303
FAM53C	M20	0.00143111	0.0346308	-4.72549	0.80303
LYN	M7	0.00101605	0.0306159	-2.94429	0.80303
COTL1	M6	0.0003103	0.0242637	-4.43099	0.801948
MMP2	M2	0.0004862	0.0251575	-3.05269	0.801948
ENO2	M10	0.000384733	0.0243015	-2.67336	0.801948
CALD1	M10	0.00047924	0.0250431	-4.20207	0.801948
HCAR3	M5	0.000545263	0.0258231	-0.627239	0.801948
PDE6A	unassigned	0.000848993	0.02933	2.91483	0.801948
HCK	M7	0.00024885	0.0242637	-1.3746	0.801948
COQ9	M20	0.000382447	0.0243015	5.05755	0.801948
ROBO1	M19	0.000468185	0.024963	-1.40261	0.801948
PTAFR	M7	0.000445889	0.0246681	-3.07853	0.800866
ECM1	unassigned	0.000454071	0.0248853	-2.43074	0.800866
LAMB2	M10	0.000952872	0.0301564	-3.69872	0.800866
AMIGO2	M8	0.000971791	0.0302121	-1.80444	0.800866
VWF	M2	0.000714713	0.0280162	-3.24802	0.800866
LOXL1	M2	0.000359236	0.0242637	-1.62536	0.800866
COX7A1	M10	0.000445581	0.0246681	-2.24602	0.800866
APBA1	unassigned	0.000500898	0.0253332	8.84856	0.800866
STAT4	unassigned	0.000534807	0.0257574	-2.26705	0.800325
TGFBI	M2	0.000281954	0.0242637	-1.59578	0.799784
IGFBP6	M10	0.000495313	0.0253332	-2.52049	0.799784
TMEM158	M24	0.000345009	0.0242637	-1.09529	0.799784
SPHK1	M20	0.00123006	0.0324099	-2.41272	0.799784
VMO1	unassigned	0.000390281	0.0243015	-4.86031	0.799784
C11orf70	unassigned	0.00122023	0.0323904	-8.9853	0.798701
MS4A4A	unassigned	0.000888096	0.029437	-2.57745	0.798701
DPYSL2	M10	0.00148783	0.0352972	-2.61212	0.798701
FBLN5	M10	0.00131178	0.0331945	-2.82804	0.798701
HAS2	M1	0.00221634	0.0415009	-2.48499	0.798701
TNFAIP8	M6	0.000466691	0.024963	-1.91767	0.798701
PLEK	M6	0.000919441	0.0298183	-0.979641	0.797619
GADD45B	M1	0.000784849	0.0288023	-2.68595	0.797619
ELL2	M4	0.000816418	0.0289835	-2.89733	0.797619
CEMIP	unassigned	0.000380398	0.0243015	-1.49249	0.796537
CCDC88A	M20	0.000736135	0.0282242	-7.35749	0.796537
SPIRE2	M20	0.00119388	0.0323769	4.12052	0.796537
SERPINF1	M10	0.000486812	0.0251575	-1.51674	0.796537
CDX2	M20	0.000767425	0.0285029	2.22671	0.796537
IL18RAP	unassigned	0.000754097	0.0283156	-2.07621	0.796537
CASP4	unassigned	0.000366932	0.0242637	-2.57965	0.796537
FBXL7	M8	0.000525391	0.0257574	-4.36699	0.796537
CYSLTR1	M6	0.00128849	0.0331945	-3.00719	0.796537
CLEC4E	M20	0.00061009	0.0267451	-2.96194	0.796537
CD14	M4	0.000622561	0.0269759	-1.40757	0.795455
TYROBP	M7	0.000486121	0.0251575	-1.36043	0.795455
EVI2A	unassigned	0.00102362	0.0306199	-1.21682	0.795455
PROCR	unassigned	0.000685384	0.0277845	-2.47315	0.795455
MMP10	unassigned	0.000416892	0.0244967	-0.725214	0.795455
STAP2	M20	0.000822079	0.0289835	2.97553	0.795455
CNRIP1	M10	0.000391834	0.0243015	-1.96894	0.795455
BICD2	M20	0.000718144	0.0280162	-3.74505	0.794372
EDNRA	M2	0.0011168	0.0310805	-2.64626	0.794372
CDH13	unassigned	0.00094358	0.0301061	-3.99129	0.794372
CD69	M20	0.000728666	0.0280225	-1.19472	0.794372
SAMD4A	M20	0.00106665	0.0307823	-5.58849	0.794372
AMOTL1	M8	0.000409406	0.0243518	-7.9603	0.794372
S1PR3	M20	0.000559571	0.0260795	-2.07333	0.794372
CALCOCO2	unassigned	0.000583738	0.0265743	9.67554	0.79329
AGFG2	unassigned	0.00082263	0.0289835	8.19694	0.79329
PLXND1	M2	0.000525911	0.0257574	-5.06886	0.79329
SPP1	M4	0.000548688	0.0258392	-1.37018	0.79329
IRAK3	M1	0.000349803	0.0242637	-2.87039	0.79329
CTSB	M7	0.000870586	0.029437	-3.81473	0.79329
SEMA4D	M6	0.000446111	0.0246681	-3.31475	0.79329
DUSP4	M20	0.000273544	0.0242637	-1.47024	0.79329
MYO5A	unassigned	0.000952707	0.0301564	-4.42331	0.79329
VEGFC	M20	0.000723919	0.0280162	-2.22941	0.79329
IGFBP3	unassigned	0.000714513	0.0280162	-1.46675	0.79329
NEDD4L	M20	0.0005987	0.0266817	3.68142	0.79329
JAM3	M8	0.00185219	0.0388822	-5.23636	0.79329
ERGIC2	unassigned	0.000679355	0.0277845	-7.6103	0.79329
LHFPL6	M8	0.000741607	0.0282242	-2.35029	0.79329
TM4SF18	unassigned	0.000646034	0.0274508	-2.72162	0.79329
GALNT15	M10	0.00256476	0.0438477	-4.06866	0.79329
RASSF5	M6	0.000543514	0.0258231	-2.09552	0.792208
TDP2	M20	0.000564753	0.0262035	2.44347	0.792208
MX2	M16	0.000431843	0.0244967	-1.5788	0.792208
RORA	unassigned	0.00103511	0.0306614	-5.85936	0.792208
SLAMF7	M12	0.000537495	0.0257574	-1.38546	0.792208
KATNAL1	M20	0.000825385	0.0289835	-6.60717	0.792208
NDFIP2	M20	0.00107558	0.0307823	3.7924	0.792208
CD109	M10	0.000868979	0.029437	-4.19278	0.792208
SNAI2	unassigned	0.000806859	0.0289835	-1.38155	0.792208
SEC62	unassigned	0.000894715	0.029437	-5.48185	0.791126
CARD8	M6	0.000813054	0.0289835	-4.10005	0.791126
COL1A1	M2	0.0011017	0.0307823	-1.39589	0.791126
SPOCK1	unassigned	0.000958804	0.0302074	-2.59513	0.791126
BCL6	M3	0.000609469	0.0267451	-1.92991	0.791126
OLFM1	M20	0.000428561	0.0244967	-2.21777	0.791126
MMRN1	M10	0.00294013	0.0468544	-1.5793	0.791126
CD86	M20	0.000647483	0.0274508	-2.16685	0.791126
PRRX1	M20	0.000441405	0.0246681	-1.95697	0.791126
DEGS1	M20	0.000439457	0.0246681	-2.19825	0.791126
OGFRL1	M20	0.000757137	0.0283156	-3.19518	0.791126
ZNF532	M20	0.000971838	0.0302121	-2.85372	0.791126
MSC-AS1	M20	0.00109121	0.0307823	-3.77263	0.791126
PTGFR	M20	0.00693233	0.0708621	-2.08406	0.790043
CACNB2	unassigned	0.00212496	0.0406118	4.18352	0.790043
SLC11A1	unassigned	0.000841202	0.02933	-6.54102	0.790043
ADAMTS5	M2	0.000722221	0.0280162	-3.0643	0.790043
HTRA1	M2	0.000996672	0.0302638	-1.98306	0.790043
BLVRA	M3	0.000584129	0.0265743	-3.89606	0.790043
PIM2	M12	0.000462924	0.024963	-1.652	0.790043
PTHLH	M20	0.0104001	0.0865977	-4.02281	0.790043
SWAP70	M20	0.000676045	0.0277845	-3.10866	0.790043
HIVEP2	unassigned	0.000870679	0.029437	-4.9576	0.790043
DYSF	M10	0.00066439	0.0276918	-3.1813	0.790043
ARNTL2	M5	0.000377264	0.0243015	-2.14326	0.790043
EMILIN2	unassigned	0.000981463	0.0302139	-6.02925	0.790043
EVA1A	unassigned	0.000887306	0.029437	-3.17485	0.790043
WIPF1	M6	0.000740974	0.0282242	-2.23692	0.790043
CHI3L1	M4	0.00084767	0.02933	-0.946303	0.790043
MDFIC	M24	0.000711893	0.0280162	-4.33782	0.788961
TIMP2	M10	0.00135456	0.0335526	-1.76294	0.788961
GPA33	M20	0.00104459	0.0307817	4.68865	0.788961
ADRB2	M20	0.00154825	0.035911	-2.55313	0.788961
RGS16	M20	0.000990403	0.0302139	-5.91412	0.788961
CCL18	unassigned	0.000726346	0.0280162	-0.966344	0.788961
SGTB	M14	0.00109508	0.0307823	-3.91533	0.788961
CSRP2	M20	0.000614526	0.0267753	-1.46454	0.787879
COL6A2	M10	0.000700986	0.0280162	-1.63818	0.787879
ZNF704	unassigned	0.000685201	0.0277845	5.02384	0.787879
CYR61	M1	0.000262106	0.0242637	-0.982974	0.787879
SEC14L1	M6	0.000589639	0.0265743	-3.13152	0.787879
IL1B	M1	0.000419822	0.0244967	-0.852961	0.787879
P2RY14	unassigned	0.00187051	0.0389536	-1.35041	0.787879
ACKR1	M10	0.00103127	0.0306507	-1.45091	0.787879
IL33	M20	0.000405503	0.0243441	-1.15662	0.787879
TWIST1	M4	0.000825607	0.0289835	-1.09483	0.787879
PREX1	M6	0.000681862	0.0277845	-2.24773	0.787879
PPP1R18	M6	0.000541951	0.0258231	-1.46589	0.787879
CCDC69	M20	0.000306775	0.0242637	-1.79451	0.786797
ZNF57	unassigned	0.000513906	0.025661	2.54443	0.786797
PPARGC1A	M24	0.000742298	0.0282242	2.77119	0.786797
ANXA6	M3	0.00100479	0.0304507	-3.04416	0.786797
PLS3	unassigned	0.000531512	0.0257574	-2.46808	0.786797
FSCN1	M3	0.000951511	0.0301564	-2.47502	0.786797
AKAP1	M20	0.000988195	0.0302139	4.39286	0.786797
AEBP1	M10	0.000432964	0.0244967	-2.16682	0.786797
GPR176	M20	0.00130575	0.0331945	-4.03971	0.786797
TBC1D9	unassigned	0.00114774	0.0313416	-3.20089	0.786797
BCAT1	M20	0.000538762	0.0257574	-2.0546	0.786797
RILPL1	M20	0.000705	0.0280162	-3.56558	0.786797
PRR15	M20	0.000746348	0.0282875	2.10799	0.786797
TCEAL7	M9	0.00276383	0.0455684	-3.02053	0.786797
ALDH1L2	unassigned	0.0012221	0.0323904	-9.17461	0.785714
LCP1	M6	0.000500365	0.0253332	-1.58817	0.785714
FPR3	unassigned	0.00102232	0.0306199	-1.75631	0.785714
RGCC	M20	0.000667251	0.0276918	-3.2031	0.785714
SMAP2	M6	0.00171812	0.0375406	-2.67747	0.785714
FAM92A	unassigned	0.000793212	0.0289476	-3.78216	0.785714
FILIP1L	M20	0.000898325	0.029437	-2.79859	0.784632
IQSEC1	M3	0.00207211	0.0402959	-3.60283	0.784632
FAAH	M20	0.000776431	0.0286007	3.49014	0.784632
IL10RA	M6	0.000800372	0.0289835	-1.5202	0.784632
MCC	M20	0.000881163	0.029437	-2.24431	0.784632
AMPD3	unassigned	0.000785567	0.0288023	-2.19929	0.784632
CST7	M6	0.00253723	0.043574	-1.7294	0.784632
ANTXR1	M10	0.00036714	0.0242637	-5.74177	0.784632
ADAMTS12	unassigned	0.000960246	0.0302074	-4.67362	0.784632
ACSS2	M20	0.000771964	0.0285029	3.32386	0.784632
CTSL	unassigned	0.000634633	0.0271535	-1.89934	0.784632
ACKR3	M1	0.0016392	0.0368234	-3.64354	0.78355
ANKRD28	M1	0.000914945	0.0298183	-4.00955	0.78355
CTSH	M6	0.00113237	0.0311928	-1.8552	0.78355
KYNU	M24	0.000657435	0.0275855	-1.46239	0.78355
PANX1	M4	0.000458029	0.024963	-3.42333	0.78355
PLXNC1	unassigned	0.000943628	0.0301061	-2.9753	0.78355
AIF1	M7	0.000918901	0.0298183	-2.82631	0.78355
TMEM47	M8	0.000699732	0.0280162	-1.79419	0.78355
SERPINB9	M6	0.000795899	0.0289785	-2.26728	0.78355
MXRA7	M8	0.000628984	0.0270308	-3.73819	0.78355
TMEM204	M10	0.000707847	0.0280162	-5.08175	0.78355
FZD10	M20	0.00150911	0.0355874	-4.52021	0.78355
GOLGA2P5	M20	0.00107291	0.0307823	4.63163	0.78355
GUCY1A1	M10	0.00082223	0.0289835	-1.36552	0.78355
PKD2	M9	0.00184437	0.0388822	-3.29981	0.782468
PNRC1	M20	0.000626632	0.0270279	-4.10366	0.782468
IL1RN	M5	0.000613545	0.0267753	-1.52897	0.782468
PATJ	unassigned	0.00252932	0.043574	7.03624	0.782468
FBXO31	M32	0.00136644	0.0335887	4.44628	0.782468
GLIS3	unassigned	0.000610433	0.0267451	-1.54784	0.782468
SLC39A6	M20	0.0010706	0.0307823	-2.26393	0.782468
CSTA	M6	0.000621898	0.0269759	-0.969675	0.782468
DRAM1	unassigned	0.00121471	0.0323904	-2.02965	0.782468
GAS7	M10	0.00108624	0.0307823	-4.05653	0.781385
DUSP2	M20	0.000908993	0.0297246	-2.07299	0.781385
ERN1	M6	0.0010067	0.0304507	-8.15668	0.781385
KDELC1	unassigned	0.00174548	0.0378848	-3.54248	0.781385
SLC15A3	M3	0.000687508	0.027799	-2.69769	0.781385
CLIP4	M20	0.00211874	0.0405608	-3.68211	0.781385
CCDC71L	M1	0.000657675	0.0275855	-3.36174	0.781385
OSMR	M20	0.000849143	0.02933	-1.6951	0.780303
CBFA2T2	unassigned	0.00097384	0.0302121	5.31031	0.780303
GFPT2	M1	0.000585339	0.0265743	-2.29668	0.780303
TNFRSF10C	M20	0.00111358	0.0310558	-2.79514	0.780303
ADAM19	M6	0.00131954	0.0331945	-2.95038	0.780303
AKT3	M20	0.000850306	0.02933	-5.34381	0.780303
RAB31	M3	0.000857408	0.029437	-1.52288	0.780303
OR2A4	unassigned	0.000799707	0.0289835	3.0527	0.780303
FARP2	M20	0.00203469	0.0401187	8.01365	0.779221
KLF7	M10	0.000627196	0.0270279	-3.67746	0.779221
MACROD1	M20	0.000680762	0.0277845	5.1453	0.779221
SLC7A5	M24	0.00107308	0.0307823	-2.15108	0.779221
GMFG	M6	0.000546704	0.0258231	-1.53225	0.779221
NDP	M20	0.000662876	0.0276918	-4.13481	0.779221
EFEMP2	M10	0.00166634	0.0371075	-2.36909	0.779221
MEIS2	unassigned	0.00108519	0.0307823	-1.47258	0.779221
CREM	M1	0.000587323	0.0265743	-3.46027	0.779221
FYN	M6	0.00102498	0.0306199	-1.84067	0.779221
ENDOD1	unassigned	0.000589284	0.0265743	2.27821	0.779221
BICC1	M2	0.000897287	0.029437	-2.83221	0.779221
SOX7	M20	0.00123484	0.0324255	-3.46505	0.779221
TTC7B	M20	0.00146624	0.0348902	-3.25313	0.779221
CYYR1	M20	0.00106669	0.0307823	-1.84641	0.779221
ZNF135	unassigned	0.00164112	0.0368234	10.0756	0.778139
GYG1	unassigned	0.000933148	0.029954	-3.96009	0.778139
HCLS1	M6	0.000574255	0.0264882	-1.1196	0.778139
TPST2	unassigned	0.0008877	0.029437	-2.68337	0.778139
GGT5	M3	0.000719886	0.0280162	-3.98728	0.778139
ITGA4	M6	0.00490362	0.0592979	-2.15392	0.778139
KCTD20	unassigned	0.00107869	0.0307823	-4.53773	0.778139
TNFRSF12A	unassigned	0.000893914	0.029437	-1.86516	0.778139
PALMD	M10	0.00293899	0.0468544	-4.45203	0.778139
DACT1	unassigned	0.0010328	0.0306507	-3.01251	0.778139
DOK3	M6	0.000665748	0.0276918	-2.03784	0.778139
CALHM2	M10	0.000861689	0.029437	-3.28537	0.778139
DCUN1D3	M1	0.00112523	0.0311598	-4.86774	0.778139
TLR4	unassigned	0.000958959	0.0302074	-1.83316	0.777056
DTX2P1-UPK3BP1-PMS2P11	unassigned	0.000757571	0.0283156	9.15535	0.777056
SH3BP5	M20	0.000824253	0.0289835	-1.58715	0.777056
IGSF6	unassigned	0.000708997	0.0280162	-1.80221	0.777056
TNFRSF9	unassigned	0.000471609	0.0249762	-4.30298	0.777056
LILRA6	M5	0.000866769	0.029437	-3.44567	0.777056
TGFB1I1	M10	0.001029	0.0306507	-1.71916	0.777056
PLA1A	M20	0.00211972	0.0405608	-1.21784	0.777056
TLR8	M5	0.00121825	0.0323904	-1.25266	0.777056
GNB4	M20	0.000832433	0.0290963	-2.4393	0.777056
CALU	M2	0.000985457	0.0302139	-2.23772	0.777056
TMEM8B	unassigned	0.000981169	0.0302139	6.04972	0.777056
CNNM2	M20	0.00204707	0.0401476	2.50422	0.775974
SLAMF1	M6	0.00137059	0.0335887	-3.1942	0.775974
MAP2K1	M26	0.00169799	0.0373534	-2.61174	0.775974
FUCA1	M20	0.000847013	0.02933	5.91278	0.775974
THBS2	M2	0.00180136	0.0384445	-1.01883	0.775974
FADS3	M20	0.000817847	0.0289835	-3.43076	0.775974
RGS19	M6	0.000709118	0.0280162	-2.00405	0.775974
ERO1B	unassigned	0.000757891	0.0283156	-3.49265	0.775974
DOCK11	M20	0.00131336	0.0331945	-2.63719	0.775974
HAPLN3	M20	0.000863333	0.029437	-3.66407	0.775974
CRISPLD2	M9	0.00112965	0.0311928	-3.35421	0.774892
TRAF1	M6	0.00190152	0.0391479	-3.62101	0.774892
MASP1	M10	0.0025281	0.043574	-4.91317	0.774892
MFSD13A	unassigned	0.000508116	0.0254527	4.58333	0.774892
LOXL1-AS1	unassigned	0.00199841	0.0396992	-2.78464	0.774892
VNN3	M20	0.00132846	0.0331945	-5.45176	0.774892
ITGAV	M4	0.00249223	0.0434387	-2.41375	0.774892
DDIT4	unassigned	0.00113968	0.0312479	-1.60674	0.774892
CD163	unassigned	0.00116919	0.0317619	-2.061	0.774892
GCA	unassigned	0.000988969	0.0302139	-1.75526	0.774892
SRPX	M8	0.00299411	0.047236	-2.87917	0.774892
SERPINE2	M20	0.00092345	0.0298253	-2.70837	0.774892
DNAJC1	unassigned	0.00119964	0.0323904	-6.70386	0.774892
P2RY13	M5	0.000950598	0.0301564	-1.21813	0.774892
LILRA5	M5	0.00194773	0.0392381	-3.62746	0.77381
SEMA6A	M20	0.000814796	0.0289835	2.23451	0.77381
PRCP	M20	0.00144255	0.0348003	-6.83237	0.77381
TIMP3	M10	0.00145521	0.0348795	-1.78906	0.77381
COL5A1	M2	0.00168766	0.0372827	-1.25351	0.77381
TRPA1	unassigned	0.00114033	0.0312479	-2.8419	0.77381
AMPD2	M16	0.000982614	0.0302139	-4.8357	0.77381
NAAA	M24	0.000757826	0.0283156	2.28752	0.77381
RAB8B	M19	0.000765684	0.0285029	-1.9057	0.77381
PILRA	unassigned	0.00121611	0.0323904	-2.67758	0.77381
FERMT3	M6	0.000972673	0.0302121	-2.51784	0.77381
GZMB	M7	0.00174864	0.0378848	-1.13537	0.773268
LYST	unassigned	0.00114372	0.0312862	-4.83129	0.772727
BDH1	M20	0.000886478	0.029437	3.72714	0.772727
BTG2	M10	0.00106278	0.0307823	-2.28133	0.772727
GPR132	M6	0.00183416	0.0388822	-5.07636	0.772727
SFMBT2	unassigned	0.0015903	0.0362679	-4.25339	0.772727
CAPN13	M20	0.00431018	0.0559408	1.80159	0.771645
CYTH4	M6	0.00188232	0.0389536	-3.5949	0.771645
ALPL	M5	0.00132297	0.0331945	-5.93046	0.771645
COL1A2	M2	0.000931479	0.029954	-1.00672	0.771645
BNIP2	unassigned	0.00146357	0.0348795	-2.55122	0.771645
TTC28	M26	0.000695243	0.027968	-6.40323	0.771645
ADAMTS2	M20	0.00194387	0.0392381	-3.0345	0.771645
ACOT9	unassigned	0.00245633	0.0432821	-2.84459	0.771645
AIFM3	M16	0.000683889	0.0277845	1.61738	0.771645
TGFB1	M20	0.00120708	0.0323904	-2.61036	0.771645
PKDREJ	unassigned	0.00164085	0.0368234	4.53472	0.771645
SLC23A2	unassigned	0.00209587	0.0403911	-5.71318	0.770563
GNAI2	M3	0.00229104	0.0420487	-3.71948	0.770563
CXCL1	M20	0.00372861	0.0516261	-0.725417	0.770563
CACNA2D1	unassigned	0.00192713	0.0392381	-3.94895	0.770563
ISLR	M10	0.00258954	0.0438477	-1.65566	0.770563
EHD1	M6	0.00151749	0.0356434	-2.75643	0.770563
SYNM	M8	0.000971413	0.0302121	-4.52801	0.770563
SNX10	M5	0.00110181	0.0307823	-1.10194	0.770563
NRIP3	M14	0.00125064	0.032731	-4.22571	0.770563
NPL	unassigned	0.00171726	0.0375406	-3.22071	0.770563
CHRDL2	M20	0.00165802	0.037044	-2.26584	0.770563
SLC15A4	M23	0.00132607	0.0331945	-5.25889	0.770563
TPRN	unassigned	0.0010887	0.0307823	2.75358	0.770563
GIMAP8	M6	0.00107812	0.0307823	-2.70489	0.770563
ARRB2	M7	0.00128143	0.0331945	-1.97354	0.769481
NAIP	unassigned	0.00129561	0.0331945	-3.42351	0.769481
ARMCX3	M20	0.00128804	0.0331945	-3.53478	0.769481
MAP7D1	M10	0.00339826	0.0501748	-3.53739	0.769481
TM6SF1	unassigned	0.00311968	0.0480131	-2.92017	0.769481
JAZF1	M10	0.000922536	0.0298253	-2.34065	0.769481
GPR155	unassigned	0.00471558	0.0583108	-3.98941	0.769481
PTPRC	M6	0.00107927	0.0307823	-1.6023	0.768398
ITGA9	unassigned	0.00162446	0.0367115	-6.78069	0.768398
DUSP16	unassigned	0.00122883	0.0324099	5.84885	0.768398
SLC35G2	unassigned	0.00108057	0.0307823	-4.67419	0.768398
DSP	M20	0.00199086	0.0396992	4.73669	0.768398
SERPING1	M10	0.000882796	0.029437	-1.24866	0.768398
LPAR1	M8	0.00202267	0.039968	-3.66095	0.768398
RASA3	M3	0.00122321	0.0323904	-5.73868	0.768398
ABL2	M13	0.00208224	0.0403514	-3.75877	0.768398
TCF20	unassigned	0.00160922	0.0365245	6.56662	0.768398
LMCD1	M1	0.00307839	0.0478122	-4.48689	0.768398
BATF3	unassigned	0.00155023	0.035911	-3.3409	0.768398
RRAGD	M20	0.00109873	0.0307823	-3.44164	0.768398
IER5	unassigned	0.00129072	0.0331945	-3.7518	0.767316
NFAM1	M6	0.00152142	0.0356434	-5.06464	0.767316
PHLDB2	M2	0.00121238	0.0323904	-7.36606	0.767316
AHNAK2	M8	0.0119659	0.0944289	-1.85188	0.767316
COL3A1	M2	0.00102438	0.0306199	-1.27223	0.767316
DYRK2	M20	0.000991187	0.0302139	3.12827	0.767316
NR3C2	M20	0.00101547	0.0306159	1.95603	0.767316
BATF	M6	0.00171052	0.0375241	-2.70344	0.767316
FZD5	M16	0.00163578	0.0368234	3.31538	0.767316
MAGEH1	M20	0.00169788	0.0373534	-1.77308	0.767316
FNDC1	unassigned	0.0034215	0.050249	-1.65828	0.767316
NAMPT	M1	0.00112039	0.0310805	-1.32355	0.766234
ITGB2	M6	0.00132338	0.0331945	-1.7766	0.766234
C16orf54	M6	0.00109603	0.0307823	-1.02462	0.766234
TCF4	M20	0.000988672	0.0302139	-1.41341	0.766234
S100A3	unassigned	0.00176814	0.0381341	-3.68197	0.766234
THY1	M4	0.00132803	0.0331945	-1.94927	0.766234
FCGR1B	unassigned	0.0011986	0.0323904	-1.12429	0.766234
NXPE3	unassigned	0.00194137	0.0392381	-2.7964	0.766234
AIDA	M20	0.0012308	0.0324099	-4.33454	0.766234
ARHGAP24	M6	0.00424709	0.055708	-4.40114	0.766234
LATS2	M10	0.00188465	0.0389536	-3.03558	0.766234
HES6	M20	0.00204232	0.0401187	6.80083	0.766234
SH3RF2	M20	0.00238935	0.04278	3.48481	0.766234
GBP5	M7	0.00193171	0.0392381	-0.880088	0.766234
GLT1D1	M5	0.00234761	0.0423459	-2.58758	0.766234
SLC9B2	M20	0.00258873	0.0438477	-2.27297	0.765152
ADGRG3	M5	0.00428736	0.0559408	-2.42143	0.765152
GNG11	M20	0.00199156	0.0396992	-2.64026	0.765152
BTK	M6	0.00128826	0.0331945	-1.5631	0.765152
SHC3	M20	0.00262092	0.0442323	-6.69788	0.765152
SOCS3	M1	0.00109704	0.0307823	-1.69586	0.765152
SERPINH1	M2	0.00184425	0.0388822	-1.62876	0.765152
CCDC102B	unassigned	0.00480407	0.058804	-5.10229	0.765152
EMILIN1	M10	0.00204305	0.0401187	-1.96375	0.76461
FOXC1	M9	0.00205864	0.0401742	-3.63111	0.764069
LAMA4	M20	0.00172735	0.0376831	-5.5536	0.764069
FYB1	M6	0.00198712	0.0396992	-1.76158	0.764069
SLC26A3	M16	0.0010546	0.0307823	1.22261	0.764069
TFPI	M16	0.00352174	0.050917	-0.978303	0.764069
DUSP22	M23	0.00162984	0.0367801	-4.94077	0.764069
EPB41L4B	M20	0.001255	0.0327906	3.97249	0.764069
DOCK8	M6	0.00121208	0.0323904	-2.16482	0.764069
TCEAL3	M10	0.00350136	0.050917	-2.40209	0.764069
TARSL2	unassigned	0.00225825	0.0419079	-5.87998	0.764069
COL24A1	M13	0.00289851	0.04645	-6.07624	0.764069
PDZRN3	M8	0.00131595	0.0331945	-3.48664	0.764069
DLC1	M10	0.000827363	0.0289835	-3.759	0.764069
APPL2	M24	0.00115067	0.0313673	2.59995	0.764069
EPHX4	M14	0.0029565	0.0468777	-2.86283	0.763528
C9orf72	unassigned	0.00315241	0.0481614	-4.09684	0.762987
CEP19	unassigned	0.000726721	0.0280162	-4.75565	0.762987
ENTPD5	M20	0.000792733	0.0289476	1.91177	0.762987
DBF4B	unassigned	0.00145783	0.0348795	11.3939	0.762987
GNG2	M3	0.00185485	0.0388822	-3.93168	0.762987
CLU	M3	0.00132955	0.0331945	-1.04662	0.762987
SAMHD1	M20	0.00134946	0.0334789	-2.31523	0.762987
CCDC14	unassigned	0.00320729	0.0487887	5.78769	0.762987
NFE2L1	M32	0.00127001	0.0331278	5.13645	0.762987
PCDH17	M2	0.00178581	0.0382931	-1.41804	0.762987
SLC16A6	unassigned	0.00167533	0.0371667	-2.02813	0.762987
UQCC1	unassigned	0.00209292	0.0403911	7.21737	0.762987
PHLDA1	M1	0.000581539	0.0265743	-1.244	0.762987
HIVEP3	unassigned	0.00183848	0.0388822	-5.67584	0.762987
ADGRA2	M10	0.0031522	0.0481614	-3.58579	0.762987
TBCEL	unassigned	0.00371608	0.0515889	-5.38059	0.762987
LRRC25	unassigned	0.00621832	0.0669459	-2.73435	0.762446
SGSM1	M18	0.00295628	0.0468777	7.66861	0.761905
GBE1	unassigned	0.00189577	0.0391321	-3.8813	0.761905
RDX	M10	0.00104778	0.0307823	-2.53079	0.761905
NCF4	M6	0.00137097	0.0335887	-1.6351	0.761905
MEOX2	M20	0.00968245	0.0833581	-3.67279	0.761905
C14orf132	M10	0.00207257	0.0402959	-3.4067	0.761905
IL4I1	M6	0.00173283	0.0377502	-1.82047	0.761905
BMPR2	M17	0.00205638	0.0401742	-6.47585	0.761905
CD44	M24	0.00146211	0.0348795	-1.92378	0.761905
PAX6	unassigned	0.0214498	0.130528	4.06309	0.761905
SH2D2A	M6	0.00334642	0.0501237	-3.19296	0.761905
SH3RF3	M2	0.00249147	0.0434387	-3.02571	0.761905
PHF21A	M20	0.00242234	0.042955	-6.3473	0.760823
CLDN11	unassigned	0.00413212	0.0547549	-8.16047	0.760823
TCEAL4	M10	0.00144953	0.0348618	-2.40139	0.760823
ICAM1	M1	0.000653266	0.0275475	-1.51288	0.760823
SLC26A2	M16	0.00233206	0.0422217	0.653627	0.760823
SEMA5A	M20	0.00467592	0.0579571	1.90462	0.760823
STX2	M10	0.00187749	0.0389536	-4.68163	0.760823
LAT2	M6	0.00109877	0.0307823	-2.63373	0.760823
CLIC2	M20	0.00178296	0.0382931	-1.27016	0.760823
ZNF672	unassigned	0.0059997	0.0657626	4.73301	0.760823
KIRREL3	unassigned	0.00226906	0.0419079	6.57358	0.760823
ARHGEF39	unassigned	0.0021658	0.0410928	7.09132	0.75974
SLC39A13	M10	0.00405089	0.0540886	-4.87224	0.75974
FCRL5	M6	0.00137097	0.0335887	-1.36057	0.75974
PRDX4	M12	0.00179489	0.0384107	-3.13151	0.75974
PFKFB3	M1	0.00193308	0.0392381	-1.03893	0.75974
TRIB2	M6	0.00130656	0.0331945	-1.3506	0.75974
MFAP2	M4	0.00432703	0.0560625	-1.8337	0.75974
FLI1	M6	0.00187427	0.0389536	-2.92041	0.75974
HHEX	M6	0.00168337	0.0372827	-1.46978	0.75974
IL18R1	unassigned	0.0020527	0.0401742	-2.25004	0.75974
USP2	unassigned	0.00289999	0.04645	2.83747	0.75974
RIPK2	M20	0.00156607	0.0362247	-2.24126	0.75974
FAM126A	unassigned	0.00246281	0.0432821	-2.44819	0.75974
PHYKPL	unassigned	0.00171843	0.0375406	4.48795	0.75974
BRPF3	M20	0.00272967	0.0453858	5.43689	0.758658
FGF13	unassigned	0.00152181	0.0356434	-2.55278	0.758658
PTP4A3	M20	0.00200661	0.039787	-2.52405	0.758658
TGFBR2	M10	0.00132807	0.0331945	-3.023	0.758658
SELPLG	M6	0.00167043	0.0371105	-2.92625	0.758658
EVI2B	M6	0.00177544	0.0382023	-1.25888	0.758658
GPX7	M20	0.00158347	0.0362491	-1.46096	0.758658
CLCN2	M20	0.00130219	0.0331945	2.36737	0.758658
DAGLA	M20	0.00252285	0.0435587	5.70117	0.758658
TMEM119	M3	0.00232795	0.0422217	-1.31704	0.758658
DERL3	M12	0.00175256	0.037893	-2.96444	0.758658
HACD4	unassigned	0.00150188	0.0354701	-3.18556	0.758658
KISS1R	unassigned	0.0044801	0.0570126	-2.80147	0.758658
ADGRE1	unassigned	0.00783523	0.0748726	-2.1332	0.757576
GLCCI1	M6	0.00199876	0.0396992	-2.48981	0.757576
CARD8-AS1	M6	0.00428617	0.0559408	-1.96934	0.757576
TMEM106C	M19	0.00350331	0.050917	3.09886	0.757576
LAMP3	M5	0.00194196	0.0392381	-0.91042	0.757576
PCNX1	unassigned	0.00178696	0.0382931	-4.63257	0.757576
PLXNB1	M20	0.00239502	0.04278	4.80293	0.757576
LARP6	M10	0.00128804	0.0331945	-5.05073	0.757576
DEF8	M20	0.0014303	0.0346308	-3.84526	0.757576
PKIB	M20	0.000968459	0.0302121	1.07304	0.757576
MYADM	M10	0.00165066	0.0369846	-2.17005	0.757576
ZNF521	M20	0.00355116	0.050917	-1.70008	0.757576
PLAT	unassigned	0.00135709	0.0335624	-1.39686	0.756494
PLCD1	M16	0.00375295	0.0517099	2.91558	0.756494
RASL12	M10	0.00274725	0.0454545	-2.5754	0.756494
ACSL1	M4	0.00166794	0.0371075	-1.1268	0.756494
ZDHHC23	M20	0.00102592	0.0306199	2.07093	0.756494
C5orf64	unassigned	0.00257737	0.0438477	5.40926	0.755411
TPM1	unassigned	0.00375308	0.0517099	5.22959	0.755411
C16orf45	M10	0.00215862	0.0410527	-5.35836	0.755411
PPT1	M3	0.00180476	0.0384648	-1.88276	0.755411
TNFAIP2	unassigned	0.00145676	0.0348795	-2.25695	0.755411
TCF21	M8	0.00189963	0.0391479	-2.72276	0.755411
AOX1	M10	0.0030984	0.0478186	-2.87868	0.755411
PTPN14	unassigned	0.00240292	0.04278	-4.33391	0.755411
SCGN	unassigned	0.00139572	0.0338786	4.21345	0.755411
FCAR	unassigned	0.00468511	0.0580252	-4.89859	0.755411
ACTN1	M10	0.00255708	0.043813	-3.31061	0.755411
TSC22D1	M6	0.00139414	0.0338786	6.34874	0.755411
GIMAP4	M6	0.00431793	0.0559908	-1.47886	0.755411
CKLF	M28	0.00220488	0.0413768	-2.898	0.755411
GRAMD1A	M20	0.00429705	0.0559408	-3.30143	0.755411
SNRNP200	M35	0.00394312	0.0530451	-2.58414	0.755411
MANEA	unassigned	0.00193739	0.0392381	-3.50012	0.754329
EHD2	unassigned	0.00157803	0.0362491	-4.72808	0.754329
TDO2	unassigned	0.00160904	0.0365245	-1.33532	0.754329
TNF	unassigned	0.00456595	0.0574474	-2.00969	0.754329
MMRN2	M10	0.00252063	0.0435587	-3.07872	0.754329
DEF6	M6	0.00249446	0.0434387	-4.28591	0.754329
SHC4	unassigned	0.00199321	0.0396992	-8.18143	0.754329
CMTM4	M16	0.00361589	0.050917	3.11674	0.754329
KLHL6	M6	0.00154015	0.0358411	-1.67704	0.754329
MYO1D	M16	0.00104504	0.0307817	4.08071	0.754329
MLEC	M20	0.00341346	0.0502248	3.31592	0.754329
GPX3	M10	0.00185482	0.0388822	-2.05997	0.754329
RASSF2	M6	0.00121691	0.0323904	-1.02787	0.754329
PLEKHO2	M3	0.00170801	0.0375213	-2.45583	0.754329
COL9A3	M10	0.00283888	0.0461987	-2.94358	0.754329
LDB2	M2	0.00146146	0.0348795	-3.18479	0.754329
NDUFB1	M19	0.00137447	0.0336221	5.30867	0.754329
LAX1	unassigned	0.00209801	0.0403911	-1.35423	0.754329
CCL11	unassigned	0.00107003	0.0307823	-1.07321	0.754329
FXYD5	M20	0.00158099	0.0362491	-1.55377	0.754329
SEMA4C	M10	0.00257297	0.0438477	-4.33191	0.754329
LYVE1	M8	0.00683028	0.0706146	-2.46758	0.754329
TRPV2	M3	0.00333937	0.0501192	-3.26129	0.754329
SLC25A23	M16	0.00144023	0.0347978	3.12449	0.754329
MZB1	M12	0.00138726	0.0338297	-0.88093	0.754329
ANO7	M20	0.00225577	0.0419079	3.06989	0.754329
IRAK2	unassigned	0.00128716	0.0331945	-3.76916	0.753247
UVSSA	unassigned	0.0165623	0.112824	3.73586	0.753247
IGFBP4	M2	0.00228571	0.0420487	-1.43066	0.753247
LAPTM5	M6	0.00137086	0.0335887	-1.12146	0.753247
OCRL	M20	0.00130204	0.0331945	4.86847	0.753247
ENDOG	M20	0.00191437	0.0392381	3.09927	0.753247
VAV1	M6	0.00161728	0.0366545	-2.07856	0.753247
TSPAN4	M10	0.00205783	0.0401742	-2.43835	0.753247
MYO19	unassigned	0.00184138	0.0388822	9.15055	0.753247
TMEM161B	unassigned	0.00768548	0.0742922	4.82793	0.753247
EFCAB13	unassigned	0.00218834	0.041222	12.3307	0.752165
RPS6KA2	M2	0.000965539	0.0302121	-3.66608	0.752165
MAPKAPK2	M6	0.00165397	0.037006	-4.23438	0.752165
CLIC4	M8	0.00216108	0.0410527	-1.27675	0.752165
HMGCL	M20	0.00328328	0.0495561	3.63573	0.752165
AP1S2	M20	0.00150098	0.0354701	-2.36922	0.752165
ETV5	unassigned	0.00150163	0.0354701	-6.33871	0.752165
GNLY	unassigned	0.00253759	0.043574	-1.09289	0.752165
EGR3	M1	0.00144935	0.0348618	-0.934491	0.752165
GPR161	unassigned	0.00214312	0.0409092	-6.57545	0.752165
CPVL	M6	0.00356665	0.050917	-1.21881	0.752165
ERG	M20	0.00346986	0.0506284	-4.71476	0.752165
MAP1B	M8	0.00286053	0.0463849	-2.88123	0.752165
RAB29	M20	0.00208796	0.0403911	-2.22084	0.752165
REEP4	M20	0.00192368	0.0392381	4.02319	0.752165
TMOD2	M20	0.00235941	0.0424127	-7.48937	0.752165
PIK3R5	M6	0.00356687	0.050917	-4.79898	0.752165
SYTL2	M14	0.00160111	0.0364455	2.09741	0.752165
FAM162A	M20	0.00196913	0.0395149	3.10569	0.752165
PLVAP	M2	0.00107836	0.0307823	-1.58802	0.752165
FKBP7	unassigned	0.00444107	0.0567915	-4.20075	0.752165
VSIR	M3	0.00249657	0.0434387	-2.38084	0.752165
UBE2E2	unassigned	0.0019245	0.0392381	-1.72977	0.752165
TSPAN11	M10	0.00329455	0.0496086	-2.21523	0.752165
WFS1	M8	0.00258977	0.0438477	-3.37935	0.751082
TOR1AIP1	unassigned	0.00185718	0.0388822	-4.36017	0.751082
HADH	M20	0.00148697	0.0352972	2.13741	0.751082
ST14	M20	0.0020796	0.0403514	4.49064	0.751082
MME	M11	0.0944527	0.2932	-0.21	0.751082
GNA15	M20	0.00196959	0.0395149	-1.16612	0.751082
PTPRD	unassigned	0.00294562	0.0468754	2.42621	0.751082
FCN3	M5	0.00188376	0.0389536	-2.67228	0.751082
HYAL2	unassigned	0.00241565	0.0428846	-3.52069	0.751082
RBPJ	M19	0.00220708	0.0413768	-6.29194	0.751082
TRAF3	unassigned	0.00365741	0.0510447	-3.88727	0.751082
P2RY6	unassigned	0.0023515	0.0423674	-3.32348	0.751082
SPTB	unassigned	0.0104115	0.0866467	4.06692	0.751082
FBXL5	unassigned	0.00304456	0.0475932	-3.67727	0.751082
HOMER1	unassigned	0.00157108	0.0362489	-2.6426	0.751082
SPAG4	M12	0.00247749	0.0434387	-1.41748	0.751082
PPP1R14D	M20	0.00199897	0.0396992	2.67255	0.751082
MCRIP1	M20	0.00283265	0.0461987	-3.90803	0.751082
MPV17	unassigned	0.00194061	0.0392381	-4.58771	0.750541
TMEM72	M16	0.00199637	0.0396992	3.04603	0.75
CFAP54	unassigned	0.00489982	0.0592979	-8.07282	0.75
APOBEC3G	M20	0.00233268	0.0422217	-2.19195	0.75
FES	M20	0.00258892	0.0438477	-3.81914	0.75
ENGASE	unassigned	0.00363458	0.050963	2.77503	0.75
C1orf21	M6	0.00219839	0.0413124	5.84681	0.75
MRFAP1	unassigned	0.00274652	0.0454545	-5.9805	0.75
TRABD2A	M16	0.00240432	0.04278	2.96556	0.75
PKHD1L1	unassigned	0.00716853	0.0719382	-2.37867	0.75
HECW2	unassigned	0.0030572	0.0476838	-4.67016	0.75
BGN	M2	0.00439325	0.0564093	-1.67949	0.748918
CTSC	unassigned	0.00270925	0.0450939	-2.36233	0.748918
GJA1	unassigned	0.00185706	0.0388822	-0.815757	0.748918
CYBB	M6	0.00169788	0.0373534	-2.70745	0.748918
SALL1	M20	0.00275499	0.0454703	-2.66557	0.748918
SLAMF8	unassigned	0.00393843	0.0530373	-1.37367	0.748918
LSM10	M38	0.0017366	0.03778	-3.29692	0.748918
FAM171B	M8	0.00275114	0.0454545	-4.69456	0.748918
ARL13B	unassigned	0.00176985	0.0381341	-2.29221	0.748918
KCNJ8	M20	0.00576661	0.0646493	-3.68362	0.748918
LEF1	M6	0.00579675	0.0647565	-2.90262	0.748918
FRY	unassigned	0.00588064	0.0650406	-4.16147	0.747835
HNF1B	M20	0.00190956	0.0392381	3.55579	0.747835
ZNF200	unassigned	0.00194411	0.0392381	-3.95405	0.747835
NR4A3	M1	0.00360414	0.050917	-2.75979	0.747835
SELENBP1	M16	0.00134709	0.033473	1.07904	0.747835
PQLC3	M20	0.00295978	0.0468826	-3.75553	0.747835
SIRT3	unassigned	0.00234747	0.0423459	6.08335	0.747835
ANKS4B	M24	0.00506685	0.0602151	2.06132	0.747835
UQCRC1	M20	0.00263147	0.0443334	3.14	0.746753
TTC19	M20	0.00323109	0.0490084	3.14034	0.746753
GPRIN2	M20	0.00210371	0.0404021	2.79016	0.746753
CDHR1	M16	0.00133645	0.0332975	1.96831	0.746753
NADSYN1	unassigned	0.00186142	0.0388822	6.50364	0.746753
AC016582.1	unassigned	0.00362444	0.0509463	8.58783	0.746753
MYL9	M8	0.00186612	0.0389286	-2.48153	0.746753
PLK2	unassigned	0.00157173	0.0362489	-2.04319	0.746753
PCOLCE	M10	0.00151268	0.0356183	-1.13303	0.746753
AGAP1	unassigned	0.00222638	0.0415899	3.47309	0.746753
MMP12	M5	0.00708617	0.0716566	-0.672982	0.746753
RAMP3	M6	0.00224586	0.041887	-2.29571	0.746753
GUCA2B	M20	0.0018435	0.0388822	0.668484	0.746753
PLCB1	unassigned	0.00245594	0.0432821	-3.88385	0.746753
CLUH	M20	0.00307496	0.0478122	5.72436	0.746753
SACS	M20	0.00123219	0.0324099	-1.56211	0.746753
SLFN12	unassigned	0.00289153	0.04645	-2.67479	0.746753
FAM46C	M12	0.00434176	0.0561538	-1.20583	0.746753
ESAM	M10	0.00206179	0.0401857	-2.68415	0.746753
MIR100HG	M20	0.00661589	0.0694205	-1.64559	0.746753
SDK1	M20	0.00269446	0.0448953	-2.96254	0.746753
LINC00886	unassigned	0.00465096	0.0577834	3.00484	0.746753
SH2D3C	M3	0.00217456	0.0411411	-4.09976	0.745671
AFAP1L1	M2	0.002391	0.04278	-5.97212	0.745671
ERBB3	M24	0.00124068	0.0325243	3.68151	0.745671
SPATS2	M14	0.00226206	0.0419079	-4.85325	0.745671
PTPRF	M24	0.00348839	0.0508515	2.09515	0.745671
COX5A	M19	0.00217926	0.0411495	3.50911	0.745671
VCAM1	M6	0.00273712	0.0454545	-0.793357	0.745671
KIAA0319	unassigned	0.00508676	0.0602483	3.94737	0.745671
ARHGEF6	M6	0.00157419	0.0362491	-1.78411	0.745671
DCHS1	M10	0.00230864	0.0421749	-3.14006	0.745671
FAT4	unassigned	0.0068061	0.0706074	-2.20087	0.745671
BHMT2	unassigned	0.00532723	0.0617479	-8.40086	0.745671
SLC16A10	unassigned	0.00811739	0.0761805	-1.52668	0.745671
RAB15	M20	0.00538669	0.0621167	2.61925	0.745671
CPEB4	unassigned	0.00507248	0.0602151	-2.94784	0.745671
RNF149	unassigned	0.00185768	0.0388822	-3.1515	0.745671
TXLNB	unassigned	0.00901577	0.080298	-5.37916	0.745671
BCL2L15	M20	0.00405715	0.0541263	1.90404	0.745671
STPG3-AS1	unassigned	0.00224761	0.041887	4.91861	0.745671
IGSF3	M24	0.00230013	0.0420977	6.16998	0.744589
FAM71D	unassigned	0.00330469	0.0496461	6.39389	0.744589
C2orf72	M20	0.00395187	0.0530819	4.05	0.744589
EFNA1	M24	0.00378258	0.0519165	1.92961	0.744589
WASF1	M8	0.00288639	0.04645	-3.89893	0.744589
IL17RA	unassigned	0.00241166	0.0428622	-4.80254	0.744589
SLC6A6	M7	0.00515122	0.0606009	-2.32824	0.744589
PLA2G7	M7	0.00341129	0.0502248	-0.840675	0.744589
FSTL1	M2	0.00340049	0.0501748	-2.01526	0.744589
RARRES2	M24	0.00208312	0.0403514	-1.22464	0.744589
BIN2	M6	0.00230174	0.0420977	-2.51666	0.744589
PXMP4	unassigned	0.00696215	0.0708944	4.42019	0.744589
PIGZ	M16	0.00161988	0.0366606	1.11411	0.744589
CGN	M20	0.0048343	0.0589838	2.37798	0.744589
CCDC80	M10	0.00174783	0.0378848	-3.13377	0.744589
AC010442.1	unassigned	0.00264137	0.0443479	1.59533	0.744589
RALGAPA2	unassigned	0.00493382	0.0594667	4.48157	0.744589
DDHD1	unassigned	0.00309479	0.0478186	-3.89641	0.744589
ENDOV	unassigned	0.00228617	0.0420487	7.15352	0.744589
MARVELD3	M20	0.00153155	0.0357945	2.24909	0.744589
DOCK2	M6	0.00247908	0.0434387	-2.35194	0.743506
LAMA2	unassigned	0.00425455	0.05572	-5.92745	0.743506
QPCT	unassigned	0.00336041	0.0501237	-0.963993	0.743506
DSG3	unassigned	0.0039365	0.0530373	-0.589637	0.743506
PRKCH	M6	0.00240178	0.04278	-2.41087	0.743506
DGKD	unassigned	0.0025094	0.0434696	3.98628	0.743506
HIGD2A	M19	0.00303491	0.0475459	3.85791	0.743506
GSAP	M6	0.00264635	0.0443479	-1.44638	0.743506
C2orf88	M20	0.0015799	0.0362491	1.05704	0.743506
NRROS	unassigned	0.00233244	0.0422217	-2.57995	0.743506
RAC2	M6	0.00218192	0.0411504	-1.21414	0.743506
TRIM10	M20	0.00286967	0.0464114	7.39035	0.743506
NDUFA10	M20	0.00231583	0.0422082	9.87604	0.742424
HDGFL3	M20	0.00175384	0.037893	-2.15101	0.742424
ARID1B	unassigned	0.00209362	0.0403911	7.41176	0.742424
CBX6	M10	0.00187808	0.0389536	-2.66911	0.742424
KLF10	M1	0.00354811	0.050917	-2.19146	0.742424
ICAM2	M6	0.00268025	0.044747	-1.6278	0.742424
ICAM3	M6	0.00253393	0.043574	-1.93979	0.742424
HSD11B1	M20	0.00293809	0.0468544	-0.997106	0.742424
ARHGAP44	M16	0.00153771	0.0358411	3.15027	0.742424
SNX15	M26	0.00248818	0.0434387	4.95503	0.742424
CSF2RA	unassigned	0.0024553	0.0432821	-2.97258	0.742424
MR1	M6	0.00821786	0.0768939	-3.34744	0.742424
POLQ	unassigned	0.00282117	0.0460792	4.07882	0.742424
CDC42EP2	unassigned	0.00154266	0.0358411	-3.582	0.742424
ITGA8	unassigned	0.00232278	0.0422217	-4.14438	0.742424
PPP1R13B	M20	0.00232329	0.0422217	4.18566	0.742424
ARPIN	M20	0.00226539	0.0419079	4.35383	0.742424
FBXW7	M6	0.00215555	0.0410527	-2.99968	0.742424
KLHL15	unassigned	0.003	0.0472604	-2.3417	0.742424
BICDL2	M20	0.00339928	0.0501748	2.67489	0.742424
PRELID2	M20	0.00280512	0.0460081	2.15378	0.742424
KLHL21	M10	0.00279561	0.0459455	-2.89035	0.741342
LSP1	M6	0.00250149	0.0434696	-1.55251	0.741342
GPSM3	M6	0.00215678	0.0410527	-2.58497	0.741342
SLC12A7	unassigned	0.00417181	0.0550562	3.55821	0.741342
APOLD1	M20	0.00344866	0.0505665	-1.96345	0.741342
NLRP7	unassigned	0.00338766	0.0501748	-3.68785	0.741342
PIGT	unassigned	0.0019445	0.0392381	7.3537	0.741342
S1PR1	M20	0.00508554	0.0602483	-2.58934	0.741342
TNFRSF17	M12	0.0028845	0.04645	-0.769898	0.741342
MCF2L2	unassigned	0.00351345	0.050917	-8.9131	0.741342
INAVA	M20	0.00482315	0.0589458	2.5761	0.741342
RCN3	unassigned	0.00266935	0.0446187	-2.4917	0.741342
SEMA4A	M6	0.00379538	0.0519561	-3.61395	0.741342
SOX17	M1	0.00300849	0.0472604	-4.39722	0.741342
PRAM1	unassigned	0.00308231	0.0478122	-3.7661	0.741342
MAP3K20	M8	0.00236774	0.0425139	-2.7701	0.74026
ANKRD36BP2	unassigned	0.00138669	0.0338297	-1.78987	0.74026
ORAI2	M6	0.00337536	0.0501748	-3.32477	0.74026
GOLGB1	unassigned	0.0126444	0.0968273	4.16594	0.74026
TRAK1	M20	0.00564368	0.0637881	3.8352	0.74026
TARBP1	unassigned	0.00259384	0.0438694	3.7562	0.74026
FGFR3	M20	0.00122127	0.0323904	2.84307	0.74026
ATF5	M7	0.0045437	0.0573578	-5.73626	0.74026
KMO	unassigned	0.00300887	0.0472604	-1.77416	0.74026
ZNF124	unassigned	0.00336197	0.0501237	2.60876	0.74026
GNAI1	unassigned	0.00379357	0.0519561	-1.30934	0.74026
TST	M20	0.00314447	0.0481614	2.18226	0.74026
GREM1	M26	0.00276777	0.0455857	-0.600888	0.74026
FAM135A	M20	0.00305887	0.0476838	4.82686	0.74026
C1orf198	M8	0.00869849	0.0788074	-3.27116	0.74026
MMAB	M19	0.00301098	0.0472604	5.21412	0.74026
CABLES2	unassigned	0.00649	0.0687416	3.4489	0.74026
NSMCE3	M20	0.00194831	0.0392381	-4.11024	0.74026
AC009948.1	unassigned	0.0029307	0.0468464	-6.75233	0.74026
DLGAP3	unassigned	0.0039046	0.0527171	4.81988	0.74026
DNAJB9	unassigned	0.00261123	0.0441161	-2.06314	0.739177
PIK3AP1	M6	0.00374432	0.0517099	-1.77137	0.739177
ELMO2	M19	0.00352757	0.050917	-5.88974	0.739177
CRACR2A	M20	0.00358831	0.050917	4.41565	0.739177
DPF2	M33	0.00286852	0.0464114	-4.71268	0.739177
PAM	M38	0.00240066	0.04278	-2.28851	0.739177
SLC25A4	unassigned	0.00717598	0.0719382	4.61507	0.739177
F3	unassigned	0.00265971	0.0445049	-1.14031	0.739177
CD38	M6	0.00248462	0.0434387	-1.33873	0.739177
TNFSF8	M6	0.00563464	0.0637881	-2.55157	0.739177
CCHCR1	M20	0.00264751	0.0443479	5.90773	0.739177
GNA12	M3	0.00201539	0.0398743	-3.84472	0.739177
C3orf80	M8	0.00615914	0.0666739	-3.72338	0.739177
HMCN1	unassigned	0.04452	0.193708	-2.48699	0.738636
CNPY3	unassigned	0.00375715	0.0517099	-3.74047	0.738095
ZYX	M10	0.00279839	0.0459455	-2.29482	0.738095
HSPA13	unassigned	0.0039701	0.0531905	-1.48681	0.738095
CEBPD	M1	0.00562552	0.0637492	-2.01608	0.738095
PIP4K2A	M6	0.00375903	0.0517099	-2.84132	0.738095
PCBP3	M20	0.00789559	0.0752665	-3.98917	0.738095
IL15RA	unassigned	0.00221997	0.0415196	-3.22339	0.738095
TBXAS1	unassigned	0.00644273	0.0686168	-2.14119	0.738095
ARID5A	M20	0.00627756	0.067354	-2.35564	0.738095
HES2	M16	0.00536578	0.0620576	3.89922	0.738095
BCO2	unassigned	0.00334359	0.0501237	2.66587	0.738095
MLKL	unassigned	0.00268272	0.044747	-1.64591	0.738095
RBP7	M20	0.00341312	0.0502248	-2.3699	0.738095
SLC25A3	M17	0.00219173	0.0412364	4.87912	0.738095
PLCG2	M6	0.00287958	0.04645	-3.06017	0.737013
ZNF664	M20	0.00766829	0.0741881	4.08043	0.737013
AC011124.2	unassigned	0.00463596	0.0577511	4.81431	0.737013
MEDAG	M1	0.00474651	0.0584363	-4.1588	0.737013
NR3C1	M3	0.00239987	0.04278	-1.50721	0.737013
ATP2B4	M8	0.00200845	0.039787	-3.04721	0.737013
STEAP1	unassigned	0.00909409	0.0804957	-0.818682	0.737013
PHTF1	unassigned	0.00228996	0.0420487	-4.12488	0.737013
CA7	M16	0.004182	0.0551372	1.26254	0.737013
CES3	M20	0.00228301	0.0420487	2.98658	0.737013
EID1	M10	0.00256918	0.0438477	-3.40807	0.737013
OLR1	unassigned	0.0115198	0.0927304	-2.63512	0.737013
MYH10	M10	0.00258304	0.0438477	-2.32123	0.737013
KLC1	M10	0.0023417	0.0423364	-3.74459	0.737013
ABR	M20	0.00225194	0.0419079	4.68331	0.737013
UBE2H	unassigned	0.00249516	0.0434387	-4.08039	0.737013
SPCS1	M28	0.00451192	0.0571862	-4.45534	0.737013
SLC38A2	unassigned	0.00245437	0.0432821	-2.37528	0.737013
HOOK2	unassigned	0.0051459	0.0606009	1.79118	0.737013
GIMAP6	M6	0.0035116	0.050917	-1.39531	0.737013
HS3ST3A1	M6	0.00776577	0.0745713	-1.42781	0.737013
PSAT1	unassigned	0.00281066	0.046051	-1.7417	0.737013
CARD6	M11	0.00359866	0.050917	-0.827763	0.737013
NYAP2	unassigned	0.00284024	0.0461987	5.11884	0.737013
RNF43	M20	0.00345126	0.0505665	3.40075	0.736472
SIAE	M16	0.00274718	0.0454545	5.11772	0.735931
SYF2	unassigned	0.00671259	0.0699684	6.56219	0.735931
AACSP1	M10	0.00770704	0.0742922	5.61258	0.735931
PEX1	unassigned	0.00365429	0.0510447	3.36256	0.735931
POU2AF1	M6	0.00168563	0.0372827	-0.788924	0.735931
RAPGEF4	unassigned	0.112559	0.320557	-0.778233	0.735931
PIK3CG	M6	0.00304132	0.0475932	-2.36282	0.735931
COL13A1	unassigned	0.00594527	0.0654057	-4.16939	0.735931
POU5F1B	unassigned	0.0080616	0.0758832	3.56082	0.735931
CYTL1	unassigned	0.00925301	0.0812168	-2.83324	0.735931
RAVER2	M20	0.00425009	0.055708	2.71191	0.735931
TNFRSF18	M12	0.00329904	0.0496086	-2.88573	0.735931
MAGI2-AS3	M10	0.00246045	0.0432821	-5.85459	0.735931
MYORG	M24	0.00424299	0.0557078	2.8776	0.735931
ARHGAP25	M6	0.00231513	0.0422082	-2.51853	0.735931
TIE1	M3	0.0036024	0.050917	-3.35932	0.735931
GEM	M20	0.00283962	0.0461987	-0.925667	0.735931
TMEM150C	M20	0.00617416	0.0667786	-2.23416	0.735931
LLGL2	M20	0.00310096	0.0478186	2.52079	0.734848
SERPINB5	M11	0.00494117	0.0595097	-1.55926	0.734848
SNX20	M6	0.00324891	0.0492313	-3.9609	0.734848
KANK2	M8	0.0059399	0.0654057	-5.45846	0.734848
MAP3K3	M3	0.00263518	0.0443334	-7.18662	0.734848
CDK14	M20	0.00542989	0.0624088	-3.47843	0.734848
LRP6	unassigned	0.00515724	0.0606009	3.75148	0.734848
KNG1	unassigned	0.00808457	0.0760085	5.20389	0.734848
SLC22A18AS	M16	0.00338019	0.0501748	2.03714	0.734848
TNFRSF11A	M20	0.00657348	0.0692543	2.52009	0.734848
ENPP2	M3	0.00294978	0.0468754	-1.14094	0.734848
TSPAN5	M20	0.00357903	0.050917	-2.85108	0.734848
LRP4	M24	0.00429272	0.0559408	0.975669	0.734848
CCL8	M26	0.00194381	0.0392381	-0.753408	0.734848
RAPGEFL1	M20	0.00386157	0.0524513	2.06418	0.734848
SH3TC1	M3	0.00301368	0.0472604	-3.91641	0.734848
SGK2	M16	0.0031167	0.0480131	1.64418	0.734848
TMEM79	unassigned	0.00460225	0.0576558	5.18109	0.734848
MAGI3	M20	0.00511213	0.0604122	3.88236	0.734848
LINC-PINT	M20	0.00245939	0.0432821	-6.53069	0.734848
NDST2	unassigned	0.00368833	0.0513397	-5.66974	0.733766
PHKA2	unassigned	0.00509691	0.0602777	5.12136	0.733766
GPBP1L1	M20	0.00664903	0.0696429	3.27078	0.733766
UQCR11	M19	0.00499804	0.0598166	5.13261	0.733766
HSD11B2	M20	0.00345276	0.0505665	1.11219	0.733766
KLK7	unassigned	0.0100187	0.085227	-1.00215	0.733766
PRLR	unassigned	0.00555839	0.0632127	2.9814	0.733766
SCAF4	unassigned	0.0138972	0.102372	4.27448	0.733766
PCDH18	unassigned	0.00483751	0.0589838	-2.52829	0.733766
SHROOM1	M20	0.003047	0.0475932	3.39471	0.733766
IL12RB1	M6	0.0036557	0.0510447	-5.06102	0.733766
APBB1IP	M6	0.00258133	0.0438477	-2.98217	0.733766
KIAA2013	M24	0.00296441	0.0469086	3.57159	0.733766
PIGL	unassigned	0.00532592	0.0617479	7.60212	0.733766
EAF2	unassigned	0.00449512	0.057029	-3.36935	0.733766
PEA15	M10	0.00295039	0.0468754	-1.61577	0.733766
RNF13	unassigned	0.00359119	0.050917	-3.76251	0.733766
AMOTL2	M8	0.00287543	0.0464349	-2.16018	0.733766
RABAC1	unassigned	0.00364914	0.0510447	-3.99047	0.733766
MMP9	M6	0.00356871	0.050917	-0.692929	0.733766
PRPS1	M3	0.00385322	0.0524513	-1.69508	0.733766
CFLAR	M12	0.00463727	0.0577511	-4.0056	0.733766
MAGED2	M10	0.00257771	0.0438477	-4.59409	0.733766
FKBP14	unassigned	0.00325591	0.0492898	-3.26421	0.733766
MYCT1	M20	0.00586613	0.0650406	-3.81633	0.733766
MPEG1	M6	0.00529812	0.0616377	-1.23261	0.733766
EBF1	M20	0.00600827	0.0657649	-1.62499	0.733766
CEP85L	unassigned	0.00446402	0.0568539	-2.9777	0.733766
ARHGAP29	unassigned	0.0022944	0.0420614	-4.16641	0.732684
SH3PXD2B	M2	0.00353477	0.050917	-3.65457	0.732684
NSF	M20	0.00803841	0.0758066	2.50793	0.732684
ANXA1	M1	0.00352853	0.050917	-0.922241	0.732684
ELF3	M20	0.0055621	0.0632127	2.08001	0.732684
GYPC	M20	0.0021762	0.0411411	-2.15046	0.732684
ADGRL1	unassigned	0.00275036	0.0454545	5.1938	0.732684
WASF3	M10	0.01487	0.106194	-2.05377	0.732684
RRAD	M10	0.00435241	0.0562061	-4.04671	0.732684
ACVR1B	M24	0.00203871	0.0401187	5.72237	0.732684
SRPX2	M4	0.00497609	0.0597017	-2.94773	0.732684
CDK17	M20	0.00470148	0.0581822	-4.05619	0.732684
GOT1	M20	0.00345746	0.0505883	2.43566	0.732684
MSC	M6	0.00360901	0.050917	-3.07368	0.732684
MLLT11	M10	0.00586331	0.0650406	-3.73744	0.732684
SPCS3	unassigned	0.00531657	0.0617154	-2.43564	0.732684
TWSG1	M20	0.0041711	0.0550562	-1.21991	0.732684
GPRC5C	M20	0.00687698	0.0708385	2.66219	0.732684
SLC2A6	M6	0.00217164	0.0411411	-2.15261	0.732684
MAP3K7CL	M20	0.0090779	0.080443	-2.27079	0.732684
TNFSF13B	unassigned	0.00580746	0.0648167	-0.888877	0.732684
PPP1R1B	M20	0.00336045	0.0501237	1.94957	0.732684
RPTOR	unassigned	0.00316103	0.0481782	4.86027	0.732684
FUT11	M3	0.00381915	0.0521906	-1.62631	0.732684
HTRA3	M2	0.00315687	0.0481614	-3.78928	0.732684
GIMAP2	unassigned	0.00553635	0.0631023	-1.64287	0.732684
MIR3936HG	M24	0.00539912	0.0622145	3.94461	0.732684
GIMAP1	M6	0.0120572	0.0947695	-1.91008	0.731602
CDYL2	unassigned	0.00277214	0.0456097	-2.68657	0.731602
SLC4A4	M16	0.00250897	0.0434696	1.55647	0.731602
PTPRO	unassigned	0.00328609	0.0495561	3.02781	0.731602
AFG3L2	M20	0.00245629	0.0432821	3.66114	0.731602
OSBP	unassigned	0.00811716	0.0761805	6.00129	0.731602
PLOD1	M2	0.00226342	0.0419079	-2.83859	0.731602
MAPRE2	M10	0.00837557	0.0777682	-6.25428	0.731602
IRF4	M6	0.00371505	0.0515889	-3.75173	0.731602
MAP3K8	M20	0.00487825	0.0592053	-1.51991	0.731602
DEPDC5	unassigned	0.0035699	0.050917	5.37787	0.731602
PDE4DIP	unassigned	0.00693132	0.0708621	-5.26057	0.731602
RAB30	unassigned	0.00363085	0.050963	-2.09174	0.731602
SORT1	M24	0.00186042	0.0388822	2.90241	0.731602
MYCL	M20	0.00600679	0.0657649	4.07162	0.731602
COA3	M19	0.00457645	0.0574474	4.6118	0.731602
CHST12	M3	0.00920739	0.0809067	-2.60221	0.731602
PXMP2	M20	0.00289477	0.04645	1.88524	0.731602
RASIP1	M10	0.00287102	0.0464114	-4.18953	0.731602
UIMC1	unassigned	0.00351787	0.050917	-4.12803	0.731602
LBH	M6	0.00204138	0.0401187	-1.4514	0.731602
TMC4	M20	0.00263537	0.0443334	2.25098	0.731602
KLB	unassigned	0.00689888	0.0708536	2.15303	0.731602
ETS1	M6	0.00368757	0.0513397	-1.51804	0.730519
NRP2	M20	0.00549182	0.0627311	-6.80063	0.730519
FAM229A	unassigned	0.0413145	0.186514	2.96985	0.730519
SLC22A23	M20	0.00373918	0.0517099	4.72236	0.730519
COX10	M17	0.00355014	0.050917	4.4807	0.730519
BST2	M7	0.00455509	0.0574095	-1.01941	0.730519
HOMER3	M2	0.00376745	0.0517539	-4.40124	0.730519
GJA4	M20	0.00655134	0.0692364	-2.97826	0.730519
PCDH7	M8	0.00724051	0.072187	-1.90603	0.730519
CACFD1	M20	0.00484496	0.059029	3.82009	0.730519
SFRP2	M8	0.0139664	0.102509	-1.43383	0.730519
ZNF74	unassigned	0.0069399	0.0708621	4.84651	0.730519
ZSCAN20	unassigned	0.00310027	0.0478186	6.00061	0.729437
HSH2D	unassigned	0.00854206	0.0780888	-2.41257	0.729437
PELO	unassigned	0.00524924	0.0614325	-6.07435	0.729437
MDS2	M8	0.00817806	0.0766127	5.16942	0.729437
AZIN2	unassigned	0.00394576	0.0530451	3.00254	0.729437
HUNK	unassigned	0.0069755	0.0709229	2.68221	0.729437
STBD1	M24	0.0151182	0.107115	2.75812	0.729437
TRIM16L	unassigned	0.00625275	0.0672705	5.59762	0.729437
AMT	M20	0.00452554	0.0573059	2.32449	0.729437
LTBP2	M10	0.00408922	0.0542779	-2.03852	0.729437
CAPN5	M20	0.00408408	0.0542756	2.66483	0.729437
NLRP3	M1	0.00497045	0.0597017	-3.35071	0.729437
XPO6	M31	0.00857993	0.0783249	-4.05502	0.729437
MICAL3	unassigned	0.00351952	0.050917	5.6757	0.729437
CAMSAP2	M10	0.0029111	0.0465806	-2.23576	0.729437
SEC14L4	unassigned	0.0120811	0.0948251	5.06956	0.729437
ARHGAP28	unassigned	0.00601669	0.0657654	-5.87658	0.729437
GPR27	M8	0.00431052	0.0559408	-3.16946	0.729437
LAMA1	unassigned	0.00322281	0.0489774	1.92385	0.729437
PIGS	M32	0.0030945	0.0478186	3.90318	0.729437
SLC41A1	M20	0.00478302	0.058592	-2.06656	0.729437
WDR54	M6	0.00443672	0.0567821	-2.46499	0.729437
KIAA1958	unassigned	0.00307966	0.0478122	4.76111	0.729437
CSF1R	unassigned	0.00483332	0.0589838	-1.74185	0.728896
ATP10D	unassigned	0.00281622	0.0460792	-2.32462	0.728896
POMK	unassigned	0.00299175	0.047236	3.6717	0.728355
ZBTB8B	M14	0.00683837	0.0706146	5.73868	0.728355
XYLB	unassigned	0.00392024	0.0528829	7.66697	0.728355
RGS1	M24	0.0043758	0.0563619	-1.21174	0.728355
AKAP6	unassigned	0.00915265	0.0806962	3.9802	0.728355
YAF2	unassigned	0.00282061	0.0460792	-5.23101	0.728355
LRRFIP2	M20	0.00382878	0.0522314	5.27724	0.728355
LRRC19	M16	0.00388842	0.0526062	1.52853	0.728355
WNK4	M20	0.00562086	0.0637422	2.18631	0.728355
MICU3	unassigned	0.00922769	0.0810399	-4.58298	0.728355
MEI1	M12	0.00556193	0.0632127	-4.32028	0.728355
ARHGDIB	M6	0.00251337	0.0434904	-1.73876	0.728355
MEIS1	M10	0.00417235	0.0550562	-1.94599	0.728355
NOS1AP	M24	0.00475254	0.0584363	5.14312	0.728355
TYMP	M7	0.00315641	0.0481614	-2.22372	0.728355
LGR5	unassigned	0.027632	0.14987	1.23332	0.728355
ST3GAL6	unassigned	0.00339236	0.0501748	-7.27594	0.728355
JADE1	M19	0.00671136	0.0699684	-2.97948	0.728355
PDGFC	unassigned	0.00683409	0.0706146	-1.95605	0.728355
IL21R	M6	0.00857493	0.0783247	-1.54433	0.728355
CTLA4	M6	0.00679555	0.0705527	-3.99628	0.728355
ZNF503	M10	0.00250645	0.0434696	-3.81749	0.728355
WWP2	M32	0.00865302	0.0786725	4.46898	0.727273
DENND4A	unassigned	0.00417086	0.0550562	-2.3029	0.727273
SMPDL3A	M20	0.00461418	0.0576558	3.17366	0.727273
TBC1D1	M20	0.0047814	0.058592	-6.28327	0.727273
GPX1	M38	0.00385534	0.0524513	-3.03363	0.727273
STC2	M10	0.00465824	0.0577834	-4.2916	0.727273
ZSCAN9	unassigned	0.00363535	0.050963	4.85301	0.727273
OVOL2	M20	0.00433684	0.0561434	3.54703	0.727273
CR1	M6	0.00400784	0.0536049	-1.99862	0.727273
GJC1	M20	0.00556003	0.0632127	-3.64342	0.727273
TSPAN6	M20	0.00458002	0.0574474	1.36912	0.727273
OCLN	M20	0.00499905	0.0598166	2.33605	0.727273
GJA5	M9	0.00939892	0.0820314	-3.8043	0.727273
NUDT7	unassigned	0.00499931	0.0598166	3.20208	0.727273
MAD2L2	unassigned	0.00356345	0.050917	-2.70776	0.727273
BOC	M10	0.00434479	0.0561538	-6.12484	0.727273
KIAA1522	M20	0.00798607	0.0754886	2.52271	0.727273
JAML	M6	0.00505379	0.0602151	-1.49491	0.727273
CLRN3	M20	0.00544267	0.0624088	2.21479	0.727273
RAB39B	M6	0.0145964	0.105026	-4.50749	0.727273
FAM83F	M20	0.00384479	0.0524044	2.22574	0.727273
CLDN8	M18	0.0113082	0.091594	0.487185	0.72619
TFPT	unassigned	0.00406957	0.0542	-3.24087	0.72619
SLAIN1	unassigned	0.0147111	0.105556	-2.84211	0.72619
BICD1	M6	0.00538413	0.0621167	-4.95356	0.72619
TMEM53	M20	0.00460957	0.0576558	3.30253	0.72619
CRTAP	M10	0.00437355	0.0563619	-3.8141	0.72619
ABCC4	unassigned	0.00886806	0.0797242	-3.01803	0.72619
MAGI1	unassigned	0.0122527	0.0954076	4.24287	0.72619
CMTM3	M3	0.00340013	0.0501748	-4.34468	0.72619
LINC02175	unassigned	0.00485301	0.0590812	5.04221	0.72619
LINC00671	unassigned	0.00593047	0.0653681	5.12038	0.72619
ZKSCAN1	M20	0.00852951	0.0780888	3.01248	0.72619
TSPAN3	M20	0.0040806	0.0542756	4.81786	0.72619
C10orf128	M6	0.00314355	0.0481614	-2.89622	0.72619
AC024592.2	unassigned	0.0133538	0.0999244	4.06163	0.72619
AC007099.1	unassigned	0.00486219	0.0591303	3.36548	0.72619
CD59	unassigned	0.0211593	0.129633	-0.952797	0.72619
IFITM2	M7	0.00395941	0.0531129	-1.58566	0.72619
FHL1	M8	0.00320605	0.0487887	-1.82591	0.72619
ELMO1	M6	0.00254992	0.0437379	-1.41565	0.72619
PITX1	unassigned	0.0103263	0.0863494	-1.77833	0.72619
GPM6B	M8	0.00608044	0.0661406	-2.22601	0.72619
CXCR4	M6	0.00419712	0.055244	-0.838709	0.72619
RMND5A	M20	0.0116089	0.0931614	2.06606	0.72619
PPFIBP2	M20	0.00492618	0.0594202	4.4044	0.72619
LIMA1	M20	0.00621119	0.066915	2.83846	0.72619
PPM1K	M20	0.00729735	0.0724184	-3.3505	0.72619
PPP1R14A	unassigned	0.0044948	0.057029	-2.45965	0.72619
CCBE1	M8	0.00537832	0.0621167	-4.93901	0.72619
TTLL6	M20	0.00599392	0.065745	1.70529	0.72619
B4GALNT2	unassigned	0.022437	0.133476	1.73443	0.725108
FSIP1	M18	0.00227004	0.0419079	4.37211	0.725108
C1orf210	M20	0.00615489	0.0666737	1.77353	0.725108
SPIRE1	unassigned	0.00714875	0.0718943	-2.7831	0.725108
ARHGEF10L	unassigned	0.00413154	0.0547549	3.13855	0.725108
COX4I1	M17	0.00314306	0.0481614	4.23043	0.725108
MGAT1	unassigned	0.00709775	0.0716566	-3.55304	0.725108
FBLN1	M10	0.00638226	0.0681974	-2.14699	0.725108
PPP2R5A	M20	0.00421309	0.0554077	4.86021	0.725108
CD53	M6	0.00359152	0.050917	-1.72861	0.725108
TRIM16	unassigned	0.0052855	0.0615374	-1.54298	0.725108
PDGFRL	unassigned	0.00358094	0.050917	-2.31461	0.725108
B3GALT5	M18	0.0019561	0.0393446	1.84268	0.725108
CMKLR1	unassigned	0.00473028	0.058355	-4.72931	0.725108
GNRH1	unassigned	0.00480791	0.0588053	4.94523	0.725108
SULF1	M2	0.00444884	0.0568248	-1.27385	0.725108
TTC9	M6	0.00672485	0.0700498	-1.71799	0.725108
TAF6L	unassigned	0.00898961	0.0801665	7.24075	0.725108
STMN3	M20	0.00634411	0.0678358	-3.65189	0.725108
EPS8L3	M20	0.00438714	0.0563769	2.50856	0.725108
FER1L4	M12	0.00397863	0.0532595	-4.42879	0.725108
FHDC1	M24	0.00364534	0.0510447	2.84563	0.725108
PIK3CD	M6	0.00359574	0.050917	-2.06748	0.725108
SIGLEC10	M6	0.00782577	0.0748726	-2.78081	0.724026
AGTRAP	unassigned	0.00528071	0.0615374	-3.13248	0.724026
KIAA1671	M24	0.00646194	0.0686292	5.01705	0.724026
DYNC1I1	unassigned	0.00973651	0.0834581	6.48555	0.724026
MGST3	M20	0.00358889	0.050917	4.31482	0.724026
PPIF	M29	0.00749121	0.0734377	-1.36757	0.724026
COX6C	M19	0.00718222	0.0719402	3.63747	0.724026
PDGFRB	M2	0.00524484	0.0614267	-1.54738	0.724026
FGFR2	unassigned	0.00603969	0.0658734	3.87327	0.724026
ITGAM	M3	0.00337594	0.0501748	-2.68452	0.724026
RASGRP3	unassigned	0.00568468	0.0641703	-2.62525	0.724026
MYOM2	unassigned	0.00620907	0.066915	3.78825	0.724026
ZNF222	unassigned	0.0048761	0.0592053	-3.21099	0.724026
TGFBR1	M20	0.00850896	0.0780888	-2.85588	0.724026
KLK10	unassigned	0.00658684	0.0692543	-0.605219	0.724026
TJP3	M20	0.00473508	0.0583684	2.23205	0.724026
TRMT112	unassigned	0.00354103	0.050917	-2.3851	0.724026
CAMK2N1	M20	0.00339008	0.0501748	2.69126	0.724026
ECHDC2	unassigned	0.00716285	0.0719382	2.22929	0.724026
FRMD1	M16	0.00329782	0.0496086	3.95363	0.724026
ATP5MD	M19	0.00346177	0.0506043	5.00089	0.724026
FAM20A	M4	0.00665248	0.0696429	-3.82509	0.724026
LRCH2	M8	0.0032301	0.0490084	-3.56603	0.724026
DNM3OS	M20	0.00977649	0.083664	-3.63884	0.724026
VSIG1	M15	0.0160549	0.110841	-0.548195	0.724026
NOXO1	M20	0.00760198	0.073934	1.72853	0.724026
PELI3	M8	0.00422933	0.0555749	-3.8967	0.724026
BRWD1-AS2	unassigned	0.00545085	0.0624088	5.01494	0.724026
PCED1B-AS1	M6	0.029111	0.153839	-3.16976	0.724026
FOXP2	unassigned	0.00682578	0.0706146	4.74517	0.722944
DST	unassigned	0.00627803	0.067354	5.73922	0.722944
PCSK6	M16	0.00388277	0.0526029	6.15784	0.722944
GALNT18	M10	0.00389571	0.0526422	-4.41324	0.722944
FGD3	M6	0.00338951	0.0501748	-2.65584	0.722944
CD81	M3	0.0077205	0.0743022	-1.31553	0.722944
PPP1R12A	M10	0.00644827	0.0686187	-2.48748	0.722944
ADAM12	M4	0.011559	0.0929034	-2.76965	0.722944
HIBCH	M20	0.00526499	0.0614797	1.56268	0.722944
ERCC1	M38	0.00289234	0.04645	-4.53994	0.722944
ADAM8	M6	0.00442867	0.0567252	-2.75037	0.722944
GPT	M20	0.00440803	0.0565321	2.63057	0.722944
TSC22D3	unassigned	0.00618155	0.0667786	-2.15809	0.722944
IRF7	M7	0.00595954	0.0654706	-1.88948	0.722944
MRC2	M2	0.00849278	0.0780888	-2.99099	0.722944
THOC5	unassigned	0.00326827	0.0494052	-8.8318	0.722944
RNF111	unassigned	0.0034687	0.0506284	-4.18716	0.722944
C1orf54	unassigned	0.00382296	0.0521973	-1.98355	0.722944
KIRREL1	M8	0.0144501	0.104547	-3.46561	0.722944
TRMO	unassigned	0.0157044	0.109541	5.96975	0.722944
FRMD4A	unassigned	0.0029882	0.047236	-6.44712	0.722944
MITF	M10	0.00315611	0.0481614	-3.19334	0.722944
MOSPD1	M20	0.0119365	0.0942989	-2.19087	0.722944
SLC22A5	M24	0.00944613	0.0822237	1.52652	0.722944
CXCL16	unassigned	0.00673763	0.0701365	-1.93782	0.722944
ACVR1C	M16	0.00430899	0.0559408	1.09748	0.721861
TSGA10	unassigned	0.00797178	0.0754695	7.36459	0.721861
NEUROD1	unassigned	0.0403152	0.184016	2.14267	0.721861
IFI16	M20	0.0049699	0.0597017	-1.16132	0.721861
CTGF	M10	0.0037229	0.0515925	-0.838006	0.721861
SPART	M20	0.00355836	0.050917	-3.92516	0.721861
MEGF9	unassigned	0.0054725	0.0625559	-2.49425	0.721861
EXPH5	M20	0.00313274	0.0481614	1.4333	0.721861
NCKIPSD	unassigned	0.00759703	0.073934	4.83755	0.721861
NAGK	M6	0.0318601	0.162108	-1.47947	0.721861
JAM2	M10	0.00264363	0.0443479	-1.60893	0.721861
ZNF267	unassigned	0.00690562	0.0708536	-1.54666	0.721861
TXNDC11	M12	0.00577403	0.0646658	-4.10426	0.721861
TINCR	M14	0.00941883	0.0820314	3.93774	0.721861
AC092164.1	unassigned	0.00452865	0.0573059	4.05102	0.721861
FSD2	unassigned	0.00430686	0.0559408	5.10213	0.721861
CTSA	M20	0.00726423	0.0722701	1.98631	0.720779
PLA2G6	unassigned	0.0281673	0.151425	2.37796	0.720779
NDUFV1	M20	0.0102659	0.0862107	3.72258	0.720779
PTGDR	M16	0.00465411	0.0577834	2.16544	0.720779
A1CF	M24	0.00794353	0.0754491	0.957511	0.720779
RETNLB	M20	0.00490496	0.0592979	0.613562	0.720779
LIX1L	M10	0.00489536	0.0592979	-3.18775	0.720779
PARS2	unassigned	0.00966428	0.0832841	2.82892	0.720779
GAS2L3	unassigned	0.00578041	0.0646658	1.92913	0.720779
ITIH5	M8	0.00449233	0.057029	-1.89685	0.720779
PRR5L	M16	0.00379016	0.0519561	2.15266	0.720779
HOOK3	unassigned	0.00361391	0.050917	-3.83346	0.720779
DDX3Y	unassigned	0.0136759	0.101419	-0.760364	0.720779
NEO1	M20	0.00416902	0.0550562	3.10246	0.720779
GGCX	M38	0.00235642	0.0424075	-5.05164	0.720779
PTGER2	unassigned	0.00445089	0.0568248	-2.32553	0.720779
TFEC	M6	0.0236521	0.137481	-1.32635	0.720779
LRRC1	M20	0.00700514	0.0711782	2.54736	0.720779
IFFO1	M3	0.00575808	0.0646204	-2.73876	0.720779
TUBA4A	M29	0.007235	0.072187	-2.26505	0.720779
YPEL5	M20	0.00990647	0.0845463	-3.27895	0.720779
FAM86C1	unassigned	0.0160862	0.110925	3.56673	0.720779
TSHZ1	unassigned	0.0160785	0.11092	1.22892	0.720779
ARHGAP9	M6	0.00362195	0.0509463	-1.22863	0.720779
C6orf136	M20	0.00688743	0.0708518	1.51359	0.720779
FOXQ1	unassigned	0.00335544	0.0501237	-0.914549	0.720779
RNF227	unassigned	0.00581039	0.0648167	3.68987	0.720779
KL	unassigned	0.011554	0.0929034	-2.53659	0.720238
TMEM125	M20	0.00512006	0.0604134	2.77057	0.720238
DNAH6	unassigned	0.00454205	0.0573578	12.3318	0.719697
SCARF1	unassigned	0.00575992	0.0646204	-3.55512	0.719697
HIP1	unassigned	0.00388969	0.0526062	-3.74279	0.719697
SAMD12	unassigned	0.0100926	0.0855318	2.86762	0.719697
SSR4	M12	0.0082874	0.077223	-2.19683	0.719697
STK10	M6	0.00306707	0.0477642	-3.70539	0.719697
NFIL3	M1	0.00335703	0.0501237	-2.00949	0.719697
RUNX3	M6	0.00396093	0.0531129	-1.80809	0.719697
IL6ST	unassigned	0.0068618	0.0707733	-2.89267	0.719697
PNOC	M6	0.00376096	0.0517099	-1.20099	0.719697
FMO4	unassigned	0.00918144	0.080769	1.37817	0.719697
OLFML2A	M8	0.00476851	0.0585054	-2.05947	0.719697
CLIC5	M20	0.00371991	0.0515925	2.20835	0.719697
IHH	M20	0.0053848	0.0621167	2.32364	0.719697
ADA2	M6	0.00596057	0.0654706	-0.984054	0.719697
COLEC12	M10	0.00824755	0.0770343	-1.53316	0.719697
LNX1	M20	0.00619828	0.0668674	1.82047	0.719697
CCDC50	unassigned	0.00730992	0.0724679	-2.87295	0.719697
MOB3A	M6	0.0055129	0.0628807	-2.52611	0.719697
RPL22L1	M38	0.00626203	0.0673243	-1.7217	0.719697
FAM20C	M2	0.00669554	0.0699297	-3.77685	0.719697
BMT2	M20	0.0045514	0.057409	-2.65941	0.719697
A1BG	unassigned	0.00588835	0.0650406	-4.43108	0.719697
SPINT1-AS1	M20	0.00612834	0.0664777	2.77176	0.719697
SPRY1	M2	0.0043788	0.0563619	-4.19377	0.718615
SENP1	unassigned	0.00545073	0.0624088	-4.49242	0.718615
SCARA5	unassigned	0.00797777	0.0754695	-1.59903	0.718615
FGF7	M20	0.00533674	0.0618126	-5.56913	0.718615
2006-09-01	M6	0.0106515	0.0879123	-1.59279	0.718615
PTPRE	unassigned	0.00521996	0.0611809	-5.46915	0.718615
ATP5F1B	M20	0.00693964	0.0708621	2.95478	0.718615
AGT	unassigned	0.00658646	0.0692543	-1.26011	0.718615
PTPRK	unassigned	0.0117703	0.093739	3.21221	0.718615
WDR47	unassigned	0.0057344	0.064472	-2.49183	0.718615
CTAGE5	M24	0.0243329	0.139989	1.63404	0.718615
C15orf39	unassigned	0.00488656	0.0592603	-4.55945	0.718615
DZIP1	M10	0.0285964	0.152343	-2.53922	0.718615
RECQL	unassigned	0.00446022	0.0568539	-2.18752	0.718615
TLE3	unassigned	0.00500088	0.0598166	-1.95363	0.718615
CXCR1	M5	0.00687902	0.0708385	-2.93592	0.718615
GPD1L	M16	0.00449589	0.057029	1.82612	0.718615
TEX30	unassigned	0.00571299	0.0643302	-2.37604	0.718615
ARPP19	unassigned	0.0086072	0.0784372	-2.52571	0.718615
EHD3	M6	0.00649508	0.0687491	-3.62638	0.718615
RAB24	M7	0.00645659	0.0686187	-2.18171	0.718615
RFTN2	unassigned	0.0085436	0.0780888	-6.07233	0.718615
BEST4	M16	0.0045593	0.0574166	0.713156	0.717532
ACACB	unassigned	0.0203464	0.126393	2.45644	0.717532
IQCG	unassigned	0.00430886	0.0559408	-3.68619	0.717532
FRYL	M20	0.00359719	0.050917	2.99149	0.717532
CPXM2	M8	0.00655872	0.0692364	-4.35316	0.717532
NIPSNAP1	unassigned	0.0522844	0.211845	1.86244	0.717532
EBP	M20	0.0110677	0.0902924	2.69392	0.717532
GUCY1A2	M20	0.0241357	0.139338	-5.29033	0.717532
VCP	M35	0.0148397	0.106094	-4.51515	0.717532
EPHB2	M20	0.00737135	0.0726615	2.96579	0.717532
OSBPL3	unassigned	0.00408559	0.0542756	-1.91413	0.717532
PHLPP2	unassigned	0.00844384	0.0780888	1.48397	0.717532
C17orf62	M6	0.0112509	0.0913885	-2.13488	0.717532
RAB11FIP1	M20	0.00948137	0.0823027	2.84465	0.717532
IGFLR1	M6	0.00352171	0.050917	-1.81136	0.717532
HIKESHI	unassigned	0.00573435	0.064472	-2.03737	0.717532
CCR10	unassigned	0.00710017	0.0716566	-2.3824	0.717532
NT5C3B	unassigned	0.00777282	0.0745934	-2.07	0.717532
NBPF20	unassigned	0.00665851	0.0696429	-3.16785	0.717532
ZNF502	unassigned	0.00599224	0.065745	4.3601	0.717532
LINC01224	M20	0.0143971	0.104355	2.3751	0.717532
TNFAIP8L3	M10	0.00547227	0.0625559	5.25212	0.717532
ANKH	M20	0.00612424	0.0664777	4.00061	0.717532
CLDN7	M20	0.00505307	0.0602151	2.61403	0.716991
ADCY7	M6	0.00528559	0.0615374	-2.39051	0.71645
TLCD2	M24	0.00890754	0.0799149	1.50074	0.71645
MLLT3	unassigned	0.00309534	0.0478186	2.33166	0.71645
MYO6	unassigned	0.0119462	0.0943279	2.55992	0.71645
MMD	unassigned	0.00712217	0.0717187	-2.94807	0.71645
STAM	unassigned	0.00564518	0.0637881	-3.19185	0.71645
LGALS4	M20	0.00461496	0.0576558	3.57178	0.71645
MRC1	unassigned	0.00326981	0.0494052	-1.36445	0.71645
MN1	M8	0.00505662	0.0602151	-4.42545	0.71645
LILRB1	M6	0.0035987	0.050917	-2.30797	0.71645
SP140	M6	0.00696369	0.0708944	-1.04047	0.71645
SP110	M6	0.00564279	0.0637881	-2.47268	0.71645
GRB7	M20	0.00285713	0.0463849	3.09791	0.71645
CEP170B	M20	0.00531112	0.0617154	3.20798	0.71645
DUSP7	unassigned	0.004727	0.058355	-1.89448	0.71645
SNX16	unassigned	0.00429267	0.0559408	-1.99194	0.71645
PLEKHH1	unassigned	0.00732558	0.0724679	1.75245	0.71645
NAP1L5	M8	0.00465639	0.0577834	-1.42006	0.71645
RIIAD1	unassigned	0.00512375	0.0604134	5.30372	0.71645
SMOX	unassigned	0.00582235	0.0649041	-2.63956	0.715368
ACVR1	unassigned	0.00506274	0.0602151	-1.82623	0.715368
PDPK1	unassigned	0.0103968	0.0865977	6.06657	0.715368
RHOH	M6	0.00661144	0.0694201	-0.957447	0.715368
PLEKHO1	M6	0.0050708	0.0602151	-1.22715	0.715368
RHBDF2	M6	0.00947225	0.0822689	-1.74272	0.715368
CAPN10	unassigned	0.00711188	0.071661	3.83133	0.715368
HERC5	unassigned	0.0100779	0.0854529	-1.34031	0.715368
TMEM156	M6	0.00902381	0.080298	-2.58584	0.715368
BLOC1S6	unassigned	0.00418854	0.0551772	-3.09306	0.715368
C20orf194	M10	0.0091162	0.0806008	-2.29049	0.715368
ADAMTS9	M1	0.00437142	0.0563619	-3.33209	0.715368
ENTPD1-AS1	unassigned	0.00543331	0.0624088	9.28065	0.715368
BCAT2	M20	0.00426635	0.0558282	4.01394	0.715368
GPRC5B	M10	0.00761527	0.0739386	-5.4046	0.715368
HK3	M20	0.00771309	0.0742922	-2.17212	0.715368
LRCH1	M20	0.00628192	0.067354	-4.54083	0.715368
MPC1	M3	0.00472729	0.058355	4.66683	0.715368
SAV1	M20	0.0052649	0.0614797	-3.40677	0.715368
NLN	unassigned	0.0142428	0.103715	3.4884	0.715368
EPHA10	M16	0.0137885	0.101841	4.56192	0.714286
ZNF697	unassigned	0.00463153	0.0577511	-3.8668	0.714286
CADM1	unassigned	0.00786638	0.0750791	-2.52132	0.714286
PRR26	M20	0.0103594	0.086413	2.43868	0.714286
ZNF844	unassigned	0.00759116	0.073934	4.02214	0.714286
DLG1	unassigned	0.0108677	0.0891524	2.95773	0.714286
ITPR1	M20	0.00851297	0.0780888	-1.81134	0.714286
INPP4A	unassigned	0.00357034	0.050917	-4.51332	0.714286
PTPN2	M6	0.00789503	0.0752665	-5.33397	0.714286
USH1C	M20	0.00844965	0.0780888	1.8241	0.714286
DOC2A	unassigned	0.00650055	0.0687607	3.5739	0.714286
GCG	unassigned	0.0839003	0.275966	0.502874	0.714286
LPAL2	M11	0.00607259	0.0661009	6.86273	0.714286
NFATC1	M3	0.00486456	0.0591303	-3.9281	0.714286
CD200	unassigned	0.00619057	0.0668302	-1.25253	0.714286
CHI3L2	M6	0.00300401	0.0472604	-0.924618	0.714286
TFF2	M15	0.017477	0.115648	-0.620801	0.714286
ARHGEF3	M3	0.00717484	0.0719382	-1.68664	0.714286
PNPLA8	unassigned	0.00603232	0.0658448	-2.52842	0.714286
BRMS1L	unassigned	0.00828654	0.077223	-2.75013	0.714286
IER5L	M10	0.00876635	0.0792712	-3.83851	0.714286
ANKRD44	M6	0.00736526	0.0726615	-2.047	0.714286
IGDCC4	M20	0.00688164	0.0708385	-0.981863	0.714286
NR2F2-AS1	M10	0.00719661	0.0720073	5.02399	0.714286
ZNF319	unassigned	0.00511692	0.0604134	-4.1483	0.713745
RAPGEF5	unassigned	0.00854415	0.0780888	3.63588	0.713203
LINC00894	unassigned	0.0093707	0.0819298	6.55853	0.713203
SFRP1	M10	0.0732944	0.254937	-1.62159	0.713203
HTR4	unassigned	0.0108957	0.08926	3.18283	0.713203
RAB40C	M20	0.00961217	0.0830714	3.95985	0.713203
EMCN	M20	0.00544154	0.0624088	-1.45248	0.713203
HCST	M6	0.00594635	0.0654057	-2.49663	0.713203
SYNE4	unassigned	0.00894618	0.0800424	1.87929	0.713203
AC015914.1	unassigned	0.0149247	0.10631	3.61827	0.713203
STAU2-AS1	unassigned	0.0044615	0.0568539	3.45011	0.713203
AMN	M20	0.00758326	0.073934	1.42011	0.713203
SMIM13	unassigned	0.00913587	0.0806329	-3.29491	0.713203
AARS	unassigned	0.00714707	0.0718943	-4.46013	0.713203
MTHFD2	unassigned	0.0123113	0.0954802	-1.40256	0.713203
CBFB	unassigned	0.00903979	0.0803316	-1.62226	0.713203
PIK3CA	unassigned	0.00742168	0.0729598	-4.03039	0.713203
OCEL1	M23	0.0119076	0.0942963	2.00838	0.713203
NOS3	M3	0.00587937	0.0650406	-2.26999	0.713203
AOAH	M6	0.00460817	0.0576558	-2.16042	0.713203
RAMP2	M10	0.00534332	0.0618434	-2.70123	0.713203
KCNN3	M10	0.00438516	0.0563769	-3.51152	0.713203
CA1	M16	0.00796357	0.0754695	0.661957	0.713203
CFP	M6	0.00971391	0.0834007	-1.7761	0.713203
VKORC1	M7	0.0598682	0.22842	-1.1243	0.713203
DHRS11	M24	0.0112383	0.0913885	0.551449	0.713203
LETM1	M16	0.010235	0.0861915	3.70869	0.713203
GCNT7	unassigned	0.00601542	0.0657654	5.97418	0.713203
SNORD89	unassigned	0.00375865	0.0517099	-2.01516	0.713203
TSLP	unassigned	0.0107507	0.0884864	-3.9831	0.713203
MCF2L	unassigned	0.00367445	0.0512371	5.57089	0.712121
PTK6	M20	0.00953736	0.0826596	2.13054	0.712121
ITGAL	M6	0.0064729	0.0686992	-1.30248	0.712121
TTL	M20	0.00693964	0.0708621	-5.38209	0.712121
CGAS	M6	0.00796867	0.0754695	-3.81636	0.712121
IKZF1	M6	0.00584241	0.0650144	-3.00853	0.712121
LAMB1	unassigned	0.00792877	0.0753969	-1.63542	0.712121
ZFP36	M1	0.00388014	0.0526029	-1.66182	0.712121
SNCA	M20	0.00793323	0.0753969	-4.63301	0.712121
AIM2	M6	0.00804927	0.0758185	-0.765111	0.712121
PDLIM3	M8	0.00497335	0.0597017	-3.43172	0.712121
NIPAL3	unassigned	0.00902581	0.080298	3.14325	0.712121
DEFB1	M20	0.00369191	0.051344	1.35634	0.712121
C2CD5	unassigned	0.00716497	0.0719382	2.74262	0.712121
YAP1	unassigned	0.00516277	0.0606009	-2.1628	0.712121
ELOVL2	M20	0.00851302	0.0780888	-5.07325	0.712121
STARD5	M20	0.00973633	0.0834581	2.87732	0.712121
PLA2G12A	unassigned	0.00760304	0.073934	2.13641	0.712121
DOLPP1	M20	0.0102473	0.0861915	2.69922	0.712121
CERS5	unassigned	0.0247364	0.141278	-4.83133	0.712121
NKIRAS1	unassigned	0.00544779	0.0624088	-2.44432	0.712121
SPPL2A	M20	0.00886	0.0797242	2.33399	0.712121
USP54	unassigned	0.00517487	0.0606976	1.99233	0.712121
LNX2	M20	0.0183108	0.118914	1.72796	0.712121
GTSF1	unassigned	0.0264115	0.146846	-1.91217	0.712121
LINGO1	M10	0.0158786	0.110325	-3.83778	0.712121
GIMAP7	M6	0.00728794	0.0724184	-0.945598	0.712121
TPRG1	unassigned	0.00588521	0.0650406	-1.15396	0.712121
PTCHD4	M14	0.00675814	0.0703035	4.60019	0.712121
MAP2K5	unassigned	0.00920177	0.0809025	4.91489	0.712121
TESK2	unassigned	0.0185797	0.119819	1.36441	0.712121
LTC4S	M20	0.0229445	0.13542	-3.32742	0.712121
LRMDA	unassigned	0.0123147	0.0954802	-2.87702	0.71158
KIAA1109	unassigned	0.00941524	0.0820314	8.11266	0.711039
FUT8	unassigned	0.00495033	0.0595744	-1.55062	0.711039
FAM185A	unassigned	0.0131734	0.0992358	3.21416	0.711039
AL590683.1	unassigned	0.00938811	0.0820314	5.03531	0.711039
PHC2	unassigned	0.00848239	0.0780888	-5.088	0.711039
SERPINA3	M20	0.0127351	0.0971098	-0.595254	0.711039
FSTL3	M10	0.0167414	0.113356	-2.55206	0.711039
LRRC32	M10	0.00769697	0.0742922	-2.06256	0.711039
GOLIM4	M24	0.00543143	0.0624088	2.72361	0.711039
MAOA	M20	0.00545169	0.0624088	1.02379	0.711039
RAB40B	M20	0.0167678	0.113406	2.79615	0.711039
GJB1	M20	0.00723567	0.072187	2.15071	0.711039
ATP2C2	M20	0.009058	0.0803781	2.50027	0.711039
FLNC	M8	0.00774941	0.0745051	-2.21795	0.711039
MEF2C	M6	0.00475165	0.0584363	-1.23194	0.711039
TSPYL5	M8	0.00683869	0.0706146	-1.38498	0.711039
BEAN1	unassigned	0.0104348	0.0866573	-2.70766	0.711039
TMEM238L	M20	0.00550651	0.0628533	2.23675	0.711039
SHMT1	unassigned	0.0306537	0.158318	5.09849	0.711039
C4orf19	M20	0.00729755	0.0724184	1.67059	0.711039
FAM219A	M3	0.0162503	0.111811	-3.31508	0.711039
FNDC5	unassigned	0.00739827	0.0727751	5.38132	0.711039
HAGLR	M20	0.00906035	0.0803781	2.19044	0.711039
MS4A14	unassigned	0.00887007	0.0797242	-2.9182	0.711039
SLC51B	M20	0.00584223	0.0650144	0.850639	0.711039
PPIL1	unassigned	0.0142933	0.104035	-1.6418	0.710498
PARD3B	M38	0.00749364	0.0734377	6.67143	0.709957
RNF170	unassigned	0.00951182	0.0825215	3.64048	0.709957
VSTM2A	M16	0.00750953	0.0735476	7.4337	0.709957
AC127496.1	M14	0.00766927	0.0741881	3.98016	0.709957
ATF4	unassigned	0.0114766	0.0925718	-3.14239	0.709957
HIF1A	M20	0.0175646	0.116072	-1.91977	0.709957
PFKL	M24	0.010345	0.086413	2.62858	0.709957
SV2A	unassigned	0.0119806	0.0944575	-3.10259	0.709957
ENOSF1	M20	0.00516208	0.0606009	2.82244	0.709957
CD27	M6	0.00731583	0.0724679	-0.872646	0.709957
BAG2	M36	0.00341879	0.050249	-2.56166	0.709957
POLE	unassigned	0.0084018	0.0778738	3.15579	0.709957
MS4A6A	unassigned	0.0095788	0.0828648	-2.30855	0.709957
NLRP2	unassigned	0.0127706	0.0971792	1.36604	0.709957
AC012146.1	unassigned	0.00872784	0.0789875	-3.42899	0.709957
CPA6	M18	0.0021195	0.0405608	5.74312	0.709957
SNX3	M26	0.00765735	0.0741809	-4.81445	0.709957
ATP5F1C	M17	0.00588205	0.0650406	3.91417	0.709957
NINJ2	M6	0.00578609	0.0646833	-2.15524	0.709957
BLCAP	M20	0.00644333	0.0686168	3.18078	0.709416
RNASE2	unassigned	0.0159636	0.110673	-3.3377	0.709416
ANKAR	unassigned	0.00406783	0.0542	8.08815	0.708874
PPARGC1B	M24	0.0046289	0.0577511	2.51333	0.708874
B3GALT5-AS1	M18	0.0861848	0.279563	1.18304	0.708874
FBLIM1	M6	0.0232982	0.136636	1.92059	0.708874
THSD4	M20	0.00457978	0.0574474	5.269	0.708874
HERPUD1	M12	0.00570922	0.0643302	-4.22044	0.708874
LILRB4	M20	0.0172525	0.114888	-2.9515	0.708874
PTPRR	unassigned	0.0104284	0.0866498	0.944025	0.708874
PNPLA4	M19	0.0038585	0.0524513	2.3095	0.708874
WIPF2	unassigned	0.0130915	0.0988554	3.55871	0.708874
JCHAIN	M20	0.0121125	0.0949262	-1.00721	0.708874
KIAA1551	M6	0.0174222	0.115383	-1.29144	0.708874
RAI2	M8	0.00756276	0.0738849	-1.20693	0.708874
EIF5A2	unassigned	0.00868244	0.0787578	-2.20739	0.708874
DLL1	unassigned	0.0124721	0.0960329	-3.16826	0.708874
MFSD14A	unassigned	0.00571361	0.0643302	-2.64922	0.708874
TCEA3	M16	0.00505785	0.0602151	2.33661	0.708874
PANK1	M20	0.0045433	0.0573578	1.018	0.708874
PSMG4	M38	0.00509443	0.0602777	4.96001	0.708874
SNORC	M20	0.00945884	0.0822494	1.65835	0.708874
LCA5L	unassigned	0.0129211	0.0981343	3.55866	0.708874
AC106876.1	M20	0.00892186	0.0799157	2.77501	0.708874
NMRAL2P	M20	0.00864061	0.0786505	1.51541	0.708874
MISP	M20	0.0146772	0.105511	1.79382	0.708333
MYO15A	M20	0.0336908	0.167273	2.45314	0.708333
VAT1L	M10	0.00657724	0.0692543	-2.41886	0.708333
CHERP	unassigned	0.0101203	0.085536	6.18716	0.707792
PCSK7	M8	0.0061086	0.066355	3.10038	0.707792
ARID3A	unassigned	0.00381672	0.0521906	-2.66906	0.707792
DEPP1	M10	0.019851	0.124471	-1.67126	0.707792
NEK3	M20	0.00464574	0.0577834	1.95547	0.707792
TLN2	M16	0.0206825	0.127725	3.07986	0.707792
TNMD	unassigned	0.00457227	0.0574474	2.85167	0.707792
ROBO4	M20	0.00748011	0.0733965	-3.79003	0.707792
G6PC2	unassigned	0.00592874	0.0653681	4.85343	0.707792
SMIM14	unassigned	0.00602117	0.0657688	2.80925	0.707792
ULK3	M20	0.0202612	0.12615	1.67869	0.707792
MOB1B	unassigned	0.00502481	0.0600116	-1.64784	0.707792
RNF180	unassigned	0.00586988	0.0650406	-8.24769	0.707792
MT-CO2	M23	0.00779156	0.0747277	5.57933	0.707792
H2AFY	unassigned	0.00835861	0.0777025	5.75958	0.707792
CTDSPL	unassigned	0.011759	0.093739	2.91788	0.707792
CD83	M6	0.0122837	0.0954802	-0.989124	0.707792
TFAP2C	M2	0.00705393	0.0715176	-1.97453	0.707792
RASGRP1	M6	0.00691332	0.0708621	-1.09502	0.707792
MOGAT2	M24	0.0274259	0.149343	0.69957	0.707792
VAV3	M20	0.00568717	0.0641703	1.17548	0.707792
TPPP3	unassigned	0.0123578	0.0955164	-1.72522	0.707792
PUS3	unassigned	0.0116853	0.093631	-3.05914	0.707792
ABRACL	M19	0.0131274	0.0989839	2.76499	0.707792
DGAT2	unassigned	0.0267075	0.14776	-1.31089	0.707792
ARHGAP31	M3	0.00771258	0.0742922	-4.15389	0.707792
B3GNT9	M20	0.00823899	0.0770001	-3.09917	0.707792
SFT2D3	M11	0.0237581	0.137894	3.2757	0.707792
LYSMD2	M20	0.00876927	0.0792712	-1.91624	0.707792
NEURL2	unassigned	0.0168984	0.113757	3.08323	0.707792
KIF6	unassigned	0.00737286	0.0726615	8.5319	0.70671
CLDND1	unassigned	0.0229993	0.135663	-2.83783	0.70671
ZFP42	unassigned	0.0209689	0.128987	7.32333	0.70671
ACOT11	M24	0.0063895	0.0682284	3.30249	0.70671
CP	unassigned	0.0122341	0.0954076	-2.69593	0.70671
ZNF789	unassigned	0.00403198	0.0538819	4.24357	0.70671
PSEN1	M20	0.0090382	0.0803316	5.25705	0.70671
KPNA1	unassigned	0.00993788	0.0847684	-3.72311	0.70671
ATP5PF	M19	0.0173697	0.115277	2.77281	0.70671
MXI1	M16	0.00492246	0.0594202	1.24716	0.70671
BLOC1S1	M19	0.00585436	0.0650305	2.52885	0.70671
RNMT	unassigned	0.00441	0.0565321	-4.65703	0.70671
MPG	M38	0.0137693	0.101775	-3.28745	0.70671
LARGE1	unassigned	0.00880267	0.0794853	4.54515	0.70671
RAD54L	unassigned	0.0180325	0.117752	2.52071	0.70671
NMB	M38	0.0143132	0.104083	-2.72648	0.70671
NFIC	M10	0.0169523	0.113973	-2.39038	0.70671
THRB	unassigned	0.00508248	0.0602483	1.84912	0.70671
HAS1	M1	0.00648842	0.0687416	-2.37396	0.70671
MAGED1	unassigned	0.0140922	0.10297	-2.97102	0.70671
FTO	unassigned	0.0165624	0.112824	-2.63113	0.70671
SIGLEC9	unassigned	0.00747344	0.0733769	-3.01535	0.70671
SLC38A1	unassigned	0.073037	0.254553	1.59862	0.70671
SLC25A10	M20	0.00893637	0.0800001	2.48213	0.70671
APCDD1	M10	0.00667325	0.0697433	-1.12937	0.70671
DAB2IP	M24	0.0178135	0.11694	4.16772	0.70671
EID3	M8	0.00735787	0.0726503	-2.96101	0.70671
ZNF687	unassigned	0.00848405	0.0780888	3.74335	0.70671
PPM1F	unassigned	0.00987613	0.0844076	-4.92118	0.705628
PMAIP1	M6	0.0100607	0.0854146	-1.17256	0.705628
EFNA4	M20	0.00751786	0.0735834	2.61448	0.705628
JAK3	M6	0.00724375	0.072187	-3.28359	0.705628
TLR6	M20	0.0224815	0.13364	-3.47738	0.705628
ABCC6	M24	0.0466001	0.19853	0.866449	0.705628
DCTPP1	M17	0.00889368	0.0798451	2.0256	0.705628
DNAJC11	M16	0.0121613	0.0952617	2.87807	0.705628
MYCBP2	M6	0.0215166	0.130684	-1.84931	0.705628
PPARA	M24	0.0106436	0.0879123	3.36326	0.705628
ITGAX	M6	0.015239	0.107583	-2.73711	0.705628
CX3CR1	unassigned	0.0105487	0.0873164	-3.56945	0.705628
ZFP69	unassigned	0.0307624	0.15861	-2.67707	0.705628
LINC01149	unassigned	0.0058462	0.0650144	5.03967	0.705628
PMPCB	unassigned	0.0071048	0.0716566	5.19709	0.705628
COPS8	M20	0.00721565	0.0721061	-5.24793	0.705628
PRAF2	M3	0.00770861	0.0742922	-2.33811	0.705628
POLR3G	unassigned	0.00969389	0.0833888	-4.42545	0.705628
PYY	M18	0.00954351	0.0826596	0.803235	0.705628
SLC7A11	unassigned	0.00972493	0.0834498	-0.963426	0.705628
CXCL3	M1	0.0219802	0.13228	-0.496569	0.705628
ADPRH	M20	0.00501334	0.0599201	-5.21116	0.705628
LAIR1	M6	0.00677118	0.0703925	-3.27158	0.705628
FDFT1	M20	0.0102393	0.0861915	2.02592	0.705628
GM2A	M6	0.00627329	0.067354	-2.13194	0.705628
HR	M16	0.00829455	0.0772439	3.44296	0.705628
CD274	M5	0.00528173	0.0615374	-1.1065	0.705628
MAMDC4	M20	0.0081595	0.0764843	2.95615	0.705628
SMIM22	M20	0.00707417	0.0716482	2.86272	0.705628
SH3YL1	M20	0.0273224	0.149152	2.19704	0.704545
VIL1	M20	0.0233451	0.136758	1.08033	0.704545
PTK7	M3	0.00803899	0.0758066	-5.03004	0.704545
FAM120A	M20	0.0069425	0.0708621	4.47331	0.704545
DIXDC1	M10	0.0169597	0.113973	-4.02204	0.704545
NOL4L	M24	0.0107098	0.0881961	5.62256	0.704545
RCBTB2	unassigned	0.0102527	0.0861915	-3.77747	0.704545
2001-03-01	M6	0.0123088	0.0954802	-1.5274	0.704545
DNMBP	M20	0.0130122	0.0985983	2.67093	0.704545
SLC17A4	M24	0.0118608	0.0940315	1.34342	0.704545
HSPG2	M10	0.0083723	0.0777682	-2.38316	0.704545
PTPN12	unassigned	0.0071069	0.0716566	-2.32793	0.704545
KBTBD11	M24	0.00822724	0.076936	1.43516	0.704545
IFI6	M7	0.0224263	0.133476	-0.733736	0.704545
ZZEF1	unassigned	0.0113203	0.091594	2.87686	0.704545
KRT12	unassigned	0.0155398	0.108972	1.96498	0.704545
CASP6	M20	0.00867726	0.0787562	1.91264	0.704545
POU2F2	M6	0.0062922	0.0674183	-2.49043	0.704545
MAN1C1	unassigned	0.0155321	0.108967	-2.98176	0.704545
PNMA1	M10	0.0088893	0.0798451	-1.36436	0.704545
EDEM2	unassigned	0.0133837	0.0999951	-2.49198	0.704545
CAVIN2	M8	0.00665841	0.0696429	-2.4959	0.704545
C15orf48	M20	0.00660842	0.0694201	2.62837	0.704545
CHTF8	M32	0.0138826	0.102372	4.2356	0.704545
UBASH3B	unassigned	0.00914034	0.0806329	-5.07801	0.704545
SNX18	M19	0.0105025	0.0870817	-3.07332	0.704545
PCLO	unassigned	0.0107672	0.0885763	1.95528	0.704545
SBSPON	unassigned	0.0122172	0.0953951	-2.95081	0.704545
NIN	unassigned	0.00578005	0.0646658	-3.58891	0.704545
KIAA1586	unassigned	0.0103105	0.0862624	-4.29511	0.704004
DOCK4	unassigned	0.0102736	0.0862173	-3.85242	0.703463
CPEB1-AS1	unassigned	0.0213354	0.130274	4.23562	0.703463
LINC01206	unassigned	0.00933267	0.0817336	5.64688	0.703463
TNFAIP1	unassigned	0.00640455	0.0683428	-5.25357	0.703463
BRD3OS	unassigned	0.00852273	0.0780888	-1.64611	0.703463
MSL3	M20	0.00285885	0.0463849	-5.69257	0.703463
CDH17	M20	0.00701189	0.0712008	3.10584	0.703463
ZNF440	unassigned	0.00940977	0.0820314	4.76044	0.703463
SLC25A37	unassigned	0.0114908	0.0926394	-2.18958	0.703463
ERMP1	M20	0.00867495	0.0787562	1.7167	0.703463
PJA1	unassigned	0.00561161	0.0636833	-2.73243	0.703463
ATP5IF1	M19	0.00850007	0.0780888	3.37346	0.703463
PLSCR4	unassigned	0.00558267	0.0634005	1.48376	0.703463
FKBP10	M20	0.013407	0.100085	-2.66984	0.703463
KIF16B	M24	0.013501	0.100501	2.23018	0.703463
CASC1	unassigned	0.0136515	0.101314	7.51775	0.703463
MFSD12	M6	0.0130695	0.0987366	-3.55963	0.703463
STEAP2	unassigned	0.0161418	0.111211	-1.40977	0.703463
P2RY8	M6	0.0153068	0.107867	-0.80248	0.703463
CNTN3	unassigned	0.016294	0.111916	0.565484	0.703463
CREB5	M1	0.0139661	0.102509	-2.03199	0.703463
GGT6	M20	0.00729143	0.0724184	1.60734	0.703463
SLC29A2	M20	0.00614393	0.0666008	4.37264	0.702381
MCRIP2	M19	0.0113097	0.091594	1.65215	0.702381
GGA1	unassigned	0.0123216	0.0954802	4.95887	0.702381
LINC01342	M20	0.0106199	0.0877773	4.26512	0.702381
ALCAM	unassigned	0.0076123	0.0739386	-3.98966	0.702381
MECP2	unassigned	0.00831083	0.0773497	-4.87288	0.702381
CDK2	unassigned	0.0132729	0.0996037	-2.80898	0.702381
CHL1	unassigned	0.0284487	0.151788	-2.3635	0.702381
PLS1	M20	0.00632365	0.0676631	2.68281	0.702381
LIF	unassigned	0.00647743	0.0687009	-1.81978	0.702381
ARHGAP6	unassigned	0.00986651	0.0843884	-4.01176	0.702381
GUCY2C	M20	0.0123566	0.0955164	1.32042	0.702381
PROS1	unassigned	0.00869067	0.0787871	-1.16827	0.702381
PANK3	unassigned	0.0103815	0.0865347	1.57968	0.702381
COL5A3	M2	0.0156349	0.109201	-2.14476	0.702381
EOGT	M20	0.00475916	0.0584363	-1.53409	0.702381
RIC1	unassigned	0.00800584	0.0756175	-6.13368	0.702381
GBA2	M24	0.0088239	0.0795243	2.79801	0.702381
RSPO3	M10	0.00795271	0.0754695	-0.795251	0.702381
LMNTD1	unassigned	0.0132636	0.0995811	2.79041	0.702381
RALGPS1	unassigned	0.0296912	0.155619	2.64216	0.702381
C11orf58	unassigned	0.0202828	0.126151	-4.33937	0.702381
METTL17	unassigned	0.00852319	0.0780888	4.04976	0.702381
MAGIX	M20	0.0163624	0.112143	4.48123	0.702381
HPRT1	M38	0.00525866	0.0614797	-6.88584	0.702381
MFN2	unassigned	0.0327285	0.164468	2.48157	0.702381
PABPC4	unassigned	0.00848907	0.0780888	-2.18163	0.702381
MED13	unassigned	0.0189184	0.121456	5.59209	0.702381
RPP14	unassigned	0.0256863	0.144293	2.49772	0.702381
TSPAN9	M10	0.00933849	0.0817391	-4.34355	0.702381
GPR4	M4	0.00912272	0.0806131	-3.6241	0.702381
VAMP1	M6	0.0117344	0.0937379	-3.26902	0.702381
GLTP	M17	0.00695781	0.0708944	2.5091	0.702381
SLC25A32	unassigned	0.00896774	0.0800986	-1.62381	0.702381
ARV1	M3	0.0108769	0.0891524	3.80837	0.702381
FMNL3	M6	0.00725129	0.072187	-3.74658	0.702381
GATA6-AS1	M24	0.023191	0.136206	0.862419	0.702381
CCR6	M6	0.0203567	0.126407	-1.19929	0.70184
SSH2	unassigned	0.0101746	0.0859317	-7.37968	0.701299
OTUD7B	M38	0.00696208	0.0708944	6.51506	0.701299
ITGA1	M10	0.00606898	0.0661009	-3.2705	0.701299
GLI3	M10	0.0102658	0.0862107	-4.25873	0.701299
NDUFB8	M19	0.0236129	0.137355	3.41783	0.701299
TMEM109	M3	0.00957185	0.0828594	-2.54147	0.701299
RTL8C	M8	0.0120131	0.0946376	-2.34365	0.701299
UBAC1	M19	0.00891273	0.0799149	2.89626	0.701299
TNFAIP3	M1	0.0082057	0.0768259	-1.17804	0.701299
SEC61B	M28	0.00683297	0.0706146	-6.48356	0.701299
CD48	M6	0.0139168	0.102411	-1.26544	0.701299
PKIA	M20	0.00516265	0.0606009	-1.29774	0.701299
C2CD2L	M25	0.0295915	0.155344	2.55789	0.701299
SPI1	M6	0.0309816	0.159304	-1.51167	0.701299
CD70	M6	0.0144908	0.104745	-2.66283	0.701299
PPP3CC	unassigned	0.00731783	0.0724679	-4.58113	0.701299
CDKN2B	M24	0.00386796	0.0524928	1.26629	0.701299
AFDN	M24	0.00800933	0.0756175	5.64445	0.701299
MAB21L2	M8	0.00739022	0.0727697	-1.76483	0.701299
ABCA5	unassigned	0.0184528	0.119393	1.29991	0.701299
MUC5AC	M15	0.0242529	0.139807	-1.12988	0.701299
ABO	M20	0.0100095	0.0851942	2.85215	0.701299
C3	M3	0.010653	0.0879123	-0.762101	0.701299
DYNC1LI1	unassigned	0.00645379	0.0686187	-3.17841	0.701299
MCCC1	unassigned	0.0075769	0.0739312	2.25831	0.701299
ZNF701	unassigned	0.00584877	0.0650144	5.87428	0.701299
EEF1AKMT1	unassigned	0.0297372	0.155756	-2.47485	0.701299
ZNF438	M8	0.0187969	0.120873	-4.29981	0.701299
TMEM161B-AS1	unassigned	0.0115315	0.0927772	6.29794	0.701299
KIF26A	M10	0.0132917	0.099697	-2.27743	0.701299
ZNF681	unassigned	0.00851111	0.0780888	5.04261	0.701299
ANKRD20A11P	unassigned	0.00657921	0.0692543	3.52963	0.700758
DARS	M37	0.0184504	0.119393	-1.63892	0.700216
PCK2	M24	0.218804	0.46189	0.277195	0.700216
FZD2	unassigned	0.00762474	0.0739849	-3.27091	0.700216
TCF7L2	unassigned	0.0079284	0.0753969	2.5597	0.700216
ADTRP	M20	0.00917049	0.0807178	1.51159	0.700216
BVES	M36	0.030018	0.156814	-3.49688	0.700216
CAMK2D	unassigned	0.0101066	0.085536	2.73114	0.700216
D2HGDH	M20	0.0330211	0.165209	2.225	0.700216
EPHB3	M20	0.0516052	0.210453	1.59486	0.700216
BCL2L14	M20	0.00870293	0.0788074	4.45181	0.700216
TMEM171	M22	0.0142141	0.103554	1.45303	0.700216
EME2	unassigned	0.0156794	0.109415	3.74545	0.700216
SPTY2D1OS	unassigned	0.0155692	0.109052	5.16255	0.700216
ZC3H12C	unassigned	0.0148924	0.106232	1.98536	0.700216
NUDT12	M20	0.0154943	0.108848	2.01249	0.700216
RFTN1	M6	0.00809642	0.0760744	-2.25109	0.700216
CNPPD1	M21	0.00754712	0.0737779	3.22614	0.700216
IDS	M3	0.0184637	0.119412	-4.30362	0.700216
GCC2	unassigned	0.0106924	0.0881342	4.74806	0.700216
SSSCA1	unassigned	0.00772357	0.0743022	-2.61331	0.700216
KIAA0040	unassigned	0.013388	0.0999951	-1.89771	0.700216
N4BP1	M38	0.00709365	0.0716566	-3.85033	0.700216
CHP2	M20	0.0076054	0.073934	0.52936	0.700216
TRPC6	unassigned	0.0231799	0.1362	-4.78729	0.700216
TNFRSF4	M6	0.00988485	0.0844076	-3.77854	0.700216
LRP5	M26	0.0111025	0.0905296	2.77699	0.700216
NCKAP1L	M6	0.00677774	0.0704142	-1.70872	0.700216
IPCEF1	M6	0.0440072	0.192435	-1.52023	0.700216
AP1M2	M20	0.0103037	0.0862513	3.12976	0.700216
EVA1B	M20	0.0098799	0.0844076	-3.55204	0.700216
CXorf21	unassigned	0.119756	0.33232	-1.10645	0.700216
NTM	unassigned	0.0185729	0.119819	-2.86694	0.700216
ZNF703	M20	0.007052	0.0715176	1.83993	0.700216
C1orf122	M33	0.0180017	0.117684	-2.20405	0.700216
ALG2	unassigned	0.0339418	0.167414	-3.29531	0.700216
CLEC14A	M10	0.00827025	0.0772005	-2.07913	0.700216
KLHDC9	M20	0.0071041	0.0716566	2.81537	0.700216
MPND	M20	0.00971154	0.0834007	1.98465	0.700216
FBXO43	unassigned	0.0264631	0.14708	3.77666	0.699675
TRIM36	unassigned	0.0137506	0.101685	2.61272	0.699134
EPAS1	M10	0.0149311	0.10631	-2.50995	0.699134
SRPRA	M27	0.00815397	0.0764781	-2.61788	0.699134
UQCRQ	M19	0.0100625	0.0854146	4.04804	0.699134
CX3CL1	M10	0.0214515	0.130528	-1.78046	0.699134
CDC14A	unassigned	0.0143363	0.104155	2.97338	0.699134
ST3GAL2	M20	0.00475734	0.0584363	-4.67397	0.699134
HOXB5	M20	0.0153617	0.108109	1.63002	0.699134
LIN7A	unassigned	0.0454727	0.196118	-3.40836	0.699134
PLPP3	M10	0.00531335	0.0617154	-1.51019	0.699134
ZFP36L1	M10	0.0073232	0.0724679	-2.43525	0.699134
ZNF3	unassigned	0.0253713	0.143253	4.48073	0.699134
NBPF1	M20	0.0156005	0.109155	1.80488	0.699134
RANBP6	M6	0.00913824	0.0806329	-1.60683	0.699134
MAP3K1	M6	0.0117132	0.0936663	-2.54143	0.699134
SEMA4G	M20	0.00764961	0.0741805	1.8037	0.699134
CHIC2	unassigned	0.0461477	0.197725	-1.94317	0.699134
MOB2	M8	0.00860561	0.0784372	4.85303	0.699134
TP53INP1	M6	0.0141776	0.103336	-3.10663	0.699134
CALHM5	M10	0.0161856	0.111464	-4.04168	0.699134
ASXL3	unassigned	0.0319196	0.162217	2.77347	0.699134
ATP2B1-AS1	unassigned	0.0143741	0.104285	-1.57788	0.699134
EID2B	unassigned	0.0238985	0.13838	-2.86173	0.699134
AJUBA	unassigned	0.0123674	0.0955433	-3.13295	0.698052
PGPEP1	M24	0.0264951	0.147154	2.25354	0.698052
[truncated: 13,731 more rows]

## Sheet: corticosteroid (Haberman 2019)
area-under-the-curve (AUC) analysis for predicting non-response to therapy, on all genes detected in the dataset
Gene	Module	p	p.adj	coef	AUC
BEAN1	unassigned	5.84051e-06	0.103616	-0.882496	0.725128
CLC	unassigned	0.000151368	0.120873	0.144285	0.711966
FCER1A	unassigned	0.000118401	0.120873	0.929343	0.709402
LINC01465	unassigned	0.000890893	0.120873	-2.50417	0.707692
GLRX	unassigned	0.000745054	0.120873	-0.0198266	0.70735
CD274	M5	0.00203264	0.143099	-0.0798682	0.705983
ESM1	M13	7.87502e-05	0.120873	-1.57385	0.705128
INHBA	M4	0.232453	0.622083	-0.0669379	0.702735
LPL	unassigned	0.000681759	0.120873	-0.479238	0.701026
TGM2	M16	0.000153392	0.120873	-0.019919	0.699829
ZBP1	unassigned	9.27932e-05	0.120873	-0.0822879	0.699487
PLLP	M11	0.0002473	0.120873	0.191071	0.696752
STOM	M10	0.000225327	0.120873	-0.0157177	0.696752
GJA5	M9	0.000135622	0.120873	-0.80845	0.695897
RND1	unassigned	0.000222016	0.120873	-0.0872227	0.695897
MGAM	M11	0.0257368	0.280628	-0.296191	0.693675
PFKFB3	M1	0.00293753	0.154601	-0.0263758	0.693504
LYPD1	M5	0.000182597	0.120873	-0.789686	0.69265
FLRT3	unassigned	0.000679197	0.120873	-0.417606	0.692137
USP2	unassigned	0.000328777	0.120873	0.220215	0.69188
XBP1	M12	7.73472e-05	0.120873	-0.00913195	0.691624
LUCAT1	unassigned	0.000338885	0.120873	-0.273227	0.691453
ASB13	unassigned	0.000146775	0.120873	0.336222	0.689402
FCAR	unassigned	0.385895	0.743718	-0.0516179	0.689231
MIR3945HG	M5	0.175712	0.562569	-0.220632	0.689231
PLCD1	M16	0.000116962	0.120873	0.191374	0.688718
ANGPT2	M20	0.000323042	0.120873	-0.44269	0.688547
IKBIP	M20	0.000315922	0.120873	-0.269722	0.68812
CLDN1	M13	0.00100224	0.120873	-0.252655	0.68735
HECW2	unassigned	0.000101751	0.120873	-1.34332	0.687179
ANXA1	M1	0.00282185	0.154187	-0.00523961	0.686325
REEP6	M11	7.50107e-05	0.120873	1.22447	0.685983
GLT1D1	M5	0.041296	0.330403	-0.48199	0.68547
ITGA2	unassigned	0.000367766	0.120873	-0.0654503	0.68547
PMEPA1	M20	0.000203406	0.120873	-0.0643936	0.685128
SLC6A14	unassigned	0.00134617	0.122989	-0.0148705	0.685128
PLAU	M1	0.000221647	0.120873	-0.0195512	0.68359
CBLC	M20	0.000111102	0.120873	0.134531	0.683419
IGSF9	M20	0.000200562	0.120873	0.252288	0.683077
ADGRF1	unassigned	0.000142812	0.120873	-0.163952	0.682735
BCAT1	M20	0.00275136	0.152068	-0.403428	0.682564
NAMPT	M1	0.0254837	0.279764	-0.00416987	0.682564
APOBEC3A	unassigned	0.172665	0.558685	-0.0305609	0.682222
AGT	unassigned	0.000184788	0.120873	-0.0734629	0.682051
PROK2	M5	0.437588	0.773005	-0.0139396	0.682051
MAP3K8	M20	0.000406276	0.120873	-0.147607	0.68188
DIO2	M20	0.00115489	0.121417	-0.375717	0.681709
KBTBD11-OT1	unassigned	0.000239769	0.120873	1.36242	0.681368
FABP1	M20	0.0045409	0.163551	0.000763163	0.680684
AQP8	M16	0.192189	0.582146	0.0105628	0.680513
C2CD4A	unassigned	0.0151616	0.232315	-0.102951	0.680513
FPR2	M5	0.14547	0.528713	-0.0430517	0.680513
CD55	unassigned	0.00458279	0.16424	-0.00550567	0.679829
LAMC2	unassigned	0.000246193	0.120873	-0.0291498	0.679829
C2orf48	unassigned	0.00019601	0.120873	-5.00257	0.679658
RPS20P35	unassigned	0.000169302	0.120873	-4.70649	0.679658
SULT1A2	M25	0.000694935	0.120873	0.209139	0.679658
PIM2	M12	0.000262471	0.120873	-0.0162963	0.679487
HEYL	M9	0.000875483	0.120873	-0.80053	0.679145
GPR37L1	unassigned	0.000599991	0.120873	5.1762	0.678803
CXCL1	M20	0.00206442	0.143159	-0.00355655	0.678632
COL4A1	M2	0.000353736	0.120873	-0.0210272	0.678462
TREM1	M5	0.402516	0.754149	-0.015618	0.678291
IL20RA	M20	0.000175321	0.120873	0.432283	0.67812
GFI1B	unassigned	0.000138971	0.120873	3.53315	0.677265
ALDH3A1	unassigned	0.000663438	0.120873	0.752516	0.677094
HIST1H2BC	unassigned	0.00155109	0.12799	-0.299287	0.677094
ADM	unassigned	0.000888963	0.120873	-0.0192361	0.676923
CYP2S1	M20	0.000770066	0.120873	0.12313	0.676752
PPP2R5B	unassigned	0.00142061	0.124323	-0.144818	0.676752
TMEM253	M25	0.000468655	0.120873	0.144479	0.67641
PRSS33	unassigned	0.000401492	0.120873	2.60119	0.676239
FOXC2	M9	0.000210233	0.120873	-17.2024	0.675726
DLC1	M10	0.000670336	0.120873	-0.24016	0.675385
ETHE1	M20	0.000263487	0.120873	0.0114778	0.675385
ALKBH7	M19	0.000401795	0.120873	0.0738487	0.675043
TARID	unassigned	0.000171077	0.120873	1.61881	0.674872
FSTL1	M2	0.000838163	0.120873	-0.023245	0.674872
S100A12	M5	0.0757802	0.40848	-0.0121089	0.674872
PRDX6	M16	0.000710092	0.120873	0.015411	0.674701
LILRA6	M5	0.128737	0.507116	-0.0877498	0.674444
PMAIP1	M6	0.00102198	0.120873	-0.281864	0.674359
CCR1	M5	0.0465847	0.343842	-0.0815273	0.674359
MAPKAPK2	M6	0.00302487	0.154601	-0.0423887	0.674188
TRPA1	unassigned	0.00210556	0.143159	-0.0824363	0.674017
DUSP7	unassigned	0.000365563	0.120873	-0.307531	0.673932
MCAM	M8	0.000963351	0.120873	-0.0633634	0.673846
ELANE	unassigned	0.000115373	0.120873	3.92448	0.673675
SLC41A1	M20	0.00110432	0.121417	-0.310558	0.673504
CDKN2B	M24	0.00132589	0.122989	0.0868623	0.672821
ST3GAL1	M3	0.000398919	0.120873	-0.107588	0.672821
S100A8	M5	0.0869627	0.432569	-0.00164379	0.67265
RN7SL236P	unassigned	0.00147141	0.125617	-1.2672	0.672393
OTOP2	M16	0.0106425	0.205802	0.185052	0.672308
CCDC3	M10	0.00334976	0.15639	-0.16127	0.672137
G0S2	M1	0.437876	0.773236	-0.0040561	0.672137
CARHSP1	M38	0.000841405	0.120873	-0.0366451	0.671966
IHH	M20	0.000176801	0.120873	0.0869333	0.671966
ENKUR	M11	0.000877079	0.120873	-0.244409	0.671795
PGF	M20	0.00421036	0.161187	-0.326833	0.671795
LGI2	M20	0.00223756	0.143159	-0.656336	0.671795
TCHP	unassigned	0.00170134	0.133556	-0.0963034	0.671795
CXCR1	M5	0.132106	0.512139	-0.0686629	0.671624
SNORA63	unassigned	0.00792177	0.185841	-0.179452	0.671624
SHD	M20	0.000259178	0.120873	0.274013	0.671453
TPSB2	unassigned	0.000379541	0.120873	0.0213432	0.671453
RNF208	unassigned	0.000387915	0.120873	0.988564	0.671368
CXorf36	unassigned	0.00218914	0.143159	-0.503759	0.671282
MLKL	unassigned	0.00153767	0.127476	-0.0937804	0.671282
BCL6	M3	0.0285322	0.289095	-0.0387007	0.671111
CYP4F35P	unassigned	0.000413829	0.120873	1.05687	0.67094
ELL2	M4	0.000416771	0.120873	-0.076741	0.67094
STRIP2	unassigned	0.00143554	0.124843	-0.282561	0.670769
CSF3R	M5	0.0506776	0.356491	-0.0162333	0.670427
IL1RAP	unassigned	0.00254249	0.147739	-0.317568	0.670427
S100A9	M5	0.072044	0.403451	-0.000954222	0.670427
ZFAS1	M38	0.000563216	0.120873	0.0434245	0.670427
NAT2	M20	0.0019938	0.142488	0.211524	0.670256
MDFI	M20	0.00246806	0.147739	-0.15899	0.670085
IGFBP7	M10	0.000300077	0.120873	-0.0103628	0.670085
CDKN2B-AS1	M20	0.00116345	0.121417	0.0853083	0.669915
FERMT2	M10	0.0011065	0.121417	-0.17487	0.669915
AQP9	M5	0.21964	0.611317	-0.0203813	0.669744
NRCAM	unassigned	0.0350887	0.31372	-0.401565	0.669744
SAV1	M20	0.000629993	0.120873	-0.228679	0.669744
WWC2	unassigned	0.00100765	0.120873	-0.547174	0.669744
PPP1R1C	unassigned	0.000154371	0.120873	3.60795	0.669402
SLC9A3R1	M25	0.000744383	0.120873	0.0393889	0.669402
EPB41L4A-AS1	M38	0.000272614	0.120873	0.202378	0.669231
C10orf55	unassigned	0.0030628	0.154807	-2.67142	0.669231
SLC26A3	M16	0.000963002	0.120873	0.00249161	0.66906
RPS28P7	M38	0.000307683	0.120873	0.00632693	0.668889
BCORP1	M14	0.00477709	0.16548	-1.97632	0.668803
CLDN14	unassigned	0.00191204	0.139023	-0.427634	0.668547
LILRB3	M5	0.0491546	0.352589	-0.0431953	0.668547
LYPD5	unassigned	0.00844737	0.189365	-0.16042	0.668547
SLC11A1	unassigned	0.288767	0.672031	-0.0220987	0.668547
OSM	M5	0.570949	0.841856	-0.0108916	0.668376
FPR1	M5	0.172777	0.55871	-0.0187306	0.668205
PKP1	unassigned	0.000815561	0.120873	-2.59162	0.667863
OVOL2	M20	0.000622503	0.120873	0.324676	0.667692
PGAP3	M20	0.000385777	0.120873	0.216085	0.667607
ACAN	unassigned	0.00108437	0.121417	-1.71197	0.66735
CMTM2	M5	0.0578209	0.372973	-0.125716	0.66735
HIF1A	M20	0.00296986	0.154601	-0.0115467	0.66735
IL17D	M8	0.00105473	0.121417	0.723785	0.66735
LPIN1	M20	0.000666644	0.120873	-0.0769466	0.66735
SH3RF3	M2	0.00200705	0.142488	-0.727505	0.66735
TNIP3	unassigned	0.00833364	0.188101	-0.0104087	0.66735
MT-CO3	M23	0.000347467	0.120873	0.00012342	0.667179
VGLL3	M20	0.00035786	0.120873	-2.08309	0.667179
CKB	M16	0.000683415	0.120873	0.00219224	0.667009
THY1	M4	0.00373254	0.157984	-0.0280344	0.667009
FBXW7	M6	0.00132005	0.122989	-0.198312	0.666838
ECI1	M20	0.00101555	0.120873	0.0717298	0.666667
ACSL1	M4	0.0901926	0.439946	-0.0215844	0.666496
DRAM1	unassigned	0.00126726	0.122855	-0.117669	0.666496
TM6SF2	M11	0.169701	0.55496	0.164908	0.666496
CXCL8	M1	0.559201	0.834384	-0.00121597	0.666325
LRP8	unassigned	0.000963665	0.120873	-0.255144	0.666325
PRR15	M20	0.000672151	0.120873	0.0408748	0.666325
BNIP3	M20	0.000917982	0.120873	-0.162432	0.665812
PIN4	unassigned	0.000660517	0.120873	0.26148	0.665641
CEBPE	unassigned	0.00142256	0.124323	1.78092	0.66547
GJA4	M20	0.00132423	0.122989	-0.335928	0.66547
DHRS11	M24	0.000589413	0.120873	0.0425167	0.665299
MT-RNR1	M37	0.000467668	0.120873	0.000764675	0.665299
MMP28	M20	0.000661251	0.120873	0.100916	0.665128
BCL2A1	M20	0.171054	0.556921	-0.0186224	0.664957
GSTO2	M20	0.000828434	0.120873	0.254565	0.664957
HSBP1L1	M16	0.000582696	0.120873	0.0833948	0.664957
CRYL1	M24	0.00151164	0.126789	0.0665762	0.664615
ERO1A	unassigned	0.00109737	0.121417	-0.0133954	0.664444
FCN3	M5	0.00124919	0.122549	-0.373186	0.664444
DDC	M20	0.00253804	0.147739	0.0835393	0.664274
TNFRSF10C	M20	0.167212	0.551984	-0.0668224	0.664274
ELFN1	M20	0.00128292	0.122989	-3.64338	0.664103
FKBP11	unassigned	0.000453128	0.120873	-0.0217487	0.664103
INPP5J	M24	0.00105238	0.121417	0.455328	0.664103
NCOA7	M1	0.0126643	0.216298	-0.0181719	0.664103
C6orf136	M20	0.000473321	0.120873	0.102096	0.663504
PNLIPRP2	M11	0.00282458	0.154187	0.444489	0.663504
CD59	unassigned	0.00178299	0.136759	-0.00829424	0.663419
ZNF57	unassigned	0.000559078	0.120873	0.493394	0.663419
LRRC75A-AS1	M38	0.000989296	0.120873	0.00883224	0.663248
MMP10	unassigned	0.00137956	0.122989	-0.0360934	0.663248
MPND	M20	0.000339816	0.120873	0.156587	0.663248
PCSK1N	unassigned	0.000626475	0.120873	0.190732	0.663248
PPP1R36	M20	0.00081098	0.120873	0.840072	0.66265
CD93	M2	0.0112812	0.20807	-0.0802083	0.662564
LOXL2	M4	0.00124946	0.122549	-0.0573482	0.662564
MARK1	unassigned	0.0070748	0.174327	-1.1416	0.662564
TSPAN7	unassigned	0.000656557	0.120873	0.0758154	0.662564
GUCA2B	M20	0.0155335	0.232315	0.0250529	0.662393
IL1B	M1	0.581045	0.847724	-0.00120235	0.662393
PQLC1	M16	0.000457539	0.120873	0.164736	0.662051
FABP5	M19	0.000884843	0.120873	0.0282828	0.66188
CD300E	M4	0.851972	0.954849	-0.00620475	0.661709
ALOX15	unassigned	0.00100084	0.120873	1.0823	0.661538
GBP1	M7	0.0332064	0.30456	-0.0104499	0.661538
PDE4B	M20	0.0590827	0.376233	-0.0491711	0.661538
PDZD3	M24	0.00124768	0.122549	0.106382	0.661538
EHD3	M6	0.00225016	0.143159	-0.461089	0.661197
HPGD	M24	0.0194832	0.250118	0.0143431	0.661197
ACAA1	M24	0.000508752	0.120873	0.0737989	0.660684
SLC39A12-AS1	unassigned	0.0028624	0.154579	-1.20587	0.660684
CLEC10A	M6	0.00312642	0.15632	0.138328	0.660513
SPM83	unassigned	0.00330462	0.15634	-1.7578	0.660513
VNN2	M6	0.0493166	0.352589	-0.0446889	0.660513
NOS2	M7	0.00502789	0.166714	-0.00538847	0.660513
TNFSF15	unassigned	0.0549765	0.365672	-0.33367	0.660427
FAXDC2	unassigned	0.000212112	0.120873	-0.110116	0.660342
F3	unassigned	0.00113237	0.121417	-0.0153288	0.660256
TNFRSF10B	unassigned	0.0064253	0.174327	-0.065667	0.660171
CYP4F12	M20	0.00173334	0.135468	0.0882531	0.660171
KLHL29	unassigned	0.0026244	0.149229	-0.654019	0.66
LINC00501	M14	0.00452453	0.163551	3.74295	0.659829
PMM1	M24	0.000427459	0.120873	0.156947	0.659829
VSIG2	M16	0.000432526	0.120873	0.0162892	0.659829
PI15	M20	0.171264	0.557198	-0.0311002	0.659658
SYDE1	M10	0.00109999	0.121417	-0.435213	0.659658
CREB5	M1	0.0553843	0.366923	-0.319871	0.659487
DHRS1	M24	0.000455659	0.120873	0.177813	0.659487
LGALS2	unassigned	0.00107648	0.121417	0.0253434	0.659487
PLEK	M6	0.29131	0.674078	-0.00593221	0.659487
SGK2	M16	0.00477382	0.16548	0.0799097	0.659487
SPCS3	unassigned	0.0010999	0.121417	-0.054075	0.659487
SULT1A1	M24	0.000442	0.120873	0.0595486	0.659487
KCNN3	M10	0.00287	0.154579	-0.269527	0.659316
PRAP1	M25	0.276813	0.662042	0.0152339	0.659316
ADGRF5	M10	0.0017884	0.136759	-0.230883	0.659145
CTH	unassigned	0.000331352	0.120873	0.580775	0.659145
PAPPA	unassigned	0.00506688	0.166775	-0.896165	0.659145
TMEM165	M20	0.00197277	0.14235	-0.0282562	0.659145
HCAR3	M5	0.416146	0.761354	-0.0154514	0.658974
SIX4	M20	0.00315664	0.15634	-4.72895	0.658974
CA2	M16	0.00210509	0.143159	0.00453425	0.658803
FCGR3B	M5	0.324428	0.698914	-0.0113572	0.658803
RHOU	unassigned	0.00114683	0.121417	0.255488	0.658803
ADAMTS4	M1	0.0150756	0.232315	-0.122529	0.658462
DDAH2	unassigned	0.000988499	0.120873	0.0894718	0.658462
ACADS	M20	0.000836322	0.120873	0.0772158	0.658291
ARHGAP8	M20	0.00287532	0.154579	0.107936	0.658291
CHCHD10	M19	0.0010585	0.121417	0.0110926	0.658291
CLEC3A	unassigned	0.000711755	0.120873	-9.03908	0.658205
BLOC1S1	M19	0.00221036	0.143159	0.0240546	0.65812
RAB40B	M20	0.00053821	0.120873	0.245608	0.65812
BCL2L1	unassigned	0.0191051	0.248807	-0.0554455	0.658034
NOTCH4	M2	0.00390598	0.158717	-0.507209	0.657778
RPL37A	M38	0.000626479	0.120873	0.00328096	0.657778
TMEM106A	unassigned	0.00320785	0.15634	-0.304382	0.657521
OSMR	M20	0.00402349	0.158717	-0.0918156	0.657436
PDK1	M12	0.000817311	0.120873	-0.119659	0.657436
ANGPTL4	unassigned	0.00162782	0.130688	-0.0579167	0.657265
CALU	M2	0.00652067	0.174327	-0.0293106	0.657094
C1orf127	unassigned	0.000722829	0.120873	4.91993	0.657094
LINC01506	unassigned	0.0598274	0.378437	-0.447296	0.657094
PHLDA1	M1	0.00354092	0.157148	-0.0521053	0.657094
ITGB6	M20	0.00222689	0.143159	-0.0532263	0.656752
PDPN	M5	0.00343625	0.157148	-0.0462765	0.656581
RPL8	M38	0.000970342	0.120873	0.00382656	0.656581
SPARC	M2	0.00212439	0.143159	-0.00424827	0.656581
LZTS1	M20	0.00303027	0.154601	-1.63139	0.65641
OR51E1	unassigned	0.000967573	0.120873	-2.22932	0.65641
DUOXA2	unassigned	0.000894566	0.120873	-0.00502011	0.656239
FBP1	M11	0.000592967	0.120873	0.142	0.656239
PIK3R6	M6	0.00177339	0.136759	1.04576	0.655983
CTSL	unassigned	0.0138004	0.225031	-0.0141611	0.655897
PWWP2B	M16	0.00197385	0.14235	0.209259	0.655897
SAA2	unassigned	0.00470716	0.16548	-0.0111892	0.655897
CDX2	M20	0.000657854	0.120873	0.0247175	0.655726
FGFR3	M20	0.000621297	0.120873	0.174361	0.655726
TST	M20	0.00133532	0.122989	0.0156506	0.655726
LRRC4	M20	0.0065849	0.174327	-1.00958	0.655641
ABCG2	M25	0.0851488	0.428287	0.110945	0.655556
FKBP10	M20	0.0046938	0.16548	-0.0858505	0.655556
LAMTOR4	M19	0.000545314	0.120873	0.0372676	0.655556
NRIP3	M14	0.00387675	0.158717	-2.10837	0.655385
CACNA1C	M8	0.00296466	0.154601	-0.679218	0.655299
C5AR1	unassigned	0.211118	0.602258	-0.0382216	0.655214
TLR4	unassigned	0.031141	0.299501	-0.103033	0.655214
CRYBB3	unassigned	0.00214681	0.143159	2.38423	0.655043
FAM83A	unassigned	0.00522034	0.168936	-0.2842	0.655043
FJX1	M4	0.00373665	0.157984	-0.458992	0.655043
SNAI1	M1	0.0869149	0.432569	-0.216973	0.655043
GPR4	M4	0.00265037	0.149781	-0.445309	0.654957
GLYATL1	unassigned	0.000896716	0.120873	-0.547956	0.654872
ROBO4	M20	0.00496307	0.166714	-0.271748	0.654701
SBNO2	M16	0.00591684	0.17234	-0.029137	0.654701
SESTD1	M16	0.00200789	0.142488	-0.132258	0.654701
RPS28	M38	0.000997949	0.120873	0.00630775	0.65453
F2R	M5	0.00204715	0.143159	-0.072659	0.654359
IL15RA	unassigned	0.00820825	0.187627	-0.0709253	0.654188
STARD8	M20	0.00400065	0.158717	-0.662019	0.654188
AL133243.4	M14	0.00123881	0.122549	-7.40647	0.654017
FER1L4	M12	0.00289125	0.154601	-0.0767663	0.653846
RILP	M20	0.00125684	0.122549	0.23792	0.653846
SLFN11	M20	0.00354316	0.157148	-0.127683	0.653846
ADAMTS2	M20	0.00115811	0.121417	-0.212711	0.653675
ERGIC2	unassigned	0.00136676	0.122989	-0.0811615	0.653675
STC2	M10	0.245087	0.63435	-0.477115	0.653675
TXNDC11	M12	0.00756823	0.181689	-0.0559525	0.653675
WNT4	unassigned	0.00405374	0.158855	-0.260659	0.653675
DYSF	M10	0.0217451	0.259959	-0.130045	0.653504
EIF4EBP3	M22	0.000727987	0.120873	0.209769	0.653504
SLC30A10	M20	0.00677471	0.174327	0.247722	0.653504
FUT8-AS1	unassigned	0.00272984	0.151819	-1.27276	0.653333
KCNJ15	unassigned	0.122691	0.498319	-0.112116	0.653333
WISP1	unassigned	0.00368213	0.157984	-0.164207	0.653333
SAMD13	M16	0.000680587	0.120873	0.184428	0.653162
POLR2I	M38	0.00077547	0.120873	0.133014	0.653162
BAD	M19	0.000595307	0.120873	0.107971	0.652991
CSNK1E	M6	0.0131728	0.22047	-0.0421839	0.652991
FILIP1L	M20	0.00245111	0.147739	-0.0581484	0.652991
GLTP	M17	0.00168671	0.13353	0.087555	0.652991
HPDL	M20	0.00303258	0.154601	0.45021	0.652991
RAI14	M20	0.00523867	0.168936	-0.139637	0.652991
RNF24	M4	0.00727191	0.176493	-0.209534	0.652991
TM4SF1	unassigned	0.0100918	0.201404	-0.011452	0.652991
RPL18	M38	0.000768527	0.120873	0.00473431	0.652821
IFNG	unassigned	0.0119055	0.212919	-0.572183	0.65265
ADGRL4	M20	0.0105895	0.205802	-0.187271	0.652479
AP4M1	unassigned	0.00231808	0.143794	0.27928	0.652479
CA1	M16	0.0114406	0.208205	0.0021749	0.652479
FMO3	unassigned	0.00380234	0.157984	-1.07985	0.652479
PHTF1	unassigned	0.00386313	0.158717	-0.264446	0.652479
SNAPC1	unassigned	0.00369093	0.157984	-0.77983	0.652479
SP140L	M6	0.00249672	0.147739	-0.091877	0.652479
VEGFA	unassigned	0.00551057	0.169676	-0.0302565	0.652479
ARNTL2	M5	0.00503205	0.166714	-0.145933	0.652308
MSANTD3-TMEFF1	M36	0.0021657	0.143159	-2.1031	0.652308
CXCR2	M5	0.137092	0.518774	-0.0588951	0.652137
EOGT	M20	0.00616988	0.173544	-0.187013	0.652137
MGAT4B	M20	0.00119859	0.122549	0.0177907	0.652137
NUDT7	unassigned	0.001157	0.121417	0.382202	0.652137
POU2AF1	M6	0.00566968	0.169992	-0.0297136	0.652137
SPRY4	unassigned	0.00552882	0.1697	-0.155358	0.652137
EDA2R	unassigned	0.010868	0.205802	-1.93768	0.651966
GALNTL6	unassigned	0.00522143	0.168936	-1.73048	0.651966
PCK1	M24	0.00825415	0.187627	0.0489654	0.651795
SLC28A2	unassigned	0.0103169	0.203231	0.0648952	0.651795
C12orf10	unassigned	0.00253967	0.147739	0.183885	0.651624
CHN1	M20	0.027131	0.284819	-0.159098	0.651624
GAL3ST1	unassigned	0.000909226	0.120873	0.57049	0.651624
CDYL2	unassigned	0.00221114	0.143159	-0.845858	0.651538
KLHL5	M20	0.0060542	0.17234	-0.103325	0.651453
COL5A3	M2	0.00540597	0.16952	-0.197354	0.651453
CSGALNACT2	M20	0.0120979	0.21375	-0.143784	0.651453
LINC00882	unassigned	0.00632133	0.174327	-4.28219	0.651453
CSF3	M1	0.151425	0.534778	-0.0299374	0.651282
LRRC66	M25	0.0140845	0.227111	0.220772	0.651282
METTL7B	M24	0.00269425	0.151262	0.195208	0.651282
SLC51B	M20	0.00342832	0.157148	0.0742925	0.651282
TP73	unassigned	0.00647247	0.174327	-1.93	0.651282
SEMA4G	M20	0.000621865	0.120873	0.0418081	0.651111
C2orf72	M20	0.000501062	0.120873	0.098911	0.65094
CHAC1	unassigned	0.0643193	0.390383	-0.0842615	0.65094
LINGO1	M10	0.000918399	0.120873	-1.20659	0.65094
SOD2	M1	0.0918417	0.441887	-0.00175437	0.65094
TRPV4	M5	0.00617252	0.173544	-1.79228	0.65094
SMARCA1	M10	0.00452047	0.163551	-0.379505	0.650598
COL4A2	M2	0.00213087	0.143159	-0.0194438	0.650598
ELOVL2	M20	0.066827	0.394963	-1.28951	0.650598
RHOQ	M20	0.0171568	0.243082	-0.0629753	0.650598
RAPGEF4	unassigned	0.000960292	0.120873	-0.865896	0.650427
ISX	M20	0.00129401	0.122989	0.145297	0.650256
ADAMTS12	unassigned	0.00302809	0.154601	-0.946611	0.650085
ANKRD9	M20	0.00146789	0.125617	0.0945533	0.650085
COX4I1	M17	0.00137374	0.122989	0.00695498	0.650085
FADS1	M20	0.00139833	0.124039	-0.16228	0.650085
FIS1	unassigned	0.0011439	0.121417	0.0609844	0.650085
CISD3	M19	0.00225161	0.143159	0.0603879	0.649915
EIF3K	M19	0.000838069	0.120873	0.0224093	0.649915
GLIPR1	M20	0.00544398	0.16952	-0.0896708	0.649744
CHST15	M20	0.00826503	0.187627	-0.123778	0.649573
CD101	unassigned	0.00368032	0.157984	0.350983	0.649402
KDM5D	unassigned	0.00685023	0.174327	-0.0356695	0.649402
PCK2	M24	0.000632377	0.120873	0.0656495	0.649402
SLC25A34	M24	0.0219322	0.260093	0.470313	0.649402
VSTM2L	unassigned	0.00600093	0.17234	-1.09129	0.649402
AAMDC	unassigned	0.0013746	0.122989	0.188094	0.649231
EDNRA	M2	0.00262396	0.149229	-0.283634	0.649231
HAPLN3	M20	0.00319497	0.15634	-0.0870392	0.649231
TRPM6	M24	0.00182778	0.138575	0.232267	0.649231
SUCNR1	M7	0.00455181	0.163551	-0.600372	0.649145
EAPP	M20	0.00114709	0.121417	0.0966695	0.64906
SAMD9L	M7	0.0124071	0.215165	-0.0559674	0.64906
AC009948.5	M14	0.00276573	0.152381	-0.374587	0.648889
DLL4	unassigned	0.00207309	0.143159	-0.175657	0.648718
FCRL5	M6	0.0034182	0.157148	-0.0496879	0.648718
LINC01503	unassigned	0.00182067	0.138575	-0.573232	0.648632
GUCA2A	M24	0.0191551	0.248807	0.00326334	0.648547
ICAM1	M1	0.0170195	0.242215	-0.0255059	0.648547
LCMT1	M20	0.00166982	0.132844	0.159958	0.648547
TPRG1L	M21	0.00112015	0.121417	0.105391	0.648547
DENND5A	M20	0.0525675	0.360042	-0.0727601	0.648376
PPARG	M16	0.0125141	0.215534	0.0728499	0.648376
GAL	unassigned	0.0343048	0.309571	-0.163759	0.648376
KIFC3	M16	0.00373545	0.157984	-0.108641	0.648205
PLCD3	M16	0.0060004	0.17234	0.0226137	0.648205
TMEM132A	unassigned	0.0103437	0.203231	-0.08363	0.648205
IRAK2	unassigned	0.0305087	0.297478	-0.332988	0.648034
SEMA4A	M6	0.0154212	0.232315	-0.107806	0.648034
THSD1	M10	0.00971338	0.198075	-1.43461	0.648034
BATF2	unassigned	0.0671304	0.395012	-0.0249397	0.647863
COX16	M10	0.00255137	0.147739	0.0812746	0.647863
CALD1	M10	0.00346098	0.157148	-0.0297688	0.647692
GSTZ1	M20	0.00318729	0.15634	0.118177	0.647692
KDR	M20	0.00247298	0.147739	-0.197608	0.647692
RHBDF2	M6	0.00152832	0.127296	-0.0808736	0.647692
BHLHE40	M1	0.00328657	0.15634	-0.034111	0.647521
CHST5	unassigned	0.000677369	0.120873	0.0539746	0.647521
ERRFI1	unassigned	0.00637108	0.174327	-0.0250594	0.647521
FAM157A	unassigned	0.151421	0.534778	-0.107641	0.647521
LRRC8C	M20	0.00334284	0.15639	-0.437275	0.647521
BCL6B	M1	0.00875016	0.190703	-0.378165	0.64735
BRI3	unassigned	0.00557469	0.169992	0.0325363	0.64735
NHEJ1	M22	0.00134698	0.122989	0.158325	0.64735
RPLP2	M38	0.00298478	0.154601	0.0036269	0.64735
TMEM26	unassigned	0.00478958	0.16548	-1.20285	0.64735
IFNAR2	M6	0.00544166	0.16952	-0.0935627	0.647179
SMDT1	M19	0.00162387	0.130688	0.0643849	0.647179
ENHO	M20	0.00891764	0.191767	0.367087	0.647009
COL4A4	M20	0.00272579	0.151819	-1.38646	0.646838
UBXN10	unassigned	0.00671221	0.174327	0.911891	0.646838
TACO1	M20	0.00216539	0.143159	0.242333	0.646752
HENMT1	unassigned	0.00190881	0.139023	0.405663	0.646667
HINT2	M17	0.00239941	0.146246	0.101316	0.646667
LILRA5	M5	0.158559	0.542268	-0.0358356	0.646667
TLDC2	unassigned	0.00130887	0.122989	0.347534	0.646667
AKIRIN2	unassigned	0.0142503	0.227733	-0.0421765	0.646667
MAP2K2	M20	0.00158081	0.129361	0.044897	0.646667
CXCL3	M1	0.00579559	0.171081	-0.0100053	0.646496
MIPEP	M17	0.00255225	0.147739	0.224376	0.646496
NOVA2	unassigned	0.00256857	0.147951	-1.94832	0.646496
ALPL	M5	0.03902	0.326034	-0.0484445	0.646325
EDF1	M19	0.0016677	0.132844	0.0146679	0.646325
FSIP1	M18	0.0007904	0.120873	0.0899337	0.646325
KCNJ8	M20	0.00707282	0.174327	-0.463003	0.646239
AKR7A2	M20	0.00233702	0.144464	0.0831688	0.646154
ARHGAP23	M10	0.00936252	0.195501	-0.221792	0.646154
CXCL10	M7	0.107105	0.469055	-0.00909067	0.646154
SLC16A9	M16	0.0217908	0.259976	0.163845	0.646154
SSR3	M12	0.00351825	0.157148	-0.0277086	0.646154
BMP4	unassigned	0.00147185	0.125617	0.0908329	0.645983
C17orf62	M6	0.0122184	0.214408	-0.0308426	0.645983
CCDC153	unassigned	0.0022003	0.143159	2.39539	0.645983
DCUN1D3	M1	0.0212908	0.258727	-0.464669	0.645983
EDN3	M24	0.00202941	0.143099	0.124205	0.645983
LAMA3	M19	0.000950625	0.120873	-0.0301735	0.645983
TLR2	M4	0.0367042	0.318652	-0.133335	0.645983
IL6	M1	0.829557	0.946142	-0.00308082	0.645812
MYO1A	M24	0.0022675	0.143159	0.0290279	0.645812
PLEKHG6	M20	0.00235924	0.144828	0.0746795	0.645812
CXCL6	M5	0.00369661	0.157984	-0.0373883	0.645641
SLC39A4	M24	0.00188735	0.139023	0.0811768	0.645641
XDH	M25	0.00864238	0.190703	-0.0161787	0.645641
ETFB	M21	0.00130722	0.122989	0.0568008	0.64547
GFRA3	M8	0.00125102	0.122549	1.23721	0.64547
IL2RA	unassigned	0.00346895	0.157148	-0.125997	0.64547
MAP4K4	M3	0.00876066	0.190703	-0.0806066	0.64547
MPDZ	M10	0.00637378	0.174327	-0.492578	0.64547
STEAP4	M2	0.00689886	0.174327	-0.144755	0.64547
ADAMTSL2	unassigned	0.00149568	0.126356	-1.61491	0.645128
DYRK3	M1	0.00783229	0.184777	-0.715559	0.645128
MRAS	M20	0.00800175	0.186459	-0.31373	0.645128
NHSL1	M24	0.000704852	0.120873	0.184707	0.645128
PEA15	M10	0.00566504	0.169992	-0.0297875	0.645128
PLAUR	unassigned	0.0149934	0.232315	-0.0107171	0.644957
PLXNA1	M19	0.00409487	0.159314	-0.15625	0.644957
UCHL1	M10	0.0151215	0.232315	-0.336004	0.644957
ZNF469	M4	0.00398408	0.158717	-2.32018	0.644701
DISP2	M20	0.00213525	0.143159	0.323453	0.644615
RPL3	M38	0.0016184	0.130688	0.00335298	0.644615
SOCS1	M16	0.0191903	0.248807	-0.0392429	0.644615
GLCCI1	M6	0.00399187	0.158717	-0.104527	0.644444
RPS11P6	unassigned	0.0318884	0.301163	-7.52114	0.644444
STC1	M1	0.228308	0.618526	-0.0485119	0.644444
CARD11	M6	0.00584217	0.171853	-0.147687	0.644444
ZEB1	M20	0.00278664	0.153058	-0.250247	0.644359
TAP1	M7	0.082333	0.421805	-0.00931844	0.644274
TMEM238	M20	0.0014192	0.124323	0.12112	0.644103
CBWD3	unassigned	0.00284821	0.154579	-0.170918	0.644103
DYNLRB1	unassigned	0.0036868	0.157984	0.0429993	0.644103
LGALS4	M20	0.00214696	0.143159	0.00133874	0.644103
LINC00632	unassigned	0.00301961	0.154601	-7.00031	0.644103
FLT4	M3	0.00480829	0.16548	-0.538587	0.643932
CDH3	unassigned	0.0093055	0.195353	-0.0577194	0.643761
HOXB13	M18	0.00123418	0.122549	0.0438013	0.643761
ADAMTS9	M1	0.00149459	0.126356	-0.203394	0.64359
CAV2	M9	0.0132987	0.22174	-0.128049	0.64359
NKILA	unassigned	0.00121765	0.122549	-2.36548	0.64359
NOTCH3	M10	0.00250825	0.147739	-0.133264	0.64359
GJC1	M20	0.00401988	0.158717	-0.736833	0.643504
BAIAP2L2	M20	0.0012572	0.122549	0.0839442	0.643419
GRTP1	M20	0.002936	0.154601	0.0937757	0.643419
TFPI	M16	0.00802804	0.186459	-0.0846964	0.643419
SELENBP1	M16	0.00453615	0.163551	0.0054666	0.643248
CTSG	M10	0.00828516	0.187723	0.0715184	0.643077
STAP2	M20	0.00190209	0.139023	0.0276765	0.643077
RNF222	unassigned	0.00542997	0.16952	-17.641	0.642991
DOK3	M6	0.0728881	0.404215	-0.0385551	0.642906
EPHA2	unassigned	0.0050049	0.166714	-0.0473209	0.642906
PEAR1	M10	0.00806216	0.186459	-0.59345	0.642906
TDO2	unassigned	0.0191609	0.248807	-0.0630816	0.642906
ZNF575	M16	0.00178801	0.136759	0.655335	0.642821
DDX3Y	unassigned	0.034992	0.313374	-0.0278278	0.642821
ADAM19	M6	0.0282545	0.288083	-0.0940772	0.642735
C1orf21	M6	0.00296588	0.154601	0.0562354	0.642735
JPX	unassigned	0.00285601	0.154579	0.139548	0.642735
VEGFC	M20	0.00404375	0.158855	-0.746399	0.642735
HES1	M22	0.00667771	0.174327	0.0642357	0.642564
IMPA2	M20	0.00528095	0.168936	0.0478791	0.642564
MPST	M20	0.00383676	0.158667	0.0362307	0.642564
ANOS1	unassigned	0.00522532	0.168936	-0.963238	0.642393
NDUFS7	M19	0.00418566	0.160731	0.0409176	0.642393
ACOT13	M19	0.00758602	0.18187	0.121996	0.642051
LINC00992	M3	0.00481302	0.16548	0.267362	0.642051
SORBS3	unassigned	0.00328315	0.15634	0.0539544	0.642051
BSG	M16	0.00826754	0.187627	0.00776062	0.64188
CDC25B	M7	0.0120639	0.21375	-0.0483642	0.64188
SLC7A11	unassigned	0.0445817	0.339307	-0.150751	0.64188
TNFAIP1	unassigned	0.021292	0.258727	-0.104519	0.64188
TUSC2	M20	0.00421815	0.161187	0.252319	0.641795
PCDH19	unassigned	0.00101987	0.120873	1.58742	0.641709
BLVRB	M20	0.00350751	0.157148	0.0625022	0.641538
FFAR2	unassigned	0.205301	0.595643	-0.0358944	0.641538
GDPD2	M24	0.0317117	0.300889	0.313794	0.641538
KIAA0040	unassigned	0.00545604	0.16952	-0.110998	0.641538
PLA2G10	M20	0.00176399	0.136759	0.0713446	0.641538
FRMD1	M16	0.00439909	0.162968	0.307653	0.641368
HCFC1R1	unassigned	0.00989017	0.199763	0.10045	0.641368
VSTM2A	M16	0.00272627	0.151819	0.434247	0.641368
HCAR2	M5	0.419847	0.763949	-0.021584	0.641282
PNPLA4	M19	0.0056039	0.169992	0.161831	0.641197
RAB32	M19	0.00324077	0.15634	0.0950582	0.641197
PEX11G	M20	0.00186506	0.139023	0.656489	0.641026
MGST3	M20	0.00545061	0.16952	0.0131981	0.640855
PCDH17	M2	0.00691224	0.174327	-0.581069	0.640855
PHGR1	M20	0.00499937	0.166714	0.00054875	0.640855
REG1A	M11	0.00873243	0.190703	-0.000755449	0.640855
SAMD14	M20	0.00322388	0.15634	-0.638791	0.640855
C19orf18	unassigned	0.00529443	0.168936	3.07577	0.640684
INSIG2	unassigned	0.0110033	0.206572	-0.159311	0.640684
PGLS	M38	0.00162799	0.130688	0.0961842	0.640684
CDR2L	M16	0.0122793	0.214527	-0.635318	0.640598
NMT2	unassigned	0.00186438	0.139023	0.328251	0.640427
ADORA2A-AS1	unassigned	0.0262608	0.282597	-3.05588	0.640342
CLCN2	M20	0.00396106	0.158717	0.1106	0.640342
CLPTM1L	unassigned	0.0253884	0.279476	-0.0243702	0.640342
FAM92B	unassigned	0.014742	0.231295	-0.333433	0.640342
HYAL2	unassigned	0.0253747	0.279476	-0.0754229	0.640342
PDLIM7	M20	0.00812641	0.186459	-0.0426882	0.640342
PXDC1	M20	0.00347917	0.157148	-0.279019	0.640342
PFKFB4	M11	0.025213	0.278347	-0.243147	0.640256
ACOT8	M20	0.00309732	0.155665	0.153922	0.640171
KCNK10	unassigned	0.0226708	0.264433	1.91841	0.640171
MXI1	M16	0.00585835	0.171853	0.0470519	0.640171
SDSL	M20	0.00642759	0.174327	0.220759	0.640171
SLC45A3	M20	0.00680821	0.174327	0.206372	0.640171
WASF1	M8	0.00699227	0.174327	-0.823303	0.640085
COL12A1	M2	0.00747514	0.180185	-0.0680005	0.64
LDLRAD3	M20	0.0329138	0.304154	-0.353831	0.64
NMNAT3	unassigned	0.00326113	0.15634	0.771229	0.64
PHLDB2	M2	0.006274	0.17419	-0.296295	0.64
PPARGC1A	M24	0.00095873	0.120873	0.377527	0.64
CD248	M10	0.00847728	0.189365	-0.150668	0.639829
CERCAM	unassigned	0.023352	0.268148	-0.136252	0.639829
CHP2	M20	0.00622939	0.173714	0.0426538	0.639829
FAM167B	unassigned	0.00596985	0.17234	-0.234525	0.639829
IFITM1	unassigned	0.0167671	0.240214	-0.00644612	0.639829
RPP21	M19	0.00449092	0.163551	0.120347	0.639829
MT-CO2	M23	0.00184726	0.139023	0.00010039	0.639658
SGF29	unassigned	0.00807093	0.186459	0.261767	0.639658
TIMP4	unassigned	0.0047728	0.16548	2.02201	0.639658
TYMP	M7	0.0204321	0.252956	-0.0111936	0.639658
C9orf85	unassigned	0.01112	0.207226	0.299922	0.639573
CXorf57	unassigned	0.00471049	0.16548	-1.36177	0.639573
FAM162A	M20	0.00596981	0.17234	0.0202795	0.639487
SLC2A9	unassigned	0.0042963	0.162612	-0.493718	0.639487
TRIB2	M6	0.0049773	0.166714	-0.068982	0.639487
C4BPB	M20	0.0216722	0.259613	-0.0185905	0.639316
CD9	M20	0.00400566	0.158717	0.00752431	0.639316
COL6A3	M20	0.0016935	0.13353	-0.0232386	0.639316
FAM69A	unassigned	0.0182796	0.245681	-0.202237	0.639316
KCTD11	unassigned	0.015422	0.232315	-0.210267	0.639316
PXMP2	M20	0.00229813	0.143224	0.0657541	0.639316
TMEM158	M24	0.022638	0.264224	-0.108185	0.639231
AC159540.2	unassigned	0.00666462	0.174327	-0.29045	0.639145
CADM1	unassigned	0.0050098	0.166714	-0.0837123	0.639145
KLHDC9	M20	0.00240706	0.146246	0.463155	0.639145
NOXA1	M20	0.0032711	0.15634	0.136236	0.639145
RARB	unassigned	0.00606102	0.17234	-0.923388	0.639145
THAP4	M20	0.00304484	0.154781	0.092327	0.639145
GATA6	M24	0.00147277	0.125617	0.17315	0.638974
IL31RA	unassigned	0.0163342	0.2389	-4.36722	0.638974
ZEB1-AS1	unassigned	0.00268032	0.150957	-0.767896	0.638974
MYO3B	unassigned	0.0153379	0.232315	-2.84047	0.638889
CSNK2B	unassigned	0.0049038	0.166714	0.0372434	0.638803
GPR3	unassigned	0.00445702	0.163372	-3.46045	0.638803
HRH2	M5	0.0937114	0.44429	-0.30503	0.638803
RPS4X	M38	0.00312798	0.15632	0.00344832	0.638803
TRAFD1	unassigned	0.031619	0.300753	-0.0569847	0.638803
AKAP7	unassigned	0.000989609	0.120873	0.179108	0.638632
HIGD2A	M19	0.00603175	0.17234	0.0263711	0.638632
MARCKS	unassigned	0.00316921	0.15634	0.0314877	0.638632
PITPNC1	unassigned	0.00826326	0.187627	-0.0844099	0.638632
SEMA7A	M6	0.0141002	0.227111	-0.108428	0.638632
SLC2A3	M1	0.3493	0.719672	-0.0123112	0.638632
ST3GAL2	M20	0.0565099	0.370352	-0.1239	0.638632
TRAPPC6A	unassigned	0.00123703	0.122549	0.13457	0.638632
TTC9	M6	0.00642041	0.174327	-0.373579	0.638632
LRRC8A	M10	0.0107659	0.205802	-0.122909	0.638462
CEP112	unassigned	0.0103629	0.203231	-0.21445	0.638462
IL1RN	M5	0.69563	0.896704	-0.00140101	0.638462
TIMM13	M19	0.00538107	0.16952	0.0489302	0.638462
ARID3A	unassigned	0.0103894	0.203231	-0.267164	0.638291
C11orf52	M24	0.00190964	0.139023	0.521081	0.638291
FUT8	unassigned	0.0121192	0.21375	-0.0674014	0.638291
MKRN2OS	unassigned	0.00495517	0.166714	0.54673	0.638291
MT-RNR2	M37	0.00158229	0.129361	0.000198111	0.638291
SLC23A1	M11	0.00699236	0.174327	-0.783221	0.638291
ZC3H12A	unassigned	0.00699082	0.174327	-0.0199103	0.638291
COA3	M19	0.0088824	0.191674	0.0315797	0.638205
ELL	M6	0.0339907	0.308612	-0.227666	0.638205
BCAT2	M20	0.00214038	0.143159	0.124544	0.63812
C2orf88	M20	0.00676972	0.174327	0.0401631	0.63812
DEGS2	M20	0.00338698	0.157148	0.153584	0.63812
RAPGEF3	M10	0.00346293	0.157148	-0.204324	0.63812
ACVR1	unassigned	0.0107014	0.205802	-0.147762	0.637949
MSX1	M10	0.00578345	0.171007	-2.32411	0.637949
RNF213	M7	0.0251534	0.277862	-0.0143206	0.637949
STX11	M20	0.0423009	0.333242	-0.174325	0.637949
ATP8B2	M20	0.0120647	0.21375	-0.154455	0.637778
MIR34AHG	unassigned	0.0066901	0.174327	-1.03542	0.637778
MZB1	M12	0.0026205	0.149229	-0.00638992	0.637607
ARL2	unassigned	0.00255656	0.147739	0.107881	0.637607
GFER	unassigned	0.00469736	0.16548	0.0824733	0.637607
RGL4	M6	0.0731775	0.404215	-0.194919	0.637607
ST8SIA5	unassigned	0.0154302	0.232315	6.41045	0.637607
TP53TG1	M19	0.0206393	0.254102	0.101916	0.637607
FOSL1	M1	0.0490857	0.352589	-0.106429	0.637436
LINC00221	unassigned	0.0286923	0.290019	2.71103	0.637436
RPL23A	M26	0.00325086	0.15634	0.00509078	0.637436
AGFG2	unassigned	0.0019027	0.139023	0.11985	0.637265
CAMTA1	M19	0.00955594	0.19759	0.0686195	0.637265
SH3RF3-AS1	unassigned	0.00229321	0.143224	-1.32109	0.637265
CNFN	M20	0.00561872	0.169992	0.478364	0.637094
LGALS12	unassigned	0.00671815	0.174327	1.24623	0.637094
THBD	M1	0.013393	0.222477	-0.130015	0.637094
PROC	unassigned	0.00243544	0.147465	1.9632	0.637094
GPR39	M16	0.0056228	0.169992	0.438019	0.636923
LINC01002	unassigned	0.130979	0.511265	-0.0116419	0.636923
PDGFB	M10	0.0201164	0.252215	-0.255122	0.636923
AC058791.1	M20	0.0218312	0.259976	-0.86215	0.636838
ELMO3	M20	0.00431141	0.162612	0.109132	0.636752
CMBL	M20	0.00572723	0.170196	0.0373046	0.636752
ECSIT	M19	0.00394191	0.158717	0.13357	0.636752
MAPKAPK5-AS1	M20	0.00389655	0.158717	0.129515	0.636752
SKIL	unassigned	0.00650016	0.174327	-0.0751498	0.636752
TM4SF18	unassigned	0.004141	0.159958	-0.438861	0.636752
MEFV	unassigned	0.142578	0.524776	-0.176677	0.636581
SPR	M16	0.00438591	0.162968	0.097859	0.636581
HOXB4	M10	0.00621899	0.173714	-1.52689	0.636496
CD80	unassigned	0.0114424	0.208205	-0.444068	0.63641
GCLM	unassigned	0.0344	0.309918	-0.111978	0.63641
LATS2	M10	0.00445158	0.163372	-0.377571	0.63641
SLC35D2	M20	0.00578288	0.171007	0.0587363	0.63641
CYP2R1	unassigned	0.0025361	0.147739	0.27265	0.636068
HS3ST3A1	M6	0.0368781	0.318852	-0.497991	0.636068
RPL27A	M38	0.00326346	0.15634	0.00248718	0.636068
CDC42EP2	unassigned	0.00967031	0.198002	-0.117623	0.635897
AP1M2	M20	0.0115278	0.208654	0.0344095	0.635897
BEST4	M16	0.0113557	0.208205	0.063164	0.635897
CLLU1	unassigned	0.00496234	0.166714	-10.7063	0.635897
GIPC1	M16	0.00352523	0.157148	0.0167435	0.635897
RBPMS	M10	0.00893352	0.191876	-0.0404487	0.635897
SOCS3	M1	0.0520923	0.358205	-0.00970151	0.635897
TUBB3	M20	0.0112988	0.208154	-0.141238	0.635897
ACY1	M24	0.00695992	0.174327	0.0559458	0.635726
DEPDC7	M11	0.00411857	0.159536	0.849679	0.635726
PCDH11Y	unassigned	0.167969	0.55264	-0.744443	0.635726
CENPV	M20	0.00530775	0.169057	0.0809258	0.635556
HTR7	unassigned	0.00871698	0.190703	3.38844	0.635556
TNFRSF11B	unassigned	0.255664	0.642582	-0.0255837	0.635556
ECSCR	M20	0.0563859	0.370223	-0.0979695	0.635385
ENG	M2	0.0200004	0.25165	-0.028098	0.635385
NDUFV1	M20	0.00812404	0.186459	0.0237589	0.635385
NDUFA4L2	unassigned	0.00491391	0.166714	-0.216219	0.635385
HGF	unassigned	0.0474163	0.347035	-0.125431	0.635214
NUDT16L1	M20	0.00397459	0.158717	0.177926	0.635214
P4HA1	unassigned	0.00442189	0.163372	-0.0690749	0.635214
SLC4A11	unassigned	0.0200763	0.251891	-0.409791	0.635214
TUBAL3	M24	0.0191664	0.248807	0.171213	0.635214
IPO5P1	unassigned	0.000781252	0.120873	0.391938	0.635128
PEBP1	unassigned	0.00674473	0.174327	0.0288994	0.635043
FGR	M6	0.0569759	0.371688	-0.0468253	0.635043
PMVK	unassigned	0.00230082	0.143224	0.206046	0.635043
SIGLEC9	unassigned	0.140773	0.523893	-0.15917	0.635043
WDSUB1	unassigned	0.00740592	0.17876	0.525141	0.635043
CTTNBP2	unassigned	0.00210456	0.143159	1.50752	0.634872
DIO3	unassigned	0.00392951	0.158717	4.2998	0.634872
LAMA1	unassigned	0.00455408	0.163551	0.366847	0.634872
SLC6A20	M11	0.0203591	0.252935	-0.186669	0.634872
TMEM220-AS1	unassigned	0.00587982	0.172135	0.525749	0.634872
VPS28	unassigned	0.00200313	0.142488	0.0396399	0.634872
BACH1	unassigned	0.0105091	0.204881	-0.0902682	0.634701
MACF1	M10	0.00956746	0.197592	-0.0426196	0.634701
PLEKHN1	unassigned	0.00911226	0.19407	-0.554813	0.634701
RPS16	M38	0.00431003	0.162612	0.00442447	0.634701
TIE1	M3	0.040506	0.32847	-0.156731	0.634701
ZNF703	M20	0.00731309	0.177001	0.105192	0.634701
CCDC102B	unassigned	0.0051632	0.168693	-0.385796	0.63453
CEP170	M20	0.00478672	0.16548	-0.196527	0.63453
ECHS1	M20	0.00625712	0.173993	0.0352611	0.63453
DHRS4L2	unassigned	0.00468505	0.16548	0.139882	0.63453
EDEM1	unassigned	0.010067	0.201352	-0.0675255	0.634359
EVA1A	unassigned	0.0118703	0.212504	-0.482533	0.634359
FAM98C	M24	0.00544173	0.16952	0.202784	0.634359
LINC01484	unassigned	0.02147	0.25948	-0.334756	0.634359
PRDX4	M12	0.00374911	0.157984	-0.033456	0.634359
SDHAF4	unassigned	0.00334889	0.15639	0.543887	0.634359
WARS	M7	0.0585523	0.37478	-0.00254934	0.634359
COQ4	M20	0.00896212	0.192258	0.10209	0.634188
COX5B	M19	0.00532803	0.169399	0.00856021	0.634188
COX6B1	M19	0.00380245	0.157984	0.01295	0.634188
GNB3	unassigned	0.00548967	0.169676	-0.908599	0.634188
LINC00888	M20	0.00426685	0.162443	-0.730528	0.634188
NEK3	M20	0.00135809	0.122989	0.181414	0.634188
PRRX1	M20	0.0348078	0.312451	-0.0734567	0.634188
ZNF837	unassigned	0.00217044	0.143159	2.59996	0.634188
DISC1	unassigned	0.00571292	0.170159	-1.29999	0.634017
PPP1R16A	M20	0.00405936	0.158855	0.0546788	0.634017
RDH10	M11	0.00919925	0.19522	-0.0938959	0.634017
RHOJ	M4	0.0184199	0.245803	-0.234064	0.634017
TMEM100	unassigned	0.007968	0.186225	0.54329	0.634017
SHH	unassigned	0.00499697	0.166714	-0.143722	0.633932
FOXC1	M9	0.0117907	0.211505	-2.1216	0.633846
RET	unassigned	0.00353812	0.157148	-1.68391	0.633846
S100A2	unassigned	0.00402586	0.158717	-0.379981	0.633846
SEC14L1	M6	0.0145076	0.229234	-0.0481426	0.633846
SNRK	unassigned	0.0223549	0.26214	-0.111049	0.633846
BHMT2	unassigned	0.00827033	0.187627	-0.952511	0.633675
EPAS1	M10	0.0135852	0.223564	-0.0246293	0.633675
LAX1	unassigned	0.00858904	0.190703	-0.117129	0.633675
ACSF2	M20	0.00386829	0.158717	0.0708502	0.633675
APOL2	M7	0.0539483	0.362701	-0.0216921	0.633675
ARAF	M20	0.00555112	0.169992	0.0939831	0.633675
MT-CO1	M23	0.00229113	0.143224	8.12142e-05	0.633675
PLOD2	unassigned	0.00460592	0.16424	-0.0263994	0.633675
NAAA	M24	0.00897898	0.192387	0.0375633	0.63359
KIF26B	M4	0.00350388	0.157148	-3.16644	0.633504
MMP1	M5	0.201628	0.592238	-0.002227	0.633504
SMOX	unassigned	0.0152038	0.232315	-0.1422	0.633504
AHNAK2	M8	0.00604983	0.17234	-0.522798	0.633333
PPP1R1B	M20	0.00586051	0.171853	0.0137872	0.633333
ARFGAP3	unassigned	0.0311529	0.299501	-0.0369305	0.633162
CLDN23	M20	0.00605001	0.17234	0.0477093	0.633162
CLN3	M20	0.00361581	0.157984	0.0466492	0.633162
S1PR3	M20	0.0286839	0.290019	-0.202596	0.633162
SLC25A6	M38	0.0104951	0.204834	0.0139593	0.633162
SRPX2	M4	0.00954352	0.197563	-0.236804	0.633162
UBB	M22	0.00440007	0.162968	0.00396787	0.633162
KLHL2	unassigned	0.0371403	0.319857	-0.127582	0.633077
C19orf70	M19	0.00551845	0.169676	0.0670574	0.632991
CA4	M16	0.00813481	0.186459	0.00394242	0.632991
GRHPR	M26	0.00377573	0.157984	0.083437	0.632991
HDAC7	M3	0.0210392	0.256534	-0.0618477	0.632991
MEP1A	M25	0.0144551	0.228971	0.0186609	0.632991
ELK3	M20	0.0170893	0.242545	-0.0913047	0.632821
PTGDR2	unassigned	0.00437291	0.162968	0.550012	0.632821
ETV7	M7	0.106797	0.468684	-0.0689462	0.632821
JAK2	M20	0.0159412	0.234823	-0.112445	0.632821
AC253576.2	unassigned	0.0275162	0.284819	0.041144	0.63265
HSD17B13	unassigned	0.0112765	0.20807	4.55949	0.63265
HSPB9	unassigned	0.00598936	0.17234	-10.6828	0.63265
LIPG	unassigned	0.0356047	0.315516	-0.0367685	0.63265
VASN	M2	0.0127099	0.216398	-0.180848	0.63265
AQP11	M11	0.0037609	0.157984	0.972712	0.632479
NLRP12	unassigned	0.092018	0.441887	-1.04642	0.632479
WNT5A	M5	0.010772	0.205802	-0.0790563	0.632479
GPT	M20	0.00361115	0.157984	0.0396259	0.632308
PPP2R1A	unassigned	0.00609148	0.172634	0.0318467	0.632308
RIPK2	M20	0.0490914	0.352589	-0.13882	0.632308
RPS3	M38	0.00376768	0.157984	0.00301726	0.632308
SRI	M20	0.0203856	0.252956	0.00463186	0.632308
RBP2	M11	0.00134561	0.122989	1.60177	0.632222
C8G	M25	0.0966925	0.449852	0.164161	0.632137
CYP2C9	M11	0.01747	0.243379	0.731766	0.632137
NDUFA2	M19	0.00345867	0.157148	0.0572972	0.632137
B3GNT9	M20	0.0397182	0.327731	-0.369349	0.632051
TTYH3	M7	0.0114288	0.208205	-0.0478497	0.631966
FAM21FP	unassigned	0.0169344	0.241505	1.87302	0.631966
ST6GALNAC6	M18	0.00301653	0.154601	0.0120852	0.631966
CCDC38	unassigned	0.0414005	0.330403	-4.12793	0.63188
ZDHHC8P1	unassigned	0.00379217	0.157984	0.676753	0.63188
EPHX2	M24	0.00108135	0.121417	0.0653967	0.631795
HEY2	M9	0.00356237	0.157606	-2.04468	0.631795
PDZK1IP1	unassigned	0.0111729	0.207342	-0.00353065	0.631795
C2CD4B	M1	0.0204102	0.252956	-0.138003	0.631624
CHMP2A	M21	0.00391894	0.158717	0.0267732	0.631624
MRPL2	M20	0.00493036	0.166714	0.0994246	0.631624
SEMA4D	M6	0.0166899	0.240214	-0.0511978	0.631624
SERPINH1	M2	0.010762	0.205802	-0.0278421	0.631624
ZDHHC11B	unassigned	0.20281	0.593757	0.502888	0.631624
AC009961.2	unassigned	0.00207882	0.143159	-8.66875	0.631453
EGFL8	unassigned	0.00459571	0.16424	0.303613	0.631453
FAM95B1	unassigned	0.00101888	0.120873	0.373398	0.631453
NDUFS3	M20	0.00563453	0.169992	0.0294453	0.631453
PPP1R14D	M20	0.00987526	0.199763	0.0212939	0.631453
SLC12A4	M10	0.0187502	0.247481	-0.142036	0.631453
BGN	M2	0.0142789	0.227733	-0.0228083	0.631282
COX5A	M19	0.00883625	0.191643	0.00530415	0.631282
DANT2	unassigned	0.0108192	0.205802	-1.60641	0.631282
NUDT2	M28	0.0156799	0.232722	0.119878	0.631282
PUDP	M20	0.0138393	0.225458	0.0907437	0.631282
GRIP1	unassigned	0.0225074	0.263219	-0.726336	0.631197
SNX25	unassigned	0.0153369	0.232315	-0.341173	0.631111
DENND3	M20	0.0198635	0.251354	-0.0531634	0.631111
NDUFB10	M19	0.00729805	0.176878	0.0273684	0.631111
VSIG1	M15	0.0437979	0.337532	-0.085448	0.631111
SLC35G2	unassigned	0.151949	0.535151	-0.425136	0.631026
ATG9B	M20	0.00235735	0.144828	-1.42562	0.63094
CCDC115	unassigned	0.00571642	0.170159	0.150523	0.63094
CYP2J2	M20	0.00570806	0.170159	0.0875046	0.63094
SAA1	unassigned	0.0125867	0.215542	-0.00458958	0.63094
SNPH	M10	0.0165444	0.240214	-0.164132	0.63094
APBA2	M6	0.0180658	0.244604	-0.442926	0.630769
CXCL2	M1	0.020887	0.255651	-0.0123607	0.630769
IGKV1D-39	M12	0.0114619	0.208346	-0.000170324	0.630769
NDUFB9	M19	0.0046103	0.16424	0.0195375	0.630769
PHB2	M17	0.0136881	0.223816	0.0270181	0.630769
RAB38	unassigned	0.0633267	0.388244	-0.406962	0.630769
TRAM2	unassigned	0.016649	0.240214	-0.093016	0.630769
CBR3	unassigned	0.0146156	0.23028	-0.192287	0.630684
DUOX2	unassigned	0.00922507	0.195287	-0.00342416	0.630598
FCGR2A	M5	0.125975	0.503586	-0.00974775	0.630598
NXPE3	unassigned	0.0117596	0.211161	-0.197419	0.630598
PLEKHJ1	M19	0.00329614	0.15634	0.0401083	0.630598
PTGFR	M20	0.0111563	0.207342	-0.316574	0.630598
COX6C	M19	0.00641519	0.174327	0.00634899	0.630427
COX8A	M19	0.0125743	0.215542	0.00541198	0.630427
FCGRT	M24	0.0022504	0.143159	0.0245223	0.630427
LGALS3	M20	0.00432166	0.162612	0.00216318	0.630256
RPL32	M38	0.00567928	0.169992	0.00311136	0.630256
LMAN1	unassigned	0.0109204	0.205885	-0.039862	0.630085
MIAT	M6	0.0175887	0.243587	-0.127441	0.63
C5orf30	M20	0.0128726	0.21794	0.0634381	0.629915
CNTNAP1	unassigned	0.0180754	0.244604	-0.395325	0.629915
DCBLD1	unassigned	0.0229482	0.26551	-0.122333	0.629915
FAM169B	unassigned	0.0216613	0.259613	-4.17597	0.629915
GRIN3A	unassigned	0.100702	0.458372	-0.437035	0.629915
IL17RA	unassigned	0.0429582	0.336119	-0.191942	0.629915
LDHD	M16	0.0032982	0.15634	0.127459	0.629915
WWTR1	M10	0.00528407	0.168936	-0.161876	0.629915
CHST6	unassigned	0.00305755	0.154807	0.42615	0.629744
ENTPD3-AS1	unassigned	0.00494641	0.166714	0.834899	0.629744
FOLH1	M11	0.25623	0.6435	-0.341698	0.629744
GBP4	M7	0.0278433	0.286627	-0.0359604	0.629744
IGHV1-24	unassigned	0.0864993	0.431548	-0.000499708	0.629744
LINC01001	unassigned	0.133797	0.513917	-0.0713987	0.629744
SDHA	M20	0.00324397	0.15634	0.0264942	0.629744
C1orf53	M19	0.00700794	0.174327	0.52801	0.629658
CD276	M2	0.0227758	0.265135	-0.0452622	0.629573
CDX1	M20	0.00717793	0.175353	0.0139872	0.629573
FIBIN	M2	0.237017	0.62685	-0.0672737	0.629573
SPON2	M2	0.0196708	0.250632	-0.0292746	0.629573
TMIGD1	M24	0.0410487	0.33012	0.0288097	0.629573
PSMG4	M38	0.00804983	0.186459	0.234987	0.629487
ANAPC15	M19	0.0085302	0.190118	0.0892739	0.629402
BICD1	M6	0.0225953	0.2639	-0.348224	0.629402
CPEB4	unassigned	0.00836504	0.18857	-0.101414	0.629402
CYTH4	M6	0.0699506	0.400313	-0.0463297	0.629402
LCP2	M7	0.0670777	0.394963	-0.0209489	0.629402
RDH5	M20	0.00411715	0.159536	0.17941	0.629402
RPS29	M38	0.00714386	0.175296	0.00140514	0.629402
TUBB6	M10	0.0120138	0.21375	-0.0629177	0.629402
EMID1	unassigned	0.00542113	0.16952	-0.107177	0.629316
PNKD	M19	0.00291292	0.154601	0.0701199	0.629316
ABHD14B	M24	0.00536867	0.16952	0.0635836	0.629231
ADH1C	M20	0.00968751	0.198002	0.0165948	0.629231
MSN	M3	0.0545907	0.364781	-0.0136581	0.629231
MTSS1L	M8	0.0188378	0.248096	-0.156498	0.629231
PADI2	M16	0.00672087	0.174327	0.0553565	0.629231
TPRN	unassigned	0.0108498	0.205802	0.058579	0.629231
LILRA2	M5	0.404098	0.754894	-0.064357	0.62906
LINC00694	unassigned	0.227424	0.61797	-0.302158	0.62906
LINC00923	unassigned	0.00709453	0.174327	1.16034	0.62906
LRRC56	unassigned	0.00619207	0.173544	1.18133	0.62906
C11orf70	unassigned	0.00997463	0.199955	-1.95648	0.628889
IQCD	unassigned	0.0152698	0.232315	-1.38998	0.628889
ITGA5	M1	0.0563675	0.370223	-0.0286601	0.628889
PTPRM	M2	0.0295161	0.293286	-0.136893	0.628889
RGCC	M20	0.00563824	0.169992	-0.0876116	0.628889
RNASET2	M31	0.00644863	0.174327	0.0341791	0.628889
RPS2	M38	0.00300032	0.154601	0.0026119	0.628889
TEX11	unassigned	0.0121984	0.21427	1.73017	0.628889
MFGE8	M10	0.0051029	0.16703	-0.0319954	0.628889
PRR15L	M20	0.00332294	0.15639	0.0168275	0.628889
ZFAND2B	M19	0.00396771	0.158717	0.122069	0.628889
COX6B2	M16	0.00296586	0.154601	0.270068	0.628718
LRRK2	M20	0.0413608	0.330403	-0.250657	0.628718
MAP3K7CL	M20	0.0466314	0.343986	-0.312746	0.628718
MKKS	M20	0.0222524	0.26214	0.123666	0.628718
ZBTB7C	unassigned	0.00224448	0.143159	0.196007	0.628718
DNASE1L3	M34	0.0419837	0.331674	0.0172083	0.628547
PHLPP2	unassigned	0.0086784	0.190703	0.240759	0.628547
AIFM3	M16	0.00328936	0.15634	0.0421469	0.628376
COX6A1	M19	0.0154865	0.232315	0.00507148	0.628376
FAM219A	M3	0.0576769	0.37236	-0.299618	0.628376
KCNQ3	unassigned	0.0115336	0.208654	-8.32306	0.628376
NOCT	unassigned	0.0186361	0.247131	-0.199304	0.628376
RPL36	M38	0.00519526	0.168936	0.004497	0.628376
SLC25A3	M17	0.00568205	0.169992	0.00871759	0.628376
TMEM82	M24	0.00889171	0.191674	0.312322	0.628376
FLT1	M10	0.0142484	0.227733	-0.151382	0.628205
LYN	M7	0.0445201	0.339307	-0.037429	0.628205
MRPL4	M30	0.0174946	0.243379	0.0823756	0.628205
PARL	M17	0.00351947	0.157148	0.132534	0.628205
SERPINB9P1	unassigned	0.0549432	0.365672	-0.28883	0.628205
TINAG	M20	0.0369937	0.319214	0.137315	0.628205
TXNDC15	M20	0.00621101	0.173714	-0.0624895	0.628205
UBAC1	M19	0.00797032	0.186225	0.125502	0.628205
GYG1	unassigned	0.0511502	0.357208	-0.0727255	0.628034
HRH1	M20	0.0133867	0.222477	-0.192562	0.628034
PPDPF	M22	0.00479481	0.16548	0.00878645	0.628034
STUB1	unassigned	0.00262213	0.149229	0.105014	0.628034
TMEM205	unassigned	0.00566149	0.169992	0.0874816	0.628034
SHROOM4	unassigned	0.0108843	0.205802	-0.974784	0.628034
GPR68	M20	0.0196075	0.250632	-0.329156	0.627949
AC144831.1	unassigned	0.00293376	0.154601	2.4642	0.627863
COL5A2	M2	0.00768275	0.183123	-0.0481564	0.627863
ITGA1	M10	0.0059116	0.17234	-0.0706763	0.627863
DCTPP1	M17	0.00890585	0.191746	0.0400859	0.627778
LTK	M24	0.00348684	0.157148	0.560805	0.627778
C1orf115	M25	0.0165817	0.240214	0.0937006	0.627692
CHSY1	M20	0.0269669	0.284819	-0.107728	0.627692
FBL	unassigned	0.0053396	0.169463	0.0256045	0.627692
FGD5	M2	0.0174386	0.243379	-0.300424	0.627692
LINC01023	M19	0.00650167	0.174327	0.725949	0.627692
TEX264	M20	0.00674355	0.174327	0.0982237	0.627692
GLDN	M18	0.00226633	0.143159	0.167346	0.627521
IL4R	M6	0.0342672	0.309571	-0.0245742	0.627521
ITGAM	M3	0.0378938	0.322589	-0.115299	0.627521
NDUFS8	M19	0.00654865	0.174327	0.0440389	0.627521
FEZ1	M10	0.0143762	0.228816	-0.245134	0.627436
CNPPD1	M21	0.00594026	0.17234	0.0600482	0.62735
PITX2	unassigned	0.971001	0.992483	0.0418874	0.62735
SLC17A4	M24	0.0126675	0.216298	0.108444	0.62735
FGF7	M20	0.183749	0.571851	-0.0278672	0.627179
FXYD3	M20	0.0189777	0.248807	0.00131613	0.627179
MRPL21	M17	0.00840251	0.189019	0.0622215	0.627179
VIPR1	M20	0.0015151	0.126789	0.0527744	0.627179
LY96	unassigned	0.0392844	0.326634	-0.056147	0.627009
PKIB	M20	0.0118508	0.212369	0.0244628	0.627009
ANKDD1B	unassigned	0.00765914	0.183123	0.730453	0.626838
FOXS1	M20	0.00548745	0.169676	-1.08376	0.626838
MNDA	M5	0.229642	0.619213	-0.0210501	0.626838
RN7SL202P	unassigned	0.00293964	0.154601	-2.37839	0.626838
TSPAN9	M10	0.0278637	0.286627	-0.205998	0.626838
HSD17B10	M28	0.00599558	0.17234	0.0680757	0.626667
IFIT3	M7	0.177056	0.564142	-0.0276228	0.626667
NCBP2-AS2	M17	0.00932523	0.195353	0.142676	0.626667
SLC2A1	M20	0.0218675	0.259976	-0.0188176	0.626667
TMEM171	M22	0.012578	0.215542	0.0610984	0.626667
TXNDC5	M12	0.023346	0.268148	-0.00542264	0.626667
ZNF185	unassigned	0.0453963	0.341698	-0.329353	0.626581
CXCL11	M7	0.32611	0.700019	-0.0157864	0.626496
RGS16	M20	0.0539736	0.362701	-0.126602	0.626496
RPS15	M38	0.00559302	0.169992	0.00554524	0.626496
ATOH8	M10	0.00866416	0.190703	0.551031	0.626325
CAMK2N1	M20	0.0041723	0.160566	0.0292687	0.626325
ZNF267	unassigned	0.0396841	0.327731	-0.150739	0.626325
CD177	M16	0.00648587	0.174327	0.00395892	0.626325
COL15A1	M2	0.0166798	0.240214	-0.0473996	0.626325
SLC25A38	unassigned	0.00452416	0.163551	0.160405	0.626325
ACOT11	M24	0.00792976	0.185841	0.106416	0.626154
AK1	unassigned	0.00498142	0.166714	0.0275722	0.626154
HMGA2	unassigned	0.00254463	0.147739	1.2183	0.626154
NAT8L	unassigned	0.00692019	0.174327	6.96422	0.626154
SLC1A3	unassigned	0.0273615	0.284819	-0.245639	0.626154
USH1C	M20	0.00702167	0.174327	0.0278698	0.626154
C1orf210	M20	0.00685616	0.174327	0.0678334	0.625983
SURF6	unassigned	0.0218811	0.259976	0.170693	0.625983
TMEM92	M11	0.0124724	0.215534	-0.0743308	0.625897
BARX2	M25	0.00697872	0.174327	0.166682	0.625812
CA9	M11	0.0103874	0.203231	-0.415688	0.625812
MXD3	unassigned	0.0290099	0.291088	-0.188957	0.625812
RECQL	unassigned	0.0149421	0.232315	-0.111546	0.625812
RNF149	unassigned	0.0450514	0.34081	-0.0297431	0.625812
RPL28	M38	0.00254876	0.147739	0.00408116	0.625812
SGTB	M14	0.0399673	0.32842	-0.415575	0.625812
ARRDC3	unassigned	0.0246941	0.275505	-0.0573683	0.625641
CACNB3	M6	0.00362358	0.157984	0.177715	0.625641
COQ3	M19	0.0167623	0.240214	0.256387	0.625641
FBXL15	M20	0.00673755	0.174327	0.27395	0.625641
GREB1	M14	0.0180079	0.244604	-1.88534	0.625641
KLHL6	M6	0.0643516	0.390445	-0.0852265	0.625641
XIST	unassigned	0.0197884	0.250988	0.00840698	0.625641
TIMP1	M4	0.108644	0.471271	-0.00189647	0.62547
AKR1B10	M20	0.0104845	0.204834	0.0263057	0.62547
CHST11	M20	0.0482612	0.350185	-0.151432	0.62547
CYHR1	unassigned	0.0127012	0.216398	0.146206	0.62547
DUSP5	M1	0.0434825	0.336886	-0.0292763	0.62547
MMP14	M2	0.0308291	0.299365	-0.0199984	0.62547
RPL31	M38	0.0318035	0.300889	0.00179749	0.62547
SPNS2	unassigned	0.0173807	0.243379	-0.0469522	0.62547
TPST2	unassigned	0.0139593	0.226788	-0.168864	0.62547
GBP2	M7	0.0461451	0.343605	-0.0154013	0.625299
HIST1H2BH	M38	0.0978658	0.452197	0.811294	0.625299
MSANTD3	unassigned	0.0156888	0.232722	-0.266318	0.625299
NDUFB7	M19	0.0107469	0.205802	0.022026	0.625299
PLEKHS1	M11	0.0241487	0.27288	-0.118054	0.625299
QARS	M22	0.0111401	0.207342	0.0164982	0.625299
RAPGEFL1	M20	0.00188636	0.139023	0.049486	0.625299
ADGRG3	M5	0.275789	0.661006	-0.046133	0.625128
IMPDH2	M29	0.00923798	0.195287	0.0335112	0.625128
LDB2	M2	0.011645	0.209739	-0.213705	0.625128
MTND1P23	M23	0.00638402	0.174327	0.00587664	0.625128
VCAN	M2	0.0243234	0.27433	-0.0597915	0.625128
DMRT1	unassigned	0.0339627	0.308612	-15.0043	0.624957
HSD11B2	M20	0.00647067	0.174327	0.00658446	0.624957
MS4A12	M16	0.00612376	0.173119	0.00565551	0.624957
SNHG11	unassigned	0.0101075	0.201479	0.409374	0.624957
TPM4	unassigned	0.0183225	0.245803	-0.00485116	0.624957
TRABD2A	M16	0.0106962	0.205802	0.0440515	0.624957
MESP2	M20	0.00786221	0.184991	2.10372	0.624872
EPB41L4B	M20	0.00422478	0.161187	0.0457134	0.624786
F8A3	unassigned	0.041097	0.330209	0.100828	0.624786
GCKR	unassigned	0.0449764	0.340594	-1.77035	0.624786
MAP1B	M8	0.00578158	0.171007	-0.790884	0.624786
MFNG	M6	0.0341283	0.309229	-0.0975894	0.624786
RNF183	unassigned	0.0114056	0.208205	-0.162863	0.624786
RNF5	M22	0.00784505	0.184833	0.0682923	0.624786
RUNX1	M4	0.0192275	0.248807	-0.115043	0.624786
AC093323.3	unassigned	0.0132703	0.221557	0.293774	0.624615
APLN	M13	0.0369017	0.318852	-0.618203	0.624615
HLA-J	unassigned	0.0351191	0.31372	-0.0596503	0.624615
CLEC4A	M7	0.076706	0.410228	-0.0827128	0.624444
DCXR	M19	0.0101574	0.201528	0.0490521	0.624444
FENDRR	unassigned	0.0316332	0.300753	-0.0497045	0.624444
LINC01055	unassigned	0.00408027	0.159095	3.21229	0.624444
NFKB2	M6	0.0271662	0.284819	-0.0385188	0.624444
RPL35A	M38	0.0166622	0.240214	0.00399446	0.624444
AJAP1	M20	0.00990876	0.199763	-2.10807	0.624188
CHRDL2	M20	0.0795614	0.416249	-0.0440661	0.624103
CLYBL	M20	0.00750626	0.18069	0.2178	0.624103
EIF6	M20	0.00675683	0.174327	0.0231431	0.624103
MAPK11	M3	0.0366272	0.318634	-0.312894	0.624103
TRIM36	unassigned	0.0114111	0.208205	0.228692	0.624103
GCA	unassigned	0.205067	0.59553	-0.0184844	0.623932
HNF1B	M20	0.00870303	0.190703	0.166362	0.623932
MLLT11	M10	0.0163754	0.239292	-0.847407	0.623932
PYGB	M16	0.0124511	0.215534	0.0202299	0.623932
TXN2	M19	0.0213642	0.258895	0.0408608	0.623932
RN7SL690P	unassigned	0.00477242	0.16548	-1.21814	0.623846
ATG4D	M20	0.00936676	0.195501	0.0919145	0.623761
C5orf66-AS1	unassigned	0.00693065	0.174327	0.902872	0.623761
CYC1	M20	0.0174432	0.243379	0.0175064	0.623761
LMF2	unassigned	0.0534875	0.361831	-0.049276	0.623761
RAB17	M20	0.00679539	0.174327	0.107845	0.623761
RNF135	M20	0.00524567	0.168936	0.330306	0.623761
SM245	M18	0.0143904	0.228816	0.0613668	0.623761
USP9Y	unassigned	0.0200441	0.251843	-0.116468	0.623761
ALOX5	M6	0.0111122	0.207226	-0.0348395	0.62359
CAPN13	M20	0.00120337	0.122549	0.13446	0.62359
EVPL	unassigned	0.0084857	0.189365	0.34994	0.62359
LIN7A	unassigned	0.129499	0.508151	-0.575771	0.62359
MIEN1	M19	0.0156012	0.232722	0.0615507	0.62359
NAPRT	M20	0.00975397	0.198242	0.0272908	0.62359
NOS3	M3	0.0147222	0.231295	-0.21317	0.62359
P3H1	M20	0.0140047	0.227109	-0.139906	0.62359
RPL18A	M38	0.00928062	0.195311	0.00298466	0.62359
SLC3A1	M25	0.585458	0.849968	0.0482683	0.62359
SPATS2	M14	0.0191925	0.248807	-0.129959	0.62359
TCEA3	M16	0.00661583	0.174327	0.0252968	0.62359
ADH4	unassigned	0.00558705	0.169992	2.43282	0.623419
DIO3OS	unassigned	0.00430797	0.162612	0.293537	0.623419
EIF3L	unassigned	0.00472916	0.16548	0.0144925	0.623419
GPX8	M4	0.00994983	0.199909	-0.146185	0.623419
SYF2	unassigned	0.00613859	0.173139	0.0887266	0.623419
LAP3	M7	0.046447	0.343605	-0.0122591	0.623248
PDCD4	M20	0.00222444	0.143159	0.00719555	0.623248
RPL34	M38	0.0150132	0.232315	0.00229236	0.623248
ITGAX	M6	0.117351	0.4886	-0.0232895	0.623248
LINC01502	unassigned	0.0205292	0.253275	0.472654	0.623162
AMACR	M20	0.0234027	0.268383	0.0778209	0.623077
CDC7	unassigned	0.0166865	0.240214	-0.318511	0.623077
CHMP4B	M21	0.00960681	0.197949	0.0237079	0.623077
CPZ	M3	0.0183845	0.245803	-0.167689	0.623077
DUSP14	M20	0.00768991	0.183123	-0.407171	0.623077
TSTD1	M20	0.00804045	0.186459	0.0424231	0.623077
WNK3	unassigned	0.0264626	0.282986	-10.6636	0.623077
HOXA11-AS	M16	0.00348963	0.157148	0.132307	0.622991
EXOC3L2	unassigned	0.0175043	0.243379	-0.340215	0.622906
FNDC3B	unassigned	0.011733	0.210897	-0.0540792	0.622906
ITPRIP	M1	0.0423985	0.333566	-0.163666	0.622906
PTPRE	unassigned	0.0494642	0.352589	-0.0768602	0.622906
SLC26A2	M16	0.0605697	0.379773	0.0188557	0.622906
SPANXA2-OT1	unassigned	0.0646644	0.390852	-14.0543	0.622906
TMEM184B	unassigned	0.0642535	0.390383	-0.0679828	0.622906
ZDBF2	unassigned	0.00776594	0.184192	-1.21499	0.622821
EDEM2	unassigned	0.0632192	0.388087	-0.135727	0.622735
AKAP1	M20	0.0097055	0.198075	0.0478676	0.622564
COX7C	M19	0.0229747	0.265534	0.00437303	0.622564
PHACTR1	M6	0.0739981	0.40616	-0.161024	0.622564
VPS51	M20	0.00831786	0.187984	0.0390463	0.622564
AEN	unassigned	0.00773881	0.18404	-0.228024	0.622393
AMY2B	unassigned	0.030926	0.299501	0.206109	0.622393
FBN1	M2	0.0126452	0.216298	-0.0899632	0.622393
GRB10	unassigned	0.0192415	0.248807	-0.185874	0.622393
HIP1	unassigned	0.0333917	0.3055	-0.277868	0.622393
IL11	M4	0.77808	0.928379	-0.00461528	0.622393
IQGAP2	M24	0.00608946	0.172634	0.0741754	0.622393
PTK2B	M6	0.0276557	0.285255	-0.0434421	0.622393
RHEBL1	M6	0.00706747	0.174327	-1.0864	0.622393
SOX18	M20	0.0278694	0.286627	-0.10965	0.622393
FAM129A	unassigned	0.0463501	0.343605	-0.142338	0.622393
ETV5	unassigned	0.0274718	0.284819	-0.459081	0.622308
GUCY1A2	M20	0.00966092	0.198002	-2.79871	0.622308
CDH5	M20	0.020835	0.255449	-0.119158	0.622222
CR1	M6	0.0722304	0.403933	-0.109406	0.622222
DZIP1	M10	0.00965486	0.198002	-0.533001	0.622222
FAM124A	unassigned	0.0292968	0.292512	-1.31223	0.622222
KLHL21	M10	0.0314691	0.300476	-0.251685	0.622222
MYCL	M20	0.0043263	0.162612	0.317056	0.622222
SERPINB5	M11	0.0367643	0.318786	-0.0238853	0.622222
ADAM23	unassigned	0.0343231	0.309571	-0.977302	0.622051
ARHGEF15	unassigned	0.0262725	0.282597	-0.353196	0.622051
CES2	M24	0.00379753	0.157984	0.0158518	0.622051
HK3	M20	0.0702409	0.400313	-0.0696002	0.622051
MMRN1	M10	0.0167204	0.240214	-0.152856	0.622051
PRAC1	M18	0.0161991	0.237707	0.0106427	0.622051
TMEM37	M25	0.0154581	0.232315	0.0401935	0.622051
ARHGAP29	unassigned	0.0232947	0.267837	-0.311068	0.62188
HCG27	unassigned	0.00635136	0.174327	-0.345001	0.62188
NSG1	unassigned	0.0401037	0.32847	-0.199783	0.62188
SEC1P	unassigned	0.0080975	0.186459	2.21126	0.62188
TMSB4X	M38	0.00831081	0.187984	0.000786657	0.62188
HPGDS	unassigned	0.0114774	0.208414	0.280823	0.621795
ANKRD20A2	unassigned	0.00593157	0.17234	3.58718	0.621709
ARID5A	M20	0.04937	0.352589	-0.0595369	0.621709
KLB	unassigned	0.00727221	0.176493	4.51386	0.621709
LCMT1-AS1	unassigned	0.0186761	0.247131	-1.35174	0.621709
LMCD1	M1	0.0169027	0.241248	-0.0847381	0.621709
MARVELD3	M20	0.0109598	0.20619	0.0861625	0.621709
MOSPD3	unassigned	0.0106128	0.205802	0.349235	0.621709
MRPL41	M19	0.00825378	0.187627	0.0734341	0.621709
RN7SL566P	unassigned	0.00977777	0.198249	-1.19279	0.621709
EPHA1	M20	0.0140529	0.227111	0.250796	0.621538
PLEKHG2	M20	0.00929621	0.195353	-0.0669561	0.621538
RPL11	M38	0.0121026	0.21375	0.00263891	0.621538
BTBD11	M6	0.0582524	0.373615	-1.30891	0.621368
DHRS7C	unassigned	0.0266733	0.283853	3.59415	0.621368
DLGAP4-AS1	unassigned	0.00370262	0.157984	-2.12055	0.621368
FAM122C	unassigned	0.0175023	0.243379	-0.689121	0.621368
GCGR	unassigned	0.015017	0.232315	-1.74741	0.621368
HDDC3	M19	0.0368264	0.318787	0.189402	0.621368
LINC01235	M5	0.0516033	0.357755	-0.295534	0.621368
PTPN13	unassigned	0.0130859	0.219814	-0.503313	0.621368
RNF19B	unassigned	0.0806498	0.418441	-0.0284467	0.621368
SUCLG1	M20	0.0129949	0.219355	0.0223062	0.621368
AMOTL2	M8	0.0164621	0.239782	-0.242635	0.621197
HMGCL	M20	0.00870026	0.190703	0.0756564	0.621197
IRF7	M7	0.0392042	0.326514	-0.063304	0.621197
NCF2	M5	0.204373	0.594765	-0.022977	0.621197
PLXNA4	unassigned	0.0058572	0.171853	-3.42305	0.621197
RPS21	M38	0.0191995	0.248807	0.00265065	0.621197
SLC23A2	unassigned	0.023728	0.27003	-0.168013	0.621197
TRIM69	M7	0.0497877	0.353455	-0.0472999	0.621197
ZNF622	M21	0.0154295	0.232315	0.113432	0.621197
ZC2HC1C	M20	0.00903878	0.193201	0.720713	0.621111
EEF1G	M38	0.00797762	0.186225	0.00379695	0.621026
ILDR1	M16	0.00400247	0.158717	0.223078	0.621026
PADI4	unassigned	0.164604	0.549125	-0.140725	0.621026
RPP25L	M20	0.0177098	0.243772	0.147288	0.621026
RPS6	M38	0.0103599	0.203231	0.00205543	0.621026
ZNF358	unassigned	0.00804897	0.186459	0.164151	0.621026
HNF1A	M24	0.00709218	0.174327	0.351845	0.62094
POM121L9P	M20	0.00528706	0.168936	-1.52854	0.620855
RPL36A	M38	0.0140348	0.227111	0.00327353	0.620855
SLCO3A1	M3	0.0235987	0.269335	-0.138701	0.620855
PLA2G12B	M11	0.0407575	0.329121	0.764754	0.620769
ARHGEF17	M10	0.0167805	0.240214	-0.15306	0.620684
CASP4	unassigned	0.053011	0.361163	-0.0237047	0.620684
HIST2H2BF	unassigned	0.0112494	0.20807	-0.902751	0.620684
MARCKSL1	M30	0.0206739	0.254352	0.0185308	0.620684
STON1	unassigned	0.0310696	0.299501	-0.425846	0.620684
CRIP1	unassigned	0.0396079	0.327651	0.00721098	0.620684
ISCA2	unassigned	0.0179667	0.244604	0.154416	0.620684
MAOA	M20	0.00308984	0.155665	0.0204972	0.620684
RYR2	unassigned	0.0982649	0.45281	-0.492358	0.620684
TNFRSF6B	M16	0.0102359	0.202222	-0.00880753	0.620684
GLS	unassigned	0.0274974	0.284819	-0.0337293	0.620598
GPR37	unassigned	0.253659	0.640958	-0.581164	0.620513
MICU3	unassigned	0.0397142	0.327731	-0.79571	0.620513
PTAFR	M7	0.0747477	0.40616	-0.0775203	0.620513
SM242	unassigned	0.0193914	0.249654	0.69071	0.620513
TNFSF14	M20	0.0219077	0.259976	-0.381331	0.620513
FOXD2	M16	0.0109107	0.205885	0.392536	0.620427
AKR7L	M20	0.00351903	0.157148	0.438955	0.620342
EFNA3	M18	0.00469131	0.16548	0.170065	0.620342
NRP2	M20	0.0213608	0.258895	-0.1818	0.620342
PAAF1	unassigned	0.00444947	0.163372	0.366794	0.620342
CSPG4	M8	0.0070095	0.174327	-0.670736	0.620256
MMRN2	M10	0.0260672	0.281827	-0.211163	0.620256
DNAJB5	M8	0.0395891	0.327651	-0.363558	0.620171
ESR1	unassigned	0.0418551	0.331674	-1.29674	0.620171
H19	M2	0.00374705	0.157984	-0.128885	0.620171
HEG1	M10	0.00962971	0.198002	-0.0914248	0.620171
HP	M13	0.0865343	0.431548	-0.275264	0.620171
UGT1A1	M25	0.22216	0.613217	0.238291	0.620171
BZW2	M19	0.0203513	0.252935	0.0637002	0.620171
ANKRD36C	unassigned	0.0315194	0.300476	-0.170051	0.62
BASP1	M6	0.161435	0.54532	-0.0216422	0.62
DCTN3	unassigned	0.00994913	0.199909	0.0970734	0.62
SPATA2	M20	0.00507729	0.166808	0.318284	0.62
TENM4	unassigned	0.0223259	0.26214	-0.665762	0.62
TJP3	M20	0.0149914	0.232315	0.0250581	0.62
TMEM120A	M25	0.00414751	0.159958	0.0762357	0.62
TNFAIP6	M1	0.593152	0.854576	-0.0159716	0.62
F12	M20	0.0192369	0.248807	0.353566	0.619829
EPN2	unassigned	0.0482458	0.350185	-0.121725	0.619829
LINC01106	M24	0.0052691	0.168936	0.175	0.619829
RPS9	M38	0.0121359	0.213807	0.00316198	0.619829
STAT4	unassigned	0.0515061	0.35736	-0.203723	0.619829
EXOSC5	unassigned	0.00550404	0.169676	0.319273	0.619658
SMAD3	unassigned	0.0139002	0.226035	-0.0926839	0.619658
TXN	M17	0.0218375	0.259976	0.00547939	0.619658
B3GALT1	unassigned	0.0180618	0.244604	0.27377	0.619487
BTF3	M38	0.0124886	0.215534	0.00717682	0.619487
CCL15	M20	0.0229325	0.26551	0.0484165	0.619487
CPNE5	M6	0.0398507	0.328222	-0.063136	0.619487
ENDOG	M20	0.0197689	0.250988	0.137029	0.619487
MIR4300HG	unassigned	0.00438731	0.162968	-2.55319	0.619487
ODF3B	unassigned	0.017662	0.243656	-0.0524751	0.619487
SFRP2	M8	0.0958447	0.448069	-0.121929	0.619487
TRPC4	unassigned	0.0270745	0.284819	-1.04023	0.619487
XKR6	M6	0.0147925	0.231831	-0.611657	0.619402
BCKDHA	unassigned	0.00406516	0.158855	0.184942	0.619402
GABRG2	unassigned	0.00657043	0.174327	-17.2787	0.619402
AC024995.1	M38	0.0513313	0.357208	-0.134457	0.619316
ANXA11	M22	0.00497856	0.166714	0.0162852	0.619316
DUSP23	M19	0.0130541	0.219726	0.0951594	0.619316
MRPL15	M19	0.0178251	0.244303	0.0680104	0.619316
PRDX5	M22	0.0115715	0.209053	0.00737154	0.619316
TMSB15A	unassigned	0.0167162	0.240214	-1.04882	0.619316
VIP	unassigned	0.00549121	0.169676	-0.138374	0.619316
VNN3	M20	0.18242	0.569975	-0.241115	0.619316
ZNF385D	M20	0.0389599	0.326032	-0.430141	0.619316
C5orf63	unassigned	0.0136196	0.223564	0.357839	0.619316
CD38	M6	0.0202776	0.252935	-0.0698614	0.619145
GALNT2	unassigned	0.0337236	0.307288	-0.0385146	0.619145
GJA1	unassigned	0.0293022	0.292512	-0.0333324	0.619145
LYVE1	M8	0.0853712	0.428814	-0.149584	0.619145
MECR	unassigned	0.0194381	0.250074	0.220787	0.619145
MT-CYB	M23	0.00966975	0.198002	0.000208135	0.619145
PDCD6IPP2	unassigned	0.0102723	0.202715	-0.342314	0.619145
TBC1D10A	unassigned	0.00900508	0.192713	0.212765	0.619145
C6orf223	unassigned	0.00867551	0.190703	-0.219515	0.61906
LINC01127	unassigned	0.098795	0.454362	-1.6698	0.61906
KNG1	unassigned	0.0328794	0.304154	0.66133	0.618974
TFE3	M2	0.0921351	0.442014	-0.0840412	0.618974
EIF4EBP1	M19	0.00924836	0.195287	0.0960243	0.618974
ESAM	M10	0.0451678	0.341278	-0.0993116	0.618974
RASSF8-AS1	M20	0.0403484	0.32847	-0.730984	0.618974
SLC22A18AS	M16	0.0136299	0.223564	0.0841689	0.618974
TMEM108	unassigned	0.00727044	0.176493	-1.02346	0.618974
MNX1-AS2	M20	0.00316115	0.15634	0.691384	0.618889
MT-TF	M37	0.017246	0.243082	0.0210343	0.618889
FMNL1	M6	0.131408	0.511902	-0.0239126	0.618803
LDHC	unassigned	0.012099	0.21375	1.18849	0.618803
N4BP1	M38	0.0363804	0.318634	-0.0732755	0.618803
SLC26A7	unassigned	0.00667581	0.174327	3.66356	0.618803
ASPHD2	unassigned	0.0746339	0.40616	-0.251418	0.618632
CFL2	M8	0.0070787	0.174327	-0.172809	0.618632
HTRA1	M2	0.0186855	0.247131	-0.0594093	0.618632
PLA2G4E-AS1	unassigned	0.00948721	0.196627	-9.91051	0.618632
RNF167	unassigned	0.00755687	0.181662	0.0621596	0.618632
SLC39A6	M20	0.0361582	0.3182	-0.121455	0.618632
SURF1	unassigned	0.0151768	0.232315	0.101114	0.618632
TGFBR1	M20	0.0203344	0.252935	-0.123732	0.618632
GFPT2	M1	0.292403	0.674646	-0.101446	0.618462
GJB1	M20	0.00872478	0.190703	0.0770669	0.618462
LDLRAD4	unassigned	0.0162271	0.237725	-0.137674	0.618462
NDUFA12	M19	0.0137363	0.224397	0.0312343	0.618462
PDXP	M24	0.0101727	0.201528	0.302638	0.618462
RPL29P25	unassigned	0.0159628	0.234823	-7.00703	0.618462
SLC6A6	M7	0.0412977	0.330403	-0.080509	0.618462
ADAMTS14	M4	0.00840628	0.189019	-0.384551	0.618462
FAM161B	unassigned	0.0036913	0.157984	1.00097	0.618462
TREML2	M6	0.388754	0.745571	-0.130154	0.618462
ACSL4	M5	0.240793	0.630195	-0.0160411	0.618291
B3GALT5-AS1	M18	0.00521996	0.168936	0.0581029	0.618291
COMMD9	unassigned	0.00877555	0.190793	0.104941	0.618291
EFNA4	M20	0.0173665	0.243379	0.179459	0.618291
HOXB2	unassigned	0.0232204	0.267154	-0.268035	0.618291
LAMA5	M10	0.0309112	0.299501	-0.043987	0.618291
NDUFA13	M19	0.00856642	0.190447	0.0182494	0.618291
NFE2L3	unassigned	0.0575179	0.372147	-0.0677497	0.618291
SERPINA5	M6	0.262266	0.648528	-0.258575	0.618291
TM4SF5	M24	0.0162149	0.237725	0.174372	0.618291
FRAT2	M20	0.00629975	0.174327	0.156786	0.61812
IDO1	M7	0.309786	0.687419	-0.00317105	0.61812
MPC2	M19	0.0338495	0.308119	0.0212558	0.61812
MRPL23	M10	0.0119654	0.21375	0.0423706	0.61812
PIGZ	M16	0.00376044	0.157984	0.0695727	0.61812
AP005901.1	unassigned	0.0280754	0.287228	-0.495222	0.617949
DEGS1	M20	0.0446803	0.339765	-0.0645511	0.617949
GBP5	M7	0.114112	0.482209	-0.0218552	0.617949
HOMER2	unassigned	0.00780258	0.184322	-1.0345	0.617949
KBTBD11	M24	0.00612812	0.173119	0.250137	0.617949
PTPN1	M6	0.0906212	0.440348	-0.0484834	0.617949
SLC25A23	M16	0.00543285	0.16952	0.0456428	0.617949
SLC9A1	M24	0.00975658	0.198242	0.0724177	0.617949
SOWAHA	M25	0.00505584	0.16672	0.221658	0.617949
TEAD4	unassigned	0.0244299	0.274369	-0.179145	0.617949
CRYBA2	M18	0.0469498	0.345187	0.241705	0.617778
FHL2	unassigned	0.0290719	0.291393	-0.0111393	0.617778
LTBP2	M10	0.0128742	0.21794	-0.14995	0.617778
MANBAL	unassigned	0.0151802	0.232315	0.10777	0.617778
NEU4	M16	0.0227414	0.265082	0.0393569	0.617778
SDC2	unassigned	0.0758339	0.408533	-0.0447264	0.617778
SLC25A37	unassigned	0.0405647	0.32847	-0.0427927	0.617778
SMIM22	M20	0.0153049	0.232315	0.00810881	0.617778
ACAT1	M16	0.00656314	0.174327	0.0548001	0.617607
BTNL8	M24	0.00826744	0.187627	0.041675	0.617607
IL23A	M6	0.068868	0.398751	-0.0911254	0.617607
PLOD1	M2	0.060529	0.379773	-0.0390875	0.617607
PYGO1	M10	0.0202614	0.252935	-1.57151	0.617607
RPL27	M38	0.041508	0.330492	0.002532	0.617607
SMIM10	M8	0.00683405	0.174327	-0.84146	0.617607
STAT1	M7	0.0654205	0.392703	-0.00749489	0.617607
TMEM98	M20	0.00382745	0.158651	0.0390392	0.617607
WDR83OS	M28	0.0101895	0.20153	0.042129	0.617607
AGR3	M19	0.0476265	0.34797	0.00652743	0.617436
B3GNT8	M24	0.0171799	0.243082	0.137239	0.617436
CHKA	M20	0.0108927	0.205802	0.114066	0.617436
CST7	M6	0.0386879	0.325136	-0.0500024	0.617436
DERL3	M12	0.00934902	0.195501	-0.0104834	0.617436
FADS2	M3	0.0284045	0.288668	-0.0188356	0.617436
MINOS1	M17	0.0135759	0.223564	0.017274	0.617436
RAB25	M20	0.0228525	0.26551	0.0153306	0.617436
RPL7	M38	0.0150791	0.232315	0.00289405	0.617436
SLC37A4	M25	0.0199615	0.25165	0.0841058	0.617436
SRGN	M20	0.238063	0.627255	-0.00278262	0.617436
TMEM72	M16	0.00322137	0.15634	0.249916	0.617436
UQCR11	M19	0.0495684	0.352806	0.0099788	0.617436
ZDHHC1	unassigned	0.00813135	0.186459	0.389593	0.617436
GAS1	M20	0.308595	0.686516	-0.0793757	0.61735
FRG1CP	unassigned	0.0113593	0.208205	-0.117359	0.617265
HMGN1P3	M10	0.0678896	0.396653	-0.904053	0.617265
TSKU	M24	0.0172505	0.243082	0.132435	0.617265
C4BPA	unassigned	0.00843585	0.189365	-0.0344028	0.617094
CCDC71L	M1	0.0837973	0.425511	-0.0325065	0.617094
CHST3	M8	0.0111008	0.207226	-0.502676	0.617094
DPY19L1	unassigned	0.0261162	0.28187	-0.0789293	0.617094
MAFF	M26	0.0257411	0.280628	-0.0776127	0.617094
RAVER2	M20	0.00434928	0.162786	0.110848	0.617094
RPL37	M38	0.0125022	0.215534	0.00270911	0.617094
RPS20	M38	0.0180485	0.244604	0.00308184	0.617094
STMN2	M6	0.00454903	0.163551	0.113343	0.617094
WNT2B	M14	0.0184801	0.245953	-0.311421	0.617094
B4GALT1-AS1	unassigned	0.016895	0.241248	0.601926	0.616923
NRARP	M20	0.0250902	0.277658	0.0293302	0.616923
OLFM1	M20	0.25626	0.6435	-0.0376871	0.616923
RPS7	M38	0.0234484	0.268438	0.00446492	0.616923
SEC11C	M12	0.01251	0.215534	-0.0133437	0.616923
TNFRSF12A	unassigned	0.0453199	0.341676	-0.0344289	0.616923
CYSTM1	M20	0.0100924	0.201404	0.0166466	0.616752
KLK15	M16	0.00661614	0.174327	0.419878	0.616752
RPS10	M38	0.00976627	0.198242	0.00422174	0.616752
SUMO3	unassigned	0.0107538	0.205802	0.0696212	0.616752
TARSL2	unassigned	0.027215	0.284819	-0.377625	0.616752
TMEM141	M20	0.025499	0.279764	0.012796	0.616752
MAP2K5	unassigned	0.00504925	0.16672	0.299458	0.616752
ACTN1	M10	0.030006	0.29509	-0.0228165	0.616581
CSMD2	unassigned	0.0463227	0.343605	-2.12312	0.616581
DMAP1	unassigned	0.0152191	0.232315	0.14012	0.616581
FGF12	unassigned	0.0255977	0.2805	-2.3654	0.616581
HHLA1	unassigned	0.00595701	0.17234	0.743695	0.616581
IFT52	unassigned	0.00992508	0.199865	0.235174	0.616581
RAB9A	M26	0.0215799	0.25948	0.100578	0.616581
SYT11	M10	0.0449192	0.340415	-0.27702	0.616581
CCDC94	unassigned	0.0122562	0.214527	0.279218	0.61641
SERPINB9	M6	0.0851141	0.42825	-0.0557824	0.61641
ARL10	unassigned	0.0129053	0.218259	-0.481081	0.61641
CLEC14A	M10	0.0507074	0.35656	-0.195635	0.61641
MT-ND3	M23	0.00716913	0.175353	0.000173424	0.61641
PDZD2	M14	0.0181604	0.245055	-0.742237	0.61641
RAB31	M3	0.0281449	0.28746	-0.0561697	0.61641
RIT1	unassigned	0.00973496	0.198242	-0.178928	0.61641
TOR3A	M6	0.0320532	0.301414	-0.0842128	0.61641
C15orf48	M20	0.0299882	0.29509	0.00232126	0.616239
CCL3	M1	0.947512	0.985686	0.000475895	0.616239
CDK2	unassigned	0.035834	0.316838	-0.0838724	0.616239
MRPS18A	M20	0.0134568	0.222911	0.0696368	0.616239
RBMS1	M3	0.0296021	0.293719	-0.0769406	0.616239
PGAP2	M20	0.00638125	0.174327	0.194014	0.616239
DGCR6L	M38	0.0294477	0.293286	0.150015	0.616068
HSD17B11	M24	0.00720823	0.175661	0.0179596	0.616068
HSP90B1	unassigned	0.0378856	0.322589	-0.00244438	0.616068
LIMS1	M3	0.0413517	0.330403	-0.0618207	0.615897
NOD2	M20	0.079849	0.416657	-0.382155	0.615897
PYCARD	M19	0.00779073	0.184287	0.06619	0.615897
SERPINB8	unassigned	0.0486549	0.35146	-0.0687555	0.615897
ADGRE2	unassigned	0.164536	0.549125	-0.0581347	0.615897
EAF2	unassigned	0.0141121	0.227111	-0.102342	0.615897
RNF125	unassigned	0.0116361	0.209739	0.344104	0.615897
RPLP0	M38	0.00946319	0.196358	0.00276289	0.615897
TFAP2C	M2	0.0140644	0.227111	-1.02639	0.615897
C8orf88	M8	0.0167697	0.240214	-1.00711	0.615726
CFLAR	M12	0.0229383	0.26551	-0.0243363	0.615726
CKLF	M28	0.0138884	0.226035	-0.0475132	0.615726
CLDND1	unassigned	0.016514	0.240214	-0.0577936	0.615726
CST3	unassigned	0.00602853	0.17234	0.00508756	0.615726
MAP1LC3C	unassigned	0.0166898	0.240214	-2.58158	0.615726
NLRC4	M5	0.106955	0.468862	-0.360535	0.615726
PRKAG2-AS1	unassigned	0.00861312	0.190703	0.478612	0.615726
PRKCZ	M20	0.00678542	0.174327	0.156573	0.615726
CD70	M6	0.392155	0.746957	-0.210707	0.615556
HDC	M10	0.00265099	0.149781	0.166145	0.615556
IMMP2L	unassigned	0.0275032	0.284819	0.282671	0.615556
SYT8	unassigned	0.0215108	0.25948	0.94664	0.615556
THSD4	M20	0.0108374	0.205802	0.244001	0.615556
ADGRG6	unassigned	0.0648607	0.391355	-0.069636	0.61547
CTSB	M7	0.0355758	0.315418	-0.0020615	0.615385
CYYR1	M20	0.0454212	0.341738	-0.206882	0.615385
DLGAP1	unassigned	0.0158648	0.234548	-2.84072	0.615385
DNAAF1	M1	0.67488	0.887309	-0.0328861	0.615385
PARP14	M7	0.0526018	0.360042	-0.0389677	0.615385
SEMA4B	M20	0.0299225	0.29509	-0.0202861	0.615385
SNX24	unassigned	0.0154884	0.232315	0.223797	0.615385
ZNF317	unassigned	0.0115053	0.208654	0.279663	0.615385
FHL5	M9	0.0181604	0.245055	-0.797918	0.615299
AMFR	unassigned	0.0130964	0.219814	0.0795261	0.615214
CAPN6	unassigned	0.0101738	0.201528	-0.384293	0.615214
IL1R1	M1	0.018374	0.245803	-0.0377668	0.615214
IRF1	M7	0.0917027	0.441887	-0.00680964	0.615214
MRPS9	M16	0.0278993	0.286768	0.10644	0.615214
NHLRC1	unassigned	0.00908371	0.193928	0.79927	0.615214
RPL7A	M38	0.00847954	0.189365	0.00389479	0.615214
SPP1	M4	0.544793	0.827357	0.0043551	0.615214
CPTP	M20	0.0149278	0.232315	0.127824	0.615043
DGAT1	M25	0.014526	0.229234	0.0209419	0.615043
GNB4	M20	0.023729	0.27003	-0.190323	0.615043
NPC1	unassigned	0.019357	0.249392	-0.0789775	0.615043
RELT	M6	0.0713447	0.403153	-0.160192	0.615043
SWAP70	M20	0.0640321	0.389973	-0.0616772	0.615043
ANKRD36BP2	unassigned	0.0164145	0.239482	-0.0432175	0.615043
ANXA5	unassigned	0.0517398	0.357879	-0.00952199	0.615043
EEF1A1	unassigned	0.0248412	0.276306	0.000639119	0.615043
PRAC2	M18	0.010635	0.205802	0.156272	0.615043
RHBDL1	unassigned	0.00449644	0.163551	1.29757	0.615043
STX2	M10	0.0334652	0.305562	-0.283712	0.615043
AC073130.1	unassigned	0.0802481	0.417399	-0.584748	0.614872
CBFA2T3	M6	0.0410075	0.329949	-0.185614	0.614872
GSTP1	unassigned	0.00927862	0.195311	0.00993162	0.614872
NOSIP	unassigned	0.00718111	0.175353	0.0946398	0.614872
NXPE4	M16	0.0088883	0.191674	0.0142714	0.614872
C9orf47	M9	0.0279887	0.287123	-6.51587	0.614786
AP002495.1	unassigned	0.0513651	0.357208	-0.364029	0.614701
CCDC183	M16	0.0103901	0.203231	0.29694	0.614701
IL21R	M6	0.0919988	0.441887	-0.0975403	0.614701
PRUNE2	unassigned	0.0263228	0.282597	-0.105759	0.614701
RGS5	M10	0.254377	0.64133	-0.00604431	0.614701
SPTSSB	unassigned	0.0586892	0.375284	0.818317	0.614701
CEP128	M20	0.0160771	0.236308	-0.221502	0.614615
ADORA3	unassigned	0.0547399	0.365365	0.280133	0.61453
CHI3L2	M6	0.0871109	0.432602	-0.0271815	0.61453
CLIC3	unassigned	0.0339669	0.308612	0.263589	0.61453
FBXL6	M20	0.0667519	0.39488	0.0971756	0.61453
RASSF8	unassigned	0.0340941	0.309077	-0.392384	0.61453
TSTD3	unassigned	0.00365772	0.157984	1.63194	0.61453
PANX1	M4	0.0394816	0.327651	-0.13251	0.614444
BMPR2	M17	0.0216008	0.25948	-0.148153	0.614359
C21orf2	unassigned	0.01447	0.229003	0.148481	0.614359
FBXO10	unassigned	0.0726988	0.404215	-0.326422	0.614359
GNAI1	unassigned	0.0731308	0.404215	-0.121547	0.614359
OAS3	unassigned	0.0487367	0.35149	-0.0519252	0.614359
REG1B	M11	0.06943	0.399403	-0.00278691	0.614359
RNF144B	M20	0.0459487	0.342511	-0.245672	0.614359
UBE2E1	unassigned	0.0144324	0.228816	0.0472533	0.614359
LINC00974	unassigned	0.0888898	0.43684	1.5285	0.614274
BATF3	unassigned	0.0271341	0.284819	-0.197272	0.614188
ERG	M20	0.0324022	0.302716	-0.291034	0.614188
SSNA1	M19	0.0167931	0.240214	0.0852144	0.614188
CEP135	M20	0.0218467	0.259976	-0.337282	0.614188
MAD2L1BP	M17	0.0153348	0.232315	0.130979	0.614188
NDUFS6	M19	0.0229347	0.26551	0.0459092	0.614188
NENF	M38	0.0167145	0.240214	0.0797067	0.614188
PAQR8	M24	0.0187001	0.247131	0.041285	0.614188
RBKS	M25	0.00865577	0.190703	0.591288	0.614188
ZNF205	unassigned	0.0151295	0.232315	0.474714	0.614188
ERN2	M20	0.0175261	0.243379	0.0255867	0.614017
FAM47E	unassigned	0.0132752	0.221557	0.582007	0.614017
HDDC2	M38	0.0284741	0.288827	0.0759084	0.614017
IGFBP5	M10	0.215292	0.607425	-0.00457344	0.614017
RPS12	M38	0.00509296	0.167013	0.00259213	0.614017
TLR1	unassigned	0.100119	0.457196	-0.0768856	0.614017
AMIGO2	M8	0.0187623	0.247481	-0.494914	0.613846
ANKRD20A4	unassigned	0.00469142	0.16548	2.90349	0.613846
ARV1	M3	0.0190496	0.248807	0.106091	0.613846
CEMIP	unassigned	0.243779	0.63359	-0.0195485	0.613846
CYCS	M20	0.039906	0.32842	0.007993	0.613846
MMP3	M5	0.112907	0.480696	-0.00238504	0.613846
NUDT18	unassigned	0.0418128	0.331674	0.381817	0.613846
PCTP	M20	0.0117282	0.210897	0.127403	0.613846
MRPS2	M29	0.0404746	0.32847	0.0793484	0.613761
AOC1	M20	0.0123053	0.214527	0.00865836	0.613675
FAM126A	unassigned	0.0562855	0.369911	-0.16034	0.613675
HSPA1B	unassigned	0.0275598	0.284819	0.0219117	0.613675
KRT7	unassigned	0.0993593	0.455487	-0.0415103	0.613675
LINC01133	M24	0.0267018	0.283853	0.0629645	0.613675
KCNJ16	unassigned	0.0464073	0.343605	1.67069	0.61359
AGAP2-AS1	unassigned	0.0177837	0.244303	-0.697902	0.613504
CHRM3	unassigned	0.0373903	0.321075	-0.292156	0.613504
CHRNB1	unassigned	0.0202531	0.252935	0.519483	0.613504
DNAJC1	unassigned	0.139483	0.521795	-0.0691904	0.613504
PECAM1	M2	0.0310128	0.299501	-0.0193468	0.613504
TNFAIP8	M6	0.0749388	0.406204	-0.038285	0.613504
TPST1	M20	0.0549892	0.365672	-0.230109	0.613504
UNC5CL	M11	0.030628	0.297901	-0.105146	0.613504
C22orf34	M6	0.0168032	0.240214	-0.990767	0.613419
C2CD2	unassigned	0.0151589	0.232315	-0.209156	0.613333
TMPRSS13	unassigned	0.0445511	0.339307	-0.946091	0.613333
ALPI	M11	0.0122775	0.214527	0.285606	0.613333
BVES	M36	0.0172423	0.243082	-1.71518	0.613333
CCNG2	unassigned	0.0333797	0.3055	-0.0356348	0.613333
CDH8	unassigned	0.034239	0.309571	-2.19761	0.613333
FUNDC1	unassigned	0.0107942	0.205802	0.320372	0.613333
KAZALD1	M20	0.0188392	0.248096	0.147334	0.613333
LSM4	M19	0.0286623	0.290019	0.031683	0.613333
SLC25A5	M17	0.0156464	0.232722	0.00488976	0.613333
WNT9B	unassigned	0.00876015	0.190703	-11.7661	0.613333
ZNF281	M20	0.0348361	0.312451	-0.277004	0.613333
HBD	unassigned	0.0378295	0.322589	-0.974321	0.613248
AMN	M20	0.0219852	0.260373	0.0210245	0.613162
BOC	M10	0.0215305	0.25948	-0.222945	0.613162
CCS	unassigned	0.0250719	0.277658	0.0832065	0.613162
FAM89A	unassigned	0.155448	0.539121	-0.218555	0.613162
HRASLS2	M25	0.0190654	0.248807	0.0457335	0.613162
PLA2G4E	unassigned	0.0436798	0.337364	-0.9145	0.613162
PMF1	unassigned	0.0142215	0.227733	0.123005	0.613162
SLC16A6	unassigned	0.103852	0.463373	-0.586721	0.613162
TINCR	M14	0.0626557	0.3865	1.21259	0.613162
TNC	M20	0.129661	0.508583	-0.0110873	0.613162
ZNHIT1	M19	0.0136663	0.223667	0.0652288	0.613162
ANTXR1	M10	0.0293707	0.292734	-0.0682649	0.612991
C19orf12	unassigned	0.039789	0.327866	-0.186928	0.612991
FUT11	M3	0.027601	0.285023	-0.156688	0.612991
IGSF6	unassigned	0.0308574	0.299475	-0.0684743	0.612991
LBH	M6	0.0655301	0.39276	-0.039061	0.612991
LRRTM2	unassigned	0.023453	0.268438	-2.35905	0.612991
MIR4435-2HG	M38	0.0136057	0.223564	-0.0466672	0.612991
OAS2	M7	0.045735	0.342295	-0.0524592	0.612991
OSR1	M13	0.00734604	0.177556	0.539086	0.612991
RASIP1	M10	0.0368364	0.318787	-0.376204	0.612991
SGIP1	M19	0.0303292	0.296559	-0.147059	0.612991
TRAPPC5	M19	0.00646509	0.174327	0.0534509	0.612991
ACAA2	M20	0.0447976	0.340094	0.0120153	0.612821
AL365181.2	M24	0.053513	0.361831	3.76149	0.612821
CALML4	M20	0.0385634	0.324705	0.0117543	0.612821
CLRN3	M20	0.0323546	0.302716	0.0215685	0.61265
ENDOD1	unassigned	0.00634783	0.174327	0.0767252	0.61265
EPDR1	unassigned	0.0395738	0.327651	-0.273862	0.61265
NDUFC2	M19	0.0125545	0.215542	0.0251506	0.61265
RBBP8NL	M24	0.0142508	0.227733	0.8948	0.61265
RPL23AP32	M10	0.0475943	0.347907	-4.71739	0.61265
SLC27A4	M24	0.0240001	0.272416	0.132268	0.61265
TTR	M20	0.0134095	0.222542	1.02402	0.61265
CAMSAP2	M10	0.016388	0.239292	-0.344703	0.612479
CLEC7A	unassigned	0.0650497	0.391588	-0.0723047	0.612479
CYP27B1	unassigned	0.0930679	0.443173	-0.308761	0.612479
GSS	M20	0.0280811	0.287228	0.0570126	0.612479
MPP6	unassigned	0.0156442	0.232722	-0.61576	0.612479
RPL17	M38	0.0243899	0.274369	0.00285069	0.612479
RRM2	M34	0.0272178	0.284819	-0.0225747	0.612479
SMIM7	M19	0.00997366	0.199955	0.0851611	0.612479
TRHDE	unassigned	0.0472741	0.346566	1.19088	0.612479
ZNF503-AS1	unassigned	0.0268259	0.284811	0.428167	0.612393
DDX19B	unassigned	0.00776515	0.184192	0.188332	0.612308
FLYWCH2	unassigned	0.0155456	0.232315	0.183965	0.612308
KLHDC2	unassigned	0.00665932	0.174327	0.0748314	0.612308
LINC00920	unassigned	0.00275148	0.152068	-1.02987	0.612308
RPL35	M38	0.0626078	0.386339	0.00258426	0.612308
SPIRE2	M20	0.019239	0.248807	0.0725343	0.612308
MOBP	unassigned	0.0106448	0.205802	4.76506	0.612222
C1QTNF9	unassigned	0.00538931	0.16952	2.61655	0.612137
CA7	M16	0.0133357	0.222149	0.0328193	0.612137
EMCN	M20	0.0433985	0.336509	-0.194836	0.612137
FGF2	unassigned	0.316978	0.692315	-0.174952	0.612137
LGR6	unassigned	0.0111632	0.207342	1.00074	0.612137
SERPINA3	M20	0.0207275	0.254658	-0.0262768	0.612137
SOX7	M20	0.0317695	0.300889	-0.842861	0.612137
PCAT19	M20	0.0445559	0.339307	-0.427979	0.612051
POLR2J4	unassigned	0.0331153	0.30456	0.336817	0.612051
DKK3	M10	0.0311267	0.299501	-0.0450169	0.611966
FAM157C	unassigned	0.159557	0.542957	-0.0926396	0.611966
IQSEC1	M3	0.0673429	0.395549	-0.0782824	0.611966
ORAI2	M6	0.0625094	0.386278	-0.0746461	0.611966
MRPL12	M19	0.0418528	0.331674	0.0301778	0.611966
PLPPR2	M2	0.195591	0.586741	-0.16672	0.61188
GABARAP	M38	0.0179541	0.244604	0.0101069	0.611795
NTPCR	M20	0.0109933	0.206572	0.0771935	0.611795
PI4KAP1	unassigned	0.0388696	0.32573	0.0696398	0.611795
AEBP1	M10	0.0231236	0.266789	-0.0270921	0.611624
CAPNS1	M21	0.00957834	0.197592	0.0060201	0.611624
CSRP2	M20	0.0493492	0.352589	-0.0588378	0.611624
DAPP1	M6	0.00678416	0.174327	-0.101522	0.611624
ITPKC	unassigned	0.0453306	0.341676	-0.127761	0.611624
KIAA1324L	unassigned	0.00944582	0.196227	0.215549	0.611624
KL	unassigned	0.0262191	0.282424	-1.74851	0.611624
MSLN	unassigned	0.0231625	0.267008	0.0965313	0.611624
MSRB2	M20	0.024733	0.275505	0.10562	0.611624
NDUFB8	M19	0.0232074	0.267154	0.0193816	0.611624
NLGN4Y	unassigned	0.00684534	0.174327	-0.676699	0.611624
PRKY	unassigned	0.0601463	0.378443	-0.0828112	0.611624
SLC22A5	M24	0.0134694	0.222911	0.135273	0.611624
SLC25A20	M24	0.0606181	0.379875	0.0721735	0.611624
SPSB3	unassigned	0.0131164	0.219941	0.127768	0.611624
ACKR3	M1	0.0948717	0.446931	-0.0471352	0.611453
DRD4	unassigned	0.0155353	0.232315	1.57309	0.611453
GLYCTK	M25	0.0245705	0.275019	0.13989	0.611453
HSPB1	unassigned	0.0150731	0.232315	0.0137252	0.611453
NDUFS4	M19	0.0290092	0.291088	0.0344385	0.611453
RPL41	M38	0.0548193	0.365421	0.000647642	0.611453
UBTD1	M4	0.1011	0.458692	-0.334183	0.611453
ACOT2	unassigned	0.0166016	0.240214	0.128191	0.611282
ATP2B4	M8	0.0244351	0.274369	-0.103986	0.611282
ATP6V0D1	M22	0.0147452	0.231295	0.0224793	0.611282
DMD	unassigned	0.0302016	0.296365	-0.318236	0.611282
EHD1	M6	0.226509	0.617642	-0.0209661	0.611282
ERLEC1	unassigned	0.0436167	0.33719	-0.0327674	0.611282
FANK1	M20	0.0122822	0.214527	0.352791	0.611282
GHET1	unassigned	0.028853	0.291007	-1.14459	0.611282
ICAM5	unassigned	0.0723508	0.404021	-1.52647	0.611282
KIAA0930	M3	0.050582	0.356384	-0.0715256	0.611282
LINC01588	unassigned	0.0310558	0.299501	0.273391	0.611282
NMRAL1	unassigned	0.0108233	0.205802	0.121257	0.611282
NR2F6	M20	0.0171961	0.243082	0.0410569	0.611282
ORMDL3	unassigned	0.0272069	0.284819	0.0715177	0.611282
RPL10A	M38	0.00812641	0.186459	0.00429082	0.611282
TMEM204	M10	0.0107942	0.205802	-0.232933	0.611282
ARF4-AS1	unassigned	0.0159437	0.234823	-1.02414	0.611197
AKAP2	M3	0.0381887	0.323702	-0.0485049	0.611111
AVPR1A	M9	0.0150623	0.232315	-1.689	0.611111
C19orf66	unassigned	0.0239179	0.27183	-0.111678	0.611111
COX7B	M19	0.0510567	0.357071	0.0102841	0.611111
HDX	unassigned	0.0375654	0.322104	-1.43714	0.611111
IL7	unassigned	0.0263923	0.282715	-0.196329	0.611111
LINC01082	unassigned	0.0128534	0.21794	0.121566	0.611111
RGS19	M6	0.182349	0.569885	-0.0432152	0.611111
SST	unassigned	0.092788	0.442877	0.00954255	0.611111
TRIM39	unassigned	0.0824721	0.422048	-0.239379	0.611111
CREM	M1	0.0600033	0.378443	-0.070099	0.611111
NUGGC	unassigned	0.1172	0.488257	-0.212118	0.611026
IL7R	M6	0.0323684	0.302716	-0.0255115	0.61094
MANEA	unassigned	0.0329673	0.304154	-0.144771	0.61094
TMEM110-MUSTN1	unassigned	0.00654035	0.174327	-0.83674	0.61094
CHN2	unassigned	0.00377442	0.157984	0.257006	0.610769
CLRN1-AS1	unassigned	0.0186778	0.247131	-5.85881	0.610769
CSF2RB	M6	0.147461	0.531436	-0.0315319	0.610769
CWH43	M16	0.00704482	0.174327	0.129313	0.610769
ELOVL5	M6	0.0366416	0.318634	-0.0447702	0.610769
GSTM4	unassigned	0.00875248	0.190703	0.0765097	0.610769
HOXA13	M16	0.0106079	0.205802	0.149395	0.610769
LRPPRC	M20	0.0350479	0.313716	0.0468487	0.610769
PEX11B	unassigned	0.018423	0.245803	0.140127	0.610769
SRF	M37	0.0474532	0.347161	-0.108792	0.610769
CCDC88A	M20	0.052431	0.359937	-0.206017	0.610598
DHRS4	M22	0.0324597	0.302716	0.083749	0.610598
FMO4	unassigned	0.0135212	0.223351	0.423801	0.610598
MAP7D1	M10	0.102119	0.460171	-0.0499624	0.610598
RPL22	M38	0.017809	0.244303	0.00863194	0.610598
RPL7P8	unassigned	0.0499095	0.354178	6.58902	0.610598
STAT2	unassigned	0.0312467	0.299501	-0.0244437	0.610598
COL18A1	M2	0.0559348	0.368684	-0.0214097	0.610427
CTHRC1	M4	0.110151	0.474163	-0.0666267	0.610427
ESPN	M24	0.0297503	0.294394	0.0634103	0.610427
FGFR1OP2	unassigned	0.0197097	0.250632	-0.0953323	0.610427
GPX2	M20	0.0279651	0.287111	0.00312905	0.610427
MRPL14	M19	0.0265969	0.283347	0.0699119	0.610427
PLXND1	M2	0.0532764	0.361444	-0.0329119	0.610427
ROGDI	unassigned	0.0155524	0.232315	0.0895016	0.610427
TBX1	unassigned	0.0831697	0.423511	-0.794244	0.610427
TXLNB	unassigned	0.102283	0.460474	-0.878972	0.610427
UXT	M38	0.00941071	0.196002	0.0336162	0.610427
CTXN1	M36	0.00623728	0.173714	1.49235	0.610256
FBXO31	M32	0.0121207	0.21375	0.129981	0.610256
ITPKA	M20	0.0109435	0.206103	0.151418	0.610256
PGK1	unassigned	0.0316283	0.300753	-0.00420656	0.610256
ARF5	unassigned	0.0145363	0.229234	0.0252401	0.610256
LINC01578	M38	0.0257894	0.280628	0.0480927	0.610256
MS4A2	M10	0.00334586	0.15639	0.214213	0.610256
PLAG1	unassigned	0.0432736	0.336371	-1.66677	0.610171
PRDM1	M12	0.0516959	0.357837	-0.0370412	0.610171
ADGB	unassigned	0.00680251	0.174327	2.34548	0.610085
DCTN1	M35	0.074675	0.40616	0.0452281	0.610085
FAAH	M20	0.0457176	0.342295	0.0451638	0.610085
FAM46C	M12	0.0241464	0.27288	-0.0407945	0.610085
LINC01237	unassigned	0.0108704	0.205802	-0.667198	0.610085
PEX16	M38	0.00941287	0.196002	0.148852	0.610085
RPL13A	M38	0.0113515	0.208205	0.00213891	0.610085
SLC7A5	M24	0.174158	0.559868	-0.0410237	0.610085
SLC9B2	M20	0.0540451	0.362701	-0.289492	0.610085
TM4SF4	M11	0.58445	0.849408	0.023061	0.610085
UQCR10	M19	0.0205166	0.253275	0.0199875	0.610085
ARRB1	unassigned	0.0134973	0.223165	0.0885425	0.609915
HCG25	unassigned	0.00882838	0.191643	0.147772	0.609915
LINC00342	unassigned	0.0125684	0.215542	-0.111043	0.609915
LINC00483	M24	0.0503057	0.355142	0.0387293	0.609915
NACA	M38	0.0192994	0.249193	0.00399962	0.609915
RPL19	unassigned	0.0113611	0.208205	0.00271213	0.609915
ADCK2	M31	0.0202288	0.25291	0.182945	0.609744
ANXA6	M3	0.0659717	0.392885	-0.0210742	0.609744
DLGAP1-AS1	unassigned	0.0285331	0.289095	-0.176436	0.609744
KDF1	M20	0.0329395	0.304154	0.191759	0.609744
SM244	M11	0.0314168	0.300305	-0.000630588	0.609744
STARD3NL	unassigned	0.0510283	0.357071	-0.121116	0.609744
OXTR	M13	0.0112565	0.20807	-5.84708	0.609658
BMP6	unassigned	0.0319896	0.301366	-0.319481	0.609573
CFD	M10	0.00914097	0.194448	0.0566064	0.609573
DSE	unassigned	0.0830526	0.423158	-0.094696	0.609573
EGFLAM	M2	0.044174	0.338381	-0.349819	0.609573
ISG20	unassigned	0.0789669	0.414822	-0.0135506	0.609573
YBEY	unassigned	0.00683334	0.174327	0.179899	0.609573
ATP6V0E2	unassigned	0.00761764	0.182381	0.226607	0.609402
S1PR5	M6	0.0314663	0.300476	-1.36029	0.609402
SEMA3A	unassigned	0.00910414	0.19407	-0.675412	0.609402
UBL7	unassigned	0.014082	0.227111	0.142131	0.609402
ZSCAN16	M20	0.00663829	0.174327	0.550858	0.609402
MRPL55	unassigned	0.0315807	0.300753	0.0943379	0.609402
CMTM3	M3	0.0388442	0.32573	-0.105372	0.609316
BDH1	M20	0.0121096	0.21375	0.0327978	0.609231
ERBB2	M24	0.00923369	0.195287	0.0384152	0.609231
FAM162B	M20	0.0365418	0.318634	-0.62884	0.609231
PARP9	M7	0.147344	0.531306	-0.0235005	0.609231
PDX1	unassigned	0.173244	0.559002	0.610576	0.609231
PHLDB3	unassigned	0.0140213	0.227111	0.369499	0.609231
S100A14	M20	0.0119863	0.21375	0.00764586	0.609231
SFMBT2	unassigned	0.0551165	0.366088	-0.292013	0.609231
SVIL	unassigned	0.0173463	0.243379	-0.0443345	0.609231
ATP1B3	unassigned	0.0184312	0.245803	0.00839362	0.60906
CKMT1B	M20	0.0358789	0.316838	0.0142864	0.60906
ENTPD8	M20	0.0154494	0.232315	0.0451747	0.60906
FCN1	M4	0.571324	0.841934	-0.0113653	0.60906
NKX3-1	unassigned	0.0108928	0.205802	-2.05197	0.60906
PHLDA2	M19	0.156523	0.540884	-0.0177096	0.60906
POLR3GL	M6	0.0174808	0.243379	0.151696	0.60906
PTPRO	unassigned	0.0101224	0.201528	0.123192	0.60906
PTRHD1	M10	0.0216111	0.25948	0.0990363	0.60906
RNF43	M20	0.0230693	0.266453	0.105736	0.60906
RPL38	M38	0.030505	0.297478	0.00299607	0.60906
AC016747.3	M20	0.0467275	0.344295	-0.709253	0.608889
ASAP1	M20	0.0609165	0.380401	-0.0903407	0.608889
CYP2C18	M11	0.0599676	0.378443	0.188091	0.608889
DNAH17	unassigned	0.0777234	0.412133	-0.308965	0.608889
EGFL7	M20	0.0485821	0.351363	-0.0844762	0.608889
F2RL2	unassigned	0.0283962	0.288668	-0.197052	0.608889
HSPA13	unassigned	0.0381884	0.323702	-0.0963936	0.608889
PRR13	M20	0.0165884	0.240214	0.00737514	0.608889
RNF157	unassigned	0.0110528	0.207062	0.201129	0.608889
RPUSD2	unassigned	0.0289399	0.291088	0.473413	0.608889
UBASH3B	unassigned	0.0412867	0.330403	-0.351235	0.608889
C1orf216	unassigned	0.0558507	0.368482	-0.382358	0.608718
CC2D1A	M20	0.0371192	0.319831	0.0624281	0.608718
DENND5B	unassigned	0.0283448	0.288668	-0.321211	0.608718
DERL1	unassigned	0.0531345	0.361234	-0.0315108	0.608718
GABRE	M11	0.0190111	0.248807	-0.0905343	0.608718
GDF7	M6	0.0809981	0.419218	-1.16532	0.608718
KBTBD2	unassigned	0.049337	0.352589	-0.0990699	0.608718
PTPN12	unassigned	0.1288	0.507116	-0.035586	0.608718
RPL10L	M16	0.00989865	0.199763	1.51535	0.608718
SH3BP5-AS1	unassigned	0.0448046	0.340094	-0.145256	0.608718
TIFA	M6	0.148527	0.531908	-0.059917	0.608718
TSC22D1-AS1	unassigned	0.0175289	0.243379	1.45417	0.608718
UGT2B7	M11	0.0664307	0.394089	0.4066	0.608718
ZNF581	M38	0.0107629	0.205802	0.290222	0.608718
APOBEC3G	M20	0.0329876	0.304154	-0.0981405	0.608547
FXYD1	M8	0.0317649	0.300889	0.156538	0.608547
LAMB3	M20	0.0115376	0.208654	-0.0293322	0.608547
LAYN	M20	0.019931	0.251548	-0.485881	0.608547
MMEL1	M20	0.0134243	0.222581	0.509777	0.608547
P4HTM	unassigned	0.0231285	0.266789	0.15803	0.608547
PLN	M8	0.0131709	0.22047	-0.278861	0.608547
SLAMF6	M6	0.0632574	0.388187	-0.0935206	0.608547
SNX10	M5	0.0639615	0.389678	-0.0629173	0.608547
AP001372.2	unassigned	0.0366724	0.318634	0.64287	0.608547
KHDC1	unassigned	0.0413799	0.330403	-1.27386	0.608547
PRKAA2	M8	0.0125256	0.215534	-0.553367	0.608547
SEL1L3	M6	0.0685535	0.397974	-0.016594	0.608547
TDP2	M20	0.0173104	0.243379	0.0137999	0.608547
TGFB3	M20	0.237447	0.627147	-0.0555634	0.608547
ADORA2A	M6	0.125654	0.503292	-0.19231	0.608376
LINC00941	unassigned	0.423359	0.766073	-0.617288	0.608376
RAP2B	unassigned	0.0409735	0.329949	-0.184586	0.608376
RPL15	M38	0.0254637	0.279764	0.00377526	0.608376
TAGAP	M6	0.31304	0.689893	-0.0285396	0.608376
XK	M16	0.0259749	0.281262	0.154103	0.608376
GLRX5	M19	0.019078	0.248807	0.0698185	0.608205
HSD17B7	unassigned	0.0739614	0.40616	-0.0900818	0.608205
MET	M20	0.0508195	0.357065	-0.0525764	0.608205
NID1	M10	0.0215508	0.25948	-0.0387171	0.608205
PLEKHO2	M3	0.0797012	0.416611	-0.0760255	0.608205
RASL11A	unassigned	0.0219634	0.260288	0.0537219	0.608205
SLC4A4	M16	0.00399814	0.158717	0.0651967	0.608205
ZNF277	unassigned	0.0158037	0.234035	0.236265	0.60812
ABCC9	M20	0.021601	0.25948	-0.775538	0.608034
COQ9	M20	0.033424	0.3055	0.0416731	0.608034
MT-TP	M37	0.0111006	0.207226	0.00056024	0.608034
POLRMT	unassigned	0.0142012	0.227733	0.121453	0.608034
RGS4	M13	0.431786	0.770113	-0.0564187	0.608034
SPON1	unassigned	0.00606167	0.17234	0.0536069	0.608034
YBX2	M20	0.0204238	0.252956	0.0737055	0.608034
ZHX2	M6	0.0813976	0.419911	-0.159208	0.608034
C2orf54	M20	0.00503345	0.166714	0.599349	0.607863
C9orf152	M16	0.0176201	0.243587	0.0528151	0.607863
COL8A1	M2	0.420007	0.764005	-0.0630921	0.607863
GCG	unassigned	0.00918629	0.195178	0.0131098	0.607863
MT-ND6	M23	0.0218318	0.259976	0.000161043	0.607863
NLGN2	M10	0.0426415	0.33475	-0.213356	0.607863
NUDT10	M13	0.0866588	0.431808	-1.21165	0.607863
RPL39	M38	0.083843	0.425596	0.00112244	0.607863
UQCRQ	M19	0.0369735	0.319195	0.00653044	0.607863
NANOS1	unassigned	0.0176587	0.243656	-3.05243	0.607778
ITGB3	unassigned	0.0196185	0.250632	-0.314844	0.607692
SHANK3	M10	0.0264804	0.283005	-0.294918	0.607692
ZMAT5	unassigned	0.0108384	0.205802	0.434618	0.607692
B4GALT4	M20	0.0197002	0.250632	0.0584979	0.607692
DBP	unassigned	0.0222959	0.26214	0.275052	0.607692
POLR2E	M38	0.02927	0.292512	0.0391157	0.607692
SPAG4	M12	0.0465694	0.343842	-0.0605205	0.607692
THG1L	unassigned	0.0142667	0.227733	0.298407	0.607692
ENTPD2	M20	0.0142871	0.227733	0.215478	0.607521
FAH	M20	0.0310262	0.299501	0.233665	0.607521
HIVEP2	unassigned	0.0203525	0.252935	-0.203533	0.607521
ITPR1	M20	0.0574565	0.372102	-0.155036	0.607521
PPM1F	unassigned	0.0957719	0.448034	-0.132504	0.607521
SNX16	unassigned	0.0382123	0.323746	-0.255723	0.607521
TIPARP	M1	0.027527	0.284819	-0.0762824	0.607521
TMEM191B	unassigned	0.0473315	0.346843	0.422846	0.607521
ZIM2-AS1	unassigned	0.00503143	0.166714	1.38001	0.607521
TMEM231	unassigned	0.0154178	0.232315	0.328688	0.607436
AES	unassigned	0.0196831	0.250632	0.00856148	0.60735
CCDC12	unassigned	0.0151179	0.232315	0.119415	0.60735
DPYSL3	M10	0.0849463	0.428095	-0.0584232	0.60735
EVI2B	M6	0.0652667	0.391976	-0.0252058	0.60735
HILPDA	unassigned	0.0258715	0.280898	-0.109126	0.60735
MCOLN2	unassigned	0.00791702	0.185841	0.116525	0.60735
OPLAH	M20	0.012334	0.214527	0.243197	0.60735
PMP22	M11	0.0438635	0.337532	-0.0311905	0.60735
PTGDR	M16	0.015248	0.232315	0.249871	0.60735
RPS11	M38	0.0175322	0.243379	0.00212511	0.60735
TTTY15	unassigned	0.0409524	0.329944	-0.25506	0.60735
MMP12	M5	0.0305528	0.297478	-0.00393788	0.607265
CEBPA-AS1	M20	0.00967908	0.198002	0.6718	0.607265
FAM86C2P	unassigned	0.015381	0.232315	0.950975	0.607265
TMEM179	M8	0.00846172	0.189365	-6.76752	0.607265
ACYP2	M38	0.0650037	0.391456	-0.195772	0.607179
CASC10	M20	0.0364981	0.318634	-3.79354	0.607179
ITGAV	M4	0.0182535	0.245681	-0.0469284	0.607179
KLK1	M20	0.0179856	0.244604	0.0184341	0.607179
LILRA1	M5	0.501281	0.80545	-0.074695	0.607179
MID2	M20	0.0123755	0.214831	-0.834812	0.607179
MSL3	M20	0.0885319	0.436196	-0.0488692	0.607179
SCARA3	M10	0.0320205	0.301366	-0.114287	0.607179
SLC39A3	unassigned	0.030093	0.295615	0.19141	0.607179
SMIM6	M20	0.0284408	0.28882	0.208222	0.607179
SMYD3	unassigned	0.0175255	0.243379	0.397881	0.607179
SPINT1	M20	0.0219004	0.259976	0.0166308	0.607179
ASCL2	M20	0.0265371	0.283347	0.145773	0.607179
C3orf35	unassigned	0.0377405	0.322589	2.47675	0.607094
CACFD1	M20	0.0159605	0.234823	0.0773847	0.607094
SVOPL	unassigned	0.028341	0.288668	1.96353	0.607094
AFAP1L1	M2	0.0455131	0.341928	-0.469373	0.607009
ARMCX3	M20	0.0581733	0.373526	-0.067801	0.607009
C9orf72	unassigned	0.105901	0.466666	-0.154875	0.607009
LAMC1	M10	0.0144221	0.228816	-0.0400895	0.607009
MACROD1	M20	0.00239019	0.146222	0.150516	0.607009
S100A3	unassigned	0.173328	0.559025	-0.222773	0.607009
TACC2	unassigned	0.0281991	0.287848	0.0597674	0.607009
TFEC	M6	0.0669022	0.394963	-0.154108	0.607009
VAMP4	unassigned	0.0271759	0.284819	-0.229946	0.607009
FAM212B	unassigned	0.0291812	0.291879	-0.782998	0.606923
RPL30	M38	0.0397356	0.327731	0.00212753	0.606838
VWA1	M10	0.0506256	0.356408	-0.0210699	0.606838
DMRT2	unassigned	0.0157023	0.232728	0.394619	0.606838
PRKCD	M24	0.0155566	0.232315	0.0657963	0.606838
RIMKLA	M16	0.0128507	0.21794	0.553287	0.606838
TXLNGY	unassigned	0.03432	0.309571	-0.0221683	0.606752
AIFM1	M21	0.0279986	0.287123	0.0708719	0.606667
CDK17	M20	0.04721	0.346239	-0.134066	0.606667
CHPT1	M20	0.0179863	0.244604	0.0477348	0.606667
DDIAS	unassigned	0.0224606	0.262845	-0.469891	0.606667
EXPH5	M20	0.00708072	0.174327	0.531603	0.606667
FAM151A	M11	0.01119	0.207441	1.56204	0.606667
IFI35	M7	0.0925558	0.442596	-0.0322767	0.606667
SI	M11	0.0108518	0.205802	0.0340421	0.606667
TRAPPC4	unassigned	0.0559493	0.368684	0.0458852	0.606667
IAPP	unassigned	0.171652	0.557943	-11.8624	0.606581
ADPRHL1	unassigned	0.0263064	0.282597	0.930501	0.606496
CDC42SE1	M6	0.114454	0.482696	-0.0280381	0.606496
CNGA1	unassigned	0.00559537	0.169992	0.90291	0.606496
COL7A1	M4	0.241144	0.630435	-0.0165329	0.606496
GAS2	unassigned	0.516992	0.814923	0.424854	0.606496
GAS5	M38	0.0555622	0.367522	0.0124542	0.606496
HACD1	unassigned	0.0497533	0.353455	-0.351625	0.606496
IGSF8	unassigned	0.0215015	0.25948	0.101774	0.606496
SHCBP1	unassigned	0.0386597	0.325053	-0.18341	0.606496
SLC35B4	unassigned	0.0384001	0.324253	-0.377633	0.606496
SULT2B1	M11	0.0123757	0.214831	-0.334845	0.606496
TTLL6	M20	0.012331	0.214527	0.213281	0.606496
UQCRC2	M20	0.0432331	0.336356	0.00903852	0.606496
TRIM63	unassigned	0.0607988	0.380343	4.22661	0.60641
JAK3	M6	0.064626	0.390852	-0.0513867	0.60641
PIWIL4	unassigned	0.025394	0.279476	0.383221	0.60641
UNC45B	unassigned	0.141064	0.523893	-13.9315	0.60641
ADRA2C	M9	0.210376	0.601579	-0.553285	0.606325
BRCA2	unassigned	0.0290212	0.291088	-0.425414	0.606325
ERVH-1	unassigned	0.110732	0.475545	0.531401	0.606325
LYPD8	M16	0.00434689	0.162786	0.0129342	0.606325
NDUFA1	M17	0.0298349	0.294711	0.0160146	0.606325
PRSS3	M20	0.0419017	0.331674	0.0147122	0.606325
SLC8A1	unassigned	0.0445631	0.339307	-0.301406	0.606325
STRADB	M20	0.0344869	0.310417	0.0627935	0.606325
ZNF215	unassigned	0.0161011	0.236466	-0.451559	0.606325
CCNO	unassigned	0.020465	0.25301	0.51393	0.606239
ZNF502	unassigned	0.0257946	0.280628	0.922894	0.606239
C7orf43	M20	0.0299334	0.29509	0.114077	0.606154
DNAJC4	unassigned	0.015032	0.232315	0.0760205	0.606154
EIF2B3	unassigned	0.0793516	0.415887	-0.157965	0.606154
FOXL1	unassigned	0.033004	0.304154	-0.368548	0.606154
LINC01197	M20	0.0077856	0.184287	-0.881263	0.606154
NDUFB11	M19	0.0120282	0.21375	0.0629337	0.606154
SNORA12	unassigned	0.0483109	0.350259	-0.133312	0.606154
SULF1	M2	0.0321988	0.302403	-0.067358	0.605983
FAM20C	M2	0.0757	0.408324	-0.0389061	0.605983
GOLT1B	unassigned	0.0165515	0.240214	-0.0720952	0.605983
KLF4	M6	0.0254808	0.279764	0.0104698	0.605983
LINC00346	unassigned	0.0678238	0.396653	-2.42998	0.605983
MRPL43	M19	0.0151961	0.232315	0.0838776	0.605983
PLK3	M1	0.153669	0.53742	-0.0711004	0.605983
PTGS2	M1	0.71794	0.90663	0.00466747	0.605983
TMEM178A	unassigned	0.0366006	0.318634	1.20304	0.605983
TYSND1	unassigned	0.027275	0.284819	0.338164	0.605983
ULK3	M20	0.015073	0.232315	0.0834186	0.605983
FURIN	unassigned	0.08771	0.433806	-0.0253778	0.605812
LDLR	unassigned	0.0717239	0.403297	-0.0209474	0.605812
MAFTRR	unassigned	0.0277704	0.286273	2.58639	0.605812
NDRG2	M21	0.018164	0.245055	0.0227424	0.605812
RPS23	M38	0.0349661	0.3133	0.00228515	0.605812
SYT12	unassigned	0.181839	0.569142	-0.357182	0.605812
SYVN1	M6	0.095948	0.448069	-0.0266815	0.605812
TNFRSF11A	M20	0.0192099	0.248807	0.0675855	0.605812
GBP1P1	M26	0.0861621	0.4312	-0.259573	0.605641
GPRIN2	M20	0.00692685	0.174327	0.143145	0.605641
HSPBP1	M20	0.0249932	0.277475	0.0998236	0.605641
INSC	unassigned	0.0517596	0.357879	-0.105028	0.605641
KREMEN1	unassigned	0.128264	0.506771	-0.0838519	0.605641
MGST2	M20	0.0567262	0.371156	0.0162955	0.605641
MNT	unassigned	0.0519108	0.357879	-0.131523	0.605641
NANP	unassigned	0.0273947	0.284819	-1.04599	0.605641
SYBU	unassigned	0.018304	0.245803	0.172192	0.605641
TMEM263	M20	0.0245519	0.274985	-0.0706845	0.605641
NEU3	unassigned	0.0632942	0.388244	-0.337184	0.605556
CDV3	M6	0.0688278	0.398751	-0.0150586	0.60547
GGT6	M20	0.0130163	0.219508	0.0294731	0.60547
MRPS33	M19	0.0422054	0.332785	0.0389181	0.605385
CDK14	M20	0.0555104	0.367467	-0.278124	0.605299
FAP	M4	0.0953782	0.44733	-0.11139	0.605299
RPL21	M38	0.0309133	0.299501	0.00497771	0.605299
RPL26	M38	0.0261419	0.281935	0.00200303	0.605299
SCARF1	unassigned	0.182916	0.570419	-0.114326	0.605299
SH3BP5	M20	0.0922097	0.442025	-0.0667161	0.605299
SLCO1C1	unassigned	0.0322668	0.302443	-0.925198	0.605299
DHRS9	M16	0.0917263	0.441887	-0.00571187	0.605128
AC131011.1	unassigned	0.00388507	0.158717	-0.422455	0.605128
CFAP69	unassigned	0.0390956	0.326231	-0.386963	0.605128
FAAH2	M20	0.0101594	0.201528	0.334827	0.605128
GLOD5	M20	0.0317425	0.300889	0.336598	0.605128
HIST1H2BJ	unassigned	0.0496884	0.353383	-0.271669	0.605128
IFNAR1	unassigned	0.0291659	0.291879	-0.0870276	0.605128
KCTD20	unassigned	0.0802673	0.417399	-0.0885861	0.605128
MYB	M16	0.0261631	0.281993	0.0518714	0.605128
MYL12B	M19	0.0223199	0.26214	0.0050616	0.605128
PANX2	unassigned	0.602682	0.858652	-0.4433	0.605128
RNF217	unassigned	0.0469222	0.345127	-0.390971	0.605128
SLC22A3	unassigned	0.0645013	0.390556	-0.602956	0.605128
SLCO4A1	unassigned	0.0222466	0.26214	-0.0776176	0.605128
SLIRP	M19	0.0305678	0.297478	0.0199271	0.605128
TAS1R3	unassigned	0.0502121	0.35511	-0.410538	0.605128
TRAM2-AS1	unassigned	0.0156189	0.232722	0.527487	0.605128
ZNF688	unassigned	0.0170571	0.242325	0.326916	0.605128
ARMCX2	M20	0.0241188	0.27288	-0.198192	0.604957
ASL	M20	0.036809	0.318787	0.020114	0.604957
C1orf116	M20	0.0491884	0.352589	-0.077263	0.604957
HM13-IT1	unassigned	0.0173281	0.243379	-0.470054	0.604957
[truncated: 15,743 more rows]

## Sheet: anti-integrin (Arijs 2018)
area-under-the-curve (AUC) analysis for predicting non-response to therapy, on all genes detected in the dataset	area-under-the-curve (AUC) analysis for predicting non-response to therapy, on all genes detected in the dataset	area-under-the-curve (AUC) analysis for predicting non-response to therapy, on all genes detected in the dataset	area-under-the-curve (AUC) analysis for predicting non-response to therapy, on all genes detected in the dataset	area-under-the-curve (AUC) analysis for predicting non-response to therapy, on all genes detected in the dataset	area-under-the-curve (AUC) analysis for predicting non-response to therapy, on all genes detected in the dataset	area-under-the-curve (AUC) analysis for predicting non-response to therapy, on all genes detected in the dataset	area-under-the-curve (AUC) analysis for predicting non-response to therapy, on all genes detected in the dataset	area-under-the-curve (AUC) analysis for predicting non-response to therapy, on all genes detected in the dataset	area-under-the-curve (AUC) analysis for predicting non-response to therapy, on all genes detected in the dataset	area-under-the-curve (AUC) analysis for predicting non-response to therapy, on all genes detected in the dataset	area-under-the-curve (AUC) analysis for predicting non-response to therapy, on all genes detected in the dataset	area-under-the-curve (AUC) analysis for predicting non-response to therapy, on all genes detected in the dataset	area-under-the-curve (AUC) analysis for predicting non-response to therapy, on all genes detected in the dataset	area-under-the-curve (AUC) analysis for predicting non-response to therapy, on all genes detected in the dataset	area-under-the-curve (AUC) analysis for predicting non-response to therapy, on all genes detected in the dataset	area-under-the-curve (AUC) analysis for predicting non-response to therapy, on all genes detected in the dataset	area-under-the-curve (AUC) analysis for predicting non-response to therapy, on all genes detected in the dataset	area-under-the-curve (AUC) analysis for predicting non-response to therapy, on all genes detected in the dataset	area-under-the-curve (AUC) analysis for predicting non-response to therapy, on all genes detected in the dataset	area-under-the-curve (AUC) analysis for predicting non-response to therapy, on all genes detected in the dataset	area-under-the-curve (AUC) analysis for predicting non-response to therapy, on all genes detected in the dataset	area-under-the-curve (AUC) analysis for predicting non-response to therapy, on all genes detected in the dataset	area-under-the-curve (AUC) analysis for predicting non-response to therapy, on all genes detected in the dataset	area-under-the-curve (AUC) analysis for predicting non-response to therapy, on all genes detected in the dataset	area-under-the-curve (AUC) analysis for predicting non-response to therapy, on all genes detected in the dataset	area-under-the-curve (AUC) analysis for predicting non-response to therapy, on all genes detected in the dataset	area-under-the-curve (AUC) analysis for predicting non-response to therapy, on all genes detected in the dataset	area-under-the-curve (AUC) analysis for predicting non-response to therapy, on all genes detected in the dataset	area-under-the-curve (AUC) analysis for predicting non-response to therapy, on all genes detected in the dataset	area-under-the-curve (AUC) analysis for predicting non-response to therapy, on all genes detected in the dataset	area-under-the-curve (AUC) analysis for predicting non-response to therapy, on all genes detected in the dataset	area-under-the-curve (AUC) analysis for predicting non-response to therapy, on all genes detected in the dataset	area-under-the-curve (AUC) analysis for predicting non-response to therapy, on all genes detected in the dataset	area-under-the-curve (AUC) analysis for predicting non-response to therapy, on all genes detected in the dataset	area-under-the-curve (AUC) analysis for predicting non-response to therapy, on all genes detected in the dataset	area-under-the-curve (AUC) analysis for predicting non-response to therapy, on all genes detected in the dataset	area-under-the-curve (AUC) analysis for predicting non-response to therapy, on all genes detected in the dataset	area-under-the-curve (AUC) analysis for predicting non-response to therapy, on all genes detected in the dataset	area-under-the-curve (AUC) analysis for predicting non-response to therapy, on all genes detected in the dataset	area-under-the-curve (AUC) analysis for predicting non-response to therapy, on all genes detected in the dataset	area-under-the-curve (AUC) analysis for predicting non-response to therapy, on all genes detected in the dataset	area-under-the-curve (AUC) analysis for predicting non-response to therapy, on all genes detected in the dataset	area-under-the-curve (AUC) analysis for predicting non-response to therapy, on all genes detected in the dataset	area-under-the-curve (AUC) analysis for predicting non-response to therapy, on all genes detected in the dataset	area-under-the-curve (AUC) analysis for predicting non-response to therapy, on all genes detected in the dataset	area-under-the-curve (AUC) analysis for predicting non-response to therapy, on all genes detected in the dataset	area-under-the-curve (AUC) analysis for predicting non-response to therapy, on all genes detected in the dataset	area-under-the-curve (AUC) analysis for predicting non-response to therapy, on all genes detected in the dataset	area-under-the-curve (AUC) analysis for predicting non-response to therapy, on all genes detected in the dataset
Gene	Module	p	p.adj	coef	AUC
ERCC2	unassigned	0.00463531	0.804929	-11.3932	0.840686
OTUB1	unassigned	0.00207094	0.804929	-15.1665	0.838235
AIG1	unassigned	0.00327523	0.804929	-9.92113	0.821078
WDR18	unassigned	0.00153083	0.804929	-6.91173	0.818627
WDR25	unassigned	0.00313447	0.804929	-9.63076	0.808824
DMGDH	unassigned	0.00592624	0.804929	11.2772	0.808824
NCLN	M20	0.00641246	0.804929	-8.0247	0.801471
EMC10	M20	0.00420367	0.804929	-7.76766	0.801471
STEAP3	M20	0.00575243	0.804929	-4.29233	0.801471
TTLL12	M20	0.00453081	0.804929	-6.55237	0.801471
PIN1	unassigned	0.00454937	0.804929	-11.6316	0.796569
COQ4	M20	0.0612215	0.804929	-3.85765	0.794118
LYPLA2	M20	0.0129249	0.804929	-6.44599	0.791667
SOGA1	M10	0.0104686	0.804929	7.29535	0.786765
TMEM108	unassigned	0.0542053	0.804929	3.57464	0.784314
FGFR4	M20	0.012474	0.804929	-3.72459	0.784314
CBLN3	M6	0.00822192	0.804929	4.73701	0.781863
ANKRD11	M33	0.00579473	0.804929	-9.36826	0.781863
SOX9	M20	0.0437546	0.804929	-2.85105	0.781863
RIMBP2	unassigned	0.0127165	0.804929	-4.39278	0.779412
EEF2KMT	unassigned	0.00696357	0.804929	-6.87532	0.779412
MPP7	unassigned	0.0214261	0.804929	-2.05474	0.776961
MLST8	unassigned	0.00700017	0.804929	-9.55299	0.776961
CHCHD10	M19	0.023178	0.804929	-3.15337	0.776961
GLB1L2	M16	0.0489764	0.804929	-1.3808	0.77451
BAIAP2	unassigned	0.0212122	0.804929	-3.58522	0.77451
GGT6	M20	0.0514075	0.804929	-1.89848	0.772059
SLC25A39	M19	0.00874034	0.804929	-6.43622	0.772059
DTX2	M20	0.0148187	0.804929	-3.96794	0.772059
TRAP1	unassigned	0.0111121	0.804929	-7.99895	0.769608
SEC14L3	unassigned	0.00931296	0.804929	-6.06169	0.769608
PEX10	unassigned	0.0101638	0.804929	-6.02167	0.767157
CCDC82	unassigned	0.00995798	0.804929	6.20511	0.767157
FARP2	M20	0.0106805	0.804929	-4.25481	0.767157
TPRXL	unassigned	0.0176508	0.804929	-4.56382	0.767157
C12orf10	unassigned	0.00844129	0.804929	-10.065	0.767157
SH3BP5L	M32	0.0194773	0.804929	-7.63582	0.764706
MAPRE2	M10	0.00776175	0.804929	5.91621	0.764706
ARF1	M20	0.0128316	0.804929	-10.912	0.762255
DUS1L	M19	0.0201407	0.804929	-5.90805	0.762255
C1orf54	unassigned	0.0229691	0.804929	3.7541	0.762255
TEX9	unassigned	0.0132727	0.804929	-3.38508	0.762255
SARS2	unassigned	0.0109396	0.804929	-7.5773	0.762255
CUTC	unassigned	0.011897	0.804929	5.19076	0.759804
SDC4	M20	0.0108337	0.804929	-3.34901	0.759804
TRIM14	unassigned	0.0334548	0.804929	-3.3829	0.759804
CNKSR2	unassigned	0.013876	0.804929	4.76697	0.759804
MRPL49	M26	0.0182129	0.804929	-4.19137	0.757353
MED25	unassigned	0.0178137	0.804929	-10.2046	0.757353
MLEC	M20	0.0243468	0.804929	-4.45594	0.754902
ENOSF1	M20	0.00852662	0.804929	-3.30157	0.754902
SLC25A48	unassigned	0.0106983	0.804929	-5.45635	0.754902
KCTD21-AS1	unassigned	0.020173	0.804929	-5.2756	0.752451
HMBS	M28	0.016629	0.804929	-2.79182	0.752451
VAMP5	M7	0.0155417	0.804929	4.58663	0.752451
BEND3	unassigned	0.0147172	0.804929	-4.87605	0.752451
SESN2	M24	0.00934739	0.804929	-4.35141	0.75
IFT140	unassigned	0.00855116	0.804929	-5.76707	0.75
RANBP10	unassigned	0.0148052	0.804929	-8.35149	0.75
PPP1R1B	M20	0.0396931	0.804929	-1.93017	0.75
ZNF85	unassigned	0.0106359	0.804929	4.87331	0.75
YPEL5	M20	0.0218933	0.804929	4.96963	0.75
LYPD6	unassigned	0.01476	0.804929	-4.03151	0.75
BIRC2	M38	0.0126959	0.804929	8.77394	0.747549
MRPL21	M17	0.0125135	0.804929	-4.35962	0.747549
CDK5RAP1	unassigned	0.0206034	0.804929	-5.29831	0.747549
SLC27A4	M24	0.106628	0.804929	-1.7586	0.747549
ASIC1	M10	0.0178375	0.804929	-4.89805	0.745098
GPS1	unassigned	0.0114813	0.804929	-8.73722	0.745098
MVB12A	M20	0.0237342	0.804929	-6.21765	0.745098
GSS	M20	0.0242891	0.804929	-3.48921	0.745098
SENP7	unassigned	0.0158414	0.804929	3.91773	0.745098
ERAP1	unassigned	0.0172039	0.804929	-3.44829	0.745098
HDAC9	unassigned	0.0148476	0.804929	4.08355	0.745098
DMTF1	unassigned	0.013143	0.804929	6.8105	0.745098
CHI3L2	M6	0.0154136	0.804929	0.721551	0.742647
ECHS1	M20	0.0304928	0.804929	-2.81788	0.742647
PTPMT1	M38	0.0424788	0.804929	-5.51317	0.742647
CSRNP2	unassigned	0.0249795	0.804929	5.98033	0.742647
SLC25A10	M20	0.0288747	0.804929	-2.38206	0.742647
GTF2F1	unassigned	0.0163701	0.804929	-7.26623	0.742647
SH2D3A	M20	0.043382	0.804929	-3.10593	0.742647
ZNF626	unassigned	0.0145753	0.804929	2.73399	0.742647
ADARB1	unassigned	0.0184544	0.804929	3.06193	0.742647
FAM84B	M20	0.0262838	0.804929	-3.26255	0.742647
MRPL24	M27	0.0206804	0.804929	-5.01294	0.740196
SWAP70	M20	0.0545959	0.804929	1.5142	0.740196
RNF111	unassigned	0.0185695	0.804929	6.46454	0.740196
C15orf39	unassigned	0.0189474	0.804929	4.57496	0.740196
KATNB1	M27	0.020695	0.804929	-7.54369	0.740196
TMEM102	unassigned	0.0159346	0.804929	-8.16135	0.740196
ELAC2	M35	0.0151621	0.804929	-6.31819	0.740196
BIN1	unassigned	0.011249	0.804929	-8.56132	0.740196
STYXL1	M20	0.0123473	0.804929	-3.62994	0.740196
EPHA1	M20	0.0182658	0.804929	-3.5739	0.740196
C4orf36	unassigned	0.0381009	0.804929	-3.64383	0.740196
KIF19	unassigned	0.0168218	0.804929	-5.14174	0.737745
PICK1	unassigned	0.0334061	0.804929	-4.56642	0.737745
RRAGA	unassigned	0.0410228	0.804929	7.26745	0.737745
CTBP2	M20	0.0314426	0.804929	-4.46373	0.735294
RNH1	M10	0.0189548	0.804929	-6.57777	0.735294
MEF2A	unassigned	0.0528226	0.804929	4.63344	0.735294
TMED6	unassigned	0.0267306	0.804929	-1.7481	0.735294
PPIL3	unassigned	0.0207904	0.804929	3.51547	0.735294
NIPSNAP1	unassigned	0.0407099	0.804929	-2.84473	0.735294
RMDN3	M11	0.0209277	0.804929	-7.04266	0.735294
MYBL1	M6	0.0160164	0.804929	1.34187	0.735294
MMACHC	unassigned	0.0223121	0.804929	-3.94411	0.732843
CD151	M6	0.0382396	0.804929	-3.52169	0.732843
EVPL	unassigned	0.0126502	0.804929	-4.54574	0.732843
NARS	unassigned	0.0172105	0.804929	-4.78484	0.732843
CPLX4	unassigned	0.0140404	0.804929	7.5414	0.732843
ZNF548	unassigned	0.0138374	0.804929	5.05753	0.732843
USP19	M31	0.0279608	0.804929	-5.60758	0.732843
MEF2C	M6	0.0224493	0.804929	1.08248	0.732843
WDR31	M14	0.0287321	0.804929	-3.84443	0.732843
ARFIP2	M20	0.0401262	0.804929	-3.72389	0.730392
RNF220	M31	0.0491673	0.804929	-5.15936	0.730392
RARG	M10	0.0244356	0.804929	-3.2413	0.730392
FUK	unassigned	0.0797386	0.804929	-3.98836	0.730392
RNF126	M19	0.0163783	0.804929	-5.84145	0.730392
DPP9	unassigned	0.0215606	0.804929	-5.7877	0.730392
NDUFA7	M19	0.0271986	0.804929	-5.51378	0.730392
ATP13A1	unassigned	0.0176919	0.804929	-8.29991	0.730392
TMEM177	M20	0.031131	0.804929	-3.05198	0.730392
MST1	M11	0.0223194	0.804929	-4.07382	0.730392
BAK1	M20	0.0347522	0.804929	-2.25296	0.730392
CCDC120	unassigned	0.0901551	0.804929	-3.12476	0.730392
FGFR1OP2	unassigned	0.0881119	0.804929	3.07677	0.727941
NAXE	M17	0.0182845	0.804929	-4.28275	0.727941
LGR6	unassigned	0.106839	0.804929	-1.51024	0.727941
AGMAT	M20	0.0225215	0.804929	-2.75133	0.727941
ARL14EP	unassigned	0.0221669	0.804929	4.20899	0.727941
SLC48A1	unassigned	0.0798206	0.804929	-4.26687	0.727941
SCAMP5	unassigned	0.0289954	0.804929	3.05909	0.727941
REXO5	unassigned	0.0116861	0.804929	-5.44973	0.727941
NARFL	unassigned	0.0571791	0.804929	-3.96832	0.727941
HMG20B	M20	0.031748	0.804929	-3.86772	0.727941
SGTA	unassigned	0.0204966	0.804929	-6.73	0.727941
RTKN	unassigned	0.0772436	0.804929	-2.25816	0.727941
GRAMD2B	M20	0.0749406	0.804929	-1.63825	0.727941
SH3RF2	M20	0.0641063	0.804929	-1.90513	0.727941
IFRD1	unassigned	0.0254147	0.804929	3.07158	0.727941
PKP2	M20	0.0421657	0.804929	-3.03328	0.72549
ITPK1	unassigned	0.0530684	0.804929	-3.03214	0.72549
CEP112	unassigned	0.0190661	0.804929	2.8737	0.72549
SLC1A5	unassigned	0.0515437	0.804929	-4.23154	0.72549
RASGRP3	unassigned	0.042508	0.804929	0.793443	0.72549
CDCA7	M20	0.0312879	0.804929	-2.41101	0.72549
GPAA1	M20	0.0196618	0.804929	-6.20064	0.72549
INPP5B	M20	0.0861412	0.804929	2.28426	0.723039
KAT5	unassigned	0.0341813	0.804929	-4.83132	0.723039
CDK2AP2	M19	0.030901	0.804929	-5.22454	0.723039
CLN3	M20	0.0942869	0.804929	-1.7553	0.723039
CAMKMT	unassigned	0.0253155	0.804929	-4.56281	0.723039
RPRD1B	unassigned	0.0228689	0.804929	-7.78108	0.723039
SYCP2	unassigned	0.0414343	0.804929	3.65349	0.723039
NMU	unassigned	0.0426087	0.804929	-3.11951	0.723039
HLA-DQA1	unassigned	0.0110074	0.804929	0.99857	0.723039
ZNF292	unassigned	0.016443	0.804929	5.36522	0.723039
GET4	M20	0.0214158	0.804929	-5.26744	0.723039
TRIM15	M20	0.0518144	0.804929	-1.82148	0.723039
MANEAL	M20	0.0213682	0.804929	-3.16976	0.720588
TSPAN15	M20	0.0712787	0.804929	-2.7612	0.720588
BRMS1L	unassigned	0.0667529	0.804929	3.14469	0.720588
DNAJA4	M20	0.037876	0.804929	-3.71041	0.720588
PYCARD	M19	0.0177478	0.804929	-3.86701	0.720588
PPP1R37	M32	0.0259309	0.804929	-6.123	0.720588
KIAA1671	M24	0.0816917	0.804929	-2.49506	0.720588
RIBC2	unassigned	0.0339379	0.804929	-4.17502	0.720588
BTC	unassigned	0.0328381	0.804929	-4.95837	0.720588
SSBP2	unassigned	0.023238	0.804929	2.24675	0.720588
BTN2A3P	unassigned	0.152363	0.804929	1.65855	0.720588
UTRN	M20	0.0194626	0.804929	3.71701	0.720588
PRKAR1B	unassigned	0.0313045	0.804929	-4.46583	0.720588
REEP4	M20	0.023562	0.804929	-2.99912	0.720588
ZMAT1	M20	0.0285229	0.804929	1.87088	0.720588
ST3GAL3	unassigned	0.0255758	0.804929	4.53102	0.718137
TMCO4	unassigned	0.0220274	0.804929	-5.37308	0.718137
PSTK	unassigned	0.0458147	0.804929	-4.53536	0.718137
PIK3AP1	M6	0.0267579	0.804929	1.54749	0.718137
TP53I11	M21	0.0652546	0.804929	-2.887	0.718137
ALDH2	M24	0.0737062	0.804929	-2.91444	0.718137
PUS1	unassigned	0.0280002	0.804929	-5.24125	0.718137
DDX54	M37	0.0233916	0.804929	-8.64432	0.718137
PPP2R1A	unassigned	0.031366	0.804929	-5.06086	0.718137
ZNF586	unassigned	0.0242571	0.804929	4.24516	0.718137
AP1M2	M20	0.0913869	0.804929	-1.81038	0.718137
TEX261	M27	0.0269054	0.804929	-4.62077	0.718137
LMAN2L	unassigned	0.0236924	0.804929	-3.5231	0.718137
CBR1	M25	0.0324216	0.804929	-2.07845	0.718137
GGA1	unassigned	0.0263377	0.804929	-5.15213	0.718137
LTF	M6	0.0460023	0.804929	0.899741	0.718137
GNB4	M20	0.0452531	0.804929	1.25983	0.718137
TRIM2	M20	0.0981712	0.804929	-1.92203	0.718137
BOD1L1	unassigned	0.0498955	0.804929	3.20004	0.718137
FAM213B	M20	0.0397322	0.804929	-3.50069	0.715686
CHRM3	unassigned	0.0315758	0.804929	-2.566	0.715686
RORC	M20	0.0815849	0.804929	-1.68059	0.715686
OR4F15	unassigned	0.0538147	0.804929	5.39231	0.715686
SHC4	unassigned	0.0382168	0.804929	4.30261	0.715686
MNS1	unassigned	0.0378245	0.804929	-1.87277	0.715686
GFOD2	unassigned	0.0496592	0.804929	-3.49051	0.715686
ERAL1	M31	0.0203053	0.804929	-4.48589	0.715686
OR4D1	unassigned	0.0256468	0.804929	-5.34924	0.715686
POLDIP2	M20	0.0201502	0.804929	-5.72476	0.715686
CYB561	M20	0.0282517	0.804929	-3.29927	0.715686
ABCA6	unassigned	0.107124	0.804929	1.57484	0.715686
RFNG	unassigned	0.0395703	0.804929	-4.91183	0.715686
CCDC88A	M20	0.0312626	0.804929	1.12197	0.715686
POLR1A	unassigned	0.035293	0.804929	-4.63711	0.715686
C20orf194	M10	0.0310935	0.804929	2.71047	0.715686
SPATA2	M20	0.050586	0.804929	-2.42864	0.715686
CCDC66	unassigned	0.0549894	0.804929	3.74718	0.715686
IGSF10	unassigned	0.0237889	0.804929	4.91791	0.715686
GTF2IRD1	unassigned	0.0340539	0.804929	-2.95324	0.715686
LSM8	M26	0.0440443	0.804929	5.60753	0.715686
PCMTD1	unassigned	0.0267366	0.804929	3.3903	0.715686
SLC2A8	unassigned	0.0303728	0.804929	-4.34357	0.715686
DOLPP1	M20	0.0560205	0.804929	-2.28045	0.715686
FBP1	M11	0.0734281	0.804929	-2.00302	0.715686
TMEM246	M16	0.0540336	0.804929	-2.67802	0.715686
RNVU1-19	unassigned	0.0281627	0.804929	3.30508	0.713235
AMOTL1	M8	0.0508074	0.804929	3.08466	0.713235
KRT18	M20	0.0572946	0.804929	-3.14215	0.713235
RABGGTA	unassigned	0.0893044	0.804929	-4.11063	0.713235
MT1A	unassigned	0.0488525	0.804929	-2.06004	0.713235
MYBBP1A	unassigned	0.033586	0.804929	-6.20586	0.713235
RNF157	unassigned	0.0519545	0.804929	-1.05289	0.713235
LSM4	M19	0.0271825	0.804929	-4.46818	0.713235
ZNF83	unassigned	0.0457287	0.804929	1.71353	0.713235
ISOC2	M19	0.0189315	0.804929	-4.61046	0.713235
METAP1D	unassigned	0.0267737	0.804929	-3.8192	0.713235
MZT2A	M38	0.0219585	0.804929	-5.85826	0.713235
UQCC1	unassigned	0.0309588	0.804929	-3.84799	0.713235
MAP3K7CL	M20	0.0243561	0.804929	3.69329	0.713235
UGT8	M20	0.0796623	0.804929	-1.98476	0.713235
TBC1D9	unassigned	0.0588591	0.804929	1.13147	0.713235
PNISR	unassigned	0.0217177	0.804929	4.61115	0.713235
PTP4A3	M20	0.0323698	0.804929	1.00459	0.713235
GPT	M20	0.0428563	0.804929	-1.67902	0.713235
GCNT1	M11	0.0722855	0.804929	-1.21556	0.713235
MRPS18B	M20	0.0153758	0.804929	-4.85188	0.713235
UBXN10	unassigned	0.0318216	0.804929	-1.85178	0.710784
CHI3L1	M4	0.0761563	0.804929	0.310715	0.710784
HHEX	M6	0.0529772	0.804929	1.63814	0.710784
C14orf93	unassigned	0.0408642	0.804929	-4.37421	0.710784
ASB7	M16	0.0441733	0.804929	-3.16104	0.710784
NUDT16L1	M20	0.0240049	0.804929	-4.67287	0.710784
ACSM3	M16	0.0412602	0.804929	-1.18872	0.710784
PSMD3	M29	0.0423507	0.804929	-4.17476	0.710784
LIMD2	M6	0.0304844	0.804929	3.47678	0.710784
ATP5F1A	unassigned	0.0305424	0.804929	-3.21822	0.710784
ZNF296	unassigned	0.0564251	0.804929	-4.53034	0.710784
SMPD4	unassigned	0.0507545	0.804929	-4.06405	0.710784
L3MBTL2	unassigned	0.0244961	0.804929	-6.4572	0.710784
EFCAB6	unassigned	0.0784816	0.804929	-4.14415	0.710784
IFRD2	unassigned	0.059639	0.804929	-4.06896	0.710784
SLC30A9	M20	0.0643393	0.804929	-2.80888	0.710784
BNIP1	M28	0.018827	0.804929	-4.18803	0.710784
RSPO3	M10	0.0510678	0.804929	1.18976	0.710784
UST	unassigned	0.0298391	0.804929	2.46868	0.710784
PHIP	M19	0.02675	0.804929	5.91272	0.710784
RHOBTB2	unassigned	0.025893	0.804929	4.19242	0.710784
NIPSNAP3B	unassigned	0.0545733	0.804929	3.49033	0.710784
HMGB3	M20	0.111616	0.804929	-1.73408	0.710784
IL3RA	M3	0.0997847	0.804929	1.05691	0.710784
ZNF311	unassigned	0.0296403	0.804929	-3.44577	0.710784
ABHD16A	M31	0.0410804	0.804929	-5.16891	0.710784
NCBP2-AS2	M17	0.0745996	0.804929	-2.15618	0.710784
SRGAP2	M20	0.046783	0.804929	1.79592	0.708333
SLC45A3	M20	0.0575119	0.804929	-2.63019	0.708333
NAB2	M3	0.0786332	0.804929	3.19167	0.708333
PPM1H	unassigned	0.036726	0.804929	-3.54389	0.708333
NBEA	M8	0.0349073	0.804929	2.52756	0.708333
MPI	M24	0.0546074	0.804929	-2.47975	0.708333
BNIP2	unassigned	0.0552481	0.804929	2.33877	0.708333
SNX29	unassigned	0.0306072	0.804929	2.73006	0.708333
RNPS1	unassigned	0.0421475	0.804929	-6.80248	0.708333
USP43	M20	0.0896584	0.804929	-2.35764	0.708333
MEOX1	M20	0.0385604	0.804929	2.74833	0.708333
RAVER1	unassigned	0.0357623	0.804929	-4.99578	0.708333
COQ8B	unassigned	0.0230209	0.804929	-6.23148	0.708333
SH3BP4	unassigned	0.0599307	0.804929	-2.24082	0.708333
SUCLG1	M20	0.0306581	0.804929	-2.14617	0.708333
METTL8	unassigned	0.0191249	0.804929	-5.24237	0.708333
FAM83F	M20	0.0670192	0.804929	-1.96602	0.708333
MCAT	unassigned	0.0263928	0.804929	-4.41012	0.708333
CCDC50	unassigned	0.0584771	0.804929	3.55445	0.708333
RFTN1	M6	0.0345083	0.804929	2.59759	0.708333
ACOX2	unassigned	0.0697049	0.804929	-1.63598	0.708333
ADAM29	unassigned	0.0296999	0.804929	5.94374	0.708333
GIMAP8	M6	0.0620118	0.804929	1.68172	0.708333
UBAC1	M19	0.107759	0.804929	-2.8137	0.708333
EML3	M6	0.0390767	0.804929	4.28889	0.708333
TMEM125	M20	0.0750767	0.804929	-1.98794	0.705882
ADGRL2	unassigned	0.029169	0.804929	0.912971	0.705882
NDST2	unassigned	0.0251244	0.804929	4.26191	0.705882
ALDH18A1	M20	0.0675459	0.804929	-2.06632	0.705882
MS4A4A	unassigned	0.0399901	0.804929	1.48261	0.705882
TKFC	M11	0.0455415	0.804929	-5.32012	0.705882
FCHSD2	unassigned	0.0446769	0.804929	1.25429	0.705882
PRCP	M20	0.0362254	0.804929	1.55096	0.705882
BBS10	unassigned	0.036177	0.804929	2.87717	0.705882
RASA3	M3	0.0330327	0.804929	1.68122	0.705882
IFI27	M24	0.0555978	0.804929	-1.99242	0.705882
CIB2	M25	0.0182563	0.804929	-2.90787	0.705882
CIAPIN1	unassigned	0.03253	0.804929	-3.82676	0.705882
ZNF19	unassigned	0.160968	0.804929	-2.98606	0.705882
COX10	M17	0.0319168	0.804929	-2.9082	0.705882
SSH2	unassigned	0.0743688	0.804929	1.62003	0.705882
GALM	M24	0.0520127	0.804929	-1.89529	0.705882
BMPR2	M17	0.0259969	0.804929	3.05897	0.705882
STK11IP	unassigned	0.0902584	0.804929	-4.31418	0.705882
LINC00299	unassigned	0.0520213	0.804929	-4.01507	0.705882
KIF3C	M10	0.0245704	0.804929	5.8042	0.705882
ENTPD6	M20	0.0521548	0.804929	-2.6933	0.705882
DZANK1	unassigned	0.025925	0.804929	-5.73242	0.705882
FAM207A	unassigned	0.0258799	0.804929	-5.16023	0.705882
HSCB	unassigned	0.0421096	0.804929	8.12758	0.705882
CBY1	M26	0.0472448	0.804929	-3.57461	0.705882
SYNGR1	M20	0.0189965	0.804929	4.85261	0.705882
APEH	M20	0.0385141	0.804929	-3.78642	0.705882
TMEM115	unassigned	0.0405553	0.804929	-3.93247	0.705882
FHIT	unassigned	0.0991639	0.804929	-1.81729	0.705882
TMEM129	M21	0.0919954	0.804929	-2.571	0.705882
MYO10	M21	0.0548646	0.804929	-2.25158	0.705882
UIMC1	unassigned	0.0485314	0.804929	4.32268	0.705882
SCARA3	M10	0.0308394	0.804929	2.20867	0.705882
CA13	unassigned	0.0403634	0.804929	-1.64094	0.705882
CNTLN	M10	0.0226744	0.804929	3.78451	0.705882
HRCT1	M20	0.0199806	0.804929	-1.3463	0.705882
ZNF408	M20	0.0220135	0.804929	-6.5034	0.705882
LPAR6	unassigned	0.0661704	0.804929	2.53087	0.705882
IDH3A	unassigned	0.0510673	0.804929	-2.37221	0.705882
THAP4	M20	0.0320252	0.804929	-3.49015	0.705882
PPM1K	M20	0.0744391	0.804929	1.43293	0.705882
PGM1	M16	0.0941086	0.804929	-1.84005	0.703431
GPRIN2	M20	0.0372354	0.804929	-2.36182	0.703431
XRRA1	unassigned	0.0246534	0.804929	1.56013	0.703431
RHNO1	unassigned	0.047742	0.804929	-3.75521	0.703431
RIMKLB	M20	0.0299334	0.804929	2.51604	0.703431
KLF12	unassigned	0.063464	0.804929	1.45383	0.703431
FMN1	unassigned	0.178787	0.804929	-1.95555	0.703431
PIGQ	unassigned	0.0898228	0.804929	-3.5229	0.703431
UQCRC2	M20	0.0528253	0.804929	-2.77222	0.703431
ARL6IP1	M20	0.0325314	0.804929	-4.41194	0.703431
CALCOCO2	unassigned	0.0337602	0.804929	-3.51382	0.703431
STAC2	unassigned	0.0412744	0.804929	-5.15699	0.703431
CNDP2	unassigned	0.0490943	0.804929	-2.61251	0.703431
FAAP24	unassigned	0.0395755	0.804929	-4.93834	0.703431
ZNF583	unassigned	0.0373501	0.804929	2.82806	0.703431
ZNF671	M6	0.0473797	0.804929	2.47725	0.703431
KRTCAP3	M20	0.0338506	0.804929	-2.97402	0.703431
C2orf15	unassigned	0.0298728	0.804929	-1.9765	0.703431
SGPP2	M20	0.0510918	0.804929	-2.41079	0.703431
TSHZ2	M10	0.0489355	0.804929	1.2015	0.703431
UTS2B	unassigned	0.163794	0.804929	1.75259	0.703431
POLD2	unassigned	0.0240251	0.804929	-3.84154	0.703431
DNAJC30	unassigned	0.0417969	0.804929	-4.94902	0.703431
KHDRBS1	M37	0.0432781	0.804929	-7.08022	0.703431
TESMIN	unassigned	0.101792	0.804929	-2.77571	0.703431
CARS2	unassigned	0.0294288	0.804929	-5.12706	0.703431
ZBTB1	unassigned	0.0381275	0.804929	3.47335	0.703431
MYO5A	unassigned	0.0556257	0.804929	1.15528	0.703431
COX4I1	M17	0.0591241	0.804929	-3.06461	0.703431
GTF3C1	unassigned	0.0316375	0.804929	-8.45419	0.703431
TNFRSF11A	M20	0.115008	0.804929	-1.40841	0.703431
AHCY	M20	0.0366521	0.804929	-3.44434	0.703431
ZBED3	unassigned	0.0649414	0.804929	-3.69949	0.703431
HOXA7	M16	0.0506958	0.804929	-1.44585	0.703431
WARS2	unassigned	0.040104	0.804929	-2.88531	0.70098
SLC16A7	M20	0.0532136	0.804929	1.4463	0.70098
TMEM161A	unassigned	0.0327092	0.804929	-5.28022	0.70098
ZFP42	unassigned	0.0487922	0.804929	5.34373	0.70098
ZSCAN31	unassigned	0.113419	0.804929	-1.49616	0.70098
TBRG4	M20	0.0306187	0.804929	-3.74635	0.70098
TNMD	unassigned	0.163988	0.804929	-2.66883	0.70098
UCN3	unassigned	0.0826113	0.804929	-2.10911	0.70098
PRSS23	unassigned	0.0452547	0.804929	1.41695	0.70098
TTC12	unassigned	0.0302016	0.804929	-3.98107	0.70098
HCFC2	unassigned	0.0339824	0.804929	4.22582	0.70098
HVCN1	M6	0.0402647	0.804929	1.49909	0.70098
UBC	unassigned	0.0556368	0.804929	-7.82804	0.70098
MOK	unassigned	0.0511127	0.804929	-2.90395	0.70098
COMMD4	M28	0.0330841	0.804929	-5.2417	0.70098
CCDC113	unassigned	0.0268364	0.804929	-3.70875	0.70098
ELMO3	M20	0.0749579	0.804929	-2.38647	0.70098
DEF8	M20	0.0333505	0.804929	3.46535	0.70098
ST3GAL2	M20	0.0576107	0.804929	1.52327	0.70098
RAB17	M20	0.089402	0.804929	-1.61236	0.70098
PIK3CA	unassigned	0.0325819	0.804929	2.96434	0.70098
ELOVL2	M20	0.050735	0.804929	2.62974	0.70098
ENPP5	unassigned	0.0313095	0.804929	-1.90801	0.70098
FAM78A	M6	0.042613	0.804929	1.78441	0.70098
SLC18A2	unassigned	0.0342051	0.804929	2.45937	0.698529
ABCC9	M20	0.0867203	0.804929	0.896776	0.698529
TMEM229B	M7	0.0301155	0.804929	-1.17384	0.698529
MRPS23	unassigned	0.0269027	0.804929	-3.82685	0.698529
PTBP1	M20	0.123273	0.804929	-3.65439	0.698529
INTS11	unassigned	0.0720721	0.804929	-5.61475	0.698529
PCBD1	M17	0.0562547	0.804929	-2.80364	0.698529
CLRN3	M20	0.238353	0.804929	-0.839113	0.698529
LRMP	M6	0.0351237	0.804929	0.794675	0.698529
PEBP1	unassigned	0.0510272	0.804929	-2.19092	0.698529
PRICKLE1	unassigned	0.0464261	0.804929	2.22571	0.698529
FMNL3	M6	0.0304717	0.804929	1.32923	0.698529
GOLGA2P5	M20	0.027612	0.804929	-4.42853	0.698529
GGACT	unassigned	0.0404124	0.804929	-5.42969	0.698529
GLRX5	M19	0.0651676	0.804929	-3.52007	0.698529
RCCD1	M20	0.0584912	0.804929	-3.00588	0.698529
GRB7	M20	0.0290019	0.804929	-2.42567	0.698529
CBX2	unassigned	0.0514399	0.804929	4.18041	0.698529
ACAA2	M20	0.129751	0.804929	-1.37047	0.698529
ASNA1	unassigned	0.051369	0.804929	-4.36589	0.698529
ZNF805	unassigned	0.0209494	0.804929	3.74408	0.698529
ZIK1	unassigned	0.0308108	0.804929	3.26048	0.698529
PROM2	M16	0.0674947	0.804929	-1.8972	0.698529
GPR39	M16	0.0935924	0.804929	-1.16373	0.698529
PID1	unassigned	0.0699686	0.804929	-2.09469	0.698529
ZFP64	unassigned	0.0613344	0.804929	-3.81849	0.698529
TTC3	unassigned	0.10962	0.804929	-2.5207	0.698529
BIK	unassigned	0.0549533	0.804929	-2.6367	0.698529
PARVG	M6	0.0426266	0.804929	1.25533	0.698529
ITPR1	M20	0.0523429	0.804929	1.53136	0.698529
EEFSEC	unassigned	0.0492969	0.804929	-6.80694	0.698529
CHDH	M24	0.0497033	0.804929	-1.69188	0.698529
DPPA4	unassigned	0.0404397	0.804929	5.08094	0.698529
EBNA1BP2	M28	0.0366937	0.804929	-3.39332	0.696078
BEND5	M20	0.0278335	0.804929	6.0796	0.696078
KDM5B	unassigned	0.0329853	0.804929	-3.59283	0.696078
GOT1	M20	0.0810788	0.804929	-1.68283	0.696078
LMO2	M6	0.0407283	0.804929	4.50121	0.696078
SNORD14C	M10	0.0561828	0.804929	1.87745	0.696078
OGFOD2	unassigned	0.140194	0.804929	-3.71196	0.696078
PGAM5	M28	0.0365017	0.804929	-4.67093	0.696078
YAF2	unassigned	0.0419328	0.804929	5.64774	0.696078
AKAP11	unassigned	0.0370827	0.804929	4.16659	0.696078
COQ7	unassigned	0.0395975	0.804929	-2.63887	0.696078
MKS1	unassigned	0.0247936	0.804929	-4.17036	0.696078
CYP2B7P	unassigned	0.196184	0.804929	-0.471345	0.696078
FBXL12	unassigned	0.121873	0.804929	-1.89469	0.696078
ECSIT	M19	0.0475606	0.804929	-3.47987	0.696078
LINC00665	unassigned	0.0476213	0.804929	3.44326	0.696078
CERS6	M20	0.0809134	0.804929	-1.56851	0.696078
COX7A2L	M19	0.0471544	0.804929	-3.82924	0.696078
PANK2	unassigned	0.0507317	0.804929	2.94731	0.696078
SPTLC3	unassigned	0.0313179	0.804929	-1.6737	0.696078
ROMO1	M19	0.0412643	0.804929	-3.93107	0.696078
C22orf34	M6	0.0515119	0.804929	3.66993	0.696078
ZNF620	unassigned	0.0413202	0.804929	-3.53589	0.696078
TUSC2	M20	0.0286593	0.804929	-5.19262	0.696078
TPPP	unassigned	0.0342893	0.804929	-3.47565	0.696078
PCDH12	M2	0.0392184	0.804929	2.29918	0.696078
ID4	M13	0.068647	0.804929	3.56374	0.696078
KIAA1586	unassigned	0.0352192	0.804929	2.33783	0.696078
SLC35B2	M26	0.138988	0.804929	-2.46985	0.696078
EYS	M14	0.219626	0.804929	3.85065	0.696078
MDH2	M20	0.0505669	0.804929	-3.57777	0.696078
STEAP2	unassigned	0.0362078	0.804929	2.42803	0.696078
GNA12	M3	0.0503883	0.804929	3.55161	0.696078
POP1	unassigned	0.148059	0.804929	-4.55794	0.696078
CASK	unassigned	0.0824951	0.804929	-2.09807	0.696078
AC127496.1	M14	0.0635419	0.804929	3.40125	0.696078
ZNF691	unassigned	0.0478277	0.804929	5.09767	0.693627
SHISAL2A	M6	0.0617312	0.804929	2.42277	0.693627
SGIP1	M19	0.0377277	0.804929	1.59777	0.693627
SWT1	unassigned	0.0529138	0.804929	3.9494	0.693627
ELF3	M20	0.276654	0.806056	-1.05568	0.693627
TRIT1	unassigned	0.0292269	0.804929	-3.49512	0.693627
ATPAF1	M19	0.304868	0.806341	-1.21425	0.693627
C1orf131	unassigned	0.0652932	0.804929	-4.14117	0.693627
FAM160B1	unassigned	0.0645206	0.804929	2.91214	0.693627
FADS3	M20	0.0381536	0.804929	2.29103	0.693627
TUBA1B	M29	0.0282381	0.804929	-5.07037	0.693627
SMUG1	M20	0.134903	0.804929	-3.8174	0.693627
ADCY4	M20	0.0638647	0.804929	1.78348	0.693627
CAPN15	unassigned	0.0598265	0.804929	-4.29842	0.693627
RAB40C	M20	0.100908	0.804929	-2.46856	0.693627
TIGD7	unassigned	0.0298237	0.804929	6.62106	0.693627
CDYL2	unassigned	0.0430025	0.804929	2.09965	0.693627
MPDU1	M19	0.0475283	0.804929	-4.92413	0.693627
NUP85	M14	0.0411169	0.804929	-5.83757	0.693627
CTDP1	unassigned	0.0626112	0.804929	-5.39327	0.693627
TMX3	unassigned	0.0512841	0.804929	2.89626	0.693627
PSMC4	M31	0.0443657	0.804929	-3.56753	0.693627
AKT1S1	unassigned	0.0459738	0.804929	-4.51626	0.693627
DYNC2LI1	unassigned	0.125023	0.804929	-1.89474	0.693627
IMMT	M20	0.0509077	0.804929	-3.17103	0.693627
PYGB	M16	0.0507098	0.804929	-1.94224	0.693627
MAPK8IP2	unassigned	0.0438282	0.804929	-4.78471	0.693627
THAP7	unassigned	0.0404304	0.804929	-5.81319	0.693627
DNAL4	M22	0.0682702	0.804929	-2.92113	0.693627
KCNIP4	unassigned	0.0365888	0.804929	-3.62114	0.693627
SDHA	M20	0.0718344	0.804929	-2.92554	0.693627
EBF1	M20	0.0399807	0.804929	1.10964	0.693627
PPP2R5D	unassigned	0.0415476	0.804929	-3.7607	0.693627
SAMD3	M20	0.0415099	0.804929	-3.16071	0.693627
AP1S1	M20	0.0442821	0.804929	-2.35948	0.693627
PMPCA	unassigned	0.0441859	0.804929	-5.08774	0.693627
MOB3B	M24	0.0887779	0.804929	-2.19569	0.693627
SH3GLB2	unassigned	0.132014	0.804929	-2.25938	0.693627
C9orf116	unassigned	0.041032	0.804929	-3.5238	0.693627
LINC01549	unassigned	0.0449237	0.804929	-5.81778	0.693627
EPPK1	M20	0.0452825	0.804929	-2.42387	0.693627
CDCA8	M34	0.045395	0.804929	-2.68146	0.691176
KDM4A	M32	0.0778513	0.804929	-2.5687	0.691176
CEP170	M20	0.115299	0.804929	0.793021	0.691176
TSPAN14	M32	0.0511532	0.804929	-5.59886	0.691176
RASSF7	M20	0.0317881	0.804929	-3.69396	0.691176
NUDT8	M19	0.0586799	0.804929	-3.10396	0.691176
RDX	M10	0.0476983	0.804929	1.399	0.691176
AEBP2	unassigned	0.0957454	0.804929	4.47379	0.691176
DTX1	M6	0.0277536	0.804929	1.78267	0.691176
FBXL14	unassigned	0.115043	0.804929	-2.60173	0.691176
GRTP1	M20	0.0956385	0.804929	-1.88942	0.691176
TRMT61A	unassigned	0.0659417	0.804929	-4.55889	0.691176
IQGAP1	unassigned	0.0521625	0.804929	-4.90651	0.691176
TTBK2	unassigned	0.0644305	0.804929	5.34407	0.691176
CLUHP3	M6	0.0594927	0.804929	-3.91516	0.691176
NDUFAB1	M19	0.0332629	0.804929	-2.65158	0.691176
DOK4	M20	0.129731	0.804929	-1.32857	0.691176
APRT	M38	0.0385876	0.804929	-4.55613	0.691176
TRPV2	M3	0.0636992	0.804929	1.9181	0.691176
TMEM104	unassigned	0.0700164	0.804929	-4.69011	0.691176
SLC25A11	M19	0.0407687	0.804929	-3.12514	0.691176
KAT2A	M33	0.0385407	0.804929	-5.67497	0.691176
ICAM2	M6	0.10791	0.804929	0.964692	0.691176
MRPL4	M30	0.0590611	0.804929	-3.96222	0.691176
KXD1	unassigned	0.0866953	0.804929	-5.28095	0.691176
ZNF546	unassigned	0.0361994	0.804929	4.73018	0.691176
CYP2B6	unassigned	0.0997978	0.804929	-0.522501	0.691176
LMNB2	M34	0.0309716	0.804929	-4.02045	0.691176
KHSRP	M35	0.0504647	0.804929	-5.52423	0.691176
NR2F6	M20	0.0872188	0.804929	-2.16617	0.691176
ZNF682	unassigned	0.0583207	0.804929	1.98196	0.691176
PLA2G4C	unassigned	0.0385265	0.804929	3.77088	0.691176
ZNF160	unassigned	0.0599202	0.804929	3.89134	0.691176
FAM84A	M20	0.0721831	0.804929	-1.68449	0.691176
EHD3	M6	0.0562095	0.804929	1.1845	0.691176
NDUFAF2	unassigned	0.0394366	0.804929	-6.82579	0.691176
POFUT1	unassigned	0.181065	0.804929	-1.94098	0.691176
RIPK4	M25	0.0376079	0.804929	-2.78907	0.691176
GRK3	M6	0.103306	0.804929	1.01265	0.691176
NCAPH2	unassigned	0.0357856	0.804929	-6.52538	0.691176
ANKRD54	unassigned	0.0586857	0.804929	-5.09981	0.691176
TOB2	unassigned	0.0423406	0.804929	-3.55593	0.691176
RBP2	M11	0.0854762	0.804929	-2.01956	0.691176
SLC9A9	M20	0.027719	0.804929	1.82644	0.691176
TMEM131L	M6	0.0356295	0.804929	1.0371	0.691176
CDX1	M20	0.0790683	0.804929	-1.64017	0.691176
C6orf132	M20	0.0610204	0.804929	-3.30856	0.691176
TXLNB	unassigned	0.0538443	0.804929	1.42023	0.691176
DBNL	M6	0.158049	0.804929	2.54679	0.691176
BNC2	M20	0.0405393	0.804929	1.98003	0.691176
ARHGEF39	unassigned	0.0823777	0.804929	-3.08997	0.691176
RC3H2	unassigned	0.0724752	0.804929	3.5788	0.691176
COX7B	M19	0.0437928	0.804929	-1.59885	0.691176
ZNF630	unassigned	0.133557	0.804929	-2.83293	0.691176
LDOC1	M10	0.0666488	0.804929	2.15607	0.691176
ATP8B2	M20	0.118087	0.804929	1.11763	0.688725
NDUFS2	M21	0.0486751	0.804929	-2.77777	0.688725
ACOT7	M20	0.0590383	0.804929	-3.66052	0.688725
PPM1J	unassigned	0.0480793	0.804929	-4.56425	0.688725
MRPL43	M19	0.0592889	0.804929	-3.55975	0.688725
EHF	M20	0.248778	0.804929	-1.92135	0.688725
NDUFV1	M20	0.0645962	0.804929	-2.19574	0.688725
ATM	unassigned	0.0756477	0.804929	1.17721	0.688725
SHANK2	unassigned	0.0805829	0.804929	-1.83725	0.688725
SNRPF	M30	0.0258024	0.804929	-3.30265	0.688725
ST8SIA1	unassigned	0.0433573	0.804929	3.18043	0.688725
IL16	M6	0.0586744	0.804929	1.39045	0.688725
CPEB1	M8	0.14437	0.804929	-3.44505	0.688725
MVP	M24	0.12523	0.804929	-2.20631	0.688725
MYLPF	unassigned	0.0534614	0.804929	-3.04763	0.688725
NUTF2	M28	0.0473294	0.804929	-4.22585	0.688725
TUFM	M20	0.0332493	0.804929	-3.39874	0.688725
COASY	M20	0.0568495	0.804929	-4.25954	0.688725
ALYREF	unassigned	0.0383422	0.804929	-3.80707	0.688725
TTC39C	M6	0.0249619	0.804929	3.599	0.688725
TOMM40	M28	0.0366725	0.804929	-3.85403	0.688725
TIMM44	unassigned	0.083162	0.804929	-5.44364	0.688725
ZNF208	unassigned	0.116156	0.804929	1.67558	0.688725
PTRHD1	M10	0.0676388	0.804929	-2.73255	0.688725
PARD6B	unassigned	0.25044	0.804929	-0.997204	0.688725
LINC00852	unassigned	0.0614335	0.804929	2.96543	0.688725
NSUN7	unassigned	0.0605492	0.804929	-2.23308	0.688725
FDCSP	M6	0.0540391	0.804929	0.406106	0.688725
NOA1	unassigned	0.227547	0.804929	-1.89392	0.688725
NDUFS6	M19	0.0546899	0.804929	-3.50922	0.688725
CCDC112	unassigned	0.0536053	0.804929	-1.89984	0.688725
VDAC1	M20	0.0601093	0.804929	-3.80937	0.688725
RANBP9	unassigned	0.0425903	0.804929	5.3877	0.688725
CCDC126	unassigned	0.0971251	0.804929	3.52137	0.688725
CHCHD3	M17	0.0689099	0.804929	-2.70773	0.688725
FAM92A	unassigned	0.0830605	0.804929	2.87848	0.688725
LURAP1L	unassigned	0.0336287	0.804929	-2.00385	0.688725
TUBB4B	M20	0.0576341	0.804929	-2.95154	0.688725
SH2D3C	M3	0.0253569	0.804929	2.55732	0.688725
WDR34	M19	0.0288963	0.804929	-4.01407	0.688725
TSPYL2	M3	0.0656298	0.804929	2.14887	0.688725
PUSL1	unassigned	0.0622434	0.804929	-3.64289	0.686275
PTBP2	unassigned	0.062333	0.804929	2.98697	0.686275
C1orf162	unassigned	0.0509977	0.804929	1.21838	0.686275
MALAT1	unassigned	0.0781394	0.804929	4.13141	0.686275
USP5	unassigned	0.0453905	0.804929	-4.19543	0.686275
ELK3	M20	0.0881379	0.804929	0.920147	0.686275
KRT8	M20	0.110978	0.804929	-3.21182	0.686275
N4BP2L2	unassigned	0.0633206	0.804929	3.63771	0.686275
CEP170B	M20	0.0820382	0.804929	-1.81169	0.686275
MT1L	unassigned	0.1041	0.804929	-1.57905	0.686275
ADGRG1	unassigned	0.124913	0.804929	-2.12302	0.686275
LMF1	unassigned	0.0484351	0.804929	3.13214	0.686275
TXNDC11	M12	0.136798	0.804929	1.76422	0.686275
ABI3	M6	0.0342562	0.804929	2.72289	0.686275
GEMIN4	unassigned	0.060957	0.804929	-3.69781	0.686275
GNGT2	M6	0.0417009	0.804929	3.18318	0.686275
PPP1R9B	M6	0.0439051	0.804929	4.12726	0.686275
RPL36	M38	0.0870234	0.804929	-3.15059	0.686275
NFIX	M8	0.0870766	0.804929	-1.93767	0.686275
CCDC124	unassigned	0.0491678	0.804929	-6.35982	0.686275
ZNF567	unassigned	0.0360115	0.804929	3.7889	0.686275
MAPRE3	unassigned	0.118767	0.804929	-1.07256	0.686275
CIAO1	unassigned	0.098217	0.804929	-2.63106	0.686275
ACR	unassigned	0.0563641	0.804929	-3.56128	0.686275
OLA1	unassigned	0.0251696	0.804929	-5.05041	0.686275
ZSWIM1	unassigned	0.0450614	0.804929	-3.24912	0.686275
TCEA2	M20	0.0486017	0.804929	3.69319	0.686275
RRBP1	M24	0.112227	0.804929	-3.22831	0.686275
BCL2L13	unassigned	0.0394858	0.804929	-3.89751	0.686275
TUBA3FP	unassigned	0.0843127	0.804929	-3.06373	0.686275
CRELD1	M10	0.0618862	0.804929	-4.06641	0.686275
FXR1	unassigned	0.038019	0.804929	4.19313	0.686275
HES1	M22	0.103084	0.804929	-1.47024	0.686275
MRPS25	M17	0.0578263	0.804929	-2.11201	0.686275
SLC12A8	unassigned	0.0833556	0.804929	-2.03723	0.686275
HERC6	unassigned	0.0612432	0.804929	-2.10265	0.686275
GUCY1B1	M8	0.0368592	0.804929	1.24916	0.686275
SLC9B1	unassigned	0.0475612	0.804929	3.77009	0.686275
B4GALT7	unassigned	0.0613727	0.804929	-5.19638	0.686275
QKI	M20	0.0625962	0.804929	1.10555	0.686275
GIMAP4	M6	0.0780243	0.804929	0.933561	0.686275
RNF216	M10	0.0296925	0.804929	5.28305	0.686275
FAM126A	unassigned	0.0768444	0.804929	0.801425	0.686275
JAZF1	M10	0.0341758	0.804929	2.02447	0.686275
MYO1G	M6	0.0528342	0.804929	1.02698	0.686275
CTSV	M20	0.439889	0.838194	-0.521367	0.686275
FNBP1	M6	0.0482306	0.804929	2.38282	0.686275
AGPAT2	M20	0.094817	0.804929	-1.80209	0.686275
RAB33A	M6	0.109411	0.804929	2.1536	0.686275
SRRM1	unassigned	0.0641892	0.804929	-4.78638	0.683824
CLIC4	M8	0.0599397	0.804929	1.38476	0.683824
NDUFS5	M19	0.0244796	0.804929	-5.21154	0.683824
RAD54L	unassigned	0.0779016	0.804929	-2.89346	0.683824
SARS	unassigned	0.0676338	0.804929	-3.99363	0.683824
SDF4	unassigned	0.0452948	0.804929	-4.21607	0.683824
DNAJC11	M16	0.0474884	0.804929	-2.40613	0.683824
ATP5F1C	M17	0.0593249	0.804929	-2.8861	0.683824
PPP3CB	M20	0.0471539	0.804929	4.75101	0.683824
HPS1	unassigned	0.112332	0.804929	-3.39006	0.683824
ZNF143	unassigned	0.0727249	0.804929	2.72462	0.683824
MS4A2	M10	0.0547368	0.804929	1.72039	0.683824
RNF26	unassigned	0.0995454	0.804929	-3.07858	0.683824
SIGIRR	M20	0.0580936	0.804929	-2.80019	0.683824
SLC29A2	M20	0.0920149	0.804929	-1.85228	0.683824
LIPT2	unassigned	0.0452666	0.804929	-3.65325	0.683824
SSPN	M10	0.110101	0.804929	-2.01031	0.683824
TSFM	M26	0.0420336	0.804929	-2.99909	0.683824
MON2	unassigned	0.0384776	0.804929	7.05869	0.683824
HDAC7	M3	0.122977	0.804929	1.75057	0.683824
SLC15A4	M23	0.0654995	0.804929	2.32261	0.683824
DDHD1	unassigned	0.118323	0.804929	1.7504	0.683824
PLCB2	M6	0.0387218	0.804929	1.80288	0.683824
COQ9	M20	0.079404	0.804929	-1.85661	0.683824
RIPOR1	M3	0.0556024	0.804929	1.63759	0.683824
BANP	unassigned	0.0430508	0.804929	5.60696	0.683824
LRRC45	unassigned	0.0598851	0.804929	-4.66649	0.683824
COA3	M19	0.0649291	0.804929	-2.29788	0.683824
CCDC94	unassigned	0.121137	0.804929	-3.98587	0.683824
PRKCSH	unassigned	0.0937118	0.804929	-5.13136	0.683824
DUS3L	unassigned	0.064432	0.804929	-4.22178	0.683824
JAK3	M6	0.0595903	0.804929	0.958569	0.683824
ACP1	unassigned	0.0966177	0.804929	-2.87271	0.683824
AGBL5	unassigned	0.126425	0.804929	-2.65629	0.683824
NABP1	unassigned	0.0655367	0.804929	1.1729	0.683824
TTC32	unassigned	0.195693	0.804929	2.41427	0.683824
SLC5A6	unassigned	0.0359405	0.804929	-3.5982	0.683824
RASL10A	unassigned	0.0724146	0.804929	-3.83007	0.683824
DHX30	unassigned	0.0527845	0.804929	-5.62533	0.683824
SH3BP5	M20	0.100565	0.804929	1.09114	0.683824
UQCRC1	M20	0.0575322	0.804929	-2.35964	0.683824
TFDP2	unassigned	0.0726807	0.804929	-2.18601	0.683824
LEF1	M6	0.0862726	0.804929	0.915134	0.683824
FBXW7	M6	0.0880088	0.804929	1.25835	0.683824
RAD17	unassigned	0.0655975	0.804929	3.65195	0.683824
POLK	unassigned	0.0338176	0.804929	3.39354	0.683824
CCDC125	unassigned	0.0690549	0.804929	-2.59094	0.683824
ST8SIA4	M6	0.0844112	0.804929	0.710101	0.683824
SMIM29	unassigned	0.0652379	0.804929	4.2353	0.683824
OSTM1	M20	0.0369284	0.804929	3.38966	0.683824
SERINC1	unassigned	0.035077	0.804929	4.11734	0.683824
HOXA3	M20	0.115826	0.804929	-1.46091	0.683824
PDE1C	unassigned	0.0757915	0.804929	1.93911	0.683824
AGPAT5	unassigned	0.0842273	0.804929	-1.96205	0.683824
DMTN	M6	0.0541592	0.804929	-2.59101	0.683824
ERLIN2	M20	0.0572414	0.804929	-3.22749	0.683824
ELOC	M26	0.0823806	0.804929	4.50111	0.683824
ENPP2	M3	0.03496	0.804929	1.07372	0.683824
NOL6	unassigned	0.23261	0.804929	-1.95917	0.683824
SHROOM2	M16	0.0608615	0.804929	-1.95549	0.683824
MID2	M20	0.0621637	0.804929	1.59652	0.683824
AP1S2	M20	0.0668459	0.804929	3.79496	0.683824
GRIPAP1	unassigned	0.172721	0.804929	2.78312	0.683824
ARHGEF10L	unassigned	0.107357	0.804929	-1.67618	0.681373
UROD	unassigned	0.0837666	0.804929	-3.6718	0.681373
CPT2	M16	0.115472	0.804929	-1.56105	0.681373
BRDT	unassigned	0.0551439	0.804929	-4.47558	0.681373
DDAH1	M20	0.0793964	0.804929	-1.94559	0.681373
CSGALNACT2	M20	0.0883877	0.804929	0.970361	0.681373
GSTO2	M20	0.0725511	0.804929	-2.36258	0.681373
ZFPL1	M19	0.112415	0.804929	-3.17454	0.681373
FLI1	M6	0.0817451	0.804929	0.818982	0.681373
APLP2	M32	0.122797	0.804929	-2.03087	0.681373
POLR2L	M38	0.0744488	0.804929	-3.36019	0.681373
USH1C	M20	0.157335	0.804929	-1.50806	0.681373
CFL1	M22	0.0777403	0.804929	-4.40367	0.681373
ENO2	M10	0.071379	0.804929	1.85884	0.681373
NABP2	unassigned	0.0661464	0.804929	-3.57855	0.681373
UNG	M20	0.0722798	0.804929	-1.69723	0.681373
FAM216A	M20	0.176367	0.804929	1.53947	0.681373
ADCK1	unassigned	0.070389	0.804929	-3.06496	0.681373
MARK3	unassigned	0.0329418	0.804929	4.76304	0.681373
IVD	unassigned	0.0351942	0.804929	-2.48396	0.681373
RBBP6	unassigned	0.0539238	0.804929	6.19035	0.681373
CALB2	M10	0.0513083	0.804929	-3.85034	0.681373
MILR1	unassigned	0.0823704	0.804929	1.06374	0.681373
B9D1	unassigned	0.0681845	0.804929	-3.941	0.681373
PHB	M17	0.0628836	0.804929	-2.41138	0.681373
ALPK2	M6	0.0279089	0.804929	1.62332	0.681373
WDR83	unassigned	0.0462244	0.804929	-5.46574	0.681373
NFKBIB	unassigned	0.0791976	0.804929	-5.18738	0.681373
ILVBL	M20	0.104663	0.804929	-1.82934	0.681373
PPM1G	M29	0.0546331	0.804929	-5.33171	0.681373
CHST10	M20	0.108016	0.804929	1.9378	0.681373
OVOL2	M20	0.139697	0.804929	-1.46053	0.681373
XRCC6	M35	0.071861	0.804929	-4.10067	0.681373
PXK	M6	0.0469693	0.804929	1.61769	0.681373
MED12L	unassigned	0.0743465	0.804929	3.49808	0.681373
BDH1	M20	0.0910947	0.804929	-1.02187	0.681373
GSTCD	unassigned	0.0408451	0.804929	-2.71185	0.681373
RNF212	unassigned	0.128945	0.804929	-2.79404	0.681373
MAP3K1	M6	0.0398972	0.804929	1.97345	0.681373
ANXA6	M3	0.112667	0.804929	0.812477	0.681373
KCNQ5	M6	0.0603737	0.804929	2.42479	0.681373
VWA7	unassigned	0.0788156	0.804929	-2.89595	0.681373
SNAP91	unassigned	0.0873269	0.804929	4.10455	0.681373
SNORD50B	unassigned	0.0719591	0.804929	2.23165	0.681373
2007-09-01	M19	0.0580904	0.804929	3.4209	0.681373
IGFBP3	unassigned	0.0350688	0.804929	1.98357	0.681373
TNS3	unassigned	0.0421087	0.804929	2.30107	0.681373
TRAPPC9	unassigned	0.0596131	0.804929	-4.2697	0.681373
TEK	M10	0.0388779	0.804929	1.21125	0.681373
RPS6KA2	M2	0.085819	0.804929	1.59193	0.681373
TMEM201	unassigned	0.213854	0.804929	-3.30016	0.678922
LINC01138	unassigned	0.0478323	0.804929	4.71689	0.678922
LAD1	M20	0.116236	0.804929	-1.55086	0.678922
PIGR	M20	0.297149	0.806341	-1.97573	0.678922
FAS	unassigned	0.081181	0.804929	-2.30795	0.678922
TRIM8	M10	0.0832172	0.804929	2.37044	0.678922
CASC2	unassigned	0.0554716	0.804929	-4.14738	0.678922
CYP17A1	unassigned	0.0715479	0.804929	-4.11116	0.678922
FDX1	M19	0.14074	0.804929	-2.59734	0.678922
TMPRSS4	M20	0.131227	0.804929	-1.69699	0.678922
PICALM	M38	0.0661587	0.804929	3.23593	0.678922
NDUFA9	M20	0.0374862	0.804929	-2.97061	0.678922
MLF2	M27	0.0543411	0.804929	-3.92639	0.678922
CSRP2	M20	0.0299699	0.804929	2.51632	0.678922
FRY	unassigned	0.0864583	0.804929	1.29741	0.678922
PRKCH	M6	0.0502772	0.804929	1.32423	0.678922
C14orf37	unassigned	0.19336	0.804929	-2.21308	0.678922
HYKK	unassigned	0.0597849	0.804929	-2.27414	0.678922
HDC	M10	0.0770835	0.804929	2.07767	0.678922
IDH2	unassigned	0.0527466	0.804929	-2.24403	0.678922
POLR2C	M20	0.0484788	0.804929	-4.9175	0.678922
BICDL2	M20	0.0880815	0.804929	-1.8308	0.678922
KIAA0895L	unassigned	0.0644074	0.804929	-3.28665	0.678922
RABEP1	unassigned	0.0402424	0.804929	4.43641	0.678922
PFAS	unassigned	0.0408578	0.804929	-6.07951	0.678922
DYNLL2	M32	0.0585122	0.804929	-4.454	0.678922
MED31	M38	0.0669453	0.804929	4.44092	0.678922
STAT5B	M20	0.0477726	0.804929	2.44085	0.678922
OGFOD3	unassigned	0.0572911	0.804929	-4.51595	0.678922
CHST9	unassigned	0.118283	0.804929	-3.3463	0.678922
CAPNS1	M21	0.0757127	0.804929	-3.40859	0.678922
PTGIR	M20	0.0525764	0.804929	2.9579	0.678922
IZUMO2	unassigned	0.054169	0.804929	-3.67349	0.678922
MTIF2	M20	0.0674908	0.804929	-2.14478	0.678922
NFU1	M38	0.0705678	0.804929	-3.46034	0.678922
IRS1	unassigned	0.18084	0.804929	-1.27646	0.678922
USP18	M7	0.0571263	0.804929	-1.6011	0.678922
PPM1F	unassigned	0.0495509	0.804929	4.15938	0.678922
TNFRSF13C	M6	0.161054	0.804929	2.66993	0.678922
NUDT16	unassigned	0.0502608	0.804929	-3.66119	0.678922
CCDC71	unassigned	0.060934	0.804929	-4.84258	0.678922
B4GALT4	M20	0.0611628	0.804929	-2.21006	0.678922
HEG1	M10	0.0536354	0.804929	0.92632	0.678922
MECOM	M31	0.0802387	0.804929	-2.0111	0.678922
ALG3	M28	0.0406297	0.804929	-4.68316	0.678922
C3orf70	M36	0.118502	0.804929	-2.12275	0.678922
MAEA	unassigned	0.0860335	0.804929	-4.0576	0.678922
UGT2B7	M11	0.0468723	0.804929	-1.81829	0.678922
CLK4	M20	0.0553257	0.804929	3.22763	0.678922
TMEM200A	unassigned	0.0577881	0.804929	-1.34116	0.678922
MYCT1	M20	0.0510128	0.804929	1.45178	0.678922
LEMD2	M14	0.0944185	0.804929	-4.85794	0.678922
ELOVL4	unassigned	0.0416572	0.804929	3.5825	0.678922
PERP	M20	0.165609	0.804929	-1.73744	0.678922
AHR	unassigned	0.165547	0.804929	1.18294	0.678922
NOD1	M19	0.0784979	0.804929	3.81157	0.678922
NKAIN3	unassigned	0.0453996	0.804929	-4.8755	0.678922
MTFR1	unassigned	0.078769	0.804929	-2.50135	0.678922
CARD19	M19	0.0467534	0.804929	-4.52968	0.678922
MRPS2	M29	0.0675083	0.804929	-3.42532	0.678922
APTX	unassigned	0.0354245	0.804929	-4.2197	0.678922
ZER1	unassigned	0.0575734	0.804929	-2.66752	0.678922
TCEAL8	unassigned	0.15839	0.804929	2.07095	0.678922
LTA	M6	0.0612019	0.804929	3.04015	0.678922
FOXL1	unassigned	0.0811503	0.804929	-3.26149	0.678922
TEX264	M20	0.086134	0.804929	-3.31235	0.678922
RPS6KA1	M20	0.0716819	0.804929	-2.70948	0.676471
ATP1A1	M24	0.0684303	0.804929	-2.68635	0.676471
PTGFRN	unassigned	0.0865548	0.804929	-2.73099	0.676471
PLEKHO1	M6	0.0483	0.804929	1.63214	0.676471
C1orf56	unassigned	0.102991	0.804929	-3.84996	0.676471
HDGF	M27	0.0760472	0.804929	-3.63345	0.676471
ZEB1	M20	0.097228	0.804929	0.98672	0.676471
CYP2C18	M11	0.0484929	0.804929	-0.892514	0.676471
SFXN2	unassigned	0.0523318	0.804929	-3.05887	0.676471
FAM86C1	unassigned	0.0909926	0.804929	-3.98723	0.676471
CDON	M13	0.0449399	0.804929	3.7115	0.676471
ACADS	M20	0.0963913	0.804929	-1.03204	0.676471
PCDH17	M2	0.0541023	0.804929	1.10954	0.676471
PEX11A	M20	0.133667	0.804929	-1.30848	0.676471
WWP2	M32	0.0773659	0.804929	-3.43505	0.676471
CES1	M8	0.220446	0.804929	1.16832	0.676471
CLUH	M20	0.0893824	0.804929	-2.06169	0.676471
TOM1L2	unassigned	0.0845903	0.804929	-2.50713	0.676471
SETBP1	M20	0.0766221	0.804929	2.04018	0.676471
TCF4	M20	0.104567	0.804929	0.762221	0.676471
EBI3	unassigned	0.117027	0.804929	1.50276	0.676471
MYO9B	unassigned	0.0779287	0.804929	2.90042	0.676471
OCEL1	M23	0.105401	0.804929	-2.05714	0.676471
SNRPA	unassigned	0.030828	0.804929	-4.89709	0.676471
ARHGEF1	M6	0.050741	0.804929	3.52162	0.676471
BLVRB	M20	0.146836	0.804929	-2.03589	0.676471
LTBP1	M10	0.048275	0.804929	1.79564	0.676471
MEIS1	M10	0.0597529	0.804929	1.24383	0.676471
STK17B	M6	0.0737877	0.804929	1.29895	0.676471
STK4	M6	0.117696	0.804929	1.60683	0.676471
DTYMK	unassigned	0.0455934	0.804929	-2.71575	0.676471
RPL29	M38	0.0456299	0.804929	-2.95131	0.676471
DALRD3	unassigned	0.0517798	0.804929	-4.53475	0.676471
KLHL5	M20	0.0813222	0.804929	0.636132	0.676471
EIF4E	unassigned	0.444278	0.839645	-0.698951	0.676471
RREB1	unassigned	0.0843573	0.804929	-2.80816	0.676471
INSIG1	unassigned	0.112354	0.804929	1.24357	0.676471
GGCT	M20	0.0509521	0.804929	-2.2592	0.676471
PSPH	unassigned	0.048398	0.804929	-3.79347	0.676471
HMBOX1	unassigned	0.0935792	0.804929	2.77211	0.676471
TMEM65	unassigned	0.148219	0.804929	1.39781	0.676471
DNM1	M20	0.0431264	0.804929	2.13153	0.676471
TRUB2	unassigned	0.0820172	0.804929	-2.6347	0.676471
SPOUT1	unassigned	0.0619237	0.804929	-4.08189	0.676471
FBXW5	unassigned	0.159395	0.804929	-2.68476	0.676471
AMOT	unassigned	0.0648281	0.804929	-1.78785	0.676471
LTBR	M20	0.0788942	0.804929	-3.11405	0.676471
ATP5F1B	M20	0.0610692	0.804929	-2.7943	0.676471
ZNF532	M20	0.094922	0.804929	1.16858	0.676471
PLEKHB2	M20	0.0749219	0.804929	-2.612	0.676471
ZBED4	unassigned	0.124353	0.804929	-3.44893	0.676471
FBN2	unassigned	0.266793	0.804933	-1.33342	0.676471
EPHB2	M20	0.100696	0.804929	-1.6357	0.67402
SLC41A1	M20	0.0901523	0.804929	1.2469	0.67402
WAC	M19	0.0690749	0.804929	4.83151	0.67402
SFMBT2	unassigned	0.157355	0.804929	0.778285	0.67402
DNAJC9	M34	0.0729826	0.804929	-4.65632	0.67402
XPNPEP1	unassigned	0.108243	0.804929	-1.85383	0.67402
PSMD13	M29	0.0467008	0.804929	-3.01893	0.67402
LPXN	M6	0.0843287	0.804929	0.951851	0.67402
NOS1	M15	0.0886949	0.804929	-4.02664	0.67402
DICER1	unassigned	0.0595659	0.804929	5.74131	0.67402
SLC12A6	unassigned	0.0755151	0.804929	1.96184	0.67402
ATP8B4	unassigned	0.0512475	0.804929	2.58733	0.67402
MPV17L	M14	0.0492467	0.804929	-1.63264	0.67402
ZNF267	unassigned	0.0653257	0.804929	1.39184	0.67402
PLCG2	M6	0.0710536	0.804929	1.53205	0.67402
GOT2	M20	0.0806485	0.804929	-2.59319	0.67402
STARD3	unassigned	0.0578204	0.804929	4.99705	0.67402
C1QBP	M30	0.0500602	0.804929	-2.77833	0.67402
EZH1	unassigned	0.116723	0.804929	2.36901	0.67402
TEX2	unassigned	0.0716808	0.804929	-2.51758	0.67402
THOP1	M20	0.0532864	0.804929	-4.81204	0.67402
TJP3	M20	0.162498	0.804929	-1.13284	0.67402
ADGRE1	unassigned	0.0894115	0.804929	0.89574	0.67402
PIK3R2	unassigned	0.193164	0.804929	-2.14576	0.67402
GPI	unassigned	0.0537132	0.804929	-3.64902	0.67402
ZNF302	M26	0.0513714	0.804929	3.03345	0.67402
PRDX2	M17	0.0426534	0.804929	-4.81088	0.67402
C19orf48	unassigned	0.0613692	0.804929	-3.7228	0.67402
SDC1	M20	0.0584645	0.804929	-2.80629	0.67402
NDUFAF5	M20	0.0838562	0.804929	-2.7259	0.67402
TM9SF4	unassigned	0.0701641	0.804929	-3.71107	0.67402
SMARCC1	M35	0.0795561	0.804929	-3.95304	0.67402
ZBTB20	unassigned	0.0849373	0.804929	1.6455	0.67402
THBS4	M8	0.069116	0.804929	-3.48794	0.67402
CPEB4	unassigned	0.0710941	0.804929	1.494	0.67402
TSPAN17	unassigned	0.0764925	0.804929	-4.33703	0.67402
RMND5B	unassigned	0.0511016	0.804929	-3.68671	0.67402
ANXA2R	M6	0.0689994	0.804929	2.5752	0.67402
ABHD11	M20	0.0859405	0.804929	-1.89787	0.67402
PPP3CC	unassigned	0.0974854	0.804929	1.46935	0.67402
VDAC3	M17	0.0383854	0.804929	-3.80264	0.67402
FAM83H	M20	0.0625543	0.804929	-2.71341	0.67402
MVB12B	unassigned	0.312954	0.806341	-1.45757	0.67402
URM1	M20	0.0808855	0.804929	-4.12192	0.67402
GTF3C5	unassigned	0.108202	0.804929	-3.6571	0.67402
REPS2	unassigned	0.0581772	0.804929	-2.31452	0.67402
BCAP31	M20	0.0663821	0.804929	-4.36243	0.67402
TP73-AS1	M20	0.0843201	0.804929	1.9554	0.67402
CYB5RL	unassigned	0.101534	0.804929	-3.71379	0.67402
MGMT	unassigned	0.0853401	0.804929	3.49871	0.67402
METTL17	unassigned	0.0997365	0.804929	-2.918	0.67402
EMC8	unassigned	0.0582204	0.804929	-2.93345	0.67402
PLPP2	M20	0.119977	0.804929	-2.5309	0.67402
AES	unassigned	0.0833364	0.804929	-2.59598	0.67402
FUT3	M20	0.106089	0.804929	-1.41623	0.67402
ZNF100	unassigned	0.0471147	0.804929	1.80553	0.67402
GMFG	M6	0.0886636	0.804929	0.712422	0.67402
C21orf91	unassigned	0.129851	0.804929	1.51351	0.67402
TTC38	M20	0.081354	0.804929	-1.60131	0.67402
CPA3	M10	0.0740385	0.804929	0.594239	0.67402
MCCC1	unassigned	0.11497	0.804929	-1.85214	0.67402
CORO2A	M24	0.159218	0.804929	-1.03574	0.67402
CLIC2	M20	0.0578913	0.804929	1.04219	0.67402
ARHGEF16	M20	0.0833532	0.804929	-2.41389	0.671569
ACOT11	M24	0.0860416	0.804929	-1.4109	0.671569
FCRL2	M6	0.178529	0.804929	0.756614	0.671569
EPS8L2	M20	0.109255	0.804929	-1.75997	0.671569
TRIM68	unassigned	0.10157	0.804929	-2.24172	0.671569
MPEG1	M6	0.0732947	0.804929	0.997384	0.671569
ETS1	M6	0.0880749	0.804929	0.977103	0.671569
PRR13	M20	0.1149	0.804929	-1.39364	0.671569
CFAP54	unassigned	0.208981	0.804929	0.880748	0.671569
UNC119B	unassigned	0.0616536	0.804929	-4.4844	0.671569
LPAR5	M20	0.0960721	0.804929	-2.21373	0.671569
ITPR2	M19	0.0569479	0.804929	1.99757	0.671569
IPO4	unassigned	0.0842817	0.804929	-2.78245	0.671569
SNRNP25	M38	0.0655486	0.804929	-2.06372	0.671569
TSNAXIP1	unassigned	0.0771097	0.804929	4.81053	0.671569
ZNF319	unassigned	0.0717249	0.804929	3.20139	0.671569
MAF	M11	0.0908196	0.804929	2.13429	0.671569
CYB5D1	unassigned	0.132612	0.804929	2.83203	0.671569
PSMD11	unassigned	0.0475453	0.804929	-3.89097	0.671569
DDX5	M20	0.0441844	0.804929	4.4885	0.671569
RUVBL2	unassigned	0.0363014	0.804929	-4.53281	0.671569
PLEKHJ1	M19	0.063828	0.804929	-2.49399	0.671569
GIPC1	M16	0.123125	0.804929	-1.4113	0.671569
ZNF260	unassigned	0.0651811	0.804929	2.38612	0.671569
CNNM3	unassigned	0.0866775	0.804929	-2.46667	0.671569
RNPEPL1	M20	0.0612267	0.804929	-4.75348	0.671569
AAMP	M27	0.0610624	0.804929	-2.56297	0.671569
PER2	unassigned	0.058445	0.804929	-1.70171	0.671569
ACSS1	unassigned	0.105776	0.804929	-2.30588	0.671569
TTC28	M26	0.0539475	0.804929	1.8705	0.671569
SERPINI1	M20	0.0839213	0.804929	1.56465	0.671569
IMPDH2	M29	0.0687478	0.804929	-2.66631	0.671569
RPS14	M38	0.0676444	0.804929	-3.72903	0.671569
NACAP1	M38	0.102078	0.804929	-3.89821	0.671569
DEPTOR	unassigned	0.0730084	0.804929	-1.17064	0.671569
TTC16	unassigned	0.0815154	0.804929	-4.74857	0.671569
GIPC2	M24	0.121147	0.804929	-0.950148	0.671569
GOLPH3L	M20	0.10559	0.804929	-2.37091	0.671569
FBXO18	unassigned	0.112043	0.804929	2.64307	0.671569
NPM3	M29	0.0625486	0.804929	-4.03685	0.671569
AC090099.1	unassigned	0.0603516	0.804929	-4.43091	0.671569
MOGAT2	M24	0.0694396	0.804929	-0.772802	0.671569
SUOX	unassigned	0.10836	0.804929	-1.81665	0.671569
VAMP1	M6	0.113834	0.804929	1.27977	0.671569
CS	M22	0.0545925	0.804929	-3.22739	0.671569
SYNE3	unassigned	0.110334	0.804929	1.72094	0.671569
DNM1P46	unassigned	0.0588699	0.804929	2.6072	0.671569
FAM173A	M19	0.104856	0.804929	-3.71403	0.671569
HOXB8	unassigned	0.0720557	0.804929	-2.15901	0.671569
CANT1	M20	0.106596	0.804929	-1.58445	0.671569
USP40	unassigned	0.0386754	0.804929	-4.12848	0.671569
SNRPB2	unassigned	0.0879527	0.804929	2.53342	0.671569
ROBO1	M19	0.065365	0.804929	0.748528	0.671569
IRF4	M6	0.0627403	0.804929	0.676754	0.671569
FANCE	M29	0.184336	0.804929	-2.19342	0.671569
SAMD5	unassigned	0.0887196	0.804929	-1.74988	0.671569
BZW2	M19	0.105274	0.804929	-2.02418	0.671569
HOXA5	unassigned	0.162869	0.804929	-0.941128	0.671569
HIBADH	M26	0.0740192	0.804929	-2.15465	0.671569
IKBKB	unassigned	0.0605751	0.804929	4.51248	0.671569
UGCG	M6	0.0493605	0.804929	2.53856	0.671569
TTC39B	unassigned	0.150587	0.804929	-1.60394	0.671569
GPR143	unassigned	0.103111	0.804929	-2.59968	0.671569
ARHGEF6	M6	0.0592615	0.804929	0.986383	0.671569
LDLRAP1	unassigned	0.0637225	0.804929	-2.89009	0.669118
MTOR	M31	0.0824758	0.804929	-5.92756	0.669118
AK2	M19	0.10167	0.804929	-3.22302	0.669118
MORN4	unassigned	0.0738891	0.804929	-3.22762	0.669118
OR52I1	M14	0.121656	0.804929	-2.92711	0.669118
CHID1	unassigned	0.05652	0.804929	-5.89298	0.669118
PHF21A	M20	0.0759791	0.804929	1.78356	0.669118
ERBB3	M24	0.117678	0.804929	-1.1557	0.669118
DCLK1	unassigned	0.0833762	0.804929	1.81625	0.669118
INF2	M20	0.0754446	0.804929	-2.23736	0.669118
LYSMD4	M36	0.0558286	0.804929	-3.98745	0.669118
WSB1	M20	0.0504605	0.804929	3.33449	0.669118
TMEM147	M28	0.131554	0.804929	-2.93677	0.669118
IQCA1	unassigned	0.053051	0.804929	3.05022	0.669118
YDJC	M38	0.0813749	0.804929	-3.5229	0.669118
STAP1	M6	0.0642485	0.804929	0.522044	0.669118
PPWD1	M6	0.0366204	0.804929	5.05777	0.669118
ACOT13	M19	0.149066	0.804929	-1.44514	0.669118
UQCC2	M38	0.060344	0.804929	-3.19876	0.669118
DAB2IP	M24	0.100833	0.804929	-2.17863	0.669118
SIGMAR1	unassigned	0.0459735	0.804929	-3.05868	0.669118
WDR46	unassigned	0.0622002	0.804929	-5.22845	0.669118
PRUNE1	M26	0.0498425	0.804929	-2.87656	0.669118
RGL1	M20	0.0542542	0.804929	1.69577	0.669118
GPR137B	M20	0.211116	0.804929	0.869502	0.669118
DENND4B	M6	0.0338464	0.804929	3.98319	0.669118
KCNN3	M10	0.15176	0.804929	1.13038	0.669118
MPC2	M19	0.0944014	0.804929	-1.87421	0.669118
KCNH1	unassigned	0.107508	0.804929	2.9514	0.669118
IRAK4	M6	0.0364965	0.804929	3.44063	0.669118
TMEM106C	M19	0.105903	0.804929	-1.8144	0.669118
KLHDC1	unassigned	0.0493792	0.804929	2.41997	0.669118
EMC9	unassigned	0.170306	0.804929	-2.18527	0.669118
GMFB	M26	0.0873752	0.804929	-2.32999	0.669118
ANKRD9	M20	0.118022	0.804929	-1.64149	0.669118
FAM81A	unassigned	0.11934	0.804929	-2.73743	0.669118
ZNF689	unassigned	0.0965983	0.804929	-3.34297	0.669118
TAOK1	unassigned	0.051604	0.804929	4.47352	0.669118
VPS25	M19	0.105524	0.804929	-2.688	0.669118
MRPL12	M19	0.116133	0.804929	-2.37473	0.669118
PRPF8	unassigned	0.155994	0.804929	-3.37169	0.669118
HNF1B	M20	0.117255	0.804929	-1.03562	0.669118
JUP	M20	0.102089	0.804929	-2.35611	0.669118
TRIP10	unassigned	0.127781	0.804929	-1.97381	0.669118
CC2D1A	M20	0.0897183	0.804929	-2.10544	0.669118
ARMC6	unassigned	0.0378521	0.804929	-5.17581	0.669118
ZNF460	unassigned	0.0703634	0.804929	3.85398	0.669118
BTBD2	unassigned	0.204141	0.804929	-1.60615	0.669118
FUT6	M20	0.163097	0.804929	-1.23679	0.669118
RTBDN	unassigned	0.078028	0.804929	-3.68185	0.669118
PAFAH1B3	unassigned	0.0610824	0.804929	-3.52467	0.669118
GYS1	M32	0.104296	0.804929	-4.54625	0.669118
CDC42EP5	M20	0.183107	0.804929	-1.82677	0.669118
AC016747.1	unassigned	0.0490862	0.804929	2.34016	0.669118
FARSB	M20	0.104907	0.804929	-1.95381	0.669118
WDR4	M29	0.132596	0.804929	-3.2587	0.669118
PARP3	M11	0.0605533	0.804929	-2.9052	0.669118
PODXL2	unassigned	0.0703156	0.804929	-3.73737	0.669118
QARS	M22	0.0807586	0.804929	-2.98231	0.669118
B3GALNT1	unassigned	0.0691421	0.804929	2.8122	0.669118
MMRN1	M10	0.0407109	0.804929	0.797426	0.669118
CDKN2AIP	unassigned	0.10307	0.804929	-1.9623	0.669118
PAPSS1	unassigned	0.185072	0.804929	1.33325	0.669118
GAPT	M6	0.0595587	0.804929	0.750376	0.669118
LY86	M6	0.0722243	0.804929	1.01454	0.669118
HMGA1	M34	0.0380362	0.804929	-5.01437	0.669118
CEP85L	unassigned	0.0669931	0.804929	1.42501	0.669118
BMT2	M20	0.124918	0.804929	3.32199	0.669118
TRMT9B	unassigned	0.162238	0.804929	-2.4698	0.669118
ZHX2	M6	0.133818	0.804929	1.36619	0.669118
UHRF2	unassigned	0.0863421	0.804929	3.01086	0.669118
STOML2	M19	0.0544868	0.804929	-2.96638	0.669118
CD72	M6	0.0549802	0.804929	0.830645	0.669118
HINT2	M17	0.0878569	0.804929	-1.62143	0.669118
CDC14B	M36	0.0776892	0.804929	-3.335	0.669118
TPRN	unassigned	0.111906	0.804929	-1.23924	0.669118
HSD17B10	M28	0.1129	0.804929	-2.40554	0.669118
ATP5IF1	M19	0.11289	0.804929	-2.74774	0.666667
COL8A1	M2	0.0619385	0.804929	2.00569	0.666667
MYB	M16	0.18061	0.804929	-0.865683	0.666667
CCR6	M6	0.0533991	0.804929	1.43836	0.666667
RBM10	unassigned	0.0708115	0.804929	-5.05546	0.666667
ZNF593	M38	0.0679739	0.804929	-2.67517	0.666667
MRPL37	M17	0.0928387	0.804929	-2.88745	0.666667
ROR1	M13	0.074672	0.804929	-2.22848	0.666667
INAVA	M20	0.077753	0.804929	-1.42573	0.666667
MDM4	unassigned	0.0734853	0.804929	2.29886	0.666667
ARV1	M3	0.0510628	0.804929	-2.19588	0.666667
TRIM45	unassigned	0.0769646	0.804929	-3.00355	0.666667
SELP	M20	0.066536	0.804929	0.527134	0.666667
TMEM9	unassigned	0.0877338	0.804929	-4.25415	0.666667
AKT3	M20	0.0914708	0.804929	0.79825	0.666667
WDFY4	M6	0.0685297	0.804929	0.952091	0.666667
ZNF239	unassigned	0.0930514	0.804929	-2.78637	0.666667
CCDC6	unassigned	0.0810817	0.804929	-3.12421	0.666667
CAPRIN1	unassigned	0.0761712	0.804929	-4.98445	0.666667
LRP5	M26	0.148478	0.804929	-1.40143	0.666667
SYT13	M20	0.0775221	0.804929	-1.32254	0.666667
MS4A6A	unassigned	0.077925	0.804929	1.30846	0.666667
FKBP4	unassigned	0.102564	0.804929	-2.35633	0.666667
ESPL1	M11	0.0570977	0.804929	-2.87051	0.666667
BICDL1	M6	0.097294	0.804929	-2.95782	0.666667
SOX5	unassigned	0.0866754	0.804929	1.51475	0.666667
GIT2	M6	0.1065	0.804929	1.9354	0.666667
SACS	M20	0.0965937	0.804929	0.94199	0.666667
RCBTB2	unassigned	0.0580431	0.804929	3.5569	0.666667
MEG3	M2	0.0999451	0.804929	1.44041	0.666667
GREM1	M26	0.0614783	0.804929	0.68352	0.666667
TMOD2	M20	0.0527492	0.804929	1.42879	0.666667
CHD2	unassigned	0.0622144	0.804929	3.39293	0.666667
NDUFB10	M19	0.154763	0.804929	-1.71325	0.666667
HMOX2	unassigned	0.0696359	0.804929	-3.24327	0.666667
TERF2IP	M3	0.0288528	0.804929	4.06779	0.666667
ARHGAP44	M16	0.176916	0.804929	-0.661064	0.666667
PCTP	M20	0.143667	0.804929	-1.97196	0.666667
ABR	M20	0.206628	0.804929	-1.45557	0.666667
SLFN11	M20	0.139559	0.804929	0.598196	0.666667
HOXB2	unassigned	0.077342	0.804929	2.27993	0.666667
MTMR4	unassigned	0.0493679	0.804929	-3.77365	0.666667
LGALS3BP	M24	0.143926	0.804929	-1.43297	0.666667
PYCR1	unassigned	0.0540879	0.804929	-2.6407	0.666667
MC5R	unassigned	0.0625974	0.804929	4.12083	0.666667
MBD2	unassigned	0.0891754	0.804929	5.39397	0.666667
PLEKHG2	M20	0.0680929	0.804929	1.40798	0.666667
ZNF761	unassigned	0.0604942	0.804929	3.47904	0.666667
DHPS	unassigned	0.109766	0.804929	-3.3025	0.666667
OR10H1	unassigned	0.153699	0.804929	-1.86625	0.666667
JUND	M10	0.0811157	0.804929	-2.71242	0.666667
ZNF708	unassigned	0.0518817	0.804929	3.9326	0.666667
RHPN2	M20	0.124725	0.804929	-1.19531	0.666667
CEBPA	M20	0.130191	0.804929	-1.73398	0.666667
VN1R1	unassigned	0.0931211	0.804929	2.72648	0.666667
TSN	unassigned	0.0830467	0.804929	-2.7792	0.666667
HOXD8	unassigned	0.0806361	0.804929	2.0178	0.666667
ITGA4	M6	0.109277	0.804929	0.826946	0.666667
AFF3	M20	0.0656898	0.804929	1.06378	0.666667
DTD1	M26	0.0479289	0.804929	-6.28313	0.666667
DOK5	M20	0.0820365	0.804929	2.07327	0.666667
CSTB	M19	0.0630379	0.804929	-3.52095	0.666667
TST	M20	0.100531	0.804929	-1.338	0.666667
MFNG	M6	0.0898843	0.804929	1.35681	0.666667
EOGT	M20	0.0740553	0.804929	1.87611	0.666667
HERC5	unassigned	0.0826582	0.804929	1.42077	0.666667
SM245	M18	0.0622594	0.804929	-1.42809	0.666667
CCNO	unassigned	0.0739631	0.804929	-2.90396	0.666667
MRS2	unassigned	0.10474	0.804929	-2.45616	0.666667
PEX7	M19	0.0666033	0.804929	-2.67019	0.666667
CCM2	M6	0.130077	0.804929	2.90357	0.666667
GIMAP7	M6	0.0531497	0.804929	1.37536	0.666667
RPA3	M38	0.0585602	0.804929	-4.19376	0.666667
SHH	unassigned	0.0794217	0.804929	-1.46333	0.666667
HOOK3	unassigned	0.0844117	0.804929	1.8369	0.666667
GRHL2	M20	0.12912	0.804929	-1.11343	0.666667
ZNF251	unassigned	0.0651035	0.804929	4.6413	0.666667
MSL3	M20	0.138576	0.804929	1.66027	0.666667
CA5B	M20	0.0705276	0.804929	1.94911	0.666667
DOCK11	M20	0.0981542	0.804929	0.801306	0.666667
MAP7D3	M20	0.143102	0.804929	1.19206	0.666667
AIF1	M7	0.0994974	0.804929	0.993324	0.666667
C6orf47	M35	0.10566	0.804929	-3.57873	0.666667
ZBTB7B	M24	0.135422	0.804929	-2.54444	0.664216
ABCB9	unassigned	0.28851	0.806341	-2.1649	0.664216
DNAH7	unassigned	0.144198	0.804929	-1.86817	0.664216
VCAM1	M6	0.115701	0.804929	0.577052	0.664216
TARS2	M6	0.120945	0.804929	-3.36394	0.664216
ZCCHC11	M20	0.0907042	0.804929	1.66506	0.664216
ELK4	M6	0.178997	0.804929	2.73266	0.664216
PRR26	M20	0.0581891	0.804929	-2.39377	0.664216
HECTD2	unassigned	0.0981554	0.804929	4.20937	0.664216
FRAT1	unassigned	0.129165	0.804929	3.11742	0.664216
NFKB2	M6	0.128742	0.804929	1.11973	0.664216
GRK5	M3	0.0699535	0.804929	1.75993	0.664216
LHPP	unassigned	0.128979	0.804929	-3.66071	0.664216
CCDC3	M10	0.0547693	0.804929	0.832449	0.664216
FOXM81	M29	0.0458761	0.804929	-2.20508	0.664216
PRPF19	unassigned	0.0500126	0.804929	-3.03551	0.664216
ERC1	unassigned	0.0731819	0.804929	2.74961	0.664216
BICD1	M6	0.141673	0.804929	1.41419	0.664216
CMKLR1	unassigned	0.152976	0.804929	0.90291	0.664216
ZMYM2	unassigned	0.125457	0.804929	4.94863	0.664216
VWA8	unassigned	0.119387	0.804929	-2.30398	0.664216
PPP1R36	M20	0.134594	0.804929	-1.17936	0.664216
SETD3	M20	0.101653	0.804929	-3.24413	0.664216
SEMA6D	M25	0.125772	0.804929	-1.05179	0.664216
FAH	M20	0.0632583	0.804929	-2.5484	0.664216
FRMD5	unassigned	0.0689671	0.804929	-3.26685	0.664216
CLN6	unassigned	0.0526311	0.804929	-3.73606	0.664216
SPG7	unassigned	0.0451593	0.804929	-3.61514	0.664216
ELOB	M19	0.0534046	0.804929	-3.25109	0.664216
GLYR1	unassigned	0.118344	0.804929	-3.32984	0.664216
GINS2	M34	0.065175	0.804929	-1.62734	0.664216
CDK5R1	M6	0.0947768	0.804929	2.56395	0.664216
CASC3	M37	0.109662	0.804929	3.84709	0.664216
TMEM106A	unassigned	0.140244	0.804929	1.70311	0.664216
EFCAB13	unassigned	0.176341	0.804929	1.20319	0.664216
GAA	unassigned	0.101223	0.804929	-2.52216	0.664216
RPH3AL	M20	0.051263	0.804929	-4.16457	0.664216
GATA6	M24	0.131072	0.804929	-1.67993	0.664216
HRH4	M14	0.400266	0.825268	0.444833	0.664216
GCDH	unassigned	0.0626036	0.804929	-3.4085	0.664216
CYP4F3	unassigned	0.347003	0.80738	-0.611057	0.664216
ZNF382	unassigned	0.16191	0.804929	0.958707	0.664216
ACP7	unassigned	0.0789805	0.804929	-3.04376	0.664216
FCER2	M6	0.0624404	0.804929	1.01383	0.664216
BCAT2	M20	0.213361	0.804929	-0.976563	0.664216
CHCHD5	M38	0.0644386	0.804929	-4.39174	0.664216
ZNF804A	unassigned	0.0539077	0.804929	2.79867	0.664216
ITGAV	M4	0.112226	0.804929	1.39458	0.664216
MLPH	M20	0.181571	0.804929	-1.15334	0.664216
TRABD2A	M16	0.171166	0.804929	-0.837796	0.664216
DNPEP	M20	0.0582452	0.804929	-3.51717	0.664216
CARD10	M24	0.106157	0.804929	-2.8101	0.664216
CCR2	M6	0.0774133	0.804929	0.92486	0.664216
KCTD6	unassigned	0.633431	0.90324	-0.562398	0.664216
CD200	unassigned	0.131621	0.804929	1.41203	0.664216
PCCB	M22	0.0963312	0.804929	-1.98381	0.664216
FILIP1L	M20	0.130881	0.804929	1.09919	0.664216
CEP70	unassigned	0.0942912	0.804929	-1.43075	0.664216
NSD2	unassigned	0.0888153	0.804929	-3.4618	0.664216
SPATA18	unassigned	0.147593	0.804929	-1.72479	0.664216
LETM1	M16	0.15213	0.804929	-1.34984	0.664216
CLNK	unassigned	0.0898064	0.804929	2.8849	0.664216
ARHGEF28	unassigned	0.107737	0.804929	-1.65826	0.664216
DAB2	unassigned	0.110377	0.804929	1.37185	0.664216
PRELID2	M20	0.137817	0.804929	-1.04887	0.664216
CCDC69	M20	0.101852	0.804929	0.765383	0.664216
CD83	M6	0.0797466	0.804929	0.88396	0.664216
ADGRB3	M8	0.19348	0.804929	1.66609	0.664216
LIN28B	unassigned	0.037247	0.804929	-7.7695	0.664216
B3GAT2	unassigned	0.0851722	0.804929	-3.9445	0.664216
ZNF282	M27	0.0773661	0.804929	-6.34478	0.664216
TSPYL5	M8	0.0489039	0.804929	1.57569	0.664216
KCNV1	unassigned	0.216478	0.804929	-1.84169	0.664216
MRPL13	M17	0.0677698	0.804929	-2.65779	0.664216
BMX	unassigned	0.133881	0.804929	1.24424	0.664216
TMEM47	M8	0.0832482	0.804929	0.919746	0.664216
BCOR	unassigned	0.0477526	0.804929	3.48601	0.664216
IMMP1L	M38	0.0939992	0.804929	-1.91136	0.661765
GADD45A	unassigned	0.0597078	0.804929	2.97447	0.661765
MOV10	unassigned	0.113085	0.804929	-2.38746	0.661765
DCAF6	unassigned	0.0996237	0.804929	-3.25521	0.661765
IKBKE	M6	0.0722913	0.804929	4.32934	0.661765
MAPKAPK2	M6	0.113216	0.804929	1.62268	0.661765
KMO	unassigned	0.0585054	0.804929	0.78162	0.661765
ZNHIT6	unassigned	0.0811199	0.804929	2.29813	0.661765
OTUD7B	M38	0.0916826	0.804929	-1.92561	0.661765
SHC1	unassigned	0.0613464	0.804929	4.21903	0.661765
UBQLN4	unassigned	0.165547	0.804929	-3.41498	0.661765
LYST	unassigned	0.117075	0.804929	1.31154	0.661765
HSD17B7P2	unassigned	0.125678	0.804929	1.41603	0.661765
NMT2	unassigned	0.198329	0.804929	-1.30707	0.661765
MRPS16	M19	0.0530894	0.804929	-3.33331	0.661765
CH25H	M1	0.250839	0.804929	0.74687	0.661765
NDUFB8	M19	0.117534	0.804929	-3.02113	0.661765
LDB1	unassigned	0.111171	0.804929	2.10044	0.661765
SHTN1	M20	0.156285	0.804929	-1.45907	0.661765
FUOM	M25	0.214343	0.804929	-1.55199	0.661765
HIPK3	unassigned	0.0766698	0.804929	2.71173	0.661765
PRR5L	M16	0.096456	0.804929	-0.93834	0.661765
INCENP	unassigned	0.120336	0.804929	-4.11573	0.661765
TAF6L	unassigned	0.0897335	0.804929	-4.64436	0.661765
MARK2	M24	0.118616	0.804929	-2.06362	0.661765
PLCB3	M25	0.150735	0.804929	-1.50649	0.661765
ESRRA	M20	0.306375	0.806341	-1.45714	0.661765
RELT	M6	0.0865267	0.804929	2.33469	0.661765
SLC37A4	M25	0.0931457	0.804929	-1.876	0.661765
ATF7IP	unassigned	0.142944	0.804929	1.81236	0.661765
POP5	M38	0.0503092	0.804929	-3.78809	0.661765
USPL1	unassigned	0.0681438	0.804929	2.8445	0.661765
COCH	M6	0.54889	0.873201	1.00837	0.661765
AHSA1	M31	0.111757	0.804929	-2.95352	0.661765
FLRT2	M13	0.0753453	0.804929	1.33251	0.661765
CCDC175	unassigned	0.066903	0.804929	-3.58007	0.661765
POMT2	unassigned	0.105416	0.804929	-4.49345	0.661765
MAN2A2	unassigned	0.113249	0.804929	2.94095	0.661765
PARP6	unassigned	0.102747	0.804929	2.67676	0.661765
SLC5A2	unassigned	0.0733005	0.804929	-4.2689	0.661765
MT1E	unassigned	0.089985	0.804929	-1.47067	0.661765
NMRAL1	unassigned	0.0815538	0.804929	-3.50276	0.661765
CMTM4	M16	0.125567	0.804929	-1.03106	0.661765
SLC12A4	M10	0.123546	0.804929	1.56922	0.661765
TTC19	M20	0.0684318	0.804929	-2.11824	0.661765
TTLL6	M20	0.0723409	0.804929	-1.34405	0.661765
LRRC59	M28	0.0488676	0.804929	-3.33662	0.661765
CD79B	M6	0.0527018	0.804929	1.13166	0.661765
ADCYAP1	M1	0.074931	0.804929	3.21802	0.661765
CLEC17A	unassigned	0.0748697	0.804929	1.27363	0.661765
ZNF93	unassigned	0.0738428	0.804929	2.51768	0.661765
LRFN3	unassigned	0.126525	0.804929	-3.7251	0.661765
ZNF549	unassigned	0.0743098	0.804929	2.6092	0.661765
CARD8	M6	0.0792335	0.804929	2.2986	0.661765
ZNF615	unassigned	0.0651161	0.804929	1.93576	0.661765
VSTM1	unassigned	0.0622525	0.804929	3.40342	0.661765
ZNF772	unassigned	0.0772074	0.804929	2.10431	0.661765
PPP1CB	unassigned	0.316236	0.806341	-1.78787	0.661765
MAT2A	unassigned	0.266943	0.804997	-1.39973	0.661765
EPB41L5	M20	0.21637	0.804929	-1.14132	0.661765
IMP4	unassigned	0.0569552	0.804929	-4.84785	0.661765
ADI1	M25	0.0978141	0.804929	-2.10711	0.661765
ADCY3	M10	0.0665116	0.804929	2.39794	0.661765
C2orf81	unassigned	0.132529	0.804929	3.03916	0.661765
RBMS1	M3	0.0758617	0.804929	1.03636	0.661765
CABIN1	unassigned	0.049716	0.804929	-5.32762	0.661765
ZNRF3	unassigned	0.275648	0.806056	-1.14273	0.661765
BAIAP2L2	M20	0.1411	0.804929	-1.03427	0.661765
LARS2	unassigned	0.0630889	0.804929	-2.21856	0.661765
IL17RB	unassigned	0.0712791	0.804929	-1.27809	0.661765
FAM86JP	unassigned	0.0799039	0.804929	-2.5014	0.661765
NAALADL2	unassigned	0.145282	0.804929	-0.971155	0.661765
SRGAP3	unassigned	0.0938557	0.804929	-3.03186	0.661765
EPM2AIP1	unassigned	0.0579343	0.804929	3.64719	0.661765
SLC41A3	M35	0.114637	0.804929	-3.4669	0.661765
ZNF876P	unassigned	0.041643	0.804929	3.31156	0.661765
SH3TC1	M3	0.0932372	0.804929	2.63447	0.661765
NIPAL1	M20	0.107474	0.804929	-1.05446	0.661765
UGDH	M16	0.062976	0.804929	-1.81203	0.661765
FAM198B	unassigned	0.0562543	0.804929	1.15808	0.661765
CEP72	unassigned	0.0793344	0.804929	-4.34849	0.661765
ANKDD1B	unassigned	0.11386	0.804929	-1.40346	0.661765
F2RL1	M20	0.126795	0.804929	-1.55213	0.661765
MCTP1	M20	0.0773949	0.804929	0.817949	0.661765
GNPDA1	unassigned	0.097302	0.804929	-2.40555	0.661765
FARS2	unassigned	0.0651619	0.804929	-3.33841	0.661765
CRYBG1	M20	0.158197	0.804929	-1.7331	0.661765
GMDS	M20	0.095183	0.804929	-1.57795	0.661765
SF3B5	M19	0.0503179	0.804929	-4.19394	0.661765
SAMD12	unassigned	0.102117	0.804929	-1.43935	0.661765
NTMT1	unassigned	0.142287	0.804929	-3.03765	0.661765
KIF12	M24	0.059175	0.804929	-2.60633	0.661765
CA5BP1	unassigned	0.0834835	0.804929	-2.97605	0.661765
SLC25A5	M17	0.118369	0.804929	-2.3399	0.661765
ATP1B4	unassigned	0.0946264	0.804929	-4.61336	0.661765
GPC3	unassigned	0.801303	0.952501	0.189335	0.661765
ATP11C	unassigned	0.0943015	0.804929	2.52331	0.661765
LINC00339	unassigned	0.0609899	0.804929	-4.2036	0.659314
KIAA1522	M20	0.196892	0.804929	-1.12738	0.659314
SNX7	M20	0.129537	0.804929	-1.52685	0.659314
VANGL1	unassigned	0.121048	0.804929	-1.64783	0.659314
PSMD4	M31	0.0546174	0.804929	-5.05218	0.659314
KLHL20	unassigned	0.13212	0.804929	3.62086	0.659314
IBA57	unassigned	0.076891	0.804929	-3.10778	0.659314
GCSAML	unassigned	0.116221	0.804929	2.98702	0.659314
NR0B2	M11	0.330034	0.806367	-1.31014	0.659314
ENSA	M17	0.153275	0.804929	-2.40971	0.659314
RBBP5	unassigned	0.259772	0.804929	2.45894	0.659314
RPP38	unassigned	0.264403	0.804933	-1.5592	0.659314
PCGF5	M19	0.169436	0.804929	-2.23623	0.659314
MSS51	unassigned	0.105803	0.804929	4.06692	0.659314
SORCS1	unassigned	0.209653	0.804929	1.76272	0.659314
C11orf58	unassigned	0.104877	0.804929	3.11757	0.659314
NAV2	unassigned	0.078779	0.804929	-2.31245	0.659314
DCHS1	M10	0.0820034	0.804929	2.43847	0.659314
MAP4K2	M6	0.100472	0.804929	2.47924	0.659314
SLC35F2	M20	0.0975094	0.804929	-1.72847	0.659314
BCL2L14	M20	0.115219	0.804929	-1.52389	0.659314
SDSL	M20	0.067383	0.804929	-2.50082	0.659314
AICDA	M6	0.085013	0.804929	0.879695	0.659314
DCTN2	M20	0.0651517	0.804929	-3.35056	0.659314
MYCBP2	M6	0.155494	0.804929	1.22147	0.659314
PLEKHG3	unassigned	0.124987	0.804929	-1.74496	0.659314
PLEKHH1	unassigned	0.1006	0.804929	-1.18619	0.659314
BAZ1A	unassigned	0.0569772	0.804929	2.76345	0.659314
PMM2	unassigned	0.181576	0.804929	-1.93566	0.659314
ZNF720	unassigned	0.0924886	0.804929	3.8694	0.659314
CYLD	M20	0.0816665	0.804929	1.64118	0.659314
ADGRG5	M6	0.156965	0.804929	1.44257	0.659314
WRAP53	unassigned	0.10173	0.804929	-4.29373	0.659314
ERBB2	M24	0.129081	0.804929	-1.03707	0.659314
PNPO	M20	0.136533	0.804929	-1.86103	0.659314
EPN3	M20	0.0775479	0.804929	-1.89706	0.659314
ACE	M11	0.0735007	0.804929	-2.10748	0.659314
ARMC7	M20	0.0638963	0.804929	-3.0313	0.659314
CAMKK1	unassigned	0.141834	0.804929	-3.44167	0.659314
RNF222	unassigned	0.14795	0.804929	-3.36081	0.659314
ALDOC	unassigned	0.104418	0.804929	1.57689	0.659314
MRPL10	unassigned	0.04569	0.804929	-3.72857	0.659314
ELAC1	unassigned	0.129429	0.804929	-3.03941	0.659314
AFG3L2	M20	0.228968	0.804929	-1.07932	0.659314
MEX3C	M6	0.177393	0.804929	3.06738	0.659314
MISP	M20	0.170978	0.804929	-0.989054	0.659314
PKN1	unassigned	0.154392	0.804929	1.72081	0.659314
FCHO1	unassigned	0.0957748	0.804929	2.5198	0.659314
LSM7	M38	0.221915	0.804929	-2.21263	0.659314
DENND1C	M6	0.0710254	0.804929	1.41425	0.659314
ZNF792	unassigned	0.0985717	0.804929	2.23002	0.659314
MYCN	unassigned	0.0841853	0.804929	2.32712	0.659314
APLF	unassigned	0.0835823	0.804929	2.12359	0.659314
FBLN7	unassigned	0.0826337	0.804929	2.86084	0.659314
PIKFYVE	M6	0.111643	0.804929	2.3674	0.659314
ASB1	M35	0.100869	0.804929	3.29138	0.659314
LRPPRC	M20	0.138591	0.804929	-1.28445	0.659314
AUP1	M19	0.0679266	0.804929	-5.99766	0.659314
TFCP2L1	M16	0.120942	0.804929	-1.07309	0.659314
NEB	M14	0.165231	0.804929	2.58681	0.659314
CHN1	M20	0.105294	0.804929	0.568675	0.659314
TTC30B	unassigned	0.101457	0.804929	-1.86976	0.659314
HNF4A	M20	0.124327	0.804929	-1.17846	0.659314
AL049647.1	unassigned	0.100887	0.804929	-3.09185	0.659314
ACO2	M24	0.116856	0.804929	-1.70515	0.659314
ARHGAP31	M3	0.0696887	0.804929	1.31717	0.659314
CSTA	M6	0.0850728	0.804929	1.98055	0.659314
P2RY1	M20	0.158616	0.804929	-1.09076	0.659314
ZNF385D	M20	0.0333966	0.804929	1.27691	0.659314
NCKIPSD	unassigned	0.08674	0.804929	-3.10729	0.659314
GCSAM	M6	0.0692709	0.804929	0.794759	0.659314
TNIK	unassigned	0.0821582	0.804929	-1.4246	0.659314
CXCL13	M6	0.104129	0.804929	0.328722	0.659314
MMAA	unassigned	0.0956792	0.804929	-1.93275	0.659314
HELQ	unassigned	0.0603677	0.804929	3.75406	0.659314
CASP6	M20	0.0770755	0.804929	-1.52243	0.659314
ZNF354B	unassigned	0.0743991	0.804929	2.69305	0.659314
GFM2	unassigned	0.0893358	0.804929	-3.28871	0.659314
ATG12	unassigned	0.130992	0.804929	3.56695	0.659314
HTR4	unassigned	0.0733698	0.804929	-1.02257	0.659314
SLC29A1	M8	0.11201	0.804929	1.67793	0.659314
ABRACL	M19	0.100212	0.804929	-1.89919	0.659314
HIVEP2	unassigned	0.092048	0.804929	1.104	0.659314
CFAP69	unassigned	0.0611713	0.804929	1.72137	0.659314
CDK14	M20	0.111599	0.804929	0.665923	0.659314
AGFG2	unassigned	0.175771	0.804929	-1.48671	0.659314
NOM1	unassigned	0.123464	0.804929	2.99527	0.659314
THAP5	unassigned	0.151583	0.804929	2.92995	0.659314
TCAF1	unassigned	0.0632712	0.804929	-1.98394	0.659314
EXOSC4	unassigned	0.101073	0.804929	-3.71134	0.659314
CLU	M3	0.0957537	0.804929	0.575511	0.659314
FGFR1	M10	0.104937	0.804929	1.43636	0.659314
INVS	unassigned	0.0961408	0.804929	-3.61764	0.659314
PIGO	unassigned	0.0575171	0.804929	-3.23102	0.659314
GOLGA2	unassigned	0.171511	0.804929	-2.50572	0.659314
LRRC26	M20	0.0907665	0.804929	-2.11272	0.659314
XK	M16	0.178137	0.804929	-0.907138	0.659314
CYBB	M6	0.0885065	0.804929	0.681165	0.659314
MSN	M3	0.166399	0.804929	0.575508	0.659314
ATP5MD	M19	0.051244	0.804929	-1.59473	0.659314
FAM122C	unassigned	0.0915347	0.804929	2.68078	0.659314
CYSLTR1	M6	0.175579	0.804929	0.610389	0.659314
SDHD	M26	0.0520444	0.804929	-2.26578	0.656863
RNF187	M33	0.118541	0.804929	-4.46934	0.656863
CLSTN1	M24	0.118482	0.804929	-2.00684	0.656863
SDHB	M17	0.115727	0.804929	-2.07175	0.656863
AKR7A2	M20	0.0592471	0.804929	-3.04463	0.656863
RAB3B	unassigned	0.0577328	0.804929	1.43325	0.656863
TTLL7	unassigned	0.174232	0.804929	1.2298	0.656863
FH	M17	0.0769917	0.804929	-1.79932	0.656863
AIP	unassigned	0.103799	0.804929	3.21755	0.656863
CAPN5	M20	0.163797	0.804929	-1.3068	0.656863
TBCEL	unassigned	0.47403	0.85052	0.442757	0.656863
CARS	unassigned	0.125315	0.804929	-3.05003	0.656863
PC	M20	0.0976788	0.804929	-1.77132	0.656863
TAPBPL	M27	0.0985272	0.804929	-1.92908	0.656863
METTL7B	M24	0.117815	0.804929	-0.885448	0.656863
ZDHHC17	unassigned	0.0699185	0.804929	3.18371	0.656863
MAPKAPK5	unassigned	0.0888551	0.804929	-2.68869	0.656863
RERG	unassigned	0.13999	0.804929	0.958847	0.656863
PTHLH	M20	0.163145	0.804929	1.0172	0.656863
ARF6	M20	0.0997513	0.804929	-2.35342	0.656863
GPR65	M6	0.128015	0.804929	0.629495	0.656863
FOXA1	M20	0.0930354	0.804929	-1.81309	0.656863
NIN	unassigned	0.0739906	0.804929	1.6751	0.656863
LINC02324	unassigned	0.0916193	0.804929	3.12644	0.656863
MAP3K9	unassigned	0.0907879	0.804929	-3.97107	0.656863
ITPKA	M20	0.093044	0.804929	-1.99568	0.656863
PATL2	M6	0.146956	0.804929	1.95411	0.656863
HERC1	unassigned	0.1273	0.804929	2.7669	0.656863
PRKCB	M6	0.0849111	0.804929	0.706252	0.656863
NME3	unassigned	0.0912056	0.804929	-4.3688	0.656863
ERN2	M20	0.18727	0.804929	-0.909984	0.656863
MT1G	M20	0.156172	0.804929	-0.754485	0.656863
CCL11	unassigned	0.0500868	0.804929	1.13896	0.656863
P2RX1	unassigned	0.0758167	0.804929	1.50467	0.656863
FAM83G	M20	0.321961	0.806341	-1.09446	0.656863
PSMG2	M38	0.212982	0.804929	-2.53927	0.656863
RNF125	unassigned	0.118957	0.804929	-0.982439	0.656863
PTPN2	M6	0.103634	0.804929	2.07225	0.656863
DSC3	M13	0.12698	0.804929	-2.39083	0.656863
FEM1A	unassigned	0.268015	0.805412	-2.07866	0.656863
B3GNT3	M20	0.176014	0.804929	-1.15055	0.656863
USF2	M6	0.136967	0.804929	2.53731	0.656863
PPP5C	unassigned	0.11182	0.804929	-4.31175	0.656863
CD37	M6	0.068619	0.804929	0.655529	0.656863
NAPA	M20	0.0746655	0.804929	-3.2567	0.656863
CAD	unassigned	0.0983656	0.804929	-4.2347	0.656863
LCLAT1	unassigned	0.0951001	0.804929	-2.71087	0.656863
AHSA2P	unassigned	0.104919	0.804929	2.01549	0.656863
THNSL2	unassigned	0.139194	0.804929	-0.940061	0.656863
ARHGAP15	M6	0.112463	0.804929	0.672204	0.656863
2007-03-01	unassigned	0.146726	0.804929	2.5631	0.656863
TTLL4	unassigned	0.082061	0.804929	-2.64251	0.656863
ZEB2	M10	0.0610029	0.804929	1.33344	0.656863
TNS1	M8	0.166802	0.804929	0.845344	0.656863
SLC52A3	M24	0.205324	0.804929	-1.057	0.656863
CD93	M2	0.0886507	0.804929	0.65142	0.656863
IL17RE	M24	0.110188	0.804929	-1.36451	0.656863
MOBP	unassigned	0.144857	0.804929	2.56235	0.656863
EAF2	unassigned	0.125595	0.804929	0.740761	0.656863
PARP15	M6	0.134683	0.804929	0.551599	0.656863
NPRL2	unassigned	0.0979983	0.804929	-3.03048	0.656863
MYH15	unassigned	0.213293	0.804929	-4.03	0.656863
MOB1B	unassigned	0.0613768	0.804929	2.50072	0.656863
RBM47	M20	0.121949	0.804929	-2.0611	0.656863
2001-03-01	M6	0.0937955	0.804929	0.946193	0.656863
PDLIM3	M8	0.236209	0.804929	0.688294	0.656863
SKP2	unassigned	0.0988446	0.804929	-2.1819	0.656863
CWC27	unassigned	0.184877	0.804929	-2.69536	0.656863
DCP2	unassigned	0.0809498	0.804929	2.63478	0.656863
UQCRQ	M19	0.0965637	0.804929	-2.36003	0.656863
PAIP2	unassigned	0.0853051	0.804929	2.59325	0.656863
LARP1	M35	0.124813	0.804929	-4.67216	0.656863
NUDT12	M20	0.0733255	0.804929	-1.05446	0.656863
DPYSL3	M10	0.0899212	0.804929	1.06392	0.656863
PLEKHG1	M6	0.100861	0.804929	1.79035	0.656863
CCND3	M6	0.0833642	0.804929	-3.90172	0.656863
STEAP1	unassigned	0.0436968	0.804929	2.10913	0.656863
GLI3	M10	0.065558	0.804929	1.35898	0.656863
SRPK2	unassigned	0.133111	0.804929	2.93696	0.656863
FAM86B3P	unassigned	0.130136	0.804929	3.15048	0.656863
CCAR2	unassigned	0.112928	0.804929	-3.12364	0.656863
NDUFB9	M19	0.0823382	0.804929	-1.9223	0.656863
TIGD5	unassigned	0.109613	0.804929	-3.78267	0.656863
SLC52A2	M20	0.194814	0.804929	-2.87148	0.656863
RP1L1	unassigned	0.108486	0.804929	-2.99458	0.656863
BSPRY	M20	0.117975	0.804929	-1.37798	0.656863
PTPA	unassigned	0.0663083	0.804929	-3.55067	0.656863
RABL6	M21	0.0881479	0.804929	-3.18612	0.656863
PTPRD	unassigned	0.136536	0.804929	-1.28861	0.656863
MPDZ	M10	0.0670359	0.804929	1.25013	0.656863
AQP7	M25	0.408725	0.828429	-0.956988	0.656863
ZMYND19	unassigned	0.207992	0.804929	-3.13099	0.656863
PDHA1	M20	0.105069	0.804929	-1.41073	0.656863
OGT	unassigned	0.140362	0.804929	1.99294	0.656863
CXorf57	unassigned	0.209476	0.804929	2.12781	0.656863
NIPAL3	unassigned	0.0714987	0.804929	-2.61013	0.654412
MAP7D1	M10	0.0887404	0.804929	3.5639	0.654412
PDE4DIP	unassigned	0.161894	0.804929	2.95062	0.654412
ATP1A4	unassigned	0.117458	0.804929	-3.60661	0.654412
DBT	unassigned	0.0513037	0.804929	-2.68314	0.654412
EPS8L3	M20	0.154641	0.804929	-1.1899	0.654412
CRABP2	M13	0.118613	0.804929	1.91478	0.654412
CD84	M6	0.127897	0.804929	0.874468	0.654412
CD48	M6	0.0915001	0.804929	0.679563	0.654412
ARHGAP30	M6	0.079741	0.804929	1.16055	0.654412
TAF3	unassigned	0.069052	0.804929	4.80745	0.654412
ACTA2	M10	0.144559	0.804929	0.568244	0.654412
AVPI1	M16	0.130876	0.804929	-0.937783	0.654412
FIBIN	M2	0.0851026	0.804929	1.42915	0.654412
ADAMTS15	M9	0.0898127	0.804929	-1.7851	0.654412
NXF1	unassigned	0.0617214	0.804929	3.31268	0.654412
MYL6B	unassigned	0.132088	0.804929	3.94178	0.654412
LIMA1	M20	0.188176	0.804929	-1.14765	0.654412
TESPA1	M6	0.0789528	0.804929	0.943973	0.654412
GALC	unassigned	0.242659	0.804929	1.20214	0.654412
CCDC85C	M24	0.176755	0.804929	-2.10165	0.654412
AC090825.1	unassigned	0.0875873	0.804929	2.12109	0.654412
AAGAB	M20	0.0936763	0.804929	-1.91625	0.654412
STUB1	unassigned	0.108416	0.804929	-4.43132	0.654412
JPT2	M20	0.101281	0.804929	-3.29956	0.654412
ALG1	M20	0.0637808	0.804929	-4.38101	0.654412
PHKG2	unassigned	0.146792	0.804929	-2.83166	0.654412
GPT2	M20	0.0575591	0.804929	-1.96567	0.654412
MT1F	M20	0.192437	0.804929	-0.601857	0.654412
BCO1	M25	0.128146	0.804929	-0.969238	0.654412
DCTPP1	M17	0.0799798	0.804929	-1.89664	0.654412
ESRP2	M16	0.123004	0.804929	-1.05697	0.654412
FA2H	M20	0.189266	0.804929	-1.22528	0.654412
TIMM22	unassigned	0.0827444	0.804929	-3.63963	0.654412
LLGL2	M20	0.161126	0.804929	-1.00628	0.654412
PIP4K2B	M10	0.202771	0.804929	2.89296	0.654412
MED24	M35	0.090218	0.804929	-4.43395	0.654412
CD300LF	M7	0.0775299	0.804929	2.28941	0.654412
H3F3B	unassigned	0.101675	0.804929	2.75689	0.654412
ANKRD12	unassigned	0.107253	0.804929	2.32426	0.654412
PHLPP1	unassigned	0.17974	0.804929	-1.87913	0.654412
CALM3	M31	0.0543929	0.804929	-3.37163	0.654412
ZNF543	unassigned	0.172126	0.804929	2.24472	0.654412
FBXW9	unassigned	0.0821454	0.804929	-3.72225	0.654412
SNX17	M31	0.071258	0.804929	-4.4446	0.654412
MRPL35	M20	0.101971	0.804929	-1.55695	0.654412
PLCL1	M20	0.0609534	0.804929	3.35713	0.654412
DTNB	M12	0.0677612	0.804929	3.37478	0.654412
ZFP36L2	unassigned	0.183193	0.804929	-1.29797	0.654412
FAM136A	unassigned	0.105747	0.804929	-2.63149	0.654412
ANKRD44	M6	0.0731067	0.804929	0.8706	0.654412
NDUFS1	M24	0.150437	0.804929	-1.58597	0.654412
RALGAPA2	unassigned	0.0825846	0.804929	-3.2192	0.654412
MRAS	M20	0.0922968	0.804929	2.4161	0.654412
RPUSD3	unassigned	0.0627428	0.804929	-3.66275	0.654412
EMC3	M6	0.0643899	0.804929	-3.38329	0.654412
KIAA1211	unassigned	0.116671	0.804929	-1.66311	0.654412
LRPAP1	unassigned	0.0995326	0.804929	-2.71161	0.654412
RAI14	M20	0.0660444	0.804929	1.03923	0.654412
MAST4	M20	0.100626	0.804929	2.9084	0.654412
LNPEP	M6	0.092961	0.804929	2.33099	0.654412
DOCK2	M6	0.134255	0.804929	0.576266	0.654412
PCDH1	M24	0.103514	0.804929	-3.03966	0.654412
NR3C1	M3	0.0632044	0.804929	1.31651	0.654412
HCP5	M7	0.0873834	0.804929	-2.06134	0.654412
ANKS1A	M8	0.0889314	0.804929	-3.29386	0.654412
RNF217	unassigned	0.0767294	0.804929	1.5544	0.654412
NHLRC1	unassigned	0.223475	0.804929	-1.87032	0.654412
TFEB	M6	0.124405	0.804929	2.98081	0.654412
FBXO30	M36	0.05156	0.804929	5.1163	0.654412
NFE2L3	unassigned	0.094945	0.804929	-1.45964	0.654412
LAT2	M6	0.0780051	0.804929	1.54005	0.654412
SNTG1	unassigned	0.125834	0.804929	-4.57484	0.654412
ASAP1	M20	0.111054	0.804929	0.819321	0.654412
NAPRT	M20	0.0883083	0.804929	-1.78914	0.654412
HDHD3	M20	0.174108	0.804929	-1.21718	0.654412
DPM2	unassigned	0.197127	0.804929	-3.20455	0.654412
WAS	M6	0.0890087	0.804929	1.25714	0.654412
HOOK1	M20	0.160831	0.804929	-1.02643	0.651961
AK4	M6	0.0600844	0.804929	-2.20707	0.651961
MFSD14A	unassigned	0.0913553	0.804929	2.43579	0.651961
RUSC1	M20	0.161481	0.804929	-2.31826	0.651961
ACKR1	M10	0.0428799	0.804929	1.20904	0.651961
NTPCR	M20	0.141817	0.804929	-1.60642	0.651961
MUL1	unassigned	0.110262	0.804929	-2.48432	0.651961
PIK3R3	M20	0.431902	0.836623	0.450517	0.651961
CYP2J2	M20	0.114956	0.804929	-0.966561	0.651961
FUT11	M3	0.0654939	0.804929	1.90813	0.651961
BTAF1	unassigned	0.0925035	0.804929	2.794	0.651961
TWNK	unassigned	0.184162	0.804929	-2.3524	0.651961
PIP4K2A	M6	0.168867	0.804929	0.945952	0.651961
HNRNPF	unassigned	0.0570139	0.804929	-3.71816	0.651961
ASRGL1	unassigned	0.104096	0.804929	-1.13818	0.651961
UQCC3	M19	0.13224	0.804929	-2.15679	0.651961
MRPL48	M19	0.0748672	0.804929	-2.44714	0.651961
ELMOD1	unassigned	0.222883	0.804929	-2.58233	0.651961
MEN1	unassigned	0.0833704	0.804929	-4.65215	0.651961
PLEKHG6	M20	0.164539	0.804929	-0.789477	0.651961
MRPS35	M20	0.0648691	0.804929	-2.03483	0.651961
PDE1B	M20	0.0966244	0.804929	1.86243	0.651961
THAP2	unassigned	0.10193	0.804929	2.92677	0.651961
KLRB1	M6	0.331163	0.806367	-0.752667	0.651961
ARHGDIB	M6	0.153863	0.804929	0.570328	0.651961
ERGIC2	unassigned	0.149682	0.804929	1.69487	0.651961
GLTP	M17	0.132399	0.804929	-1.51685	0.651961
C12orf43	unassigned	0.131456	0.804929	-3.58105	0.651961
KLF5	M20	0.154778	0.804929	-1.70628	0.651961
CARMIL3	unassigned	0.0819049	0.804929	-3.78031	0.651961
LINC01551	M14	0.126992	0.804929	3.18326	0.651961
ZC2HC1C	M20	0.175949	0.804929	-1.88927	0.651961
TSHR	unassigned	0.351792	0.807861	1.0848	0.651961
EVL	M6	0.0771461	0.804929	1.74245	0.651961
PRMT5	unassigned	0.0447499	0.804929	-4.00452	0.651961
C2CD4A	unassigned	0.103377	0.804929	-1.66676	0.651961
PLEKHO2	M3	0.0781658	0.804929	1.64016	0.651961
FAHD1	M20	0.27962	0.806056	-0.906719	0.651961
IL32	M25	0.1859	0.804929	-0.990342	0.651961
AC009108.5	unassigned	0.0851532	0.804929	-2.41431	0.651961
AXIN1	M20	0.192125	0.804929	-1.99443	0.651961
JMJD8	unassigned	0.0671706	0.804929	-4.54011	0.651961
ZNF423	M10	0.102092	0.804929	2.40539	0.651961
TACO1	M20	0.10527	0.804929	-2.31445	0.651961
EVI2A	unassigned	0.163573	0.804929	0.620196	0.651961
ANKRD40	unassigned	0.202542	0.804929	3.10814	0.651961
FAM20A	M4	0.0794215	0.804929	0.982982	0.651961
ATP5PD	M17	0.0713504	0.804929	-3.09679	0.651961
MALT1	M6	0.0670463	0.804929	1.90093	0.651961
PIGN	unassigned	0.141862	0.804929	-1.3764	0.651961
CREB3L3	M11	0.119087	0.804929	-1.40019	0.651961
ZNF570	unassigned	0.0789364	0.804929	1.87051	0.651961
PRRG2	M20	0.0930745	0.804929	-3.23306	0.651961
TRIM28	M37	0.104831	0.804929	-4.04565	0.651961
C19orf54	unassigned	0.138162	0.804929	-2.67365	0.651961
HSPBP1	M20	0.159497	0.804929	-3.27845	0.651961
MRPL30	unassigned	0.112243	0.804929	-2.98406	0.651961
RAPGEF4	unassigned	0.103704	0.804929	1.554	0.651961
ZFAND2B	M19	0.406968	0.827739	-1.15899	0.651961
SP140	M6	0.182683	0.804929	0.561099	0.651961
INPP5D	M6	0.131702	0.804929	0.709216	0.651961
TGFA	M20	0.236956	0.804929	-1.10038	0.651961
CAPG	unassigned	0.159513	0.804929	-1.49092	0.651961
AP5S1	unassigned	0.395258	0.823241	-1.74398	0.651961
AAR2	unassigned	0.249101	0.804929	-2.79439	0.651961
PCED1A	M6	0.0717218	0.804929	2.13692	0.651961
URB1	unassigned	0.323265	0.806341	-1.90046	0.651961
ADPRH	M20	0.0794323	0.804929	1.63791	0.651961
ANO10	M24	0.265074	0.804933	-1.0377	0.651961
PACRGL	unassigned	0.0677302	0.804929	-3.08384	0.651961
EGF	unassigned	0.226528	0.804929	-0.933774	0.651961
ADH1C	M20	0.0982404	0.804929	-0.350997	0.651961
ADCY2	unassigned	0.13446	0.804929	-3.45825	0.651961
AC025171.2	unassigned	0.23193	0.804929	1.57461	0.651961
GPBP1	unassigned	0.100288	0.804929	3.09628	0.651961
TXNDC15	M20	0.188138	0.804929	1.38371	0.651961
MFAP3	unassigned	0.0908448	0.804929	2.62819	0.651961
ELOVL7	M11	0.129542	0.804929	-1.4346	0.651961
F2RL2	unassigned	0.24821	0.804929	0.592479	0.651961
CYP21A2	M8	0.0875697	0.804929	-2.39574	0.651961
PHF1	M20	0.112647	0.804929	2.18036	0.651961
IRAK1BP1	unassigned	0.166815	0.804929	-1.34397	0.651961
TFAP2A	unassigned	0.120945	0.804929	-0.749449	0.651961
RNASET2	M31	0.504204	0.860027	0.753648	0.651961
FOXK1	unassigned	0.101476	0.804929	-4.86629	0.651961
ZP3	unassigned	0.217335	0.804929	-1.98542	0.651961
ZNF655	M38	0.0981738	0.804929	2.61129	0.651961
PIK3CG	M6	0.117076	0.804929	0.738244	0.651961
WDR91	M3	0.0828103	0.804929	3.3812	0.651961
KMT2C	unassigned	0.0733837	0.804929	4.60728	0.651961
FAM167A	M6	0.116211	0.804929	1.54877	0.651961
CTSL	unassigned	0.0708423	0.804929	0.977966	0.651961
CNTRL	M6	0.12584	0.804929	1.27189	0.651961
GTF3C4	unassigned	0.0787715	0.804929	-3.46004	0.651961
C9orf66	unassigned	0.1901	0.804929	-1.85315	0.651961
ZDHHC21	unassigned	0.118179	0.804929	-1.79299	0.651961
NRARP	M20	0.196949	0.804929	-0.804334	0.651961
ZNF711	M24	0.168504	0.804929	-2.16133	0.651961
CSTF2	unassigned	0.0907123	0.804929	-2.30204	0.651961
SASH3	M6	0.0892523	0.804929	1.33306	0.651961
CXorf21	unassigned	0.130645	0.804929	0.604102	0.651961
NUDT11	M10	0.138725	0.804929	2.80211	0.651961
ZDHHC9	M20	0.0865132	0.804929	-3.35246	0.651961
P2RY8	M6	0.178849	0.804929	0.605427	0.651961
C4A	M3	0.130158	0.804929	0.648436	0.651961
HSPA1L	unassigned	0.0932237	0.804929	2.80304	0.651961
PRKCZ	M20	0.0910756	0.804929	-2.85316	0.64951
PLEKHM2	M3	0.0937854	0.804929	3.25044	0.64951
AHCYL1	M32	0.248438	0.804929	-2.28729	0.64951
SLAMF7	M12	0.135687	0.804929	0.465673	0.64951
DNAH14	unassigned	0.127112	0.804929	-2.23637	0.64951
CTNNBIP1	unassigned	0.161529	0.804929	-2.6966	0.64951
RSG1	unassigned	0.137804	0.804929	-2.68026	0.64951
AKR7L	M20	0.0777692	0.804929	-1.31238	0.64951
PUM1	M35	0.131	0.804929	-3.11651	0.64951
MYCL	M20	0.167426	0.804929	-2.22366	0.64951
KCNA3	unassigned	0.162266	0.804929	0.502579	0.64951
GJA5	M9	0.0792562	0.804929	1.10623	0.64951
RAB29	M20	0.206244	0.804929	0.953916	0.64951
ITPKB	M3	0.122662	0.804929	1.80933	0.64951
MFSD13A	unassigned	0.123077	0.804929	-2.82835	0.64951
FAM171A1	M16	0.100204	0.804929	-1.81953	0.64951
CCS	unassigned	0.0875885	0.804929	-4.31968	0.64951
SYT12	unassigned	0.0877697	0.804929	-2.97298	0.64951
PLEKHA7	M24	0.126294	0.804929	-1.23346	0.64951
CPT1A	M24	0.363768	0.811629	-0.62841	0.64951
CHRDL2	M20	0.129855	0.804929	1.02286	0.64951
PPP2R1B	unassigned	0.106342	0.804929	-3.79854	0.64951
PRDM10	unassigned	0.12453	0.804929	-3.06035	0.64951
COPS7A	M26	0.116807	0.804929	-3.63037	0.64951
TM7SF3	unassigned	0.0903611	0.804929	-2.66183	0.64951
ZMYM5	unassigned	0.109018	0.804929	2.40612	0.64951
FLT1	M10	0.087079	0.804929	0.744562	0.64951
KATNAL1	M20	0.0597959	0.804929	1.95529	0.64951
SPART	M20	0.0970689	0.804929	1.12235	0.64951
BATF	M6	0.0901233	0.804929	1.40194	0.64951
IFT43	unassigned	0.124135	0.804929	-2.28011	0.64951
XRCC3	unassigned	0.138471	0.804929	-3.09569	0.64951
FAM98B	unassigned	0.0513262	0.804929	-3.02357	0.64951
TRAF7	unassigned	0.182312	0.804929	-2.75683	0.64951
ATP2C2	M20	0.130671	0.804929	-0.86128	0.64951
NOXO1	M20	0.113648	0.804929	-2.44357	0.64951
FMNL1	M6	0.0939159	0.804929	0.921784	0.64951
ITGA3	M20	0.127268	0.804929	-1.60259	0.64951
AKAP1	M20	0.128778	0.804929	-1.03472	0.64951
MYH10	M10	0.153779	0.804929	1.1812	0.64951
CDC42EP4	M27	0.260845	0.804929	-1.99937	0.64951
NT5C	M19	0.139547	0.804929	-2.55923	0.64951
BAIAP2-AS1	unassigned	0.0965842	0.804929	-2.2727	0.64951
RAB12	M20	0.0510804	0.804929	3.63912	0.64951
LIPG	unassigned	0.22396	0.804929	0.722685	0.64951
GNA11	M24	0.175583	0.804929	-0.976649	0.64951
FAM129C	M6	0.0948514	0.804929	1.49247	0.64951
CCDC61	unassigned	0.103104	0.804929	-3.49751	0.64951
IGFL2	unassigned	0.0864768	0.804929	-3.58748	0.64951
C19orf70	M19	0.066937	0.804929	-3.29907	0.64951
TGFB1	M20	0.131198	0.804929	0.771934	0.64951
MRPL20	M38	0.106172	0.804929	4.35485	0.64951
IL1RL1	M1	0.124329	0.804929	1.01787	0.64951
FAM171B	M8	0.0910281	0.804929	0.913406	0.64951
PRKD3	unassigned	0.0945174	0.804929	1.56339	0.64951
ATP5MC3	M20	0.231448	0.804929	-1.64334	0.64951
FZD5	M16	0.177508	0.804929	-0.846176	0.64951
RANBP1	M30	0.0556268	0.804929	-2.90202	0.64951
FBXW4P1	unassigned	0.123058	0.804929	3.4119	0.64951
SMARCB1	unassigned	0.177459	0.804929	-2.78487	0.64951
UQCR10	M19	0.0929971	0.804929	-2.24295	0.64951
DGCR2	M32	0.189008	0.804929	-1.8465	0.64951
CYP2D7	unassigned	0.0912999	0.804929	-2.95711	0.64951
KAT2B	unassigned	0.0750109	0.804929	3.27006	0.64951
NUDT16P1	M20	0.154292	0.804929	-1.57911	0.64951
ARHGEF26	unassigned	0.11247	0.804929	-1.6479	0.64951
PLXNB1	M20	0.114664	0.804929	-1.79707	0.64951
AMIGO3	unassigned	0.323522	0.806341	-2.31618	0.64951
ATG3	M28	0.0782384	0.804929	4.02533	0.64951
LAMP3	M5	0.0752354	0.804929	0.763623	0.64951
TBC1D1	M20	0.197665	0.804929	1.36058	0.64951
SPRY1	M2	0.0812472	0.804929	3.37621	0.64951
ARFIP1	M20	0.115562	0.804929	-2.28233	0.64951
GUCY1A1	M10	0.0640168	0.804929	0.748541	0.64951
CYP4V2	M38	0.125301	0.804929	-2.02967	0.64951
SLC26A1	unassigned	0.126162	0.804929	-2.81431	0.64951
H2AFY	unassigned	0.107517	0.804929	-3.50765	0.64951
ZNF354A	unassigned	0.0672921	0.804929	3.26272	0.64951
TRERF1	M20	0.163318	0.804929	1.2559	0.64951
ELOVL5	M6	0.19251	0.804929	0.525764	0.64951
KATNBL1	unassigned	0.10037	0.804929	-2.26479	0.64951
AFDN-DT	unassigned	0.133956	0.804929	-2.43082	0.64951
GSTK1	M20	0.12763	0.804929	-2.7186	0.64951
ELMO1	M6	0.130045	0.804929	0.651177	0.64951
HNF4G	unassigned	0.172706	0.804929	-0.869841	0.64951
SHB	M20	0.186034	0.804929	-1.69628	0.64951
PTRH1	M20	0.0969227	0.804929	-3.94834	0.64951
USP11	M3	0.145344	0.804929	1.57344	0.64951
IKBKG	unassigned	0.120474	0.804929	-3.54878	0.64951
MID1	unassigned	0.102076	0.804929	-1.84839	0.64951
NAIP	unassigned	0.125933	0.804929	1.04105	0.64951
CEP350	unassigned	0.128869	0.804929	4.10483	0.64951
RNF11	unassigned	0.0859632	0.804929	3.2799	0.647059
RAB25	M20	0.241533	0.804929	-1.59107	0.647059
LMNA	M10	0.146498	0.804929	-2.04028	0.647059
RNPEP	M20	0.118395	0.804929	-2.04305	0.647059
EMC1	unassigned	0.0989726	0.804929	-3.36287	0.647059
HMGCL	M20	0.136726	0.804929	-1.49706	0.647059
BCL2L15	M20	0.19554	0.804929	-0.982154	0.647059
S100A10	M19	0.0806419	0.804929	-3.75695	0.647059
CCT3	M29	0.127717	0.804929	-2.76906	0.647059
PTPRE	unassigned	0.0777936	0.804929	2.16971	0.647059
PSAP	M32	0.106386	0.804929	2.78365	0.647059
TCTN3	unassigned	0.0994028	0.804929	-2.68417	0.647059
NCR3LG1	M20	0.190321	0.804929	-0.915561	0.647059
SAAL1	M30	0.069375	0.804929	-2.63086	0.647059
CLSTN3	M6	0.0953643	0.804929	1.43576	0.647059
NRIP2	M10	0.0891519	0.804929	2.32557	0.647059
CD163L1	unassigned	0.291767	0.806341	0.775068	0.647059
PAN3	unassigned	0.098582	0.804929	2.67858	0.647059
LRCH1	M20	0.220999	0.804929	1.69015	0.647059
RBM26	unassigned	0.0988961	0.804929	3.58048	0.647059
TTC8	unassigned	0.0474119	0.804929	-4.75806	0.647059
GSKIP	M20	0.156938	0.804929	-1.41029	0.647059
CINP	unassigned	0.143501	0.804929	-3.42805	0.647059
RPUSD2	unassigned	0.187121	0.804929	-2.60368	0.647059
DENND4A	unassigned	0.12275	0.804929	1.46666	0.647059
MCRIP2	M19	0.226128	0.804929	-1.86574	0.647059
IL4R	M6	0.0977246	0.804929	2.16245	0.647059
NTHL1	unassigned	0.0843178	0.804929	-3.81113	0.647059
PKMYT1	M34	0.127287	0.804929	-2.22035	0.647059
GP1BA	M6	0.13149	0.804929	1.57883	0.647059
THRA	unassigned	0.183816	0.804929	-1.51119	0.647059
NAGS	M11	0.126101	0.804929	-2.09548	0.647059
ZBTB4	M8	0.125706	0.804929	2.41346	0.647059
SOX15	unassigned	0.128381	0.804929	-2.65066	0.647059
FAM222B	unassigned	0.106723	0.804929	-2.74911	0.647059
SLC6A4	M11	0.460469	0.845732	-0.972775	0.647059
PECAM1	M2	0.0874668	0.804929	0.936408	0.647059
FDXR	unassigned	0.0944666	0.804929	-3.20097	0.647059
MRPL38	unassigned	0.0607718	0.804929	-5.0944	0.647059
AC027097.1	M6	0.164179	0.804929	1.44012	0.647059
ATP9B	unassigned	0.182045	0.804929	-3.78556	0.647059
ADGRA3	unassigned	0.165676	0.804929	-0.890801	0.647059
ZBTB7C	unassigned	0.106393	0.804929	-0.969239	0.647059
NCCRP1	unassigned	0.0903006	0.804929	-2.61371	0.647059
MYH14	M24	0.189171	0.804929	-1.16557	0.647059
LILRB1	M6	0.0882342	0.804929	0.815445	0.647059
ZNF264	unassigned	0.116909	0.804929	3.76249	0.647059
ZBTB7A	unassigned	0.112577	0.804929	-2.56048	0.647059
C3	M3	0.122806	0.804929	0.468463	0.647059
ADAMTS10	M20	0.0601163	0.804929	2.62481	0.647059
C19orf57	M20	0.115176	0.804929	-2.90835	0.647059
WIZ	unassigned	0.298294	0.806341	-2.57822	0.647059
UQCRFS1	M19	0.101585	0.804929	-2.09341	0.647059
SULT2A1	M11	0.0902823	0.804929	-4.24998	0.647059
SIGLEC12	unassigned	0.0791137	0.804929	1.68868	0.647059
ZNF415	unassigned	0.171899	0.804929	1.24018	0.647059
HADHB	unassigned	0.203346	0.804929	-1.7082	0.647059
SPR	M16	0.140286	0.804929	-1.43343	0.647059
MRPS9	M16	0.151636	0.804929	-2.26683	0.647059
LONRF2	unassigned	0.134878	0.804929	-2.84088	0.647059
TFPI	M16	0.0821382	0.804929	0.685614	0.647059
COPS9	M19	0.262961	0.804933	-1.68919	0.647059
RCAN1	unassigned	0.0708427	0.804929	2.30396	0.647059
DDX17	M6	0.151148	0.804929	4.33487	0.647059
PACSIN2	M16	0.0830009	0.804929	-2.34476	0.647059
ATG7	unassigned	0.0916158	0.804929	2.51845	0.647059
RARB	unassigned	0.0842747	0.804929	1.08685	0.647059
XYLB	unassigned	0.0924269	0.804929	-1.57374	0.647059
FLNB	M20	0.120422	0.804929	-1.47577	0.647059
RAP2B	unassigned	0.209823	0.804929	-1.80854	0.647059
LRIG1	M8	0.138011	0.804929	-1.35834	0.647059
CCDC80	M10	0.111391	0.804929	0.740674	0.647059
GOLGB1	unassigned	0.103439	0.804929	-3.1451	0.647059
SHROOM3	unassigned	0.14611	0.804929	-1.24449	0.647059
PROM1	M20	0.17641	0.804929	-0.652599	0.647059
NFXL1	unassigned	0.0878764	0.804929	3.3031	0.647059
CCNI	M37	0.0933567	0.804929	3.7095	0.647059
SPARCL1	M10	0.0757925	0.804929	0.683942	0.647059
BASP1	M6	0.0910431	0.804929	0.921753	0.647059
ATG10	unassigned	0.125053	0.804929	-2.20704	0.647059
DOK3	M6	0.178634	0.804929	1.18417	0.647059
DUSP22	M23	0.189329	0.804929	1.51017	0.647059
PSMG4	M38	0.145297	0.804929	-3.40764	0.647059
COL19A1	unassigned	0.0950443	0.804929	2.8313	0.647059
FAM135A	M20	0.179389	0.804929	-1.60735	0.647059
CALHM5	M10	0.0826187	0.804929	1.16195	0.647059
KIF13A	unassigned	0.212739	0.804929	-1.57573	0.647059
TEAD3	unassigned	0.120841	0.804929	-2.43094	0.647059
MRPL2	M20	0.126742	0.804929	-2.44641	0.647059
SOSTDC1	M20	0.105281	0.804929	-1.22334	0.647059
KIAA0895	unassigned	0.118674	0.804929	-1.32919	0.647059
MKRN1	M20	0.215336	0.804929	-1.50689	0.647059
MTMR9	M20	0.0782917	0.804929	3.37769	0.647059
GINS4	unassigned	0.135802	0.804929	-1.94892	0.647059
TRPS1	M20	0.121334	0.804929	0.73351	0.647059
HAS2	M1	0.0757944	0.804929	0.858867	0.647059
AK3	M20	0.28824	0.806341	-1.46072	0.647059
AFF2	M6	0.116119	0.804929	1.71627	0.647059
CXorf65	M6	0.126983	0.804929	1.57389	0.647059
MCCC2	M22	0.098642	0.804929	-1.95425	0.647059
POU2AF1	M6	0.179287	0.804929	0.563639	0.647059
SMPDL3B	M22	0.167034	0.804929	-1.17398	0.644608
CR1	M6	0.121653	0.804929	0.448752	0.644608
TRAF3IP3	M6	0.101306	0.804929	0.824638	0.644608
IARS2	M17	0.13117	0.804929	-1.69955	0.644608
MAP3K21	M20	0.171688	0.804929	-1.31024	0.644608
MAD2L2	unassigned	0.120087	0.804929	1.75012	0.644608
NDC1	M34	0.0776586	0.804929	-1.86968	0.644608
ADGRL4	M20	0.130221	0.804929	0.477312	0.644608
CRTC2	M26	0.0694733	0.804929	4.40244	0.644608
DPT	M10	0.218294	0.804929	0.663737	0.644608
F5	unassigned	0.110022	0.804929	0.809508	0.644608
TRUB1	unassigned	0.0946398	0.804929	-2.27361	0.644608
ZP1	unassigned	0.0948624	0.804929	-3.02768	0.644608
DPP3	M22	0.135903	0.804929	-2.27357	0.644608
BCO2	unassigned	0.0976704	0.804929	-2.80265	0.644608
CBL	unassigned	0.107676	0.804929	1.89696	0.644608
RASGRP2	M6	0.106428	0.804929	1.58129	0.644608
SPTBN2	unassigned	0.108624	0.804929	-2.43557	0.644608
LAMTOR1	M19	0.0892032	0.804929	-4.07727	0.644608
IL18	M17	0.120638	0.804929	-0.937712	0.644608
RBP5	M6	0.110439	0.804929	1.69551	0.644608
ARF3	M21	0.200715	0.804929	-2.84633	0.644608
GTSF1	unassigned	0.270294	0.805412	0.739315	0.644608
AVIL	unassigned	0.251815	0.804929	1.61431	0.644608
OSBPL8	unassigned	0.157549	0.804929	0.983283	0.644608
CLN5	unassigned	0.120807	0.804929	1.83046	0.644608
IRS2	unassigned	0.246967	0.804929	-1.17838	0.644608
JDP2	unassigned	0.175407	0.804929	-2.01551	0.644608
RAB2B	unassigned	0.137406	0.804929	2.27129	0.644608
RALGAPA1	unassigned	0.0948778	0.804929	-1.48988	0.644608
TMED10	unassigned	0.110156	0.804929	-3.15362	0.644608
THBS1	unassigned	0.093139	0.804929	0.954102	0.644608
SCAMP2	M24	0.101384	0.804929	-2.10697	0.644608
BFAR	unassigned	0.0589845	0.804929	-3.43924	0.644608
IQCK	unassigned	0.0751473	0.804929	-2.27717	0.644608
NFATC2IP	unassigned	0.197576	0.804929	-3.09441	0.644608
KAT8	M31	0.0978342	0.804929	-3.39989	0.644608
TMEM231	unassigned	0.15404	0.804929	-2.30169	0.644608
CHMP1A	M20	0.192729	0.804929	-2.04132	0.644608
TMEM88	unassigned	0.103349	0.804929	1.90091	0.644608
CCL18	unassigned	0.243625	0.804929	0.273577	0.644608
G6PC3	unassigned	0.1027	0.804929	-2.90349	0.644608
MYO19	unassigned	0.187289	0.804929	-2.00883	0.644608
KRT26	M4	0.0935763	0.804929	5.54616	0.644608
EFTUD2	unassigned	0.138068	0.804929	-3.16134	0.644608
HOXB9	M20	0.146377	0.804929	-0.887611	0.644608
CARM1	unassigned	0.114274	0.804929	-3.44588	0.644608
FAM32A	M22	0.157803	0.804929	-1.91526	0.644608
CEBPA-AS1	M20	0.0917125	0.804929	-2.65742	0.644608
ZNF284	unassigned	0.135192	0.804929	2.13785	0.644608
RPS11	M38	0.115514	0.804929	-5.43256	0.644608
FPR3	unassigned	0.150855	0.804929	0.666176	0.644608
PSPN	unassigned	0.260057	0.804929	-1.98712	0.644608
FARSA	unassigned	0.105671	0.804929	-3.5548	0.644608
DMKN	unassigned	0.387135	0.819457	-1.52893	0.644608
C19orf47	unassigned	0.237633	0.804929	3.43523	0.644608
FAM83E	M20	0.376274	0.81578	-0.999663	0.644608
SELENOI	unassigned	0.120719	0.804929	-1.52894	0.644608
SULT1C4	M14	0.201124	0.804929	2.25961	0.644608
AGAP1	unassigned	0.103244	0.804929	-1.67737	0.644608
WIPF1	M6	0.0809302	0.804929	0.758697	0.644608
NEMP2	unassigned	0.13363	0.804929	1.95687	0.644608
METTL21A	unassigned	0.253993	0.804929	2.09253	0.644608
IHH	M20	0.2734	0.805453	-0.687115	0.644608
TLDC2	unassigned	0.140054	0.804929	-1.33678	0.644608
RASSF2	M6	0.105452	0.804929	0.569429	0.644608
TRPC4AP	unassigned	0.357319	0.811156	2.75779	0.644608
BACH1	unassigned	0.068244	0.804929	3.0111	0.644608
URB1-AS1	unassigned	0.149979	0.804929	-2.57131	0.644608
CD86	M20	0.1491	0.804929	0.595529	0.644608
GFM1	unassigned	0.147863	0.804929	-1.63152	0.644608
EIF4G1	M32	0.418449	0.831905	-1.50831	0.644608
LRCH3	unassigned	0.117315	0.804929	3.13508	0.644608
GORASP1	unassigned	0.165631	0.804929	-2.18686	0.644608
TRAIP	unassigned	0.1527	0.804929	-2.89665	0.644608
SLC9C1	unassigned	0.0635684	0.804929	3.95589	0.644608
SLCO2A1	unassigned	0.141297	0.804929	1.25382	0.644608
CDS1	M20	0.220623	0.804929	-1.04829	0.644608
ATP5ME	M19	0.158385	0.804929	-1.59553	0.644608
TLR6	M20	0.130622	0.804929	0.632539	0.644608
ARHGEF37	unassigned	0.215867	0.804929	-1.12499	0.644608
FYB1	M6	0.0726928	0.804929	0.790182	0.644608
[truncated: 12,869 more rows]
[truncated: 5,000 more columns]

## Sheet: combined ranks
All genes detected in the datasets, ranked by AUC for predicting non-response to anti-TNF and corticosteroid therapy (Rank Sum)
		anti-TNF (Arijs et al. 2009)						corticosteroid (Haberman et al. 2019)
Gene	Module	pA	p.adjA	coefA	AUCA	ARank		pH	p.adjH	coefH	AUCH	HRank		RankSum
ANGPT2	M20	0.000210692	0.0242637	-7.73784	0.883117	15043		0.000323042	0.120873	-0.44269	0.688547	15031		30074
INHBA	M4	5.88381e-05	0.0242637	-1.48217	0.862554	15007		0.232453	0.622083	-0.0669379	0.702735	15048		30055
COL4A1	M2	0.000112053	0.0242637	-1.9105	0.862554	15009		0.000353736	0.120873	-0.0210272	0.678462	15000		30009
TREM1	M5	0.000189877	0.0242637	-1.28578	0.861472	15003.5		0.402516	0.754149	-0.015618	0.678291	14999		30002.5
S100A8	M5	4.22902e-05	0.0242637	-1.17518	0.87013	15021.5		0.0869627	0.432569	-0.00164379	0.67265	14971		29992.5
S100A9	M5	4.83409e-05	0.0242637	-1.37606	0.878247	15035		0.072044	0.403451	-0.000954222	0.670427	14949.5		29984.5
IKBIP	M20	0.00011861	0.0242637	-3.83214	0.849567	14951		0.000315922	0.120873	-0.269722	0.68812	15030		29981
PROK2	M5	0.000123395	0.0242637	-0.941952	0.850649	14961		0.437588	0.773005	-0.0139396	0.682051	15014.5		29975.5
S100A12	M5	0.000190829	0.0242637	-1.04787	0.857143	14988		0.0757802	0.40848	-0.0121089	0.674872	14984.5		29972.5
FPR1	M5	0.000396043	0.0243015	-2.23902	0.871212	15024		0.172777	0.55871	-0.0187306	0.668205	14928		29952
CMTM2	M5	0.000225759	0.0242637	-2.49421	0.871212	15023		0.0578209	0.372973	-0.125716	0.66735	14921		29944
DIO2	M20	0.000246073	0.0242637	-5.14222	0.838745	14916		0.00115489	0.121417	-0.375717	0.681709	15012		29928
FERMT2	M10	0.000167759	0.0242637	-2.79666	0.850649	14961		0.0011065	0.121417	-0.17487	0.669915	14943.5		29904.5
AQP9	M5	0.000249341	0.0242637	-1.04632	0.850649	14961		0.21964	0.611317	-0.0203813	0.669744	14940.5		29901.5
PAPPA	unassigned	0.000315281	0.0242637	-11.1656	0.912338	15053		0.00506688	0.166775	-0.896165	0.659145	14840.5		29893.5
NRCAM	unassigned	0.000803824	0.0289835	-4.68238	0.843074	14934		0.0350887	0.31372	-0.401565	0.669744	14940.5		29874.5
G0S2	M1	0.000101656	0.0242637	-1.17079	0.83658	14904.5		0.437876	0.773236	-0.0040561	0.672137	14968.5		29873
PLAU	M1	0.000112489	0.0242637	-1.16059	0.82684	14847		0.000221647	0.120873	-0.0195512	0.68359	15021		29868
VNN2	M6	0.000279345	0.0242637	-1.87608	0.857143	14988		0.0493166	0.352589	-0.0446889	0.660513	14864		29852
CSF3R	M5	0.000466716	0.024963	-1.56161	0.835498	14896		0.0506776	0.356491	-0.0162333	0.670427	14949.5		29845.5
MCAM	M8	0.000487827	0.0251575	-5.0246	0.827922	14853		0.000963351	0.120873	-0.0633634	0.673846	14976		29829
CD93	M2	0.000213494	0.0242637	-2.38913	0.848485	14948		0.0112812	0.20807	-0.0802083	0.662564	14878.5		29826.5
PI15	M20	0.0001902	0.0242637	-1.42417	0.854978	14973.5		0.171264	0.557198	-0.0311002	0.659658	14853		29826.5
FJX1	M4	0.000185593	0.0242637	-4.43222	0.877706	15032		0.00373665	0.157984	-0.458992	0.655043	14793.5		29825.5
PDPN	M5	0.00010651	0.0242637	-4.21776	0.862554	15007		0.00343625	0.157148	-0.0462765	0.656581	14815		29822
FPR2	M5	0.00210338	0.0404021	-1.65098	0.819264	14812		0.14547	0.528713	-0.0430517	0.680513	15009		29821
FKBP11	unassigned	0.000388894	0.0243015	-3.475	0.838745	14916		0.000453128	0.120873	-0.0217487	0.664103	14890.5		29806.5
FCGR3B	M5	0.000219711	0.0242637	-1.11391	0.853896	14970		0.324428	0.698914	-0.0113572	0.658803	14835		29805
CXCR2	M5	0.000235349	0.0242637	-1.10644	0.87987	15039		0.137092	0.518774	-0.0588951	0.652137	14746.5		29785.5
ADGRF5	M10	0.000223789	0.0242637	-2.18683	0.844156	14936		0.0017884	0.136759	-0.230883	0.659145	14840.5		29776.5
CCR1	M5	0.0011396	0.0312479	-1.5149	0.813853	14787.5		0.0465847	0.343842	-0.0815273	0.674359	14980		29767.5
CXCL8	M1	9.77486e-05	0.0242637	-0.833694	0.829004	14858.5		0.559201	0.834384	-0.00121597	0.666325	14908		29766.5
C5AR1	unassigned	0.000297165	0.0242637	-1.53787	0.851732	14965.5		0.211118	0.602258	-0.0382216	0.655214	14796.5		29762
SMARCA1	M10	9.56202e-05	0.0242637	-6.63738	0.876623	15029.5		0.00452047	0.163551	-0.379505	0.650598	14720		29749.5
BCL2A1	M20	0.000204975	0.0242637	-0.958473	0.823593	14831.5		0.171054	0.556921	-0.0186224	0.664957	14899		29730.5
SNAPC1	unassigned	0.000207107	0.0242637	-4.57519	0.854978	14973.5		0.00369093	0.157984	-0.77983	0.652479	14754.5		29728
KLHL5	M20	0.000142015	0.0242637	-3.6651	0.858225	14992		0.0060542	0.17234	-0.103325	0.651453	14735		29727
SLFN11	M20	0.000348485	0.0242637	-2.22872	0.847403	14945		0.00354316	0.157148	-0.127683	0.653846	14781		29726
CSF3	M1	0.000281113	0.0242637	-3.18776	0.859307	14996.5		0.151425	0.534778	-0.0299374	0.651282	14729		29725.5
LOXL2	M4	0.000275492	0.0242637	-5.22362	0.82684	14847		0.00124946	0.122549	-0.0573482	0.662564	14878.5		29725.5
LILRB3	M5	0.000345856	0.0242637	-3.96603	0.812771	14779.5		0.0491546	0.352589	-0.0431953	0.668547	14931.5		29711
IL1RAP	unassigned	0.00037746	0.0243015	-4.00125	0.807359	14751.5		0.00254249	0.147739	-0.317568	0.670427	14949.5		29701
IGFBP7	M10	0.000258073	0.0242637	-2.57862	0.808442	14755		0.000300077	0.120873	-0.0103628	0.670085	14945		29700
COL4A2	M2	0.000199588	0.0242637	-2.57495	0.856061	14980.5		0.00213087	0.143159	-0.0194438	0.650598	14718		29698.5
CCDC3	M10	0.000359306	0.0242637	-2.58278	0.804113	14728.5		0.00334976	0.15639	-0.16127	0.672137	14968.5		29697
VGLL3	M20	0.0013641	0.0335887	-4.08924	0.810606	14771.5		0.00035786	0.120873	-2.08309	0.667179	14917		29688.5
WISP1	unassigned	0.000446971	0.0246681	-2.53692	0.838745	14916		0.00368213	0.157984	-0.164207	0.653333	14771.5		29687.5
CXCL6	M5	7.19379e-05	0.0242637	-1.64202	0.922078	15055		0.00369661	0.157984	-0.0373883	0.645641	14631		29686
OSM	M5	0.000891482	0.029437	-1.90637	0.807359	14751.5		0.570949	0.841856	-0.0108916	0.668376	14929		29680.5
RHOQ	M20	0.000149651	0.0242637	-3.18038	0.850649	14961		0.0171568	0.243082	-0.0629753	0.650598	14718		29679
F2R	M5	0.000277266	0.0242637	-4.60035	0.830087	14867		0.00204715	0.143159	-0.072659	0.654359	14785		29652
GLIPR1	M20	0.000342666	0.0242637	-2.14358	0.844156	14937.5		0.00544398	0.16952	-0.0896708	0.649744	14708		29645.5
ELL2	M4	0.000816418	0.0289835	-2.89733	0.797619	14692		0.000416771	0.120873	-0.076741	0.67094	14953.5		29645.5
IFNAR2	M6	0.000200124	0.0242637	-5.98474	0.854978	14973.5		0.00544166	0.16952	-0.0935627	0.647179	14665.5		29639
CAV2	M9	0.000193646	0.0242637	-3.96229	0.87987	15039		0.0132987	0.22174	-0.128049	0.64359	14598		29637
PDE4B	M20	0.000349634	0.0242637	-1.78113	0.809524	14762		0.0590827	0.376233	-0.0491711	0.661538	14870.5		29632.5
PIM2	M12	0.000462924	0.024963	-1.652	0.790043	14621.5		0.000262471	0.120873	-0.0162963	0.679487	15004		29625.5
CHST15	M20	0.000181528	0.0242637	-3.0671	0.838745	14916		0.00826503	0.187627	-0.123778	0.649573	14707		29623
ADGRL4	M20	0.000239478	0.0242637	-1.57081	0.829004	14858.5		0.0105895	0.205802	-0.187271	0.652479	14754.5		29613
BCAT1	M20	0.000538762	0.0257574	-2.0546	0.786797	14586.5		0.00275136	0.152068	-0.403428	0.682564	15016.5		29603
BCL6	M3	0.000609469	0.0267451	-1.92991	0.791126	14635		0.0285322	0.289095	-0.0387007	0.671111	14955		29590
TLR2	M4	0.000194058	0.0242637	-2.1067	0.848485	14948		0.0367042	0.318652	-0.133335	0.645983	14639		29587
LRRC8C	M20	0.00016538	0.0242637	-5.10399	0.837662	14910.5		0.00334284	0.15639	-0.437275	0.647521	14672.5		29583
LDLRAD3	M20	0.000262004	0.0242637	-3.91553	0.895022	15049		0.0329138	0.304154	-0.353831	0.64	14531		29580
KDR	M20	0.000637017	0.0271535	-3.21907	0.835498	14896		0.00247298	0.147739	-0.197608	0.647692	14676.5		29572.5
SPARC	M2	0.000400659	0.0243015	-1.32964	0.807359	14751.5		0.00212439	0.143159	-0.00424827	0.656581	14815		29566.5
DENND5A	M20	0.000272144	0.0242637	-2.05226	0.832251	14879		0.0525675	0.360042	-0.0727601	0.648376	14687.5		29566.5
RAI14	M20	0.000425431	0.0244967	-1.95679	0.8171	14801.5		0.00523867	0.168936	-0.139637	0.652991	14764.5		29566
CHN1	M20	0.000248526	0.0242637	-1.73201	0.821429	14821.5		0.027131	0.284819	-0.159098	0.651624	14738		29559.5
MMP10	unassigned	0.000416892	0.0244967	-0.725214	0.795455	14675.5		0.00137956	0.122989	-0.0360934	0.663248	14883		29558.5
HCAR3	M5	0.000545263	0.0258231	-0.627239	0.801948	14718		0.416146	0.761354	-0.0154514	0.658974	14837.5		29555.5
MAP4K4	M3	0.000116045	0.0242637	-4.03066	0.840909	14927		0.00876066	0.190703	-0.0806066	0.64547	14626.5		29553.5
SLC11A1	unassigned	0.000841202	0.02933	-6.54102	0.790043	14621.5		0.288767	0.672031	-0.0220987	0.668547	14931.5		29553
STC1	M1	0.000140777	0.0242637	-1.79796	0.841991	14931.5		0.228308	0.618526	-0.0485119	0.644444	14610.5		29542
CSGALNACT2	M20	0.00031657	0.0242637	-2.9324	0.818182	14807.5		0.0120979	0.21375	-0.143784	0.651453	14733		29540.5
PLEK	M6	0.000919441	0.0298183	-0.979641	0.797619	14692		0.29131	0.674078	-0.00593221	0.659487	14848		29540
KCNJ15	unassigned	0.00179877	0.0384415	-3.0144	0.810606	14768.5		0.122691	0.498319	-0.112116	0.653333	14771.5		29540
TRPM6	M24	0.000190896	0.0242637	1.98454	0.824675	14837.5		0.00182778	0.138575	0.232267	0.649231	14699.5		29537
STEAP4	M2	0.00166231	0.0370872	-1.92796	0.835498	14896		0.00689886	0.174327	-0.144755	0.64547	14626.5		29522.5
IL6	M1	0.000125724	0.0242637	-1.07398	0.833333	14884.5		0.829557	0.946142	-0.00308082	0.645812	14635		29519.5
COL12A1	M2	0.000182203	0.0242637	-2.40432	0.856061	14980.5		0.00747514	0.180185	-0.0680005	0.64	14531		29511.5
THBD	M1	0.000185318	0.0242637	-3.98214	0.888528	15048		0.013393	0.222477	-0.130015	0.637094	14454		29502
SLC2A3	M1	0.000132143	0.0242637	-1.93446	0.863636	15010.5		0.3493	0.719672	-0.0123112	0.638632	14489		29499.5
PRR15	M20	0.000746348	0.0282875	2.10799	0.786797	14586.5		0.000672151	0.120873	0.0408748	0.666325	14908		29494.5
CDX2	M20	0.000767425	0.0285029	2.22671	0.796537	14685.5		0.000657854	0.120873	0.0247175	0.655726	14805		29490.5
LILRA6	M5	0.000866769	0.029437	-3.44567	0.777056	14494.5		0.128737	0.507116	-0.0877498	0.674444	14982		29476.5
IL1B	M1	0.000419822	0.0244967	-0.852961	0.787879	14598.5		0.581045	0.847724	-0.00120235	0.662393	14875.5		29474
ZNF57	unassigned	0.000513906	0.025661	2.54443	0.786797	14586.5		0.000559078	0.120873	0.493394	0.663419	14885.5		29472
HGF	unassigned	0.000498872	0.0253332	-7.29627	0.909091	15052		0.0474163	0.347035	-0.125431	0.635214	14415		29467
DRAM1	unassigned	0.00121471	0.0323904	-2.02965	0.782468	14544		0.00126726	0.122855	-0.117669	0.666496	14911		29455
TRPA1	unassigned	0.00114033	0.0312479	-2.8419	0.77381	14459		0.00210556	0.143159	-0.0824363	0.674017	14978		29437
ZEB1	M20	0.000330168	0.0242637	-3.55414	0.822511	14827		0.00278664	0.153058	-0.250247	0.644359	14608		29435
ERGIC2	unassigned	0.000679355	0.0277845	-7.6103	0.79329	14658		0.00136676	0.122989	-0.0811615	0.653675	14777		29435
CXCL1	M20	0.00372861	0.0516261	-0.725417	0.770563	14429.5		0.00206442	0.143159	-0.00355655	0.678632	15001		29430.5
TNFRSF10C	M20	0.00111358	0.0310558	-2.79514	0.780303	14531.5		0.167212	0.551984	-0.0668224	0.664274	14893.5		29425
GLT1D1	M5	0.00234761	0.0423459	-2.58758	0.766234	14384		0.041296	0.330403	-0.48199	0.68547	15024.5		29408.5
MPDZ	M10	0.001394	0.0338786	-4.17459	0.811688	14774.5		0.00637378	0.174327	-0.492578	0.64547	14626.5		29401
NAMPT	M1	0.00112039	0.0310805	-1.32355	0.766234	14384		0.0254837	0.279764	-0.00416987	0.682564	15016.5		29400.5
STX11	M20	0.000277006	0.0242637	-3.6047	0.840909	14927		0.0423009	0.333242	-0.174325	0.637949	14469.5		29396.5
DYSF	M10	0.00066439	0.0276918	-3.1813	0.790043	14621.5		0.0217451	0.259959	-0.130045	0.653504	14773.5		29395
CALD1	M10	0.00047924	0.0250431	-4.20207	0.801948	14718		0.00346098	0.157148	-0.0297688	0.647692	14676.5		29394.5
TNFRSF11B	unassigned	0.000756062	0.0283156	-2.16315	0.853896	14970		0.255664	0.642582	-0.0255837	0.635556	14423		29393
FFAR2	unassigned	0.000937605	0.0300358	-1.11668	0.820346	14817		0.205301	0.595643	-0.0358944	0.641538	14564.5		29381.5
ARNTL2	M5	0.000377264	0.0243015	-2.14326	0.790043	14621.5		0.00503205	0.166714	-0.145933	0.652308	14750		29371.5
CTSL	unassigned	0.000634633	0.0271535	-1.89934	0.784632	14564		0.0138004	0.225031	-0.0141611	0.655897	14807.5		29371.5
EDNRA	M2	0.0011168	0.0310805	-2.64626	0.794372	14670		0.00262396	0.149229	-0.283634	0.649231	14699.5		29369.5
COL6A3	M20	0.000147229	0.0242637	-1.29014	0.827922	14853		0.0016935	0.13353	-0.0232386	0.639316	14511.5		29364.5
OSMR	M20	0.000849143	0.02933	-1.6951	0.780303	14531.5		0.00402349	0.158717	-0.0918156	0.657436	14821.5		29353
PFKFB3	M1	0.00193308	0.0392381	-1.03893	0.75974	14306		0.00293753	0.154601	-0.0263758	0.693504	15039		29345
DLC1	M10	0.000827363	0.0289835	-3.759	0.764069	14356		0.000670336	0.120873	-0.24016	0.675385	14987.5		29343.5
USP2	unassigned	0.00289999	0.04645	2.83747	0.75974	14306		0.000328777	0.120873	0.220215	0.69188	15036		29342
FILIP1L	M20	0.000898325	0.029437	-2.79859	0.784632	14569.5		0.00245111	0.147739	-0.0581484	0.652991	14764.5		29334
CALU	M2	0.000985457	0.0302139	-2.23772	0.777056	14488.5		0.00652067	0.174327	-0.0293106	0.657094	14819		29307.5
PLCD1	M16	0.00375295	0.0517099	2.91558	0.756494	14274		0.000116962	0.120873	0.191374	0.688718	15032		29306
RHOJ	M4	0.00113131	0.0311928	-5.60094	0.839827	14921.5		0.0184199	0.245803	-0.234064	0.634017	14378		29299.5
THY1	M4	0.00132803	0.0331945	-1.94927	0.766234	14384		0.00373254	0.157984	-0.0280344	0.667009	14915.5		29299.5
SLC26A3	M16	0.0010546	0.0307823	1.22261	0.764069	14362.5		0.000963002	0.120873	0.00249161	0.66906	14935		29297.5
WWTR1	M10	0.000108559	0.0242637	-5.10095	0.874459	15026		0.00528407	0.168936	-0.161876	0.629915	14270.5		29296.5
FCAR	unassigned	0.00468511	0.0580252	-4.89859	0.755411	14262.5		0.385895	0.743718	-0.0516179	0.689231	15033		29295.5
MMP1	M5	0.000127099	0.0242637	-0.868469	0.843074	14934		0.201628	0.592238	-0.002227	0.633504	14359		29293
TLR4	unassigned	0.000958959	0.0302074	-1.83316	0.777056	14494.5		0.031141	0.299501	-0.103033	0.655214	14796.5		29291
VASN	M2	0.000191155	0.0242637	-5.50616	0.848485	14948		0.0127099	0.216398	-0.180848	0.63265	14337		29285
ADAMTS12	unassigned	0.000960246	0.0302074	-4.67362	0.784632	14569.5		0.00302809	0.154601	-0.946611	0.650085	14712.5		29282
WNT5A	M5	0.000130334	0.0242637	-1.3873	0.844156	14937.5		0.010772	0.205802	-0.0790563	0.632479	14334		29271.5
STAP2	M20	0.000822079	0.0289835	2.97553	0.795455	14675.5		0.00190209	0.139023	0.0276765	0.643077	14590.5		29266
FCGR2A	M5	0.000104144	0.0242637	-3.11784	0.856061	14980.5		0.125975	0.503586	-0.00974775	0.630598	14283.5		29264
ENG	M2	0.000255729	0.0242637	-5.29901	0.825758	14843.5		0.0200004	0.25165	-0.028098	0.635385	14420		29263.5
ITGA5	M1	0.000224892	0.0242637	-3.24564	0.875541	15027		0.0563675	0.370223	-0.0286601	0.628889	14233.5		29260.5
LINC00888	M20	0.000334659	0.0242637	-3.71075	0.831169	14873.5		0.00426685	0.162443	-0.730528	0.634188	14384.5		29258
SH3RF3	M2	0.00249147	0.0434387	-3.02571	0.761905	14327		0.00200705	0.142488	-0.727505	0.66735	14921		29248
LILRA2	M5	0.00023037	0.0242637	-5.84636	0.861472	15003.5		0.404098	0.754894	-0.064357	0.62906	14239		29242.5
VEGFC	M20	0.000723919	0.0280162	-2.22941	0.79329	14658		0.00404375	0.158855	-0.746399	0.642735	14580		29238
ATP8B2	M20	0.000306076	0.0242637	-2.98493	0.809524	14762		0.0120647	0.21375	-0.154455	0.637778	14467		29229
NRIP3	M14	0.00125064	0.032731	-4.22571	0.770563	14429.5		0.00387675	0.158717	-2.10837	0.655385	14799		29228.5
ADAMTS2	M20	0.00194387	0.0392381	-3.0345	0.771645	14443		0.00115811	0.121417	-0.212711	0.653675	14777		29220
TMEM158	M24	0.000345009	0.0242637	-1.09529	0.799784	14702		0.022638	0.264224	-0.108185	0.639231	14508		29210
TUBB6	M10	0.000171189	0.0242637	-1.97309	0.848485	14948		0.0120138	0.21375	-0.0629177	0.629402	14252.5		29200.5
HECW2	unassigned	0.0030572	0.0476838	-4.67016	0.75	14172.5		0.000101751	0.120873	-1.34332	0.687179	15028		29200.5
FGR	M6	0.000299247	0.0242637	-1.59852	0.813853	14787.5		0.0569759	0.371688	-0.0468253	0.635043	14409.5		29197
FLT1	M10	0.000149457	0.0242637	-6.17825	0.856061	14980.5		0.0142484	0.227733	-0.151382	0.628205	14209		29189.5
MAPKAPK2	M6	0.00165397	0.037006	-4.23438	0.752165	14207		0.00302487	0.154601	-0.0423887	0.674188	14979		29186
ELK3	M20	0.000355813	0.0242637	-3.4905	0.825758	14843.5		0.0170893	0.242545	-0.0913047	0.632821	14341.5		29185
ACSL1	M4	0.00166794	0.0371075	-1.1268	0.756494	14271.5		0.0901926	0.439946	-0.0215844	0.666496	14911		29182.5
HAPLN3	M20	0.000863333	0.029437	-3.66407	0.775974	14482.5		0.00319497	0.15634	-0.0870392	0.649231	14699.5		29182
TXNDC15	M20	0.000242584	0.0242637	-5.2026	0.852814	14968		0.00621101	0.173714	-0.0624895	0.628205	14209		29177
MNDA	M5	0.000118104	0.0242637	-1.06681	0.858225	14992		0.229642	0.619213	-0.0210501	0.626838	14174		29166
PHLDA1	M1	0.000581539	0.0265743	-1.244	0.762987	14345.5		0.00354092	0.157148	-0.0521053	0.657094	14817.5		29163
ECSCR	M20	0.00133791	0.0332975	-2.65023	0.804113	14728.5		0.0563859	0.370223	-0.0979695	0.635385	14420		29148.5
DCUN1D3	M1	0.00112523	0.0311598	-4.86774	0.778139	14506		0.0212908	0.258727	-0.464669	0.645983	14639		29145
VCAN	M2	9.8494e-05	0.0242637	-1.97402	0.873377	15025		0.0243234	0.27433	-0.0597915	0.625128	14118.5		29143.5
PPARGC1A	M24	0.000742298	0.0282242	2.77119	0.786797	14586.5		0.00095873	0.120873	0.377527	0.64	14531		29117.5
LILRA5	M5	0.00194773	0.0392381	-3.62746	0.77381	14459		0.158559	0.542268	-0.0358356	0.646667	14658.5		29117.5
AGFG2	unassigned	0.00082263	0.0289835	8.19694	0.79329	14658		0.0019027	0.139023	0.11985	0.637265	14456.5		29114.5
COL15A1	M2	0.000193424	0.0242637	-1.275	0.849567	14955		0.0166798	0.240214	-0.0473996	0.626325	14159		29114
ADAM19	M6	0.00131954	0.0331945	-2.95038	0.780303	14531.5		0.0282545	0.288083	-0.0940772	0.642735	14582		29113.5
LCP2	M7	0.000427143	0.0244967	-2.59649	0.829004	14858.5		0.0670777	0.394963	-0.0209489	0.629402	14252.5		29111
TM4SF18	unassigned	0.000646034	0.0274508	-2.72162	0.79329	14658		0.004141	0.159958	-0.438861	0.636752	14446		29104
MSANTD3	unassigned	0.000106944	0.0242637	-4.33257	0.854978	14973.5		0.0156888	0.232722	-0.266318	0.625299	14123.5		29097
DOK3	M6	0.000665748	0.0276918	-2.03784	0.778139	14506		0.0728881	0.404215	-0.0385551	0.642906	14587.5		29093.5
ALPL	M5	0.00132297	0.0331945	-5.93046	0.771645	14443		0.03902	0.326034	-0.0484445	0.646325	14650		29093
FSTL1	M2	0.00340049	0.0501748	-2.01526	0.744589	14100		0.000838163	0.120873	-0.023245	0.674872	14984.5		29084.5
FCN3	M5	0.00188376	0.0389536	-2.67228	0.751082	14187		0.00124919	0.122549	-0.373186	0.664444	14895		29082
KLHL2	unassigned	0.000391395	0.0243015	-3.08123	0.804113	14728.5		0.0371403	0.319857	-0.127582	0.633077	14348		29076.5
IL11	M4	8.41889e-05	0.0242637	-1.96728	0.883117	15042		0.77808	0.928379	-0.00461528	0.622393	14034		29076
MSN	M3	0.000303048	0.0242637	-3.54128	0.821429	14824		0.0545907	0.364781	-0.0136581	0.629231	14243.5		29067.5
LY96	unassigned	0.000212065	0.0242637	-1.41728	0.834416	14889		0.0392844	0.326634	-0.056147	0.627009	14176.5		29065.5
FAM129A	unassigned	0.0001447	0.0242637	-1.83008	0.87013	15021.5		0.0463501	0.343605	-0.142338	0.622393	14029		29050.5
ITPRIP	M1	0.000537887	0.0257574	-6.77331	0.86039	15000		0.0423985	0.333566	-0.163666	0.622906	14048		29048
PTPRM	M2	0.000341574	0.0242637	-3.01462	0.819264	14812		0.0295161	0.293286	-0.136893	0.628889	14233.5		29045.5
GPX8	M4	0.000609903	0.0267451	-3.49168	0.856061	14980.5		0.00994983	0.199909	-0.146185	0.623419	14065		29045.5
CLEC4A	M7	0.000187982	0.0242637	-2.15475	0.845238	14940		0.076706	0.410228	-0.0827128	0.624444	14100		29040
IL1RN	M5	0.000613545	0.0267753	-1.52897	0.782468	14548		0.69563	0.896704	-0.00140101	0.638462	14482		29030
S1PR3	M20	0.000559571	0.0260795	-2.07333	0.794372	14670		0.0286839	0.290019	-0.202596	0.633162	14352		29022
PRRX1	M20	0.000441405	0.0246681	-1.95697	0.791126	14635		0.0348078	0.312451	-0.0734567	0.634188	14384.5		29019.5
COL5A2	M2	0.000213086	0.0242637	-1.14165	0.821429	14821.5		0.00768275	0.183123	-0.0481564	0.627863	14197.5		29019
EVA1A	unassigned	0.000887306	0.029437	-3.17485	0.790043	14621.5		0.0118703	0.212504	-0.482533	0.634359	14391.5		29013
GUCA2B	M20	0.0018435	0.0388822	0.668484	0.746753	14137		0.0155335	0.232315	0.0250529	0.662393	14875.5		29012.5
ICAM1	M1	0.000653266	0.0275475	-1.51288	0.760823	14319		0.0170195	0.242215	-0.0255059	0.648547	14690		29009
FIBIN	M2	0.00105295	0.0307823	-3.21125	0.806277	14745.5		0.237017	0.62685	-0.0672737	0.629573	14259		29004.5
CHSY1	M20	0.000257345	0.0242637	-2.27847	0.819264	14812		0.0269669	0.284819	-0.107728	0.627692	14191.5		29003.5
GPR68	M20	0.000335587	0.0242637	-7.12253	0.8171	14801.5		0.0196075	0.250632	-0.329156	0.627949	14199		29000.5
FCRL5	M6	0.00137097	0.0335887	-1.36057	0.75974	14306		0.0034182	0.157148	-0.0496879	0.648718	14693.5		28999.5
DCBLD1	unassigned	0.00023919	0.0242637	-5.06527	0.804113	14728.5		0.0229482	0.26551	-0.122333	0.629915	14270.5		28999
FBXW7	M6	0.00215555	0.0410527	-2.99968	0.742424	14069		0.00132005	0.122989	-0.198312	0.666838	14914		28983
SEMA4D	M6	0.000446111	0.0246681	-3.31475	0.79329	14658		0.0166899	0.240214	-0.0511978	0.631624	14314		28972
SEC14L1	M6	0.000589639	0.0265743	-3.13152	0.787879	14598.5		0.0145076	0.229234	-0.0481426	0.633846	14372		28970.5
MLKL	unassigned	0.00268272	0.044747	-1.64591	0.738095	14008		0.00153767	0.127476	-0.0937804	0.671282	14956.5		28964.5
LRRK2	M20	0.000926243	0.0298542	-1.6596	0.805195	14737.5		0.0413608	0.330403	-0.250657	0.628718	14224		28961.5
TFPI	M16	0.00352174	0.050917	-0.978303	0.764069	14362.5		0.00802804	0.186459	-0.0846964	0.643419	14594		28956.5
P3H1	M20	0.000567943	0.026274	-4.33671	0.832251	14879		0.0140047	0.227109	-0.139906	0.62359	14073		28952
NCF2	M5	7.22008e-05	0.0242637	-1.45893	0.849567	14955		0.204373	0.594765	-0.022977	0.621197	13984		28939
CDH5	M20	0.000684866	0.0277845	-2.27955	0.837662	14910.5		0.020835	0.255449	-0.119158	0.622222	14023		28933.5
C11orf70	unassigned	0.00122023	0.0323904	-8.9853	0.798701	14699		0.00997463	0.199955	-1.95648	0.628889	14233.5		28932.5
LYN	M7	0.00101605	0.0306159	-2.94429	0.80303	14723		0.0445201	0.339307	-0.037429	0.628205	14209		28932
PHLDB2	M2	0.00121238	0.0323904	-7.36606	0.767316	14396		0.006274	0.17419	-0.296295	0.64	14531		28927
ANXA1	M1	0.00352853	0.050917	-0.922241	0.732684	13898.5		0.00282185	0.154187	-0.00523961	0.686325	15027		28925.5
FBN1	M2	0.000555234	0.0260695	-2.84971	0.834416	14889		0.0126452	0.216298	-0.0899632	0.622393	14034		28923
TIMP1	M4	0.000240843	0.0242637	-1.42753	0.812771	14779.5		0.108644	0.471271	-0.00189647	0.62547	14135		28914.5
PTGFR	M20	0.00693233	0.0708621	-2.08406	0.790043	14621.5		0.0111563	0.207342	-0.316574	0.630598	14283.5		28905
IRAK2	unassigned	0.00128716	0.0331945	-3.76916	0.753247	14223.5		0.0305087	0.297478	-0.332988	0.648034	14681.5		28905
PCDH17	M2	0.00178581	0.0382931	-1.41804	0.762987	14345.5		0.00691224	0.174327	-0.581069	0.640855	14554		28899.5
CHST11	M20	0.000231264	0.0242637	-2.29455	0.809524	14762		0.0482612	0.350185	-0.151432	0.62547	14130.5		28892.5
GLCCI1	M6	0.00199876	0.0396992	-2.48981	0.757576	14280.5		0.00399187	0.158717	-0.104527	0.644444	14610.5		28891
MAP3K8	M20	0.00487825	0.0592053	-1.51991	0.731602	13874		0.000406276	0.120873	-0.147607	0.68188	15013		28887
F3	unassigned	0.00265971	0.0445049	-1.14031	0.739177	14022		0.00113237	0.121417	-0.0153288	0.660256	14859		28881
DUSP14	M20	0.000742883	0.0282242	-3.03517	0.820346	14817		0.00768991	0.183123	-0.407171	0.623077	14055.5		28872.5
TNFAIP6	M1	9.89188e-05	0.0242637	-0.784288	0.837662	14910.5		0.593152	0.854576	-0.0159716	0.62	13938.5		28849
FGFR3	M20	0.00122127	0.0323904	2.84307	0.74026	14037		0.000621297	0.120873	0.174361	0.655726	14805		28842
TST	M20	0.00314447	0.0481614	2.18226	0.74026	14037		0.00133532	0.122989	0.0156506	0.655726	14805		28842
TDO2	unassigned	0.00160904	0.0365245	-1.33532	0.754329	14251		0.0191609	0.248807	-0.0630816	0.642906	14587.5		28838.5
CLCN2	M20	0.00130219	0.0331945	2.36737	0.758658	14293		0.00396106	0.158717	0.1106	0.640342	14543.5		28836.5
GJA5	M9	0.00939892	0.0820314	-3.8043	0.727273	13793.5		0.000135622	0.120873	-0.80845	0.695897	15041.5		28835
SDC2	unassigned	0.000115725	0.0242637	-2.80169	0.856061	14980.5		0.0758339	0.408533	-0.0447264	0.617778	13848.5		28829
C2orf72	M20	0.00395187	0.0530819	4.05	0.744589	14100		0.000501062	0.120873	0.098911	0.65094	14723		28823
LATS2	M10	0.00188465	0.0389536	-3.03558	0.766234	14384		0.00445158	0.163372	-0.377571	0.63641	14438.5		28822.5
TRIB2	M6	0.00130656	0.0331945	-1.3506	0.75974	14306		0.0049773	0.166714	-0.068982	0.639487	14516		28822
NAAA	M24	0.000757826	0.0283156	2.28752	0.77381	14459		0.00897898	0.192387	0.0375633	0.63359	14361		28820
SRGN	M20	0.000127571	0.0242637	-2.25542	0.858225	14992		0.238063	0.627255	-0.00278262	0.617436	13827.5		28819.5
SLC41A1	M20	0.00478302	0.058592	-2.06656	0.729437	13839		0.00110432	0.121417	-0.310558	0.673504	14974		28813
ADGRE2	unassigned	5.16464e-05	0.0242637	-3.56219	0.884199	15044		0.164536	0.549125	-0.0581347	0.615897	13767		28811
RGCC	M20	0.000667251	0.0276918	-3.2031	0.785714	14577		0.00563824	0.169992	-0.0876116	0.628889	14233.5		28810.5
TMEM184B	unassigned	0.000371099	0.0243015	-5.21936	0.809524	14762		0.0642535	0.390383	-0.0679828	0.622906	14048		28810
RBMS1	M3	0.000155949	0.0242637	-2.76747	0.876623	15029.5		0.0296021	0.293719	-0.0769406	0.616239	13779.5		28809
KCNJ8	M20	0.00576661	0.0646493	-3.68362	0.748918	14157.5		0.00707282	0.174327	-0.463003	0.646239	14648		28805.5
SOCS3	M1	0.00109704	0.0307823	-1.69586	0.765152	14372		0.0520923	0.358205	-0.00970151	0.635897	14429.5		28801.5
SGK2	M16	0.0031167	0.0480131	1.64418	0.734848	13949.5		0.00477382	0.16548	0.0799097	0.659487	14848		28797.5
IL15RA	unassigned	0.00221997	0.0415196	-3.22339	0.738095	14008		0.00820825	0.187627	-0.0709253	0.654188	14783.5		28791.5
STON1	unassigned	0.000264394	0.0242637	-3.0797	0.820346	14817		0.0310696	0.299501	-0.425846	0.620684	13966.5		28783.5
ACSL4	M5	0.000420998	0.0244967	-3.62478	0.837662	14910.5		0.240793	0.630195	-0.0160411	0.618291	13871.5		28782
RGS16	M20	0.000990403	0.0302139	-5.91412	0.788961	14609		0.0539736	0.362701	-0.126602	0.626496	14165		28774
CCDC102B	unassigned	0.00480407	0.058804	-5.10229	0.765152	14372		0.0051632	0.168693	-0.385796	0.63453	14395.5		28767.5
GJA4	M20	0.00655134	0.0692364	-2.97826	0.730519	13857		0.00132423	0.122989	-0.335928	0.66547	14903.5		28760.5
SGTB	M14	0.00109508	0.0307823	-3.91533	0.788961	14609		0.0399673	0.32842	-0.415575	0.625812	14145.5		28754.5
C1orf21	M6	0.00219839	0.0413124	5.84681	0.75	14172.5		0.00296588	0.154601	0.0562354	0.642735	14582		28754.5
AHNAK2	M8	0.0119659	0.0944289	-1.85188	0.767316	14396		0.00604983	0.17234	-0.522798	0.633333	14356.5		28752.5
SPCS3	unassigned	0.00531657	0.0617154	-2.43564	0.732684	13898.5		0.0010999	0.121417	-0.054075	0.659487	14848		28746.5
HOXB2	unassigned	0.000379836	0.0243015	-4.43435	0.831169	14873.5		0.0232204	0.267154	-0.268035	0.618291	13871.5		28745
SELENBP1	M16	0.00134709	0.033473	1.07904	0.747835	14152.5		0.00453615	0.163551	0.0054666	0.643248	14592		28744.5
PHTF1	unassigned	0.00228996	0.0420487	-4.12488	0.737013	13989		0.00386313	0.158717	-0.264446	0.652479	14754.5		28743.5
IGFBP5	M10	9.05403e-05	0.0242637	-5.51225	0.917749	15054		0.215292	0.607425	-0.00457344	0.614017	13686.5		28740.5
ANXA5	unassigned	9.35836e-05	0.0242637	-3.53191	0.864719	15013.5		0.0517398	0.357879	-0.00952199	0.615043	13727		28740.5
HEG1	M10	0.000502574	0.0253365	-2.72583	0.814935	14792.5		0.00962971	0.198002	-0.0914248	0.620171	13946		28738.5
FOXC1	M9	0.00205864	0.0401742	-3.63111	0.764069	14362.5		0.0117907	0.211505	-2.1216	0.633846	14372		28734.5
SEMA4A	M6	0.00379538	0.0519561	-3.61395	0.741342	14049.5		0.0154212	0.232315	-0.107806	0.648034	14681.5		28731
HYAL2	unassigned	0.00241565	0.0428846	-3.52069	0.751082	14187		0.0253747	0.279476	-0.0754229	0.640342	14543.5		28730.5
FAM162A	M20	0.00196913	0.0395149	3.10569	0.752165	14207		0.00596981	0.17234	0.0202795	0.639487	14516		28723
TLR1	unassigned	9.23016e-05	0.0242637	-2.1878	0.878788	15036.5		0.100119	0.457196	-0.0768856	0.614017	13686.5		28723
OVOL2	M20	0.00433684	0.0561434	3.54703	0.727273	13793.5		0.000622503	0.120873	0.324676	0.667692	14926		28719.5
POU2AF1	M6	0.00168563	0.0372827	-0.788924	0.735931	13970		0.00566968	0.169992	-0.0297136	0.652137	14746.5		28716.5
RGS5	M10	9.78713e-05	0.0242637	-3.14257	0.859307	14996.5		0.254377	0.64133	-0.00604431	0.614701	13716.5		28713
GAS1	M20	0.000403248	0.0243015	-2.21484	0.834416	14889		0.308595	0.686516	-0.0793757	0.61735	13820		28709
GYG1	unassigned	0.000933148	0.029954	-3.96009	0.778139	14506		0.0511502	0.357208	-0.0727255	0.628034	14203		28709
SLC35G2	unassigned	0.00108057	0.0307823	-4.67419	0.768398	14409		0.151949	0.535151	-0.425136	0.631026	14297		28706
MZB1	M12	0.00138726	0.0338297	-0.88093	0.754329	14238		0.0026205	0.149229	-0.00638992	0.637607	14466		28704
PRDX4	M12	0.00179489	0.0384107	-3.13151	0.75974	14306		0.00374911	0.157984	-0.033456	0.634359	14391.5		28697.5
CYTH4	M6	0.00188232	0.0389536	-3.5949	0.771645	14443		0.0699506	0.400313	-0.0463297	0.629402	14252.5		28695.5
SERPINH1	M2	0.00184425	0.0388822	-1.62876	0.765152	14372		0.010762	0.205802	-0.0278421	0.631624	14314		28686
RAPGEF4	unassigned	0.112559	0.320557	-0.778233	0.735931	13970		0.000960292	0.120873	-0.865896	0.650427	14716		28686
MMP3	M5	5.82739e-05	0.0242637	-1.05329	0.861472	15003.5		0.112907	0.480696	-0.00238504	0.613846	13680		28683.5
BASP1	M6	0.000524891	0.0257574	-2.10333	0.805195	14737.5		0.161435	0.54532	-0.0216422	0.62	13938.5		28676
TPRN	unassigned	0.0010887	0.0307823	2.75358	0.770563	14429.5		0.0108498	0.205802	0.058579	0.629231	14243.5		28673
PTAFR	M7	0.000445889	0.0246681	-3.07853	0.800866	14711.5		0.0747477	0.40616	-0.0775203	0.620513	13957		28668.5
NXPE3	unassigned	0.00194137	0.0392381	-2.7964	0.766234	14384		0.0117596	0.211161	-0.197419	0.630598	14283.5		28667.5
RASSF8	unassigned	0.000423307	0.0244967	-10.4132	0.849567	14955		0.0340941	0.309077	-0.392384	0.61453	13711		28666
CFL2	M8	0.000891328	0.029437	-2.69755	0.811688	14774.5		0.0070787	0.174327	-0.172809	0.618632	13888.5		28663
AIFM3	M16	0.000683889	0.0277845	1.61738	0.771645	14443		0.00328936	0.15634	0.0421469	0.628376	14216		28659
TNC	M20	0.000124677	0.0242637	-2.41456	0.864719	15013.5		0.129661	0.508583	-0.0110873	0.613162	13644		28657.5
CD59	unassigned	0.0211593	0.129633	-0.952797	0.72619	13768		0.00178299	0.136759	-0.00829424	0.663419	14885.5		28653.5
CASP4	unassigned	0.000366932	0.0242637	-2.57965	0.796537	14685.5		0.053011	0.361163	-0.0237047	0.620684	13966.5		28652
MMRN1	M10	0.00294013	0.0468544	-1.5793	0.791126	14635		0.0167204	0.240214	-0.152856	0.622051	14016		28651
NOD2	M20	0.000916692	0.0298183	-3.42634	0.832251	14879		0.079849	0.416657	-0.382155	0.615897	13771.5		28650.5
ZNF281	M20	0.000199602	0.0242637	-4.68318	0.857143	14986		0.0348361	0.312451	-0.277004	0.613333	13654.5		28640.5
STAT4	unassigned	0.000534807	0.0257574	-2.26705	0.800325	14705		0.0515061	0.35736	-0.203723	0.619829	13932.5		28637.5
TPST2	unassigned	0.0008877	0.029437	-2.68337	0.778139	14506		0.0139593	0.226788	-0.168864	0.62547	14130.5		28636.5
RIPK2	M20	0.00156607	0.0362247	-2.24126	0.75974	14306		0.0490914	0.352589	-0.13882	0.632308	14330		28636
WASF1	M8	0.00288639	0.04645	-3.89893	0.744589	14100		0.00699227	0.174327	-0.823303	0.640085	14534		28634
AKAP1	M20	0.000988195	0.0302139	4.39286	0.786797	14586.5		0.0097055	0.198075	0.0478676	0.622564	14040.5		28627
DKK3	M10	0.000258458	0.0242637	-5.59799	0.876623	15029.5		0.0311267	0.299501	-0.0450169	0.611966	13595		28624.5
AGT	unassigned	0.00658646	0.0692543	-1.26011	0.718615	13607		0.000184788	0.120873	-0.0734629	0.682051	15014.5		28621.5
RNF144B	M20	0.000467315	0.024963	-5.30857	0.838745	14916		0.0459487	0.342511	-0.245672	0.614359	13703.5		28619.5
IL1R1	M1	0.000289713	0.0242637	-3.4375	0.832251	14879		0.018374	0.245803	-0.0377668	0.615214	13738.5		28617.5
CDYL2	unassigned	0.00277214	0.0456097	-2.68657	0.731602	13874		0.00221114	0.143159	-0.845858	0.651538	14736		28610
LAX1	unassigned	0.00209801	0.0403911	-1.35423	0.754329	14238		0.00858904	0.190703	-0.117129	0.633675	14368		28606
IHH	M20	0.0053848	0.0621167	2.32364	0.719697	13628		0.000176801	0.120873	0.0869333	0.671966	14966.5		28594.5
HIGD2A	M19	0.00303491	0.0475459	3.85791	0.743506	14085.5		0.00603175	0.17234	0.0263711	0.638632	14489		28574.5
STC2	M10	0.00465824	0.0577834	-4.2916	0.727273	13793.5		0.245087	0.63435	-0.477115	0.653675	14777		28570.5
CXCR1	M5	0.00687902	0.0708385	-2.93592	0.718615	13607		0.132106	0.512139	-0.0686629	0.671624	14961		28568
C2orf88	M20	0.0015799	0.0362491	1.05704	0.743506	14085.5		0.00676972	0.174327	0.0401631	0.63812	14473.5		28559
GCA	unassigned	0.000988969	0.0302139	-1.75526	0.774892	14469		0.205067	0.59553	-0.0184844	0.623932	14089		28558
DUSP7	unassigned	0.004727	0.058355	-1.89448	0.71645	13565		0.000365563	0.120873	-0.307531	0.673932	14977		28542
PEA15	M10	0.00295039	0.0468754	-1.61577	0.733766	13920.5		0.00566504	0.169992	-0.0297875	0.645128	14621		28541.5
NUDT7	unassigned	0.00499931	0.0598166	3.20208	0.727273	13793.5		0.001157	0.121417	0.382202	0.652137	14746.5		28540
SYT11	M10	0.000600504	0.0266817	-6.32358	0.806277	14745.5		0.0449192	0.340415	-0.27702	0.616581	13793.5		28539
C6orf136	M20	0.00688743	0.0708518	1.51359	0.720779	13649		0.000473321	0.120873	0.102096	0.663504	14887.5		28536.5
FER1L4	M12	0.00397863	0.0532595	-4.42879	0.725108	13744.5		0.00289125	0.154601	-0.0767663	0.653846	14781		28525.5
CHRDL2	M20	0.00165802	0.037044	-2.26584	0.770563	14429.5		0.0795614	0.416249	-0.0440661	0.624103	14094		28523.5
CAPN13	M20	0.00431018	0.0559408	1.80159	0.771645	14443		0.00120337	0.122549	0.13446	0.62359	14073		28516
PECAM1	M2	0.000349401	0.0242637	-2.2197	0.82684	14849		0.0310128	0.299501	-0.0193468	0.613504	13666.5		28515.5
HTRA1	M2	0.000996672	0.0302638	-1.98306	0.790043	14621.5		0.0186855	0.247131	-0.0594093	0.618632	13888.5		28510
CDC42EP2	unassigned	0.00154266	0.0358411	-3.582	0.742424	14069		0.00967031	0.198002	-0.117623	0.635897	14433		28502
PPP1R14D	M20	0.00199897	0.0396992	2.67255	0.751082	14187		0.00987526	0.199763	0.0212939	0.631453	14309.5		28496.5
BEAN1	unassigned	0.0104348	0.0866573	-2.70766	0.711039	13439.5		5.84051e-06	0.103616	-0.882496	0.725128	15055		28494.5
FGF2	unassigned	0.000264863	0.0242637	-2.47038	0.834416	14892		0.316978	0.692315	-0.174952	0.612137	13601.5		28493.5
DEGS1	M20	0.000439457	0.0246681	-2.19825	0.791126	14635		0.0446803	0.339765	-0.0645511	0.617949	13857		28492
ADGRG3	M5	0.00428736	0.0559408	-2.42143	0.765152	14372		0.275789	0.661006	-0.046133	0.625128	14118.5		28490.5
BHMT2	unassigned	0.00532723	0.0617479	-8.40086	0.745671	14118.5		0.00827033	0.187627	-0.952511	0.633675	14368		28486.5
CTHRC1	M4	6.60513e-05	0.0242637	-1.13019	0.850649	14961		0.110151	0.474163	-0.0666267	0.610427	13521		28482
SAV1	M20	0.0052649	0.0614797	-3.40677	0.715368	13540		0.000629993	0.120873	-0.228679	0.669744	14940.5		28480.5
EHD3	M6	0.00649508	0.0687491	-3.62638	0.718615	13607		0.00225016	0.143159	-0.461089	0.661197	14867.5		28474.5
EPB41L4B	M20	0.001255	0.0327906	3.97249	0.764069	14362.5		0.00422478	0.161187	0.0457134	0.624786	14107.5		28470
BGN	M2	0.00439325	0.0564093	-1.67949	0.748918	14163		0.0142789	0.227733	-0.0228083	0.631282	14305		28468
DSE	unassigned	0.000153204	0.0242637	-5.4564	0.856061	14980.5		0.0830526	0.423158	-0.094696	0.609573	13485.5		28466
C2CD2	unassigned	0.000400761	0.0243015	-4.46015	0.8171	14801.5		0.0151589	0.232315	-0.209156	0.613333	13660.5		28462
COX4I1	M17	0.00314306	0.0481614	4.23043	0.725108	13744.5		0.00137374	0.122989	0.00695498	0.650085	14712.5		28457
PKIB	M20	0.000968459	0.0302121	1.07304	0.757576	14280.5		0.0118508	0.212369	0.0244628	0.627009	14176.5		28457
TXNDC11	M12	0.00577403	0.0646658	-4.10426	0.721861	13673.5		0.00756823	0.181689	-0.0559525	0.653675	14777		28450.5
TPST1	M20	0.00086904	0.029437	-3.32561	0.812771	14779.5		0.0549892	0.365672	-0.230109	0.613504	13666.5		28446
OLFM1	M20	0.000428561	0.0244967	-2.21777	0.791126	14635		0.25626	0.6435	-0.0376871	0.616923	13807		28442
SLC39A6	M20	0.0010706	0.0307823	-2.26393	0.782468	14544		0.0361582	0.3182	-0.121455	0.618632	13888.5		28432.5
HS3ST3A1	M6	0.00776577	0.0745713	-1.42781	0.737013	13989		0.0368781	0.318852	-0.497991	0.636068	14435		28424
COX5A	M19	0.00217926	0.0411495	3.50911	0.745671	14118.5		0.00883625	0.191643	0.00530415	0.631282	14305		28423.5
COL8A1	M2	0.000594471	0.0266817	-5.35081	0.865801	15016		0.420007	0.764005	-0.0630921	0.607863	13399		28415
GFPT2	M1	0.000585339	0.0265743	-2.29668	0.780303	14531.5		0.292403	0.674646	-0.101446	0.618462	13882		28413.5
SLC23A2	unassigned	0.00209587	0.0403911	-5.71318	0.770563	14429.5		0.023728	0.27003	-0.168013	0.621197	13984		28413.5
LMCD1	M1	0.00307839	0.0478122	-4.48689	0.768398	14409		0.0169027	0.241248	-0.0847381	0.621709	14003.5		28412.5
CLEC7A	unassigned	0.000461449	0.024963	-3.40139	0.814935	14792.5		0.0650497	0.391588	-0.0723047	0.612479	13615.5		28408
CTSB	M7	0.000870586	0.029437	-3.81473	0.79329	14658		0.0355758	0.315418	-0.0020615	0.615385	13746.5		28404.5
CST7	M6	0.00253723	0.043574	-1.7294	0.784632	14569.5		0.0386879	0.325136	-0.0500024	0.617436	13827.5		28397
SPP1	M4	0.000548688	0.0258392	-1.37018	0.79329	14658		0.544793	0.827357	0.0043551	0.615214	13738.5		28396.5
FSIP1	M18	0.00227004	0.0419079	4.37211	0.725108	13744.5		0.0007904	0.120873	0.0899337	0.646325	14650		28394.5
DHRS11	M24	0.0112383	0.0913885	0.551449	0.713203	13492.5		0.000589413	0.120873	0.0425167	0.665299	14902		28394.5
AMIGO2	M8	0.000971791	0.0302121	-1.80444	0.800866	14711.5		0.0187623	0.247481	-0.494914	0.613846	13680		28391.5
GJC1	M20	0.00556003	0.0632127	-3.64342	0.727273	13793.5		0.00401988	0.158717	-0.736833	0.643504	14596		28389.5
PXMP2	M20	0.00289477	0.04645	1.88524	0.731602	13874		0.00229813	0.143224	0.0657541	0.639316	14511.5		28385.5
VNN3	M20	0.00132846	0.0331945	-5.45176	0.774892	14469		0.18242	0.569975	-0.241115	0.619316	13914		28383
IL7R	M6	0.00014088	0.0242637	-1.45448	0.824675	14837.5		0.0323684	0.302716	-0.0255115	0.61094	13542.5		28380
KLHL6	M6	0.00154015	0.0358411	-1.67704	0.754329	14238		0.0643516	0.390445	-0.0852265	0.625641	14139		28377
CPEB4	unassigned	0.00507248	0.0602151	-2.94784	0.745671	14118.5		0.00836504	0.18857	-0.101414	0.629402	14252.5		28371
IL17RA	unassigned	0.00241166	0.0428622	-4.80254	0.744589	14100		0.0429582	0.336119	-0.191942	0.629915	14270.5		28370.5
SLC26A2	M16	0.00233206	0.0422217	0.653627	0.760823	14319		0.0605697	0.379773	0.0188557	0.622906	14048		28367
FCN1	M4	0.000402439	0.0243015	-1.93081	0.83658	14904.5		0.571324	0.841934	-0.0113653	0.60906	13462		28366.5
CEMIP	unassigned	0.000380398	0.0243015	-1.49249	0.796537	14685.5		0.243779	0.63359	-0.0195485	0.613846	13680		28365.5
CD274	M5	0.00528173	0.0615374	-1.1065	0.705628	13313.5		0.00203264	0.143099	-0.0798682	0.705983	15050		28363.5
TNFAIP8	M6	0.000466691	0.024963	-1.91767	0.798701	14696		0.0749388	0.406204	-0.038285	0.613504	13666.5		28362.5
TIE1	M3	0.0036024	0.050917	-3.35932	0.735931	13961.5		0.040506	0.32847	-0.156731	0.634701	14399.5		28361
LDB2	M2	0.00146146	0.0348795	-3.18479	0.754329	14238		0.011645	0.209739	-0.213705	0.625128	14118.5		28356.5
SWAP70	M20	0.000676045	0.0277845	-3.10866	0.790043	14621.5		0.0640321	0.389973	-0.0616772	0.615043	13732.5		28354
CCDC71L	M1	0.000657675	0.0275855	-3.36174	0.781385	14539		0.0837973	0.425511	-0.0325065	0.617094	13814		28353
COA3	M19	0.00457645	0.0574474	4.6118	0.731602	13874		0.0088824	0.191674	0.0315797	0.638205	14476.5		28350.5
CSF2RB	M6	0.000311794	0.0242637	-1.335	0.819264	14812		0.147461	0.531436	-0.0315319	0.610769	13536.5		28348.5
SERPINB9	M6	0.000795899	0.0289785	-2.26728	0.78355	14557		0.0851141	0.42825	-0.0557824	0.61641	13788.5		28345.5
COL18A1	M2	0.00026572	0.0242637	-2.99273	0.821429	14821.5		0.0559348	0.368684	-0.0214097	0.610427	13521		28342.5
HIF1A	M20	0.0175646	0.116072	-1.91977	0.709957	13420		0.00296986	0.154601	-0.0115467	0.66735	14921		28341
KCNN3	M10	0.00438516	0.0563769	-3.51152	0.713203	13492.5		0.00287	0.154579	-0.269527	0.659316	14843.5		28336
LAMC1	M10	0.000170477	0.0242637	-3.39613	0.857143	14988		0.0144221	0.228816	-0.0400895	0.607009	13343		28331
TYMP	M7	0.00315641	0.0481614	-2.22372	0.728355	13809.5		0.0204321	0.252956	-0.0111936	0.639658	14521.5		28331
RAB31	M3	0.000857408	0.029437	-1.52288	0.780303	14531.5		0.0281449	0.28746	-0.0561697	0.61641	13784.5		28316
MAP1B	M8	0.00286053	0.0463849	-2.88123	0.752165	14207		0.00578158	0.171007	-0.790884	0.624786	14107.5		28314.5
TNFRSF12A	unassigned	0.000893914	0.029437	-1.86516	0.778139	14506		0.0453199	0.341676	-0.0344289	0.616923	13807		28313
PMAIP1	M6	0.0100607	0.0854146	-1.17256	0.705628	13328		0.00102198	0.120873	-0.281864	0.674359	14981		28309
TAGAP	M6	0.000770173	0.0285029	-1.8018	0.832251	14879		0.31304	0.689893	-0.0285396	0.608376	13420.5		28299.5
C1orf216	unassigned	0.000275852	0.0242637	-4.23418	0.827922	14853		0.0558507	0.368482	-0.382358	0.608718	13442		28295
SPIRE2	M20	0.00119388	0.0323769	4.12052	0.796537	14685.5		0.019239	0.248807	0.0725343	0.612308	13608		28293.5
TRABD2A	M16	0.00240432	0.04278	2.96556	0.75	14172.5		0.0106962	0.205802	0.0440515	0.624957	14112		28284.5
FRMD1	M16	0.00329782	0.0496086	3.95363	0.724026	13718.5		0.00439909	0.162968	0.307653	0.641368	14561		28279.5
NID1	M10	0.000222789	0.0242637	-3.99096	0.829004	14858.5		0.0215508	0.25948	-0.0387171	0.608205	13415		28273.5
MGST3	M20	0.00358889	0.050917	4.31482	0.724026	13718.5		0.00545061	0.16952	0.0131981	0.640855	14554		28272.5
RAB40B	M20	0.0167678	0.113406	2.79615	0.711039	13439.5		0.00053821	0.120873	0.245608	0.65812	14827.5		28267
CYYR1	M20	0.00106669	0.0307823	-1.84641	0.779221	14520		0.0454212	0.341738	-0.206882	0.615385	13746.5		28266.5
PANX1	M4	0.000458029	0.024963	-3.42333	0.78355	14557		0.0394816	0.327651	-0.13251	0.614444	13708		28265
RNF149	unassigned	0.00185768	0.0388822	-3.1515	0.745671	14118.5		0.0450514	0.34081	-0.0297431	0.625812	14145.5		28264
ASAP1	M20	0.000221151	0.0242637	-3.17221	0.818182	14807.5		0.0609165	0.380401	-0.0903407	0.608889	13452.5		28260
PPP1R1B	M20	0.00336045	0.0501237	1.94957	0.732684	13898.5		0.00586051	0.171853	0.0137872	0.633333	14356.5		28255
SRPX2	M4	0.00497609	0.0597017	-2.94773	0.732684	13898.5		0.00954352	0.197563	-0.236804	0.633162	14352		28250.5
CA1	M16	0.00796357	0.0754695	0.661957	0.713203	13492.5		0.0114406	0.208205	0.0021749	0.652479	14754.5		28247
PXDN	M2	9.86074e-05	0.0242637	-2.55809	0.877706	15033.5		0.0258137	0.280628	-0.0465491	0.604615	13212.5		28246
LAMA1	unassigned	0.00322281	0.0489774	1.92385	0.729437	13839		0.00455408	0.163551	0.366847	0.634872	14405		28244
HNF1B	M20	0.00190956	0.0392381	3.55579	0.747835	14152.5		0.00870303	0.190703	0.166362	0.623932	14089		28241.5
GBP5	M7	0.00193171	0.0392381	-0.880088	0.766234	14384		0.114112	0.482209	-0.0218552	0.617949	13857		28241
ETV5	unassigned	0.00150163	0.0354701	-6.33871	0.752165	14207		0.0274718	0.284819	-0.459081	0.622308	14027.5		28234.5
TTC9	M6	0.00672485	0.0700498	-1.71799	0.725108	13744.5		0.00642041	0.174327	-0.373579	0.638632	14489		28233.5
DDX3Y	unassigned	0.0136759	0.101419	-0.760364	0.720779	13649		0.034992	0.313374	-0.0278278	0.642821	14584		28233
GNB4	M20	0.000832433	0.0290963	-2.4393	0.777056	14494.5		0.023729	0.27003	-0.190323	0.615043	13732.5		28227
RHBDF2	M6	0.00947225	0.0822689	-1.74272	0.715368	13550		0.00152832	0.127296	-0.0808736	0.647692	14676.5		28226.5
C17orf62	M6	0.0112509	0.0913885	-2.13488	0.717532	13587		0.0122184	0.214408	-0.0308426	0.645983	14639		28226
SLC25A3	M17	0.00219173	0.0412364	4.87912	0.738095	14001		0.00568205	0.169992	0.00871759	0.628376	14216		28217
ANGPTL2	M10	9.03059e-05	0.0242637	-3.35308	0.878788	15036.5		0.104122	0.463476	-0.0298113	0.604103	13179		28215.5
CCDC88A	M20	0.000736135	0.0282242	-7.35749	0.796537	14685.5		0.052431	0.359937	-0.206017	0.610598	13529		28214.5
ANTXR1	M10	0.00036714	0.0242637	-5.74177	0.784632	14569.5		0.0293707	0.292734	-0.0682649	0.612991	13633.5		28203
MMRN2	M10	0.00252063	0.0435587	-3.07872	0.754329	14251		0.0260672	0.281827	-0.211163	0.620256	13949.5		28200.5
PDLIM4	M10	0.00012612	0.0242637	-6.13475	0.866883	15017.5		0.0794363	0.416167	-0.0746774	0.604103	13179		28196.5
LINGO1	M10	0.0158786	0.110325	-3.83778	0.712121	13468.5		0.000918399	0.120873	-1.20659	0.65094	14723		28191.5
SPATS2	M14	0.00226206	0.0419079	-4.85325	0.745671	14118.5		0.0191925	0.248807	-0.129959	0.62359	14073		28191.5
RGS4	M13	0.000709393	0.0280162	-5.42384	0.813853	14784		0.431786	0.770113	-0.0564187	0.608034	13407		28191
HMGCL	M20	0.00328328	0.0495561	3.63573	0.752165	14207		0.00870026	0.190703	0.0756564	0.621197	13984		28191
CSRP2	M20	0.000614526	0.0267753	-1.46454	0.787879	14604.5		0.0493492	0.352589	-0.0588378	0.611624	13582		28186.5
ELOVL2	M20	0.00851302	0.0780888	-5.07325	0.712121	13468.5		0.066827	0.394963	-1.28951	0.650598	14718		28186.5
PTGS2	M1	5.6478e-05	0.0242637	-0.831343	0.835498	14896		0.71794	0.90663	0.00466747	0.605983	13284		28180
PLXND1	M2	0.000525911	0.0257574	-5.06886	0.79329	14658		0.0532764	0.361444	-0.0329119	0.610427	13521		28179
COL7A1	M4	0.00029422	0.0242637	-2.32486	0.829004	14862		0.241144	0.630435	-0.0165329	0.606496	13316		28178
CDKN2B	M24	0.00386796	0.0524928	1.26629	0.701299	13203.5		0.00132589	0.122989	0.0868623	0.672821	14972.5		28176
DPYSL3	M10	0.000408402	0.0243518	-3.50301	0.8171	14801.5		0.0849463	0.428095	-0.0584232	0.60735	13372		28173.5
BLOC1S1	M19	0.00585436	0.0650305	2.52885	0.70671	13344.5		0.00221036	0.143159	0.0240546	0.65812	14827.5		28172
LGALS4	M20	0.00461496	0.0576558	3.57178	0.71645	13565		0.00214696	0.143159	0.00133874	0.644103	14604		28169
AEBP1	M10	0.000432964	0.0244967	-2.16682	0.786797	14586.5		0.0231236	0.266789	-0.0270921	0.611624	13582		28168.5
ROBO4	M20	0.00748011	0.0733965	-3.79003	0.707792	13380.5		0.00496307	0.166714	-0.271748	0.654701	14788		28168.5
SLC51B	M20	0.00584223	0.0650144	0.850639	0.711039	13439.5		0.00342832	0.157148	0.0742925	0.651282	14729		28168.5
IQSEC1	M3	0.00207211	0.0402959	-3.60283	0.784632	14569.5		0.0673429	0.395549	-0.0782824	0.611966	13595		28164.5
TARSL2	unassigned	0.00225825	0.0419079	-5.87998	0.764069	14362.5		0.027215	0.284819	-0.377625	0.616752	13801.5		28164
TMTC1	M10	4.75703e-05	0.0242637	-6.71344	0.897186	15050		0.0736545	0.405386	-0.229631	0.602991	13111		28161
ENDOG	M20	0.00191437	0.0392381	3.09927	0.753247	14223.5		0.0197689	0.250988	0.137029	0.619487	13924.5		28148
LYVE1	M8	0.00683028	0.0706146	-2.46758	0.754329	14238		0.0853712	0.428814	-0.149584	0.619145	13906.5		28144.5
ENDOD1	unassigned	0.000589284	0.0265743	2.27821	0.779221	14520		0.00634783	0.174327	0.0767252	0.61265	13622.5		28142.5
ADAMTS9	M1	0.00437142	0.0563619	-3.33209	0.715368	13540		0.00149459	0.126356	-0.203394	0.64359	14598		28138
DNAJC1	unassigned	0.00119964	0.0323904	-6.70386	0.774892	14469		0.139483	0.521795	-0.0691904	0.613504	13666.5		28135.5
ACKR3	M1	0.0016392	0.0368234	-3.64354	0.78355	14557		0.0948717	0.446931	-0.0471352	0.611453	13571		28128
IGSF6	unassigned	0.000708997	0.0280162	-1.80221	0.777056	14494.5		0.0308574	0.299475	-0.0684743	0.612991	13633.5		28128
COQ9	M20	0.000382447	0.0243015	5.05755	0.801948	14718		0.033424	0.3055	0.0416731	0.608034	13407		28125
MAP3K7CL	M20	0.0090779	0.080443	-2.27079	0.732684	13898.5		0.0466314	0.343986	-0.312746	0.628718	14224		28122.5
SOX7	M20	0.00123484	0.0324255	-3.46505	0.779221	14520		0.0317695	0.300889	-0.842861	0.612137	13601.5		28121.5
DERL3	M12	0.00175256	0.037893	-2.96444	0.758658	14293		0.00934902	0.195501	-0.0104834	0.617436	13827.5		28120.5
TMEM204	M10	0.000707847	0.0280162	-5.08175	0.78355	14557		0.0107942	0.205802	-0.232933	0.611282	13560		28117
CREB5	M1	0.0139661	0.102509	-2.03199	0.703463	13264.5		0.0553843	0.366923	-0.319871	0.659487	14848		28112.5
BATF3	unassigned	0.00155023	0.035911	-3.3409	0.768398	14409		0.0271341	0.284819	-0.197272	0.614188	13698		28107
MARVELD3	M20	0.00153155	0.0357945	2.24909	0.744589	14100		0.0109598	0.20619	0.0861625	0.621709	14003.5		28103.5
ARMCX2	M20	0.000378906	0.0243015	-2.92191	0.830087	14867		0.0241188	0.27288	-0.198192	0.604957	13235		28102
SLC25A23	M16	0.00144023	0.0347978	3.12449	0.754329	14238		0.00543285	0.16952	0.0456428	0.617949	13857		28095
TMEM71	M20	0.000366433	0.0242637	-2.27915	0.851732	14965.5		0.267628	0.65383	-0.0901592	0.603248	13129		28094.5
NDUFV1	M20	0.0102659	0.0862107	3.72258	0.720779	13662		0.00812404	0.186459	0.0237589	0.635385	14420		28082
PMEPA1	M20	0.0147207	0.105556	-1.25159	0.695887	13059.5		0.000203406	0.120873	-0.0643936	0.685128	15022.5		28082
KLHL21	M10	0.00279561	0.0459455	-2.89035	0.741342	14056.5		0.0314691	0.300476	-0.251685	0.622222	14023		28079.5
ANXA6	M3	0.00100479	0.0304507	-3.04416	0.786797	14586.5		0.0659717	0.392885	-0.0210742	0.609744	13492		28078.5
SHD	M20	0.00697294	0.0709229	2.71743	0.698052	13118		0.000259178	0.120873	0.274013	0.671453	14959.5		28077.5
NRP1	unassigned	0.000328887	0.0242637	-9.58049	0.886364	15046.5		0.0531779	0.361262	-0.0628657	0.60188	13027		28073.5
RAPGEFL1	M20	0.00386157	0.0524513	2.06418	0.734848	13949.5		0.00188636	0.139023	0.049486	0.625299	14123.5		28073
FAAH	M20	0.000776431	0.0286007	3.49014	0.784632	14569.5		0.0457176	0.342295	0.0451638	0.610085	13503		28072.5
TDP2	M20	0.000564753	0.0262035	2.44347	0.792208	14646.5		0.0173104	0.243379	0.0137999	0.608547	13425		28071.5
GJA1	unassigned	0.00185706	0.0388822	-0.815757	0.748918	14163		0.0293022	0.292512	-0.0333324	0.619145	13906.5		28069.5
FKBP10	M20	0.013407	0.100085	-2.66984	0.703463	13264.5		0.0046938	0.16548	-0.0858505	0.655556	14801		28065.5
CREM	M1	0.000587323	0.0265743	-3.46027	0.779221	14520		0.0600033	0.378443	-0.070099	0.611111	13544		28064
CDKN2B-AS1	M20	0.047189	0.200095	1.66431	0.698052	13118		0.00116345	0.121417	0.0853083	0.669915	14943.5		28061.5
FBXO31	M32	0.00136644	0.0335887	4.44628	0.782468	14548		0.0121207	0.21375	0.129981	0.610256	13513.5		28061.5
FOXF1	M8	0.00020706	0.0242637	-2.79472	0.83658	14900.5		0.0566188	0.370816	-0.104519	0.603761	13158		28058.5
ACTN1	M10	0.00255708	0.043813	-3.31061	0.755411	14262.5		0.030006	0.29509	-0.0228165	0.616581	13793.5		28056
SLC35B4	unassigned	0.000770131	0.0285029	-5.647	0.805195	14737.5		0.0384001	0.324253	-0.377633	0.606496	13316		28053.5
IGSF9	M20	0.0265903	0.147423	1.14842	0.694805	13034		0.000200562	0.120873	0.252288	0.683077	15019		28053
HSD11B2	M20	0.00345276	0.0505665	1.11219	0.733766	13934.5		0.00647067	0.174327	0.00658446	0.624957	14114.5		28049
MPND	M20	0.00971154	0.0834007	1.98465	0.700216	13166		0.000339816	0.120873	0.156587	0.663248	14883		28049
STX2	M10	0.00187749	0.0389536	-4.68163	0.760823	14319		0.0334652	0.305562	-0.283712	0.615043	13727		28046
ESAM	M10	0.00206179	0.0401857	-2.68415	0.746753	14137		0.0451678	0.341278	-0.0993116	0.618974	13898.5		28035.5
SYF2	unassigned	0.00671259	0.0699684	6.56219	0.735931	13970		0.00613859	0.173139	0.0887266	0.623419	14065		28035
RGS19	M6	0.000709118	0.0280162	-2.00405	0.775974	14482.5		0.182349	0.569885	-0.0432152	0.611111	13548.5		28031
BMPR2	M17	0.00205638	0.0401742	-6.47585	0.761905	14327		0.0216008	0.25948	-0.148153	0.614359	13703.5		28030.5
CADM1	unassigned	0.00786638	0.0750791	-2.52132	0.714286	13523.5		0.0050098	0.166714	-0.0837123	0.639145	14505		28028.5
GPT	M20	0.00440803	0.0565321	2.63057	0.722944	13695		0.00361115	0.157984	0.0396259	0.632308	14330		28025
SLC7A5	M24	0.00107308	0.0307823	-2.15108	0.779221	14520		0.174158	0.559868	-0.0410237	0.610085	13503		28023
CKLF	M28	0.00220488	0.0413768	-2.898	0.755411	14262.5		0.0138884	0.226035	-0.0475132	0.615726	13760.5		28023
BICD1	M6	0.00538413	0.0621167	-4.95356	0.72619	13768		0.0225953	0.2639	-0.348224	0.629402	14252.5		28020.5
ACVR1	unassigned	0.00506274	0.0602151	-1.82623	0.715368	13550		0.0107014	0.205802	-0.147762	0.637949	14469.5		28019.5
GPR4	M4	0.00912272	0.0806131	-3.6241	0.702381	13227.5		0.00265037	0.149781	-0.445309	0.654957	14791		28018.5
VSIG1	M15	0.0160549	0.110841	-0.548195	0.724026	13718.5		0.0437979	0.337532	-0.085448	0.631111	14299		28017.5
BEST4	M16	0.0045593	0.0574166	0.713156	0.717532	13587		0.0113557	0.208205	0.063164	0.635897	14429.5		28016.5
BCAT2	M20	0.00426635	0.0558282	4.01394	0.715368	13540		0.00214038	0.143159	0.124544	0.63812	14473.5		28013.5
ARID5A	M20	0.00627756	0.067354	-2.35564	0.738095	14008		0.04937	0.352589	-0.0595369	0.621709	14003.5		28011.5
HIVEP2	unassigned	0.000870679	0.029437	-4.9576	0.790043	14621.5		0.0203525	0.252935	-0.203533	0.607521	13382		28003.5
TMEM72	M16	0.00199637	0.0396992	3.04603	0.75	14172.5		0.00322137	0.15634	0.249916	0.617436	13827.5		28000
COX6C	M19	0.00718222	0.0719402	3.63747	0.724026	13718.5		0.00641519	0.174327	0.00634899	0.630427	14280		27998.5
CSGALNACT1	M20	0.000199863	0.0242637	-3.02819	0.839827	14921.5		0.205869	0.59659	-0.1317	0.602564	13077		27998.5
FAP	M4	0.000884356	0.029437	-1.96079	0.805195	14737.5		0.0953782	0.44733	-0.11139	0.605299	13257		27994.5
GLTP	M17	0.00695781	0.0708944	2.5091	0.702381	13227.5		0.00168671	0.13353	0.087555	0.652991	14764.5		27992
EOGT	M20	0.00475916	0.0584363	-1.53409	0.702381	13245.5		0.00616988	0.173544	-0.187013	0.652137	14746.5		27992
EHD1	M6	0.00151749	0.0356434	-2.75643	0.770563	14429.5		0.226509	0.617642	-0.0209661	0.611282	13560		27989.5
SLC16A6	unassigned	0.00167533	0.0371667	-2.02813	0.762987	14345.5		0.103852	0.463373	-0.586721	0.613162	13644		27989.5
MLLT11	M10	0.00586331	0.0650406	-3.73744	0.732684	13898.5		0.0163754	0.239292	-0.847407	0.623932	14089		27987.5
SLC6A6	M7	0.00515122	0.0606009	-2.32824	0.744589	14100		0.0412977	0.330403	-0.080509	0.618462	13882		27982
VSTM2A	M16	0.00750953	0.0735476	7.4337	0.709957	13420		0.00272627	0.151819	0.434247	0.641368	14561		27981
FAM126A	unassigned	0.00246281	0.0432821	-2.44819	0.75974	14306		0.0562855	0.369911	-0.16034	0.613675	13673.5		27979.5
COL5A3	M2	0.0156349	0.109201	-2.14476	0.702381	13245.5		0.00540597	0.16952	-0.197354	0.651453	14733		27978.5
CHST2	M6	0.000350954	0.0242637	-4.06042	0.830087	14867		0.12779	0.506052	-0.0818707	0.602906	13107.5		27974.5
SERPINB5	M11	0.00494117	0.0595097	-1.55926	0.734848	13949.5		0.0367643	0.318786	-0.0238853	0.622222	14023		27972.5
CTSK	M2	0.000229364	0.0242637	-1.26156	0.811688	14774.5		0.0196532	0.250632	-0.0198852	0.604444	13197		27971.5
CXCL3	M1	0.0219802	0.13228	-0.496569	0.705628	13313.5		0.00579559	0.171081	-0.0100053	0.646496	14653		27966.5
PIGZ	M16	0.00161988	0.0366606	1.11411	0.744589	14100		0.00376044	0.157984	0.0695727	0.61812	13864		27964
PNPLA4	M19	0.0038585	0.0524513	2.3095	0.708874	13399		0.0056039	0.169992	0.161831	0.641197	14558.5		27957.5
CYP4F12	M20	0.013121	0.0989832	1.13157	0.69697	13094		0.00173334	0.135468	0.0882531	0.660171	14857		27951
MAP7D1	M10	0.00339826	0.0501748	-3.53739	0.769481	14419		0.102119	0.460171	-0.0499624	0.610598	13529		27948
FCER1G	M7	0.000168882	0.0242637	-1.37872	0.841991	14931.5		0.243033	0.632857	-0.00374163	0.601709	13013.5		27945
RUNX2	M20	0.000334654	0.0242637	-8.88391	0.814935	14792.5		0.028706	0.290019	-0.320598	0.603419	13138		27930.5
CD38	M6	0.00248462	0.0434387	-1.33873	0.739177	14022		0.0202776	0.252935	-0.0698614	0.619145	13906.5		27928.5
BDH1	M20	0.000886478	0.029437	3.72714	0.772727	14449.5		0.0121096	0.21375	0.0327978	0.609231	13471		27920.5
SFMBT2	unassigned	0.0015903	0.0362679	-4.25339	0.772727	14449.5		0.0551165	0.366088	-0.292013	0.609231	13471		27920.5
FUT8	unassigned	0.00495033	0.0595744	-1.55062	0.711039	13439.5		0.0121192	0.21375	-0.0674014	0.638291	14479		27918.5
SMOX	unassigned	0.00582235	0.0649041	-2.63956	0.715368	13550		0.0152038	0.232315	-0.1422	0.633504	14359		27909
ARHGAP29	unassigned	0.0022944	0.0420614	-4.16641	0.732684	13898.5		0.0232947	0.267837	-0.311068	0.62188	14010		27908.5
ITGAM	M3	0.00337594	0.0501748	-2.68452	0.724026	13718.5		0.0378938	0.322589	-0.115299	0.627521	14187		27905.5
ERG	M20	0.00346986	0.0506284	-4.71476	0.752165	14207		0.0324022	0.302716	-0.291034	0.614188	13698		27905
AMOTL2	M8	0.00287543	0.0464349	-2.16018	0.733766	13920.5		0.0164621	0.239782	-0.242635	0.621197	13984		27904.5
SELL	M6	0.000119319	0.0242637	-1.11061	0.833333	14884.5		0.240439	0.630077	-0.0123035	0.601709	13013.5		27898
MYCL	M20	0.00600679	0.0657649	4.07162	0.731602	13874		0.0043263	0.162612	0.317056	0.622222	14023		27897
C1orf210	M20	0.00615489	0.0666737	1.77353	0.725108	13744.5		0.00685616	0.174327	0.0678334	0.625983	14150.5		27895
NNMT	M1	0.000146444	0.0242637	-2.10618	0.839827	14921.5		0.155408	0.539121	-0.00622862	0.600855	12969		27890.5
PDZD3	M24	0.014989	0.106509	1.39374	0.694805	13019		0.00124768	0.122549	0.106382	0.661538	14870.5		27889.5
PCK2	M24	0.218804	0.46189	0.277195	0.700216	13184.5		0.000632377	0.120873	0.0656495	0.649402	14704		27888.5
MT-CO2	M23	0.00779156	0.0747277	5.57933	0.707792	13366		0.00184726	0.139023	0.00010039	0.639658	14521.5		27887.5
MGAM	M11	0.34787	0.592147	-0.0874209	0.688312	12847		0.0257368	0.280628	-0.296191	0.693675	15040		27887
SLC7A11	unassigned	0.00972493	0.0834498	-0.963426	0.705628	13313.5		0.0445817	0.339307	-0.150751	0.64188	14570.5		27884
MXI1	M16	0.00492246	0.0594202	1.24716	0.70671	13344.5		0.00585835	0.171853	0.0470519	0.640171	14537		27881.5
CAMK2N1	M20	0.00339008	0.0501748	2.69126	0.724026	13718.5		0.0041723	0.160566	0.0292687	0.626325	14162		27880.5
SLC9B2	M20	0.00258873	0.0438477	-2.27297	0.765152	14376		0.0540451	0.362701	-0.289492	0.610085	13503		27879
KLB	unassigned	0.00689888	0.0708536	2.15303	0.731602	13874		0.00727221	0.176493	4.51386	0.621709	14003.5		27877.5
SLC30A10	M20	0.0100066	0.0851942	0.977444	0.69697	13094		0.00677471	0.174327	0.247722	0.653504	14773.5		27867.5
SEMA4G	M20	0.00764961	0.0741805	1.8037	0.699134	13140.5		0.000621865	0.120873	0.0418081	0.651111	14726		27866.5
MACROD1	M20	0.000680762	0.0277845	5.1453	0.779221	14520		0.00239019	0.146222	0.150516	0.607009	13343		27863
SNX10	M5	0.00110181	0.0307823	-1.10194	0.770563	14429.5		0.0639615	0.389678	-0.0629173	0.608547	13432		27861.5
RERG	unassigned	0.00361581	0.050917	-4.35962	0.818182	14807.5		0.0915513	0.441887	-0.274051	0.602222	13053.5		27861
ARID3A	unassigned	0.00381672	0.0521906	-2.66906	0.707792	13380.5		0.0103894	0.203231	-0.267164	0.638291	14479		27859.5
KNG1	unassigned	0.00808457	0.0760085	5.20389	0.734848	13949.5		0.0328794	0.304154	0.66133	0.618974	13901.5		27851
SLC22A18AS	M16	0.00338019	0.0501748	2.03714	0.734848	13949.5		0.0136299	0.223564	0.0841689	0.618974	13898.5		27848
PRR16	unassigned	0.000318898	0.0242637	-3.55757	0.863636	15010.5		0.189798	0.579478	-0.105433	0.598547	12834.5		27845
MGAT4B	M20	0.0127931	0.0973028	1.59779	0.69697	13094		0.00119859	0.122549	0.0177907	0.652137	14746.5		27840.5
ZNF267	unassigned	0.00690562	0.0708536	-1.54666	0.721861	13673.5		0.0396841	0.327731	-0.150739	0.626325	14162		27835.5
TNFAIP1	unassigned	0.00640455	0.0683428	-5.25357	0.703463	13264.5		0.021292	0.258727	-0.104519	0.64188	14570.5		27835
PHGDH	M10	0.000690941	0.0278662	-6.01159	0.824675	14837.5		0.644254	0.875351	0.0150378	0.601368	12996		27833.5
ALKBH7	M19	0.0189875	0.121713	2.7554	0.688312	12847		0.000401795	0.120873	0.0738487	0.675043	14986		27833
CARD8	M6	0.000813054	0.0289835	-4.10005	0.791126	14635		0.0704726	0.401126	-0.0448399	0.604444	13197		27832
ITGAV	M4	0.00249223	0.0434387	-2.41375	0.774892	14469		0.0182535	0.245681	-0.0469284	0.607179	13357.5		27826.5
RNF24	M4	0.00658237	0.0692543	-2.93625	0.695887	13059.5		0.00727191	0.176493	-0.209534	0.652991	14764.5		27824
CR1	M6	0.00400784	0.0536049	-1.99862	0.727273	13793.5		0.0722304	0.403933	-0.109406	0.622222	14023		27816.5
AKAP12	M8	0.00128954	0.0331945	-6.26939	0.813853	14787.5		0.0420012	0.331674	-0.248178	0.60188	13027		27814.5
NRP2	M20	0.00549182	0.0627311	-6.80063	0.730519	13857		0.0213608	0.258895	-0.1818	0.620342	13952		27809
PHLPP2	unassigned	0.00844384	0.0780888	1.48397	0.717532	13587		0.0086784	0.190703	0.240759	0.628547	14220.5		27807.5
ECI1	M20	0.0145849	0.105026	2.17552	0.689394	12884		0.00101555	0.120873	0.0717298	0.666667	14913		27797
MANEA	unassigned	0.00193739	0.0392381	-3.50012	0.754329	14251		0.0329673	0.304154	-0.144771	0.61094	13542.5		27793.5
GPR176	M20	0.00130575	0.0331945	-4.03971	0.786797	14586.5		0.189748	0.579478	-0.129088	0.60453	13203		27789.5
FGF7	M20	0.00533674	0.0618126	-5.56913	0.718615	13607		0.183749	0.571851	-0.0278672	0.627179	14180.5		27787.5
RAVER2	M20	0.00425009	0.055708	2.71191	0.735931	13970		0.00434928	0.162786	0.110848	0.617094	13814		27784
ADA	M20	0.000336929	0.0242637	-3.16505	0.830087	14867		0.0575881	0.372329	-0.143214	0.6	12916		27783
SFRP2	M8	0.0139664	0.102509	-1.43383	0.730519	13857		0.0958447	0.448069	-0.121929	0.619487	13924.5		27781.5
MICU3	unassigned	0.00922769	0.0810399	-4.58298	0.728355	13820.5		0.0397142	0.327731	-0.79571	0.620513	13957		27777.5
FAM49A	M20	0.000175012	0.0242637	-3.229	0.864719	15013.5		0.141909	0.524776	-0.103652	0.597436	12760		27773.5
NEK3	M20	0.00464574	0.0577834	1.95547	0.707792	13380.5		0.00135809	0.122989	0.181414	0.634188	14384.5		27765
COL1A1	M2	0.0011017	0.0307823	-1.39589	0.791126	14635		0.0493072	0.352589	-0.00566526	0.603248	13129		27764
ANKRD36BP2	unassigned	0.00138669	0.0338297	-1.78987	0.74026	14037		0.0164145	0.239482	-0.0432175	0.615043	13727		27764
UQCR11	M19	0.00499804	0.0598166	5.13261	0.733766	13934.5		0.0495684	0.352806	0.0099788	0.617436	13827.5		27762
ARMCX3	M20	0.00128804	0.0331945	-3.53478	0.769481	14419		0.0581733	0.373526	-0.067801	0.607009	13343		27762
SIGLEC9	unassigned	0.00747344	0.0733769	-3.01535	0.70671	13344.5		0.140773	0.523893	-0.15917	0.635043	14409.5		27754
RECQL	unassigned	0.00446022	0.0568539	-2.18752	0.718615	13607		0.0149421	0.232315	-0.111546	0.625812	14145.5		27752.5
KCTD20	unassigned	0.00107869	0.0307823	-4.53773	0.778139	14506		0.0802673	0.417399	-0.0885861	0.605128	13246		27752
SH3BP5	M20	0.000824253	0.0289835	-1.58715	0.777056	14494.5		0.0922097	0.442025	-0.0667161	0.605299	13257		27751.5
GNAI1	unassigned	0.00379357	0.0519561	-1.30934	0.74026	14037		0.0731308	0.404215	-0.121547	0.614359	13703.5		27740.5
PCK1	M24	0.010834	0.0889863	0.339129	0.693723	12996.5		0.00825415	0.187627	0.0489654	0.651795	14740.5		27737
IRAK3	M1	0.000349803	0.0242637	-2.87039	0.79329	14658		0.057661	0.37236	-0.143006	0.602564	13077		27735
KIAA0040	unassigned	0.013388	0.0999951	-1.89771	0.700216	13166		0.00545604	0.16952	-0.110998	0.641538	14564.5		27730.5
SPHK1	M20	0.00123006	0.0324099	-2.41272	0.799784	14702		0.259549	0.646632	-0.0590885	0.60188	13027		27729
MYO1A	M24	0.0737682	0.255713	0.439064	0.69697	13094		0.0022675	0.143159	0.0290279	0.645812	14633.5		27727.5
S100A3	unassigned	0.00176814	0.0381341	-3.68197	0.766234	14384		0.173328	0.559025	-0.222773	0.607009	13343		27727
VWF	M2	0.000714713	0.0280162	-3.24802	0.800866	14707.5		0.0124726	0.215534	-0.0473195	0.601709	13013.5		27721
PLOD1	M2	0.00226342	0.0419079	-2.83859	0.731602	13874		0.060529	0.379773	-0.0390875	0.617607	13839.5		27713.5
FAM53C	M20	0.00143111	0.0346308	-4.72549	0.80303	14724.5		0.107951	0.47055	-0.147385	0.601197	12984		27708.5
TNFSF15	unassigned	0.0199198	0.124679	-1.17706	0.688312	12847		0.0549765	0.365672	-0.33367	0.660427	14861		27708
DISP2	M20	0.00734258	0.0725905	1.67984	0.69697	13094		0.00213525	0.143159	0.323453	0.644615	14613		27707
GPA33	M20	0.00104459	0.0307817	4.68865	0.788961	14609		0.0257716	0.280628	0.0070547	0.602735	13092		27701
IL18RAP	unassigned	0.000754097	0.0283156	-2.07621	0.796537	14685.5		0.0669787	0.394963	-0.152112	0.601709	13013.5		27699
DUSP4	M20	0.000273544	0.0242637	-1.47024	0.79329	14658		0.0925199	0.442544	-0.160631	0.602051	13040.5		27698.5
SAMD4A	M20	0.00106665	0.0307823	-5.58849	0.794372	14670		0.0692504	0.399008	-0.209682	0.60188	13027		27697
CHP2	M20	0.0076054	0.073934	0.52936	0.700216	13166		0.00622939	0.173714	0.0426538	0.639829	14526		27692
AKT3	M20	0.000850306	0.02933	-5.34381	0.780303	14531.5		0.0302712	0.296544	-0.236513	0.603761	13158		27689.5
B3GNT9	M20	0.00823899	0.0770001	-3.09917	0.707792	13366		0.0397182	0.327731	-0.369349	0.632051	14323		27689
C9orf72	unassigned	0.00315241	0.0481614	-4.09684	0.762987	14345.5		0.105901	0.466666	-0.154875	0.607009	13343		27688.5
LTBP2	M10	0.00408922	0.0542779	-2.03852	0.729437	13839		0.0128742	0.21794	-0.14995	0.617778	13848.5		27687.5
EAF2	unassigned	0.00449512	0.057029	-3.36935	0.733766	13920.5		0.0141121	0.227111	-0.102342	0.615897	13767		27687.5
ABLIM3	M10	0.000330817	0.0242637	-3.76654	0.814935	14792.5		0.0400154	0.32847	-0.314508	0.599402	12894.5		27687
CFLAR	M12	0.00463727	0.0577511	-4.0056	0.733766	13920.5		0.0229383	0.26551	-0.0243363	0.615726	13760.5		27681
IRF7	M7	0.00595954	0.0654706	-1.88948	0.722944	13695		0.0392042	0.326514	-0.063304	0.621197	13984		27679
USH1C	M20	0.00844965	0.0780888	1.8241	0.714286	13523.5		0.00702167	0.174327	0.0278698	0.626154	14154.5		27678
KLHDC9	M20	0.0071041	0.0716566	2.81537	0.700216	13166		0.00240706	0.146246	0.463155	0.639145	14505		27671
EVI2B	M6	0.00177544	0.0382023	-1.25888	0.758658	14293		0.0652667	0.391976	-0.0252058	0.60735	13372		27665
CXCL10	M7	0.0126321	0.0967802	-0.509536	0.694805	13019		0.107105	0.469055	-0.00909067	0.646154	14645		27664
ENO2	M10	0.000384733	0.0243015	-2.67336	0.801948	14718		0.197801	0.588789	-0.0735388	0.600513	12945.5		27663.5
HIP1	unassigned	0.00388969	0.0526062	-3.74279	0.719697	13628		0.0333917	0.3055	-0.277868	0.622393	14034		27662
ENTPD1	M20	0.000159873	0.0242637	-2.89597	0.876623	15029.5		0.0764367	0.410058	-0.0496263	0.595214	12631.5		27661
TJP3	M20	0.00473508	0.0583684	2.23205	0.724026	13718.5		0.0149914	0.232315	0.0250581	0.62	13938.5		27657
PSMG4	M38	0.00509443	0.0602777	4.96001	0.708874	13399		0.00804983	0.186459	0.234987	0.629487	14257		27656
C1R	M10	0.000184885	0.0242637	-1.82401	0.825758	14843.5		0.0617156	0.383636	-0.00766652	0.598291	12812		27655.5
FAM219A	M3	0.0162503	0.111811	-3.31508	0.711039	13439.5		0.0576769	0.37236	-0.299618	0.628376	14216		27655.5
PTPRE	unassigned	0.00521996	0.0611809	-5.46915	0.718615	13607		0.0494642	0.352589	-0.0768602	0.622906	14048		27655
PLEKHO2	M3	0.00170801	0.0375213	-2.45583	0.754329	14238		0.0797012	0.416611	-0.0760255	0.608205	13415		27653
SSR3	M12	0.0132078	0.0994	-1.67059	0.693723	12996.5		0.00351825	0.157148	-0.0277086	0.646154	14645		27641.5
FAM46C	M12	0.00434176	0.0561538	-1.20583	0.746753	14137		0.0241464	0.27288	-0.0407945	0.610085	13503		27640
TXLNB	unassigned	0.00901577	0.080298	-5.37916	0.745671	14118.5		0.102283	0.460474	-0.878972	0.610427	13521		27639.5
CCL4	M1	0.000219528	0.0242637	-1.09526	0.819264	14812		0.762104	0.923649	-0.00249799	0.598462	12825.5		27637.5
ORAI2	M6	0.00337536	0.0501748	-3.32477	0.74026	14037		0.0625094	0.386278	-0.0746461	0.611966	13595		27632
DZIP1	M10	0.0285964	0.152343	-2.53922	0.718615	13607		0.00965486	0.198002	-0.533001	0.622222	14023		27630
ST3GAL2	M20	0.00475734	0.0584363	-4.67397	0.699134	13140.5		0.0565099	0.370352	-0.1239	0.638632	14489		27629.5
ST8SIA4	M6	0.000292389	0.0242637	-2.99001	0.851732	14965.5		0.134992	0.515773	-0.148277	0.595641	12659		27624.5
BNIP3	M20	0.022249	0.133196	-0.758504	0.683983	12709.5		0.000917982	0.120873	-0.162432	0.665812	14906		27615.5
AMOTL1	M8	0.000409406	0.0243518	-7.9603	0.794372	14670		0.0559014	0.368679	-0.303199	0.600513	12945.5		27615.5
GUCY1A2	M20	0.0241357	0.139338	-5.29033	0.717532	13587		0.00966092	0.198002	-2.79871	0.622308	14027.5		27614.5
GNAI2	M3	0.00229104	0.0420487	-3.71948	0.770563	14429.5		0.17723	0.564407	-0.0100195	0.604103	13179		27608.5
TGFBR1	M20	0.00850896	0.0780888	-2.85588	0.724026	13718.5		0.0203344	0.252935	-0.123732	0.618632	13888.5		27607
APOBEC3G	M20	0.00233268	0.0422217	-2.19195	0.75	14172.5		0.0329876	0.304154	-0.0981405	0.608547	13432		27604.5
PGAP3	M20	0.012386	0.0955933	2.51088	0.6829	12677.5		0.000385777	0.120873	0.216085	0.667607	14925		27602.5
AP1M2	M20	0.0103037	0.0862513	3.12976	0.700216	13166		0.0115278	0.208654	0.0344095	0.635897	14429.5		27595.5
CA7	M16	0.004182	0.0551372	1.26254	0.737013	13989		0.0133357	0.222149	0.0328193	0.612137	13601.5		27590.5
SLC43A3	M20	0.00021457	0.0242637	-3.28058	0.809524	14762		0.126505	0.504569	-0.0571983	0.598462	12825.5		27587.5
SPAG4	M12	0.00247749	0.0434387	-1.41748	0.751082	14187		0.0465694	0.343842	-0.0605205	0.607692	13388		27575
KDELC1	unassigned	0.00174548	0.0378848	-3.54248	0.781385	14539		0.0396018	0.327651	-0.627182	0.60188	13027		27566
ZNF703	M20	0.007052	0.0715176	1.83993	0.700216	13166		0.00731309	0.177001	0.105192	0.634701	14399.5		27565.5
NOS3	M3	0.00587937	0.0650406	-2.26999	0.713203	13492.5		0.0147222	0.231295	-0.21317	0.62359	14073		27565.5
ERO1B	unassigned	0.000757891	0.0283156	-3.49265	0.775974	14482.5		0.0312032	0.299501	-0.402695	0.60265	13083		27565.5
CDH11	unassigned	0.000470413	0.0249762	-3.27775	0.805195	14737.5		0.0564418	0.370342	-0.0462293	0.598462	12825.5		27563
SLAMF1	M6	0.00137059	0.0335887	-3.1942	0.775974	14482.5		0.110331	0.474631	-0.125149	0.602564	13077		27559.5
ANGPTL4	unassigned	0.0379837	0.177987	-0.981043	0.685065	12736.5		0.00162782	0.130688	-0.0579167	0.657265	14820		27556.5
HK3	M20	0.00771309	0.0742922	-2.17212	0.715368	13540		0.0702409	0.400313	-0.0696002	0.622051	14016		27556
PEAR1	M10	0.00784423	0.0749131	-3.31014	0.692641	12966.5		0.00806216	0.186459	-0.59345	0.642906	14587.5		27554
ATP2B4	M8	0.00200845	0.039787	-3.04721	0.737013	13989		0.0244351	0.274369	-0.103986	0.611282	13560		27549
SIX4	M20	0.0825841	0.273203	-3.78861	0.683983	12709.5		0.00315664	0.15634	-4.72895	0.658974	14837.5		27547
PRCP	M20	0.00144255	0.0348003	-6.83237	0.77381	14459		0.152369	0.535151	-0.029107	0.602564	13077		27536
PLXNC1	unassigned	0.000943628	0.0301061	-2.9753	0.78355	14557		0.0660959	0.393037	-0.100461	0.601026	12977		27534
BICC1	M2	0.000897287	0.029437	-2.83221	0.779221	14520		0.0620902	0.38501	-0.283765	0.601709	13013.5		27533.5
FUT11	M3	0.00381915	0.0521906	-1.62631	0.732684	13898.5		0.027601	0.285023	-0.156688	0.612991	13633.5		27532
IL21R	M6	0.00857493	0.0783247	-1.54433	0.728355	13809.5		0.0919988	0.441887	-0.0975403	0.614701	13716.5		27526
DCTPP1	M17	0.00889368	0.0798451	2.0256	0.705628	13328		0.00890585	0.191746	0.0400859	0.627778	14195.5		27523.5
MCTP1	M20	0.00016527	0.0242637	-3.29287	0.866883	15017.5		0.0683371	0.397448	-0.109517	0.593333	12506		27523.5
AQP8	M16	0.0134494	0.100306	0.374903	0.677489	12512		0.192189	0.582146	0.0105628	0.680513	15009		27521
EPAS1	M10	0.0149311	0.10631	-2.50995	0.699134	13140.5		0.0135852	0.223564	-0.0246293	0.633675	14368		27508.5
RASIP1	M10	0.00287102	0.0464114	-4.18953	0.731602	13874		0.0368364	0.318787	-0.376204	0.612991	13633.5		27507.5
LBH	M6	0.00204138	0.0401187	-1.4514	0.731602	13874		0.0655301	0.39276	-0.039061	0.612991	13633.5		27507.5
WNK2	M20	0.000251317	0.0242637	10.3546	0.827922	14853		0.0220727	0.261236	0.0308903	0.595556	12652.5		27505.5
MMP12	M5	0.00708617	0.0716566	-0.672982	0.746753	14137		0.0305528	0.297478	-0.00393788	0.607265	13366		27503
ETHE1	M20	0.0428995	0.189861	1.0726	0.677489	12512		0.000263487	0.120873	0.0114778	0.675385	14987.5		27499.5
ACOT11	M24	0.0063895	0.0682284	3.30249	0.70671	13344.5		0.00792976	0.185841	0.106416	0.626154	14154.5		27499
FAM167A	M6	0.00131541	0.0331945	-5.3336	0.807359	14751.5		0.0585587	0.37478	-0.516381	0.597179	12740		27491.5
PTP4A3	M20	0.00200661	0.039787	-2.52405	0.758658	14293		0.142603	0.524776	-0.0287716	0.604444	13197		27490
HSPA6	M20	0.000880443	0.029437	-2.62854	0.816017	14796		0.462871	0.785667	-0.0480167	0.596239	12691		27487
EDN3	M24	0.0117189	0.0936663	1.1174	0.688312	12847		0.00202941	0.143099	0.124205	0.645983	14639		27486
ELMO3	M20	0.0112558	0.0913885	1.97977	0.694805	13034		0.00431141	0.162612	0.109132	0.636752	14449		27483
PTGES	M3	0.000445247	0.0246681	-3.36511	0.813853	14784		0.492733	0.801097	-0.0223701	0.596239	12691		27475
SLC17A4	M24	0.0118608	0.0940315	1.34342	0.704545	13291		0.0126675	0.216298	0.108444	0.62735	14183		27474
TCEA3	M16	0.00505785	0.0602151	2.33661	0.708874	13399		0.00661583	0.174327	0.0252968	0.62359	14073		27472
LGALS2	unassigned	0.0191349	0.122215	0.573136	0.680736	12620		0.00107648	0.121417	0.0253434	0.659487	14848		27468
ENTPD5	M20	0.000792733	0.0289476	1.91177	0.762987	14345.5		0.00660759	0.174327	0.0410435	0.603077	13118		27463.5
LCMT1	M20	0.0125247	0.0962389	3.16568	0.686147	12773.5		0.00166982	0.132844	0.159958	0.648547	14690		27463.5
AFAP1L1	M2	0.002391	0.04278	-5.97212	0.745671	14118.5		0.0455131	0.341928	-0.469373	0.607009	13343		27461.5
HSPA13	unassigned	0.0039701	0.0531905	-1.48681	0.738095	14008		0.0381884	0.323702	-0.0963936	0.608889	13452.5		27460.5
CAMSAP2	M10	0.0029111	0.0465806	-2.23576	0.729437	13839		0.016388	0.239292	-0.344703	0.612479	13615.5		27454.5
C16orf45	M10	0.00215862	0.0410527	-5.35836	0.755411	14262.5		0.0657686	0.392885	-0.185349	0.604103	13179		27441.5
CD86	M20	0.000647483	0.0274508	-2.16685	0.791126	14635		0.108912	0.471271	-0.0874981	0.598205	12806		27441
RNF43	M20	0.00345126	0.0505665	3.40075	0.736472	13977		0.0230693	0.266453	0.105736	0.60906	13462		27439
BOC	M10	0.00434479	0.0561538	-6.12484	0.727273	13793.5		0.0215305	0.25948	-0.222945	0.613162	13644		27437.5
PMM1	M24	0.0132228	0.0994651	1.41811	0.679654	12582		0.000427459	0.120873	0.156947	0.659829	14854.5		27436.5
NHSL1	M24	0.00886105	0.0797242	2.16376	0.687229	12807		0.000704852	0.120873	0.184707	0.645128	14621		27428
CLRN3	M20	0.00544267	0.0624088	2.21479	0.727273	13793.5		0.0323546	0.302716	0.0215685	0.61265	13622.5		27416
UBAC1	M19	0.00891273	0.0799149	2.89626	0.701299	13203.5		0.00797032	0.186225	0.125502	0.628205	14209		27412.5
FCGR1B	unassigned	0.0011986	0.0323904	-1.12429	0.766234	14384		0.238919	0.628536	-0.0982357	0.60188	13027		27411
GPRIN2	M20	0.00210371	0.0404021	2.79016	0.746753	14137		0.00692685	0.174327	0.143145	0.605641	13268.5		27405.5
MAOA	M20	0.00545169	0.0624088	1.02379	0.711039	13439.5		0.00308984	0.155665	0.0204972	0.620684	13962.5		27402
TSPAN9	M10	0.00933849	0.0817391	-4.34355	0.702381	13227.5		0.0278637	0.286627	-0.205998	0.626838	14174		27401.5
ITGA1	M10	0.00606898	0.0661009	-3.2705	0.701299	13203.5		0.0059116	0.17234	-0.0706763	0.627863	14197.5		27401
ACSF2	M20	0.0126604	0.0968555	1.07968	0.694805	13034		0.00386829	0.158717	0.0708502	0.633675	14364		27398
GLT8D2	M10	0.000342502	0.0242637	-2.38356	0.822511	14827		0.0431032	0.336356	-0.147943	0.594359	12563.5		27390.5
PRDX6	M16	0.162981	0.394631	0.518909	0.674242	12407.5		0.000710092	0.120873	0.015411	0.674701	14983		27390.5
RASSF5	M6	0.000543514	0.0258231	-2.09552	0.792208	14646.5		0.212979	0.604457	-0.0345988	0.597094	12735.5		27382
FAM83A	unassigned	0.0267992	0.147904	-1.97314	0.679654	12582		0.00522034	0.168936	-0.2842	0.655043	14793.5		27375.5
ITGAX	M6	0.015239	0.107583	-2.73711	0.705628	13313.5		0.117351	0.4886	-0.0232895	0.623248	14059		27372.5
MAGEH1	M20	0.00169788	0.0373534	-1.77308	0.767316	14396		0.0716819	0.403297	-0.13692	0.600769	12961.5		27357.5
MSC-AS1	M20	0.00109121	0.0307823	-3.77263	0.791126	14635		0.101341	0.458807	-0.259888	0.596838	12721		27356
SCGN	unassigned	0.00139572	0.0338786	4.21345	0.755411	14262.5		0.0170601	0.242325	0.22991	0.602735	13092		27354.5
B3GALNT1	unassigned	0.00029158	0.0242637	-8.93554	0.84632	14942.5		0.063149	0.387791	-0.590033	0.591966	12410		27352.5
MDFIC	M24	0.000711893	0.0280162	-4.33782	0.788961	14609		0.0994893	0.455965	-0.0964225	0.597265	12742.5		27351.5
CNPPD1	M21	0.00754712	0.0737779	3.22614	0.700216	13166		0.00594026	0.17234	0.0600482	0.62735	14183		27349
GAL	unassigned	0.0247325	0.141278	-2.23463	0.681818	12652		0.0343048	0.309571	-0.163759	0.648376	14686		27338
TMEM171	M22	0.0142141	0.103554	1.45303	0.700216	13166		0.012578	0.215542	0.0610984	0.626667	14170		27336
PTPRO	unassigned	0.00328609	0.0495561	3.02781	0.731602	13874		0.0101224	0.201528	0.123192	0.60906	13462		27336
EDEM2	unassigned	0.0133837	0.0999951	-2.49198	0.704545	13291		0.0632192	0.388087	-0.135727	0.622735	14043		27334
GJB1	M20	0.00723567	0.072187	2.15071	0.711039	13439.5		0.00872478	0.190703	0.0770669	0.618462	13882		27321.5
RPS28	M38	0.105085	0.309527	3.5362	0.677489	12534.5		0.000997949	0.120873	0.00630775	0.65453	14786		27320.5
MEOX1	M20	0.000246671	0.0242637	-2.01382	0.831169	14873.5		0.0817403	0.420799	-0.174774	0.592479	12446.5		27320
TINCR	M14	0.00941883	0.0820314	3.93774	0.721861	13673.5		0.0626557	0.3865	1.21259	0.613162	13644		27317.5
AAED1	M20	0.00012235	0.0242637	-4.09443	0.869048	15019.5		0.0767222	0.410228	-0.312315	0.590427	12286.5		27306
MME	M11	0.0944527	0.2932	-0.21	0.751082	14187		0.0355086	0.31521	-0.0839387	0.603077	13118		27305
ROBO1	M19	0.000468185	0.024963	-1.40261	0.801948	14718		0.074197	0.40616	-0.0657344	0.594701	12587		27305
SRI	M20	0.00609781	0.0662836	1.89257	0.692641	12966.5		0.0203856	0.252956	0.00463186	0.632308	14330		27296.5
TSHZ3	M2	0.000204677	0.0242637	-5.4083	0.869048	15019.5		0.0777779	0.412133	-0.468145	0.590256	12275.5		27295
ANKRD9	M20	0.0291978	0.154008	1.26071	0.679654	12582		0.00146789	0.125617	0.0945533	0.650085	14712.5		27294.5
JPX	unassigned	0.0160409	0.110807	2.41937	0.683983	12709.5		0.00285601	0.154579	0.139548	0.642735	14582		27291.5
GALNT15	M10	0.00256476	0.0438477	-4.06866	0.79329	14658		0.285207	0.668673	-0.326395	0.595214	12631.5		27289.5
SLC4A4	M16	0.00250897	0.0434696	1.55647	0.731602	13874		0.00399814	0.158717	0.0651967	0.608205	13415		27289
MFGE8	M10	0.0139569	0.102509	-2.36315	0.695887	13059.5		0.0051029	0.16703	-0.0319954	0.628889	14228		27287.5
TSPAN7	unassigned	0.0205811	0.127349	0.949081	0.674242	12407.5		0.000656557	0.120873	0.0758154	0.662564	14878.5		27286
LAMC2	unassigned	0.0154417	0.108575	-1.0781	0.670996	12279		0.000246193	0.120873	-0.0291498	0.679829	15006.5		27285.5
ADGRA2	M10	0.0031522	0.0481614	-3.58579	0.762987	14345.5		0.0573483	0.372102	-0.0931426	0.600342	12939.5		27285
MEP1A	M25	0.0507786	0.208864	0.39588	0.691558	12939.5		0.0144551	0.228971	0.0186609	0.632991	14345		27284.5
ICAM2	M6	0.00268025	0.044747	-1.6278	0.742424	14069		0.0677043	0.396653	-0.0558953	0.604615	13212.5		27281.5
ELFN1	M20	0.0357112	0.172218	-3.13998	0.674242	12390.5		0.00128292	0.122989	-3.64338	0.664103	14890.5		27281
B3GALT5-AS1	M18	0.0861848	0.279563	1.18304	0.708874	13399		0.00521996	0.168936	0.0581029	0.618291	13871.5		27270.5
COX5B	M19	0.00642989	0.0685666	2.6329	0.689394	12884		0.00532803	0.169399	0.00856021	0.634188	14384.5		27268.5
SLC22A5	M24	0.00944613	0.0822237	1.52652	0.722944	13683		0.0134694	0.222911	0.135273	0.611624	13582		27265
SELPLG	M6	0.00167043	0.0371105	-2.92625	0.758658	14293		0.107909	0.470488	-0.0509245	0.600855	12969		27262
MAP2K5	unassigned	0.00920177	0.0809025	4.91489	0.712121	13453		0.00504925	0.16672	0.299458	0.616752	13798		27251
CMTM3	M3	0.00340013	0.0501748	-4.34468	0.72619	13768		0.0388442	0.32573	-0.105372	0.609316	13476		27244
BICD2	M20	0.000718144	0.0280162	-3.74505	0.794372	14670		0.0983355	0.4529	-0.184119	0.594444	12568		27238
CHI3L2	M6	0.00300401	0.0472604	-0.924618	0.714286	13523.5		0.0871109	0.432602	-0.0271815	0.61453	13711		27234.5
TRIM36	unassigned	0.0137506	0.101685	2.61272	0.699134	13140.5		0.0114111	0.208205	0.228692	0.624103	14094		27234.5
NR4A3	M1	0.00360414	0.050917	-2.75979	0.747835	14152.5		0.268742	0.655205	-0.0847713	0.602564	13077		27229.5
ALDH3A1	unassigned	0.0484679	0.203077	-1.1803	0.669913	12234		0.000663438	0.120873	0.752516	0.677094	14995.5		27229.5
CDK17	M20	0.00470148	0.0581822	-4.05619	0.732684	13898.5		0.04721	0.346239	-0.134066	0.606667	13327.5		27226
TNFRSF11A	M20	0.00657348	0.0692543	2.52009	0.734848	13949.5		0.0192099	0.248807	0.0675855	0.605812	13276.5		27226
GBP1	M7	0.0191436	0.122215	-0.926878	0.67316	12355		0.0332064	0.30456	-0.0104499	0.661538	14870.5		27225.5
KL	unassigned	0.011554	0.0929034	-2.53659	0.720238	13639.5		0.0262191	0.282424	-1.74851	0.611624	13582		27221.5
MXRA7	M8	0.000628984	0.0270308	-3.73819	0.78355	14557		0.0671044	0.39499	-0.049227	0.595726	12664		27221
CLEC4E	M20	0.00061009	0.0267451	-2.96194	0.796537	14685.5		0.382348	0.741857	-0.0282344	0.593846	12533.5		27219
SPARCL1	M10	0.000527943	0.0257574	-1.62603	0.824675	14837.5		0.17264	0.558685	-0.010765	0.591624	12379.5		27217
SPR	M16	0.0119244	0.0942963	2.52416	0.686147	12773.5		0.00438591	0.162968	0.097859	0.636581	14442.5		27216
PREX1	M6	0.000681862	0.0277845	-2.24773	0.787879	14598.5		0.144144	0.526965	-0.0565015	0.595043	12616.5		27215
IFNG	unassigned	0.0519575	0.211341	-0.55939	0.675866	12455.5		0.0119055	0.212919	-0.572183	0.65265	14759		27214.5
LIN7A	unassigned	0.0454727	0.196118	-3.40836	0.699134	13140.5		0.129499	0.508151	-0.575771	0.62359	14073		27213.5
ZCCHC24	M10	0.000297546	0.0242637	-2.88466	0.822511	14827		0.131972	0.511902	-0.143864	0.591624	12379.5		27206.5
CDK14	M20	0.00542989	0.0624088	-3.47843	0.734848	13949.5		0.0555104	0.367467	-0.278124	0.605299	13257		27206.5
CACFD1	M20	0.00484496	0.059029	3.82009	0.730519	13857		0.0159605	0.234823	0.0773847	0.607094	13349		27206
CYP2J2	M20	0.0285959	0.152343	0.695637	0.690476	12911.5		0.00570806	0.170159	0.0875046	0.63094	14294.5		27206
GREM1	M26	0.00276777	0.0455857	-0.600888	0.74026	14037		0.13497	0.515773	-0.00791199	0.603932	13167.5		27204.5
NDUFB9	M19	0.0147164	0.105556	2.87913	0.690476	12911.5		0.0046103	0.16424	0.0195375	0.630769	14289.5		27201
HADH	M20	0.00148697	0.0352972	2.13741	0.751082	14187		0.0295253	0.293286	0.0229011	0.601709	13013.5		27200.5
P2RY6	unassigned	0.0023515	0.0423674	-3.32348	0.751082	14187		0.0789349	0.414806	-0.138639	0.601709	13013.5		27200.5
EFNA4	M20	0.00751786	0.0735834	2.61448	0.705628	13328		0.0173665	0.243379	0.179459	0.618291	13871.5		27199.5
VIPR1	M20	0.0130198	0.0985983	0.912016	0.694805	13019		0.0015151	0.126789	0.0527744	0.627179	14178.5		27197.5
TARBP1	unassigned	0.00259384	0.0438694	3.7562	0.74026	14037		0.0245227	0.274831	0.0876424	0.603761	13158		27195
MFNG	M6	0.00680981	0.0706074	-3.12813	0.69697	13081		0.0341283	0.309229	-0.0975894	0.624786	14107.5		27188.5
XBP1	M12	0.0201038	0.125432	-3.09949	0.667749	12151.5		7.73472e-05	0.120873	-0.00913195	0.691624	15035		27186.5
SNAI1	M1	0.0221257	0.132692	-2.75976	0.674242	12390.5		0.0869149	0.432569	-0.216973	0.655043	14793.5		27184
RILP	M20	0.0513601	0.210164	2.05673	0.674242	12390.5		0.00125684	0.122549	0.23792	0.653846	14781		27171.5
FKBP7	unassigned	0.00444107	0.0567915	-4.20075	0.752165	14207		0.0742137	0.40616	-0.213046	0.600684	12955.5		27162.5
SMIM22	M20	0.00707417	0.0716482	2.86272	0.705628	13313.5		0.0153049	0.232315	0.00810881	0.617778	13848.5		27162
SH2D3C	M3	0.00217456	0.0411411	-4.09976	0.745671	14118.5		0.10783	0.470488	-0.118838	0.602051	13040.5		27159
FMO4	unassigned	0.00918144	0.080769	1.37817	0.719697	13628		0.0135212	0.223351	0.423801	0.610598	13529		27157
THSD4	M20	0.00457978	0.0574474	5.269	0.708874	13399		0.0108374	0.205802	0.244001	0.615556	13754		27153
RBP2	M11	0.705093	0.85219	0.0295027	0.687229	12822.5		0.00134561	0.122989	1.60177	0.632222	14327		27149.5
KBTBD11	M24	0.00822724	0.076936	1.43516	0.704545	13291		0.00612812	0.173119	0.250137	0.617949	13857		27148
ACADS	M20	0.015438	0.108575	1.30805	0.672078	12316		0.000836322	0.120873	0.0772158	0.658291	14830.5		27146.5
CXCL11	M7	0.0119302	0.0942963	-0.439656	0.692641	12981.5		0.32611	0.700019	-0.0157864	0.626496	14165		27146.5
MGP	M10	0.000417709	0.0244967	-2.27222	0.818182	14807.5		0.126938	0.505159	-0.0110279	0.591111	12331.5		27139
AMN	M20	0.00758326	0.073934	1.42011	0.713203	13492.5		0.0219852	0.260373	0.0210245	0.613162	13644		27136.5
DEF8	M20	0.0014303	0.0346308	-3.84526	0.757576	14280.5		0.145636	0.528713	-0.0429785	0.598803	12856		27136.5
PHGR1	M20	0.011971	0.0944289	1.56784	0.679654	12582		0.00499937	0.166714	0.00054875	0.640855	14554		27136
TFAP2C	M2	0.00705393	0.0715176	-1.97453	0.707792	13366		0.0140644	0.227111	-1.02639	0.615897	13767		27133
INSIG2	unassigned	0.0129183	0.0981343	-1.80017	0.679654	12582		0.0110033	0.206572	-0.159311	0.640684	14550		27132
TTC7B	M20	0.00146624	0.0348902	-3.25313	0.779221	14520		0.0777377	0.412133	-0.180755	0.594872	12608		27128
SULT1A1	M24	0.0494212	0.205865	1.03739	0.670996	12279		0.000442	0.120873	0.0595486	0.659487	14848		27127
ST3GAL1	M3	0.0306902	0.158375	-0.86452	0.667749	12151.5		0.000398919	0.120873	-0.107588	0.672821	14972.5		27124
ZNF532	M20	0.000971838	0.0302121	-2.85372	0.791126	14635		0.0382743	0.323838	-0.106412	0.592991	12485.5		27120.5
TM4SF1	unassigned	0.0200786	0.125374	-0.79929	0.67316	12355		0.0100918	0.201404	-0.011452	0.652991	14764.5		27119.5
AMACR	M20	0.0166799	0.113232	4.9183	0.695887	13059.5		0.0234027	0.268383	0.0778209	0.623077	14055.5		27115
SLC25A37	unassigned	0.0114908	0.0926394	-2.18958	0.703463	13264.5		0.0405647	0.32847	-0.0427927	0.617778	13848.5		27113
CDH3	unassigned	0.0194604	0.123162	-0.507189	0.677489	12512		0.0093055	0.195353	-0.0577194	0.643761	14600.5		27112.5
MACF1	M10	0.0164734	0.112412	-4.1153	0.683983	12709.5		0.00956746	0.197592	-0.0426196	0.634701	14399.5		27109
EMCN	M20	0.00544154	0.0624088	-1.45248	0.713203	13506.5		0.0433985	0.336509	-0.194836	0.612137	13601.5		27108
TCEAL7	M9	0.00276383	0.0455684	-3.02053	0.786797	14586.5		0.0450881	0.340821	-0.4962	0.59359	12519		27105.5
CLDND1	unassigned	0.0229993	0.135663	-2.83783	0.70671	13344.5		0.016514	0.240214	-0.0577936	0.615726	13760.5		27105
LAMA4	M20	0.00172735	0.0376831	-5.5536	0.764069	14362.5		0.081092	0.419341	-0.0413342	0.597094	12735.5		27098
ITGA8	unassigned	0.00232278	0.0422217	-4.14438	0.742424	14069		0.0513293	0.357208	-0.149544	0.60188	13027		27096
HTRA3	M2	0.00315687	0.0481614	-3.78928	0.732684	13898.5		0.0175899	0.243587	-0.0913743	0.604444	13197		27095.5
ACOT8	M20	0.0222882	0.133196	2.52403	0.678571	12553		0.00309732	0.155665	0.153922	0.640171	14537		27090
GLIS3	unassigned	0.000610433	0.0267451	-1.54784	0.782468	14548		0.249804	0.63783	-0.150395	0.593932	12541		27089
SOCS1	M16	0.0281881	0.151425	-1.95722	0.676407	12475.5		0.0191903	0.248807	-0.0392429	0.644615	14613		27088.5
EGR3	M1	0.00144935	0.0348618	-0.934491	0.752165	14207		0.262484	0.648725	-0.0407069	0.599231	12880.5		27087.5
TTLL6	M20	0.00599392	0.065745	1.70529	0.72619	13768		0.012331	0.214527	0.213281	0.606496	13316		27084
S100A2	unassigned	0.0147835	0.105887	-1.04949	0.683983	12709.5		0.00402586	0.158717	-0.379981	0.633846	14372		27081.5
CLC	unassigned	0.235283	0.48057	0.705917	0.664502	12025		0.000151368	0.120873	0.144285	0.711966	15054		27079
LINC-PINT	M20	0.00245939	0.0432821	-6.53069	0.734848	13949.5		0.0264054	0.282715	-0.313447	0.603248	13129		27078.5
C15orf48	M20	0.00660842	0.0694201	2.62837	0.704545	13291		0.0299882	0.29509	0.00232126	0.616239	13779.5		27070.5
CKB	M16	0.148348	0.375078	0.233406	0.667749	12151.5		0.000683415	0.120873	0.00219224	0.667009	14915.5		27067
APBA2	M6	0.0123331	0.0954802	-3.55302	0.686147	12773.5		0.0180658	0.244604	-0.442926	0.630769	14289.5		27063
N4BP1	M38	0.00709365	0.0716566	-3.85033	0.700216	13166		0.0363804	0.318634	-0.0732755	0.618803	13894.5		27060.5
CRYL1	M24	0.140419	0.363931	0.460811	0.667749	12151.5		0.00151164	0.126789	0.0665762	0.664615	14897		27048.5
UBB	M22	0.0609661	0.230403	3.89436	0.683983	12694.5		0.00440007	0.162968	0.00396787	0.633162	14352		27046.5
ZNF575	M16	0.0223316	0.133364	1.43913	0.676407	12459		0.00178801	0.136759	0.655335	0.642821	14585		27044
C5orf30	M20	0.0192718	0.122574	1.10109	0.686147	12773.5		0.0128726	0.21794	0.0634381	0.629915	14270.5		27044
SERPINA3	M20	0.0127351	0.0971098	-0.595254	0.711039	13439.5		0.0207275	0.254658	-0.0262768	0.612137	13601.5		27041
CD248	M10	0.0687689	0.245833	-1.4014	0.677489	12512		0.00847728	0.189365	-0.150668	0.639829	14526		27038
DBN1	M10	0.000560082	0.0260795	-5.31517	0.858225	14992		0.243473	0.633072	-0.0906634	0.586838	12044		27036
PTGDR	M16	0.00465411	0.0577834	2.16544	0.720779	13662		0.015248	0.232315	0.249871	0.60735	13372		27034
RAB32	M19	0.0480197	0.202169	1.20421	0.676407	12475.5		0.00324077	0.15634	0.0950582	0.641197	14558.5		27034
SULF1	M2	0.00444884	0.0568248	-1.27385	0.725108	13744.5		0.0321988	0.302403	-0.067358	0.605983	13289		27033.5
SOX18	M20	0.00721305	0.0721061	-3.1065	0.693723	12996.5		0.0278694	0.286627	-0.10965	0.622393	14034		27030.5
CNNM2	M20	0.00204707	0.0401476	2.50422	0.775974	14482.5		0.0120235	0.21375	0.334718	0.594017	12546		27028.5
MRAS	M20	0.0498922	0.206948	-2.2688	0.674242	12407.5		0.00800175	0.186459	-0.31373	0.645128	14621		27028.5
CDK2	unassigned	0.0132729	0.0996037	-2.80898	0.702381	13245.5		0.035834	0.316838	-0.0838724	0.616239	13779.5		27025
MMP14	M2	0.00757294	0.0739312	-2.24582	0.689394	12884		0.0308291	0.299365	-0.0199984	0.62547	14130.5		27014.5
[truncated: 14,266 more rows]
