# Supplementary material for: IL-1-driven stromal–neutrophil interactions define a subset of patients with inflammatory bowel disease that does not respond to therapies
Source: Nat Med. 2021 Oct 21;27(11):1970–81. doi: 10.1038/s41591-021-01520-5 (PMC8604730; doi:10.1038/s41591-021-01520-5)
Supplement: Supplementary file 7 — Differential gene expression: stroma, neutrophils and MNPs. [file 41591_2021_1520_MOESM7_ESM.xlsx]

## Sheet: stroma vs neutrophil
Differential gene expression analysis (DESeq2) between bulk-sorted cell populations
gene_id	gene_name	baseMean	log2FoldChange	lfcSE	stat	pvalue	padj
ENSG00000123496	IL13RA2	98.3091	9.78649	1.31402	7.44772	9.49647e-14	8.06572e-12
ENSG00000241261	RPL17P19	59.8119	9.06765	0.705738	12.8485	8.77312e-38	4.34467e-34
ENSG00000172987	HPSE2	73.006	8.80854	0.686342	12.8341	1.05689e-37	4.34467e-34
ENSG00000128482	RNF112	51.0194	8.65756	0.7087	12.2161	2.54981e-34	4.3674e-31
ENSG00000145423	SFRP2	65.5051	8.45652	0.950245	8.89931	5.61969e-19	1.02219e-16
ENSG00000198732	SMOC1	44.1456	8.44967	1.15845	7.29395	3.01007e-13	2.3259e-11
ENSG00000178343	SHISA3	35.4366	8.31386	1.00369	8.28328	1.19826e-16	1.58898e-14
ENSG00000064300	NGFR	121.055	8.26297	0.663472	12.4541	1.3278e-35	4.54859e-32
ENSG00000279940	AC073862.3	33.9156	8.24976	1.07158	7.69871	1.37445e-14	1.32631e-12
ENSG00000099715	PCDH11Y	67.022	8.07487	1.23396	6.54389	5.99399e-11	3.04952e-09
ENSG00000280061	AC011504.1	28.8925	8.01963	1.00999	7.94029	2.01714e-15	2.19367e-13
ENSG00000185634	SHC4	35.8904	7.96719	0.904768	8.80579	1.2994e-18	2.22565e-16
ENSG00000165246	NLGN4Y	27.8383	7.96533	1.11458	7.14651	8.90108e-13	6.26551e-11
ENSG00000179219	LINC00311	27.7458	7.95987	1.09329	7.28066	3.32183e-13	2.53817e-11
ENSG00000134917	ADAMTS8	72.2076	7.9329	0.790881	10.0305	1.11991e-23	4.18521e-21
ENSG00000122585	NPY	27.0431	7.92404	1.45712	5.43816	5.38324e-08	1.33793e-06
ENSG00000261625	AP003071.4	27.0367	7.92239	0.869295	9.11358	7.97044e-20	1.74281e-17
ENSG00000237887	RPL23AP32	30.5796	7.91906	0.654125	12.1063	9.77501e-34	1.43511e-30
ENSG00000072840	EVC	95.2398	7.85653	0.645824	12.1651	4.76637e-34	7.53601e-31
ENSG00000244953	AC087521.1	79.6355	7.8244	0.785782	9.95747	2.33952e-23	8.43622e-21
ENSG00000162951	LRRTM1	53.7575	7.76683	1.04239	7.45096	9.26615e-14	7.90276e-12
ENSG00000169302	STK32A	22.4953	7.65656	0.944244	8.10867	5.11763e-16	6.11557e-14
ENSG00000178752	ERFE	28.1074	7.61187	1.03962	7.32179	2.44681e-13	1.94177e-11
ENSG00000162687	KCNT2	35.8077	7.59325	0.687612	11.0429	2.37181e-28	1.62501e-25
ENSG00000132563	REEP2	29.8904	7.51411	0.934965	8.03678	9.2232e-16	1.05319e-13
ENSG00000110975	SYT10	20.2726	7.50754	0.881969	8.51225	1.70592e-17	2.54083e-15
ENSG00000189398	OR7E12P	22.3626	7.46627	0.806844	9.25367	2.16919e-20	5.18436e-18
ENSG00000236426	AL583824.1	18.5214	7.37807	1.17075	6.30199	2.93839e-10	1.24016e-08
ENSG00000114200	BCHE	17.5085	7.29746	1.1532	6.32799	2.48377e-10	1.07476e-08
ENSG00000223764	AL645608.1	43.0368	7.29234	0.889355	8.19958	2.41227e-16	3.02328e-14
ENSG00000280291	AC016251.2	17.1904	7.26835	1.18538	6.13168	8.69574e-10	3.37231e-08
ENSG00000226440	AL365214.2	16.3573	7.19812	0.983703	7.31737	2.52885e-13	1.98328e-11
ENSG00000247746	USP51	18.0063	7.15357	0.929179	7.69881	1.37344e-14	1.32631e-12
ENSG00000196376	SLC35F1	34.6874	7.13552	0.927782	7.69094	1.46056e-14	1.37708e-12
ENSG00000171819	ANGPTL7	26.3165	7.12607	1.23173	5.78539	7.23428e-09	2.27708e-07
ENSG00000248927	AC114284.1	15.4975	7.12241	0.807352	8.82194	1.12491e-18	1.95944e-16
ENSG00000165966	PDZRN4	17.2522	7.09352	1.08847	6.51695	7.17499e-11	3.58819e-09
ENSG00000149596	JPH2	17.1288	7.08286	1.01155	7.002	2.52326e-12	1.63606e-10
ENSG00000240694	PNMA2	19.0916	7.05148	0.962818	7.32379	2.41063e-13	1.92047e-11
ENSG00000259359	AC012409.1	14.7632	7.05052	0.758234	9.29861	1.42294e-20	3.52374e-18
ENSG00000254348	AC120036.4	13.9834	6.97352	1.08943	6.40105	1.54312e-10	7.0016e-09
ENSG00000113209	PCDHB5	13.6222	6.93509	1.03383	6.70814	1.97125e-11	1.104e-09
ENSG00000101134	DOK5	17.4873	6.9256	1.09107	6.34753	2.18793e-10	9.58862e-09
ENSG00000233237	LINC00472	20.9622	6.8854	0.732665	9.39775	5.57438e-21	1.45033e-18
ENSG00000156687	UNC5D	19.015	6.85873	0.903342	7.59262	3.13508e-14	2.80901e-12
ENSG00000113205	PCDHB3	14.2097	6.81101	0.872507	7.80625	5.89156e-15	6.11591e-13
ENSG00000276633	AJ011931.1	20.9811	6.80822	0.88792	7.66761	1.75236e-14	1.62243e-12
ENSG00000219607	PPP1R3G	31.3105	6.7704	0.962089	7.03719	1.96152e-12	1.30476e-10
ENSG00000182257	PRR34	11.9707	6.74976	1.03827	6.50095	7.98145e-11	3.93407e-09
ENSG00000249035	CLMAT3	11.7822	6.7255	0.880165	7.64117	2.15248e-14	1.9751e-12
ENSG00000179071	CCDC89	11.5748	6.69999	1.11787	5.99353	2.05339e-09	7.40444e-08
ENSG00000261534	AL596244.1	11.4432	6.68162	1.24026	5.38728	7.15326e-08	1.72366e-06
ENSG00000277829	AL031651.2	11.352	6.67084	0.927056	7.19573	6.21288e-13	4.52835e-11
ENSG00000261618	AC083837.1	28.3227	6.65374	0.785605	8.46958	2.46278e-17	3.59007e-15
ENSG00000265413	AP001094.2	11.2142	6.65225	1.09323	6.08497	1.16514e-09	4.37012e-08
ENSG00000279041	AC102945.2	11.0818	6.63802	1.16826	5.68197	1.33155e-08	3.82777e-07
ENSG00000235784	HNRNPA1P29	10.9652	6.61951	1.26894	5.21658	1.82262e-07	3.92273e-06
ENSG00000239268	AC092691.1	10.9365	6.61896	1.02922	6.43106	1.26721e-10	5.8615e-09
ENSG00000254042	AC011365.1	10.8994	6.6085	1.08073	6.11483	9.66595e-10	3.7066e-08
ENSG00000233994	GDI2P2	33.5133	6.59777	0.714612	9.23265	2.64006e-20	6.23722e-18
ENSG00000162373	BEND5	21.0077	6.56693	1.07604	6.10285	1.04196e-09	3.95138e-08
ENSG00000213785	AKR1B1P3	12.0263	6.56556	1.27406	5.15326	2.55998e-07	5.28823e-06
ENSG00000279752	AC011389.3	10.4151	6.54412	1.16759	5.60481	2.08487e-08	5.7339e-07
ENSG00000144649	FAM198A	15.2399	6.54055	1.11423	5.87001	4.35763e-09	1.45401e-07
ENSG00000250986	AC141928.1	11.6033	6.51844	1.49589	4.35755	1.31526e-05	0.00015921
ENSG00000232392	AC002366.1	9.98943	6.48751	0.893396	7.26163	3.82455e-13	2.89007e-11
ENSG00000071991	CDH19	129.419	6.47014	0.728891	8.87668	6.88847e-19	1.22056e-16
ENSG00000271314	AL161729.2	9.84114	6.46514	1.09557	5.90118	3.60904e-09	1.22815e-07
ENSG00000146001	PCDHB18P	9.78697	6.45873	1.25485	5.147	2.64679e-07	5.43478e-06
ENSG00000168004	HRASLS5	9.73288	6.44927	1.07602	5.99361	2.05233e-09	7.40444e-08
ENSG00000164619	BMPER	56.0327	6.44595	0.715603	9.00772	2.10383e-19	4.11831e-17
ENSG00000254960	KIRREL3-AS2	9.69968	6.4417	1.10837	5.81188	6.17743e-09	1.97774e-07
ENSG00000126950	TMEM35A	16.3686	6.44148	1.16746	5.5175	3.43858e-08	8.92381e-07
ENSG00000224593	AC092427.1	29.2849	6.4368	0.852727	7.54848	4.4036e-14	3.85155e-12
ENSG00000204967	PCDHA4	10.9073	6.42904	1.01373	6.34195	2.26875e-10	9.85873e-09
ENSG00000197479	PCDHB11	19.0328	6.41892	0.800297	8.02067	1.05168e-15	1.18121e-13
ENSG00000183876	ARSI	54.8171	6.41264	0.835992	7.6707	1.71066e-14	1.59099e-12
ENSG00000277283	AC004812.2	9.31544	6.38279	1.12832	5.65692	1.54114e-08	4.35343e-07
ENSG00000236609	ZNF853	14.394	6.35215	0.80585	7.88254	3.20782e-15	3.41625e-13
ENSG00000228561	AC026355.1	9.12671	6.35034	0.910179	6.97702	3.0151e-12	1.92461e-10
ENSG00000120327	PCDHB14	10.2143	6.3374	0.969295	6.53815	6.22835e-11	3.15314e-09
ENSG00000223991	AC104809.1	10.2295	6.33538	1.35044	4.69134	2.71421e-06	4.19143e-05
ENSG00000235947	EGOT	8.85857	6.31362	0.98104	6.43564	1.22958e-10	5.72456e-09
ENSG00000283402	AC087821.2	8.73222	6.29114	1.09956	5.72152	1.05575e-08	3.1449e-07
ENSG00000146938	NLGN4X	178.146	6.26145	0.684767	9.14392	6.02284e-20	1.33111e-17
ENSG00000198932	GPRASP1	46.1739	6.25634	0.718618	8.70607	3.1459e-18	5.09141e-16
ENSG00000240393	AC092691.2	8.51591	6.25454	1.54301	4.05347	5.04633e-05	0.000497947
ENSG00000125355	TMEM255A	16.3264	6.23658	1.17504	5.30753	1.1112e-07	2.54338e-06
ENSG00000115665	SLC5A7	8.31402	6.22265	1.38367	4.49722	6.88471e-06	9.20678e-05
ENSG00000272031	ANKRD34A	9.42334	6.22025	0.976553	6.36959	1.89528e-10	8.46861e-09
ENSG00000254710	AP001970.1	9.39345	6.21638	0.796777	7.8019	6.09809e-15	6.2985e-13
ENSG00000111432	FZD10	43.1405	6.20141	0.813242	7.62555	2.42999e-14	2.21982e-12
ENSG00000236670	KRT18P5	8.03529	6.17323	0.991274	6.22757	4.73726e-10	1.91296e-08
ENSG00000280048	AC012409.5	9.13628	6.17016	1.16971	5.27494	1.328e-07	2.98639e-06
ENSG00000280339	AP001528.3	11.7579	6.16301	0.863608	7.13635	9.5842e-13	6.67775e-11
ENSG00000204920	ZNF155	7.92201	6.15432	1.1527	5.33904	9.3439e-08	2.16938e-06
ENSG00000270021	AC026691.1	7.87745	6.14488	1.57208	3.90876	9.27701e-05	0.000827962
ENSG00000279569	AC020763.4	7.79298	6.12931	1.03453	5.92474	3.12795e-09	1.07511e-07
ENSG00000122254	HS3ST2	8.77896	6.11708	1.53146	3.99427	6.48943e-05	0.000614955
ENSG00000234661	CHL1-AS1	26.8443	6.10743	0.780918	7.82083	5.24749e-15	5.50291e-13
ENSG00000166148	AVPR1A	14.8851	6.09423	1.08926	5.59482	2.2085e-08	6.01686e-07
ENSG00000250360	AC008808.2	7.59866	6.09326	1.07114	5.68855	1.2812e-08	3.72473e-07
ENSG00000112218	GPR63	142.259	6.06371	0.633653	9.56945	1.07474e-21	3.06808e-19
ENSG00000271618	AL359821.1	7.38357	6.04729	1.03872	5.82189	5.81875e-09	1.88048e-07
ENSG00000268912	AC012313.5	17.2376	6.0454	1.41584	4.26984	1.95609e-05	0.000223737
ENSG00000162526	TSSK3	7.35358	6.04492	1.26784	4.76789	1.86163e-06	3.032e-05
ENSG00000206195	DUXAP8	7.34611	6.04347	1.22552	4.93135	8.16647e-07	1.49203e-05
ENSG00000279030	AC007336.3	7.33871	6.04086	1.139	5.30365	1.13512e-07	2.59235e-06
ENSG00000266767	AP000897.2	7.30859	6.03775	0.954702	6.32423	2.54502e-10	1.09665e-08
ENSG00000204065	TCEAL5	8.29785	6.03595	1.03802	5.81485	6.0688e-09	1.95154e-07
ENSG00000274863	AL135936.1	7.29655	6.03486	1.16191	5.19391	2.05926e-07	4.37252e-06
ENSG00000234693	AL353653.1	7.25417	6.02629	1.11422	5.40853	6.35458e-08	1.5549e-06
ENSG00000185837	HDHD5-AS1	7.22276	6.01632	1.02936	5.84474	5.07346e-09	1.66848e-07
ENSG00000106278	PTPRZ1	42.9411	6.0162	0.840658	7.15653	8.27419e-13	5.92571e-11
ENSG00000173275	ZNF449	27.1027	5.99785	0.672251	8.92204	4.57771e-19	8.40092e-17
ENSG00000259275	AC087477.2	18.1003	5.99552	0.829818	7.2251	5.00717e-13	3.70206e-11
ENSG00000203930	LINC00632	31.24	5.99531	1.00233	5.98135	2.21293e-09	7.8557e-08
ENSG00000249112	AC112196.1	11.7586	5.9653	0.995921	5.98973	2.10185e-09	7.50097e-08
ENSG00000005513	SOX8	10.2736	5.95637	1.1839	5.03114	4.87577e-07	9.38358e-06
ENSG00000170276	HSPB2	6.92013	5.95533	0.759449	7.84164	4.44686e-15	4.68722e-13
ENSG00000053328	METTL24	6.9009	5.9542	1.10352	5.39565	6.82771e-08	1.65297e-06
ENSG00000165863	C10orf82	6.87994	5.94885	1.6365	3.63511	0.000277864	0.00206479
ENSG00000254810	AP001189.3	6.87488	5.94695	1.10722	5.37109	7.82637e-08	1.86616e-06
ENSG00000229657	AL391822.1	6.82578	5.93614	1.21108	4.90151	9.51037e-07	1.69393e-05
ENSG00000258951	KRT18P7	7.76198	5.93499	1.28741	4.61002	4.02627e-06	5.86286e-05
ENSG00000166402	TUB	48.5853	5.92304	0.778718	7.60615	2.8239e-14	2.54572e-12
ENSG00000179528	LBX2	6.73021	5.91827	1.2577	4.70563	2.53083e-06	3.93484e-05
ENSG00000149575	SCN2B	11.2854	5.89915	1.25406	4.70403	2.55079e-06	3.96288e-05
ENSG00000280219	AC093908.1	27.6556	5.89484	0.890901	6.61671	3.67271e-11	1.95567e-09
ENSG00000112041	TULP1	8.62186	5.89407	0.959633	6.142	8.14873e-10	3.17816e-08
ENSG00000178502	KLHL11	6.62237	5.89141	1.22464	4.81071	1.50392e-06	2.53997e-05
ENSG00000268743	AC008737.1	6.47844	5.86139	0.915095	6.40522	1.50155e-10	6.82807e-09
ENSG00000094963	FMO2	7.34922	5.85712	1.11216	5.26645	1.39088e-07	3.11418e-06
ENSG00000264968	AC090844.2	6.43233	5.85185	1.59165	3.6766	0.000236365	0.00179854
ENSG00000272374	Z97832.2	44.4648	5.8453	0.678778	8.61151	7.21053e-18	1.12277e-15
ENSG00000278926	AC092134.2	6.38549	5.84107	1.46901	3.97619	7.00281e-05	0.000656017
ENSG00000174599	TRAM1L1	19.9382	5.83996	0.941266	6.20437	5.49176e-10	2.18755e-08
ENSG00000226332	AL354836.1	6.37123	5.83812	1.06856	5.46353	4.66765e-08	1.17572e-06
ENSG00000130812	ANGPTL6	6.35466	5.83464	1.23381	4.72897	2.25659e-06	3.56738e-05
ENSG00000238120	LINC01589	6.3187	5.82553	1.2313	4.73119	2.23209e-06	3.53727e-05
ENSG00000277462	ZNF670	11.5343	5.81554	0.837712	6.94217	3.86123e-12	2.42702e-10
ENSG00000106018	VIPR2	47.1027	5.80789	0.782806	7.41932	1.17721e-13	9.8761e-12
ENSG00000223770	AC006145.1	6.26127	5.80514	1.1704	4.95997	7.05033e-07	1.30824e-05
ENSG00000273145	BX537318.1	6.98906	5.78536	1.29568	4.46512	8.00232e-06	0.000104035
ENSG00000240922	LSAMP-AS1	9.13939	5.78528	0.893652	6.47375	9.55983e-11	4.57353e-09
ENSG00000233858	AC026904.1	6.11891	5.77966	1.57754	3.66371	0.000248593	0.00187714
ENSG00000196972	SMIM10L2B	6.06523	5.76553	1.20864	4.77025	1.83998e-06	3.00628e-05
ENSG00000224468	LAMC1-AS1	6.01917	5.75697	0.941678	6.11352	9.74545e-10	3.73013e-08
ENSG00000064205	WISP2	38.8572	5.75608	1.18582	4.85411	1.2093e-06	2.11001e-05
ENSG00000260530	AC010551.2	12.7244	5.75499	1.13527	5.06927	3.99335e-07	7.85449e-06
ENSG00000199856	U3	5.98805	5.74525	1.22663	4.68377	2.81645e-06	4.30723e-05
ENSG00000245651	AC083805.1	6.8124	5.74312	1.18714	4.83776	1.31307e-06	2.26038e-05
ENSG00000258701	LINC00638	18.0943	5.74231	0.952848	6.02647	1.67582e-09	6.17289e-08
ENSG00000206913	SNORA7	5.90923	5.7218	0.97576	5.86395	4.51995e-09	1.50329e-07
ENSG00000109272	PF4V1	26.3878	5.70761	1.04681	5.45241	4.96915e-08	1.24253e-06
ENSG00000175264	CHST1	28.864	5.69832	0.738274	7.71844	1.17765e-14	1.15264e-12
ENSG00000241346	SNRPCP11	5.79371	5.6965	1.33352	4.27178	1.93916e-05	0.000222171
ENSG00000082482	KCNK2	5.74359	5.69022	1.35094	4.21205	2.53069e-05	0.000278159
ENSG00000249258	AC079193.2	5.74289	5.68959	1.39957	4.06523	4.79848e-05	0.000476925
ENSG00000256984	AC008013.2	11.3493	5.68831	1.25941	4.51666	6.28221e-06	8.47274e-05
ENSG00000233393	AP000688.2	7.49559	5.68776	1.32787	4.28337	1.84086e-05	0.000213166
ENSG00000179431	FJX1	32.0015	5.68734	0.855077	6.65126	2.90602e-11	1.58436e-09
ENSG00000270741	PRELID3BP8	5.7614	5.68662	1.09531	5.1918	2.08274e-07	4.40871e-06
ENSG00000228028	AC069257.1	7.3781	5.68584	1.32626	4.28711	1.81012e-05	0.000209947
ENSG00000105696	TMEM59L	18.3544	5.6849	1.01945	5.57641	2.45528e-08	6.60548e-07
ENSG00000280062	AL031719.1	18.5859	5.68265	1.17151	4.8507	1.23026e-06	2.14114e-05
ENSG00000245067	IGFBP7-AS1	8.38713	5.67559	0.922723	6.15092	7.7037e-10	3.01604e-08
ENSG00000237523	LINC00857	19.6853	5.67463	0.915198	6.20044	5.63068e-10	2.23423e-08
ENSG00000268505	AC135012.3	14.1666	5.67221	0.870586	6.51539	7.25019e-11	3.60824e-09
ENSG00000251497	PITPNM2-AS1	22.561	5.66965	1.04536	5.42362	5.8405e-08	1.44286e-06
ENSG00000172061	LRRC15	132.956	5.66478	0.863662	6.55902	5.41611e-11	2.78307e-09
ENSG00000224228	AL031599.1	5.66544	5.66397	1.20985	4.68154	2.84734e-06	4.34802e-05
ENSG00000173947	PIFO	5.63818	5.66152	1.28104	4.41946	9.89497e-06	0.000124888
ENSG00000279099	AC090740.1	5.63765	5.6604	1.27568	4.43718	9.11449e-06	0.000116215
ENSG00000272321	AP003355.2	6.33461	5.64168	1.51816	3.71612	0.000202305	0.00158226
ENSG00000112320	SOBP	96.2633	5.63982	0.632107	8.92225	4.56916e-19	8.40092e-17
ENSG00000186684	CYP27C1	20.3159	5.62445	0.978411	5.74856	9.00078e-09	2.73267e-07
ENSG00000235316	DUSP8P5	7.05731	5.60711	0.910032	6.16145	7.20827e-10	2.83287e-08
ENSG00000180044	C3orf80	6.18408	5.60423	1.25456	4.46707	7.92969e-06	0.000103287
ENSG00000280429	AF001548.3	5.41245	5.60293	1.29715	4.31942	1.56439e-05	0.000185009
ENSG00000176697	BDNF	41.5694	5.60208	0.80752	6.93738	3.99428e-12	2.503e-10
ENSG00000164309	CMYA5	37.358	5.5953	0.830878	6.7342	1.64838e-11	9.41134e-10
ENSG00000142611	PRDM16	29.361	5.58431	1.09532	5.09835	3.42633e-07	6.86401e-06
ENSG00000081853	PCDHGA2	5.32327	5.58058	1.73507	3.21634	0.00129837	0.0073416
ENSG00000154262	ABCA6	279.946	5.57556	0.624166	8.93283	4.15265e-19	7.90312e-17
ENSG00000256682	AC006518.2	5.29771	5.57389	1.08875	5.11954	3.06282e-07	6.17188e-06
ENSG00000284128	AP000356.3	7.70815	5.57104	1.03969	5.35835	8.39867e-08	1.97966e-06
ENSG00000261888	AC144831.1	6.90565	5.57063	1.22489	4.54786	5.41929e-06	7.51583e-05
ENSG00000283959	AP002851.1	5.276	5.56913	1.00141	5.5613	2.67765e-08	7.16621e-07
ENSG00000269289	AC011503.1	5.25938	5.56162	1.5867	3.50514	0.000456371	0.00311183
ENSG00000089723	OTUB2	6.82636	5.56011	1.34237	4.14202	3.4426e-05	0.000361755
ENSG00000250240	AC008840.1	5.19929	5.54653	1.199	4.62596	3.72863e-06	5.47026e-05
ENSG00000231562	AL512593.1	5.20145	5.54229	1.35856	4.07953	4.51277e-05	0.000453351
ENSG00000256164	CCND2-AS1	5.18717	5.542	1.23893	4.47321	7.70544e-06	0.000101071
ENSG00000253112	AC102945.1	8.80721	5.53756	1.14926	4.81838	1.44729e-06	2.45848e-05
ENSG00000264934	MIR4265	5.16368	5.53557	0.957499	5.78128	7.41357e-09	2.32284e-07
ENSG00000204311	PJVK	22.5662	5.53111	0.752058	7.35463	1.91461e-13	1.55305e-11
ENSG00000231177	LINC00852	6.65452	5.52575	1.10883	4.98339	6.24788e-07	1.176e-05
ENSG00000237556	KCND3-AS1	5.1188	5.52231	1.60343	3.44406	0.000573047	0.00376067
ENSG00000231246	AL445426.1	8.72289	5.52132	1.03862	5.31602	1.06064e-07	2.4358e-06
ENSG00000225017	AP004289.1	5.11354	5.51868	1.87216	2.94775	0.00320093	0.0152331
ENSG00000243592	RPL17P22	6.63688	5.51653	1.0975	5.02647	4.99598e-07	9.57905e-06
ENSG00000169083	AR	17.4634	5.50746	0.84839	6.49166	8.48953e-11	4.15462e-09
ENSG00000279353	AP001324.3	5.76509	5.50156	1.32484	4.15261	3.28705e-05	0.000348079
ENSG00000242020	RN7SL68P	5.03553	5.4982	1.2809	4.29245	1.76714e-05	0.000205556
ENSG00000283175	AC007920.2	25.569	5.49812	0.848504	6.47978	9.18541e-11	4.42147e-09
ENSG00000205682	AC020741.1	92.6438	5.4947	0.600101	9.1563	5.37096e-20	1.19994e-17
ENSG00000171246	NPTX1	51.3772	5.49311	1.25386	4.38097	1.18151e-05	0.000144984
ENSG00000146013	GFRA3	210.754	5.49214	1.10071	4.98963	6.04965e-07	1.14287e-05
ENSG00000139200	PIANP	26.4797	5.49182	0.849115	6.4677	9.95053e-11	4.7234e-09
ENSG00000255176	AP000941.1	4.99307	5.48698	1.09303	5.01999	5.16749e-07	9.88025e-06
ENSG00000279883	AC010480.1	11.1945	5.48374	0.920971	5.95431	2.61178e-09	9.1297e-08
ENSG00000130224	LRCH2	14.0773	5.48201	0.934913	5.86366	4.52784e-09	1.50348e-07
ENSG00000061455	PRDM6	40.896	5.47804	0.799027	6.85589	7.08711e-12	4.30972e-10
ENSG00000110195	FOLR1	6.44201	5.47664	1.416	3.86767	0.00010988	0.000954957
ENSG00000186919	ZACN	4.94403	5.47228	1.64251	3.33165	0.000863317	0.0052344
ENSG00000143196	DPT	660.369	5.47187	1.1107	4.92652	8.37069e-07	1.52393e-05
ENSG00000280604	AJ239328.1	6.44614	5.4693	1.17536	4.6533	3.26668e-06	4.8867e-05
ENSG00000270504	AL391422.3	4.91839	5.46513	1.14879	4.75727	1.96227e-06	3.16333e-05
ENSG00000126259	KIRREL2	7.35359	5.46381	1.22497	4.46037	8.18174e-06	0.000105766
ENSG00000252096	SNORA31	4.92142	5.4635	1.19861	4.55822	5.15901e-06	7.20497e-05
ENSG00000162975	KCNF1	8.39697	5.45141	1.45212	3.75411	0.00017396	0.0014026
ENSG00000228289	AL355862.1	4.86269	5.44925	1.50551	3.61954	0.000295133	0.00217114
ENSG00000260810	AL135818.2	4.83447	5.43933	1.3575	4.00687	6.1529e-05	0.000588765
ENSG00000272674	PCDHB16	19.8258	5.43137	0.923541	5.88103	4.07732e-09	1.36937e-07
ENSG00000240661	AC063952.1	23.6344	5.42273	0.763435	7.10308	1.22009e-12	8.35924e-11
ENSG00000250384	UBE2CP3	4.76204	5.41851	1.46405	3.70105	0.000214705	0.00166217
ENSG00000261251	Z97055.2	6.72752	5.40824	1.29577	4.17376	2.99612e-05	0.000321579
ENSG00000176723	ZNF843	12.0281	5.39996	0.922507	5.85357	4.81137e-09	1.59248e-07
ENSG00000198768	APCDD1L	20.9848	5.399	1.00965	5.34738	8.92378e-08	2.09302e-06
ENSG00000261504	LINC01686	4.6833	5.39484	1.41867	3.80275	0.000143096	0.00118932
ENSG00000198300	PEG3	37.0118	5.38012	0.752521	7.14945	8.71243e-13	6.21789e-11
ENSG00000227705	AL391097.2	4.62942	5.37809	1.08632	4.95075	7.39297e-07	1.36283e-05
ENSG00000258461	AC012651.1	7.90772	5.37491	1.08367	4.95992	7.05228e-07	1.30824e-05
ENSG00000253702	AC026904.4	4.62083	5.37416	1.49532	3.59398	0.000325664	0.0023586
ENSG00000283355	AC074194.2	7.85202	5.37329	0.922663	5.82368	5.75665e-09	1.86334e-07
ENSG00000271584	LINC02550	5.25695	5.37121	1.00211	5.35989	8.32717e-08	1.96732e-06
ENSG00000220771	BOLA2P3	4.61782	5.36954	1.43534	3.74097	0.000183314	0.00146097
ENSG00000188488	SERPINA5	49.6406	5.36823	1.10013	4.87963	1.06285e-06	1.87358e-05
ENSG00000257875	AC089998.3	5.26175	5.36569	1.50848	3.55702	0.000375079	0.00264563
ENSG00000264843	AP001180.4	4.58556	5.36424	1.35928	3.94639	7.93375e-05	0.000724757
ENSG00000234632	NECAP1P2	4.57144	5.35389	1.5507	3.45257	0.000555273	0.00366336
ENSG00000153956	CACNA2D1	94.2427	5.35158	0.587716	9.10573	8.56892e-20	1.85395e-17
ENSG00000236510	AC011284.1	7.79119	5.35007	1.00548	5.3209	1.03255e-07	2.38194e-06
ENSG00000185345	PRKN	24.9025	5.34993	0.817293	6.54591	5.91348e-11	3.01602e-09
ENSG00000248668	OXCT1-AS1	5.20376	5.34958	1.3284	4.0271	5.64692e-05	0.000546711
ENSG00000169075	Z99496.1	4.54152	5.34888	1.46564	3.64951	0.000262743	0.00197096
ENSG00000237170	RPS7P15	5.90407	5.3451	1.13044	4.72832	2.26385e-06	3.57382e-05
ENSG00000270255	AC009884.2	14.2046	5.33409	0.959409	5.55977	2.7013e-08	7.21072e-07
ENSG00000271075	AL139317.4	4.48428	5.32986	1.27756	4.1719	3.02075e-05	0.000323546
ENSG00000112852	PCDHB2	22.425	5.31139	0.818461	6.48949	8.61293e-11	4.19503e-09
ENSG00000103647	CORO2B	36.4166	5.30861	0.850594	6.24107	4.346e-10	1.76537e-08
ENSG00000102383	ZDHHC15	25.8469	5.2932	0.754591	7.01466	2.30505e-12	1.50407e-10
ENSG00000259591	AC022898.1	4.36213	5.29088	1.1506	4.59837	4.25811e-06	6.13322e-05
ENSG00000246379	AC007495.1	4.99857	5.29044	1.07451	4.9236	8.49653e-07	1.54547e-05
ENSG00000184160	ADRA2C	5.70744	5.28976	1.29115	4.09692	4.18675e-05	0.000425923
ENSG00000148082	SHC3	31.7742	5.28815	0.782222	6.76042	1.37589e-11	7.96149e-10
ENSG00000270011	ZNF559-ZNF177	4.36468	5.28738	1.10875	4.76876	1.8536e-06	3.02372e-05
ENSG00000254551	AP000873.3	4.34168	5.28513	1.37027	3.85699	0.00011479	0.000985958
ENSG00000100249	C22orf31	15.2405	5.28265	1.06113	4.97833	6.41356e-07	1.19949e-05
ENSG00000275443	AC012409.2	6.51559	5.28058	1.02525	5.15052	2.59759e-07	5.35515e-06
ENSG00000214650	AC073592.1	5.66669	5.27953	1.28198	4.11826	3.8175e-05	0.000393943
ENSG00000255864	AC069208.1	35.12	5.27837	0.551211	9.57594	1.00934e-21	2.92197e-19
ENSG00000251359	WWC2-AS2	5.6493	5.27648	1.14564	4.60572	4.1105e-06	5.96662e-05
ENSG00000281809	LINC01394	4.30998	5.27544	1.15314	4.57485	4.76567e-06	6.7478e-05
ENSG00000232036	AL078645.2	5.62305	5.27209	1.45954	3.61217	0.000303647	0.00222899
ENSG00000018625	ATP1A2	90.6703	5.2719	0.90405	5.83143	5.49546e-09	1.79292e-07
ENSG00000259721	AC090877.2	4.29079	5.26623	1.38242	3.80942	0.000139292	0.001161
ENSG00000267279	AC090409.1	4.87792	5.26275	1.14987	4.57683	4.72079e-06	6.70105e-05
ENSG00000112175	BMP5	418.367	5.26144	0.920624	5.71508	1.09651e-08	3.25218e-07
ENSG00000225401	TGIF2P1	4.26806	5.26023	1.47744	3.56038	0.000370324	0.00261928
ENSG00000078053	AMPH	111.871	5.25979	0.764011	6.88445	5.8013e-12	3.59219e-10
ENSG00000228778	AL513542.1	13.0405	5.25796	0.877553	5.99162	2.07764e-09	7.46678e-08
ENSG00000178229	ZNF543	23.6272	5.25717	0.947059	5.55105	2.83958e-08	7.54066e-07
ENSG00000203506	RBMS3-AS2	32.1662	5.24573	0.632785	8.2899	1.1334e-16	1.51273e-14
ENSG00000128262	POM121L9P	35.2687	5.24476	1.00195	5.23454	1.65396e-07	3.62039e-06
ENSG00000228877	AL669970.3	4.19892	5.23658	1.45986	3.58705	0.000334439	0.00241152
ENSG00000258536	FKBP1BP1	4.1836	5.23098	1.7308	3.02228	0.00250879	0.0124615
ENSG00000277152	AC110048.2	40.9345	5.2304	1.00003	5.23023	1.693e-07	3.67455e-06
ENSG00000164743	C8orf48	8.25711	5.22483	1.12303	4.65245	3.28017e-06	4.90332e-05
ENSG00000273007	AC021205.3	4.15685	5.22459	1.19574	4.36934	1.24622e-05	0.000151746
ENSG00000127903	ZNF835	9.43843	5.22366	0.994447	5.25283	1.49779e-07	3.32457e-06
ENSG00000196090	PTPRT	16.8204	5.22156	1.09052	4.78812	1.68355e-06	2.79965e-05
ENSG00000278877	AC091932.2	4.14753	5.22075	1.5954	3.27239	0.00106643	0.00622005
ENSG00000244018	RPL35P6	7.16377	5.21966	1.03055	5.06492	4.08576e-07	8.02857e-06
ENSG00000100625	SIX4	5.42496	5.21651	1.14196	4.56804	4.92297e-06	6.93189e-05
ENSG00000120049	KCNIP2	5.38379	5.21261	1.13034	4.61154	3.99705e-06	5.83905e-05
ENSG00000127241	MASP1	388.837	5.20794	0.912153	5.7095	1.1331e-08	3.33665e-07
ENSG00000227252	AC105760.2	5.36624	5.20467	1.2174	4.27524	1.90929e-05	0.000219483
ENSG00000198934	MAGEE1	8.02038	5.19959	1.20539	4.31362	1.60606e-05	0.000188742
ENSG00000274312	AC015722.2	4.08988	5.19847	1.55193	3.34968	0.000809052	0.00496703
ENSG00000128606	LRRC17	58.1798	5.19417	0.80378	6.46217	1.0321e-10	4.87672e-09
ENSG00000120328	PCDHB12	19.7879	5.19399	1.12213	4.6287	3.67961e-06	5.4138e-05
ENSG00000253976	AC022679.2	4.64935	5.18958	1.41266	3.67362	0.000239135	0.00181707
ENSG00000227076	AL158166.1	4.0561	5.18844	1.4631	3.54619	0.000390844	0.00273524
ENSG00000255400	AC124276.2	13.0021	5.1872	1.2288	4.22137	2.42824e-05	0.000268045
ENSG00000253116	AC027698.1	18.132	5.1811	0.753707	6.87416	6.2358e-12	3.84897e-10
ENSG00000211643	IGLV5-52	4.59613	5.17586	1.31744	3.92874	8.53937e-05	0.000772187
ENSG00000279619	AC020907.5	5.28948	5.17529	1.65589	3.12539	0.00177569	0.00945335
ENSG00000186364	NUDT17	33.4574	5.17082	1.03802	4.98143	6.31168e-07	1.18442e-05
ENSG00000253608	AC022915.2	3.9973	5.16721	1.87648	2.75367	0.0058931	0.0247754
ENSG00000278709	NKILA	10.5795	5.16624	1.12336	4.59891	4.24711e-06	6.12168e-05
ENSG00000250198	LINC02199	6.00533	5.16473	1.27358	4.05529	5.00718e-05	0.000495034
ENSG00000234206	AL121957.1	3.94536	5.1454	1.35298	3.803	0.000142954	0.00118863
ENSG00000162873	KLHDC8A	4.48295	5.143	1.88747	2.72481	0.00643376	0.0265328
ENSG00000267648	AC060766.5	3.93746	5.13935	1.27795	4.02155	5.78159e-05	0.00055791
ENSG00000230359	TPI1P2	4.48014	5.13889	1.49888	3.42849	0.000606948	0.00394037
ENSG00000115596	WNT6	4.48064	5.12941	1.23752	4.1449	3.39966e-05	0.000358157
ENSG00000213411	RBM22P2	4.46744	5.12911	1.06018	4.83797	1.31171e-06	2.25992e-05
ENSG00000148948	LRRC4C	17.9408	5.12749	1.19756	4.28162	1.85541e-05	0.000214489
ENSG00000254656	RTL1	27.1321	5.12619	1.13857	4.50232	6.72148e-06	9.01196e-05
ENSG00000236671	PRKG1-AS1	18.3835	5.12481	0.887997	5.7712	7.87102e-09	2.4328e-07
ENSG00000237463	AL157714.2	4.4435	5.12337	1.30476	3.92666	8.61344e-05	0.000777377
ENSG00000254595	AC084337.1	3.87476	5.12093	1.38833	3.68856	0.000225531	0.00173292
ENSG00000276744	AC105137.3	5.06691	5.11937	1.52927	3.3476	0.000815158	0.00499694
ENSG00000279044	AC007787.2	3.8701	5.11766	1.60341	3.19172	0.00141427	0.00786495
ENSG00000161896	IP6K3	43.8383	5.11441	1.1276	4.53565	5.74257e-06	7.87936e-05
ENSG00000254585	MAGEL2	6.6917	5.11289	1.646	3.10625	0.00189478	0.00996044
ENSG00000279377	AC003973.3	5.03687	5.11255	0.951219	5.37473	7.66976e-08	1.83521e-06
ENSG00000229917	RPL7P46	4.38834	5.10901	1.40342	3.64039	0.000272221	0.00203094
ENSG00000144810	COL8A1	222.792	5.09883	0.746693	6.82855	8.57767e-12	5.17025e-10
ENSG00000253731	PCDHGA6	9.42224	5.09759	0.889476	5.731	9.98419e-09	2.98278e-07
ENSG00000258793	AL355102.4	3.79383	5.09438	1.15564	4.40827	1.042e-05	0.000130116
ENSG00000188176	SMTNL2	10.0803	5.09136	1.12464	4.52709	5.9802e-06	8.17268e-05
ENSG00000240032	LNCSRLR	3.7736	5.08799	0.971069	5.23957	1.60948e-07	3.53506e-06
ENSG00000231290	APCDD1L-AS1	4.93703	5.08664	1.3255	3.83752	0.000124283	0.00105341
ENSG00000253123	AC091182.1	5.68079	5.08654	1.36415	3.72874	0.00019244	0.00152307
ENSG00000228939	AKT3-IT1	6.50064	5.08564	0.84646	6.00813	1.87678e-09	6.82302e-08
ENSG00000273264	AL360219.1	3.77157	5.08444	1.10463	4.60284	4.16778e-06	6.04545e-05
ENSG00000234751	AP002381.1	3.7459	5.07224	1.51561	3.34666	0.000817906	0.0050108
ENSG00000229214	LINC00242	22.4368	5.06626	1.14648	4.41898	9.91665e-06	0.00012497
ENSG00000271870	AC024060.1	3.7099	5.05969	1.01898	4.96545	6.85413e-07	1.27493e-05
ENSG00000220392	FCF1P5	3.70323	5.05632	1.00476	5.03237	4.84465e-07	9.33242e-06
ENSG00000234345	AC234782.4	3.69516	5.05405	1.48875	3.39482	0.000686735	0.00436596
ENSG00000268472	AP002884.6	3.69095	5.04965	1.48962	3.38989	0.000699201	0.00442401
ENSG00000229689	AC009237.3	8.69766	5.04329	1.36442	3.69629	0.000218777	0.00168987
ENSG00000154654	NCAM2	32.1609	5.03844	0.96922	5.19845	2.00961e-07	4.27594e-06
ENSG00000271964	AC090948.1	4.77095	5.03785	1.11277	4.52729	5.97442e-06	8.17021e-05
ENSG00000223896	CCNJP2	8.74213	5.03692	1.14572	4.39628	1.10121e-05	0.000136515
ENSG00000233521	LINC01638	9.93294	5.03179	1.33078	3.78107	0.000156157	0.00127977
ENSG00000107165	TYRP1	3.64131	5.03087	1.49876	3.35669	0.000788815	0.00487178
ENSG00000269903	AC025165.4	3.6402	5.03004	1.87435	2.68362	0.00728291	0.0292941
ENSG00000259660	DNM1P47	6.27204	5.0253	1.08161	4.64613	3.38225e-06	5.03759e-05
ENSG00000221995	TIAF1	19.8744	5.02299	0.917844	5.4726	4.43489e-08	1.11984e-06
ENSG00000112619	PRPH2	97.8582	5.01762	0.685698	7.31754	2.52555e-13	1.98328e-11
ENSG00000106511	MEOX2	12.3266	5.01381	1.30553	3.84043	0.000122817	0.00104356
ENSG00000233012	HDAC1P2	3.59569	5.01303	1.49544	3.35221	0.000801692	0.00493352
ENSG00000276691	AC004466.3	4.09389	5.01141	1.1996	4.17756	2.94659e-05	0.000316758
ENSG00000255201	AC087623.2	22.241	5.00862	0.761106	6.58071	4.68209e-11	2.44253e-09
ENSG00000234953	AL138799.4	3.57513	5.0083	1.26214	3.9681	7.24483e-05	0.000673497
ENSG00000260586	AC064799.2	5.33923	5.00728	1.12255	4.46062	8.17217e-06	0.000105708
ENSG00000046889	PREX2	130.539	5.00409	0.874804	5.72025	1.06369e-08	3.16399e-07
ENSG00000254461	AP001107.4	3.57762	5.00134	1.74824	2.86078	0.00422599	0.0190568
ENSG00000123094	RASSF8	30.2239	4.99996	0.657315	7.60664	2.81316e-14	2.54572e-12
ENSG00000088320	REM1	99.6892	4.99872	0.83455	5.98972	2.10205e-09	7.50097e-08
ENSG00000232630	PRPS1P2	4.05034	4.99859	1.20209	4.15825	3.20695e-05	0.000341034
ENSG00000270822	AC092032.1	4.05515	4.9974	1.20917	4.13292	3.58186e-05	0.000372663
ENSG00000248693	LINC02100	3.57082	4.99739	1.09479	4.56472	5.00165e-06	7.02693e-05
ENSG00000272788	AP000864.1	3.55552	4.99574	1.89176	2.64079	0.00827125	0.0323478
ENSG00000253397	AC069113.2	3.55864	4.99551	0.989727	5.04736	4.47963e-07	8.72743e-06
ENSG00000225793	AL080250.1	3.53506	4.98821	1.17663	4.2394	2.2412e-05	0.000249543
ENSG00000079102	RUNX1T1	424.602	4.98406	0.831256	5.99581	2.02469e-09	7.32667e-08
ENSG00000274995	AC013564.1	17.0899	4.98336	0.965636	5.1607	2.46027e-07	5.10791e-06
ENSG00000243742	RPLP0P2	10.1046	4.9823	1.10473	4.50998	6.48323e-06	8.72096e-05
ENSG00000081818	PCDHB4	35.7102	4.9808	0.776187	6.41701	1.38979e-10	6.34793e-09
ENSG00000170681	CAVIN4	4.00971	4.97494	1.51415	3.28564	0.00101752	0.0060062
ENSG00000280304	AC104260.2	4.58165	4.97401	1.45775	3.41212	0.000644603	0.00413778
ENSG00000177932	ZNF354C	18.5252	4.97101	0.978279	5.08139	3.74686e-07	7.43369e-06
ENSG00000188783	PRELP	179.634	4.97007	1.04758	4.74434	2.09182e-06	3.35116e-05
ENSG00000263307	AC007216.4	4.55504	4.96733	1.15613	4.29652	1.73504e-05	0.00020228
ENSG00000181541	MAB21L2	51.5506	4.96496	0.728442	6.81586	9.37023e-12	5.61504e-10
ENSG00000166343	MSS51	8.90771	4.96263	0.880961	5.63319	1.76904e-08	4.92026e-07
ENSG00000266467	RN7SL220P	7.80332	4.96016	0.92485	5.3632	8.17596e-08	1.93828e-06
ENSG00000261730	AL034346.1	3.44608	4.95502	1.51158	3.27805	0.00104527	0.00612428
ENSG00000164197	RNF180	28.5893	4.9545	0.828794	5.97796	2.25954e-09	8.00734e-08
ENSG00000281195	AC007878.1	12.0064	4.94962	0.801785	6.17325	6.6899e-10	2.63924e-08
ENSG00000227726	AP001271.1	3.43627	4.94538	1.16352	4.25037	2.13417e-05	0.000240756
ENSG00000258955	LINC00519	4.5074	4.94513	1.27983	3.86388	0.000111598	0.000966212
ENSG00000247311	AC010255.1	3.42352	4.94482	1.47628	3.34951	0.000809538	0.00496842
ENSG00000263293	THCAT158	6.81936	4.94417	1.01506	4.8708	1.11148e-06	1.94926e-05
ENSG00000101938	CHRDL1	42.4303	4.93854	1.16848	4.22647	2.3739e-05	0.00026247
ENSG00000213760	ATP6V1G2	3.4077	4.93594	1.5003	3.28997	0.00100197	0.00591794
ENSG00000266708	AP001793.2	3.4015	4.93569	1.0976	4.49682	6.89759e-06	9.21801e-05
ENSG00000116035	VAX2	3.40815	4.93563	1.49202	3.30802	0.00093959	0.00561242
ENSG00000260325	HSPB9	3.90008	4.93116	1.52008	3.24401	0.0011786	0.00676677
ENSG00000278962	AC092645.1	5.63785	4.93022	1.11337	4.4282	9.50246e-06	0.000120713
ENSG00000238061	AL356273.2	5.90673	4.9275	1.44991	3.39849	0.000677592	0.00431584
ENSG00000271105	SCML2P2	3.38841	4.92725	1.38368	3.56098	0.000369471	0.00261469
ENSG00000131080	EDA2R	54.3638	4.92512	0.866273	5.68541	1.30501e-08	3.76203e-07
ENSG00000256826	ATP5J2P4	10.1611	4.92491	1.06294	4.63329	3.59896e-06	5.30273e-05
ENSG00000131409	LRRC4B	4.47153	4.92168	1.02567	4.7985	1.59857e-06	2.67566e-05
ENSG00000198796	ALPK2	24.5398	4.92138	0.887674	5.54412	2.9543e-08	7.79496e-07
ENSG00000233845	AC093732.1	3.36791	4.92014	1.3726	3.58452	0.000337692	0.00243115
ENSG00000232821	AC003986.2	3.36662	4.91602	1.47071	3.34262	0.000829921	0.00506665
ENSG00000228446	AC073052.1	5.79118	4.91377	1.39708	3.51716	0.00043619	0.00299752
ENSG00000185942	NKAIN3	13.7612	4.89994	1.21565	4.03072	5.56072e-05	0.000539637
ENSG00000272168	CASC15	107.615	4.89947	0.760317	6.44398	1.1638e-10	5.44893e-09
ENSG00000185483	ROR1	100.073	4.89889	0.592742	8.26479	1.39944e-16	1.83211e-14
ENSG00000198756	COLGALT2	15.5005	4.89793	1.1689	4.19019	2.78723e-05	0.000302794
ENSG00000272808	AC015712.6	5.76845	4.89203	1.59798	3.06139	0.00220314	0.0112366
ENSG00000198753	PLXNB3	34.4264	4.89186	0.893507	5.4749	4.37747e-08	1.1067e-06
ENSG00000277386	AL138999.1	3.29344	4.89097	1.17911	4.14803	3.35345e-05	0.000354197
ENSG00000186462	NAP1L2	12.4818	4.88929	1.06974	4.57053	4.86497e-06	6.8749e-05
ENSG00000013297	CLDN11	41.1221	4.88849	0.758261	6.44697	1.14109e-10	5.3548e-09
ENSG00000279881	AC041040.2	21.0377	4.88806	0.948806	5.15181	2.57989e-07	5.324e-06
ENSG00000165821	SALL2	54.164	4.88258	0.749385	6.51545	7.24736e-11	3.60824e-09
ENSG00000264472	AC096708.3	3.29992	4.88114	1.04433	4.67396	2.9545e-06	4.48499e-05
ENSG00000133433	GSTT2B	10.3751	4.8811	1.02676	4.75386	1.99567e-06	3.21213e-05
ENSG00000183476	SH2D7	7.50462	4.87435	1.38809	3.51154	0.000445516	0.00304628
ENSG00000135835	KIAA1614	19.9786	4.8742	0.732186	6.65705	2.7937e-11	1.53534e-09
ENSG00000255548	AP003043.1	3.26651	4.87344	1.47161	3.31164	0.000927502	0.00555474
ENSG00000223965	ZNF587P1	18.2514	4.87046	0.894627	5.44412	5.20609e-08	1.3002e-06
ENSG00000229407	AL359853.1	3.24575	4.86643	1.60819	3.02602	0.00247796	0.0123412
ENSG00000125851	PCSK2	118.145	4.86474	0.869529	5.59469	2.21014e-08	6.01686e-07
ENSG00000224031	TCEAL3-AS1	3.25164	4.86442	1.22739	3.96321	7.39498e-05	0.000684977
ENSG00000276255	AL136379.1	3.2381	4.86306	1.60922	3.022	0.00251107	0.0124698
ENSG00000121653	MAPK8IP1	11.1375	4.86068	1.00122	4.85476	1.20535e-06	2.1067e-05
ENSG00000279640	AC138466.5	3.23742	4.85983	1.63297	2.97608	0.00291962	0.0141167
ENSG00000219755	AL137784.1	3.22536	4.85559	1.47092	3.30105	0.000963241	0.00572375
ENSG00000175518	UBQLNL	3.2267	4.85233	1.76033	2.75648	0.0058427	0.0246232
ENSG00000280660	AL157396.1	6.72172	4.85156	1.29422	3.74862	0.000177809	0.00142705
ENSG00000260807	AC009041.2	39.8017	4.84302	0.855008	5.6643	1.47628e-08	4.20269e-07
ENSG00000272622	AC010735.2	3.19057	4.84269	1.76328	2.74641	0.00602513	0.0251709
ENSG00000183578	TNFAIP8L3	58.6757	4.8411	0.688913	7.02716	2.10778e-12	1.38857e-10
ENSG00000248290	TNXA	9.41835	4.84103	0.759996	6.3698	1.89273e-10	8.46861e-09
ENSG00000261136	AC023908.3	5.55973	4.8408	1.25411	3.85995	0.00011341	0.000977414
ENSG00000169306	IL1RAPL1	34.8272	4.83936	0.751664	6.43819	1.20903e-10	5.64783e-09
ENSG00000271727	AL357054.2	3.18888	4.83875	1.07782	4.4894	7.14226e-06	9.50175e-05
ENSG00000157240	FZD1	173.798	4.83706	0.680318	7.10999	1.1605e-12	8.00437e-11
ENSG00000251141	MRPS30-DT	4.16219	4.83255	0.897186	5.38634	7.19053e-08	1.73061e-06
ENSG00000283445	AL136985.3	3.6191	4.82906	1.44964	3.33121	0.000864691	0.00524014
ENSG00000257582	LINC01475	37.5319	4.82544	0.874682	5.51679	3.45241e-08	8.94841e-07
ENSG00000259575	AC012404.2	3.15287	4.82415	1.13745	4.24122	2.2231e-05	0.000248469
ENSG00000253576	AF181450.1	3.15894	4.82213	0.972493	4.95852	7.10324e-07	1.3165e-05
ENSG00000274642	AC244669.2	3.61123	4.81723	0.967885	4.97706	6.45564e-07	1.20627e-05
ENSG00000278177	AL354811.1	3.12082	4.8127	0.876034	5.49374	3.9352e-08	1.00602e-06
ENSG00000204583	LRCOL1	11.399	4.80996	1.43849	3.34375	0.00082655	0.00505171
ENSG00000065325	GLP2R	459.467	4.808	1.11168	4.32498	1.52547e-05	0.000181135
ENSG00000234161	PABPC5-AS1	3.14137	4.8077	1.37035	3.50837	0.000450858	0.0030777
ENSG00000261568	AL359694.2	3.10978	4.80601	1.5784	3.04485	0.00232794	0.0117506
ENSG00000215018	COL28A1	76.4531	4.80379	0.774101	6.20564	5.44758e-10	2.17417e-08
ENSG00000281538	AC254562.3	3.09745	4.8002	1.25256	3.8323	0.00012695	0.00107291
ENSG00000169418	NPR1	20.3348	4.80014	1.20421	3.98613	6.71593e-05	0.000633772
ENSG00000231690	LINC00574	22.373	4.79395	1.07879	4.44382	8.8374e-06	0.000113033
ENSG00000235279	AC069079.1	10.6266	4.79181	0.888578	5.39267	6.94194e-08	1.67864e-06
ENSG00000279161	AC093503.3	4.54926	4.79099	1.05286	4.55043	5.35359e-06	7.44268e-05
ENSG00000198857	HSD3BP5	3.53995	4.78916	1.16354	4.11601	3.85485e-05	0.000397126
ENSG00000273350	AC004832.5	8.66691	4.78275	1.06671	4.48365	7.3377e-06	9.68925e-05
ENSG00000270110	AL353593.3	3.0593	4.77915	1.21253	3.94146	8.09857e-05	0.000737192
ENSG00000271579	AC078880.3	3.04716	4.77514	1.40959	3.3876	0.000705077	0.0044509
ENSG00000182752	PAPPA	303.994	4.77327	0.683075	6.98791	2.79003e-12	1.7963e-10
ENSG00000224394	GPC6-AS2	4.51856	4.77143	1.01136	4.71781	2.38391e-06	3.73064e-05
ENSG00000261235	AC092142.1	9.66156	4.77074	1.03999	4.5873	4.49014e-06	6.4135e-05
ENSG00000154188	ANGPT1	71.6379	4.76796	0.77421	6.15849	7.34437e-10	2.88084e-08
ENSG00000129596	CDO1	21.5715	4.76195	1.26802	3.75542	0.000173051	0.0013965
ENSG00000260310	AC027277.2	4.00287	4.76158	1.19912	3.97089	7.16031e-05	0.000667149
ENSG00000214093	AL096701.1	3.01606	4.75996	1.61137	2.95399	0.00313694	0.0149667
ENSG00000163815	CLEC3B	37.9338	4.75726	0.762	6.24312	4.28931e-10	1.74579e-08
ENSG00000254941	AP000866.4	3.00977	4.75645	1.63996	2.90035	0.00372749	0.0172478
ENSG00000108700	CCL8	642.173	4.75288	0.968643	4.90673	9.26057e-07	1.65371e-05
ENSG00000277288	C10orf142	12.7797	4.75012	1.53625	3.09202	0.00198798	0.0103652
ENSG00000199550	Y_RNA	3.00804	4.74842	1.50679	3.15134	0.00162524	0.00880475
ENSG00000112276	BVES	42.7211	4.74765	0.865925	5.48275	4.18769e-08	1.06395e-06
ENSG00000230071	RPL4P6	3.41636	4.74525	1.65743	2.86302	0.00419631	0.018949
ENSG00000218428	NIP7P3	3.39873	4.744	1.3076	3.62801	0.000285612	0.00211472
ENSG00000223849	AL354893.1	3.85219	4.74129	0.907752	5.22312	1.75935e-07	3.79849e-06
ENSG00000143473	KCNH1	12.7126	4.73933	1.20788	3.92368	8.72076e-05	0.000785136
ENSG00000249835	VCAN-AS1	2.96728	4.73834	0.979346	4.83827	1.30972e-06	2.25852e-05
ENSG00000260868	LINC01960	2.96659	4.73795	1.87347	2.52897	0.0114398	0.0417569
ENSG00000278941	SMG6-IT1	2.97204	4.73668	1.35932	3.48459	0.000492894	0.00332598
ENSG00000226541	AL359633.1	2.97001	4.73504	1.38417	3.42085	0.000624248	0.00403865
ENSG00000278899	AL358852.1	12.1552	4.73205	0.874525	5.41099	6.26763e-08	1.53913e-06
ENSG00000235829	TBCAP2	2.95326	4.72994	1.58931	2.9761	0.00291939	0.0141167
ENSG00000251306	NDUFB4P2	2.94893	4.72968	1.35373	3.49383	0.000476153	0.00323105
ENSG00000230749	MEIS1-AS2	4.42046	4.72533	0.820597	5.75841	8.49106e-09	2.5894e-07
ENSG00000139910	NOVA1	113.057	4.72479	0.728846	6.48256	9.01778e-11	4.36121e-09
ENSG00000105880	DLX5	2.94627	4.7247	1.76223	2.6811	0.00733811	0.0294758
ENSG00000145075	CCDC39	13.2862	4.72252	0.82212	5.74432	9.22934e-09	2.78921e-07
ENSG00000213659	RSU1P3	42.4154	4.7222	0.810394	5.82704	5.64206e-09	1.83492e-07
ENSG00000226445	BX322234.1	4.93804	4.71991	0.960263	4.91523	8.86794e-07	1.59747e-05
ENSG00000235286	AP000925.1	2.91694	4.71399	1.64296	2.8692	0.00411518	0.0186554
ENSG00000106809	OGN	105.157	4.71295	0.825953	5.70607	1.15613e-08	3.39958e-07
ENSG00000253073	RN7SKP295	2.91268	4.71145	1.05385	4.47071	7.79592e-06	0.000102127
ENSG00000241101	PRICKLE2-AS2	5.08459	4.70749	1.16111	4.05428	5.02879e-05	0.000496454
ENSG00000131016	AKAP12	388.956	4.70719	0.629134	7.48201	7.31917e-14	6.26826e-12
ENSG00000232675	AL121830.1	2.8997	4.70328	1.40219	3.35423	0.000795848	0.00490144
ENSG00000258170	AC089998.4	2.9047	4.70302	1.63939	2.86877	0.00412069	0.0186721
ENSG00000253330	AC024451.2	11.3747	4.69889	1.39367	3.37159	0.000747352	0.00466476
ENSG00000231943	PGM5P4-AS1	2.87879	4.69634	1.05485	4.45215	8.50155e-06	0.000109487
ENSG00000153446	C16orf89	140.306	4.68642	0.809331	5.79049	7.01805e-09	2.21922e-07
ENSG00000279129	AC046158.3	2.86766	4.68558	1.28454	3.64766	0.000264639	0.00198373
ENSG00000253163	AC109479.1	2.85856	4.6826	1.88495	2.4842	0.0129843	0.0460773
ENSG00000253302	STAU2-AS1	4.68111	4.68074	1.42794	3.27797	0.00104558	0.00612428
ENSG00000250091	DNAH10OS	5.76023	4.67998	1.48522	3.15104	0.0016269	0.00881072
ENSG00000117600	PLPPR4	11.7987	4.67742	0.981772	4.76426	1.89547e-06	3.06797e-05
ENSG00000154736	ADAMTS5	194.972	4.67665	0.654213	7.14852	8.77214e-13	6.23884e-11
ENSG00000275981	AC018816.2	3.28293	4.67443	1.04535	4.47164	7.76216e-06	0.00010175
ENSG00000138615	CILP	297.396	4.67231	1.16065	4.0256	5.68293e-05	0.00054968
ENSG00000261616	AC036108.3	3.70834	4.66922	1.27413	3.66463	0.000247692	0.00187378
ENSG00000073146	MOV10L1	21.2683	4.66414	1.00036	4.66248	3.12415e-06	4.71121e-05
ENSG00000182013	PNMA8A	17.3678	4.66402	1.32768	3.51291	0.000443236	0.00303473
ENSG00000272070	AC005618.1	2.81714	4.66169	1.61633	2.88412	0.00392503	0.0180024
ENSG00000253953	PCDHGB4	3.24919	4.65944	1.34245	3.47085	0.000518806	0.00346782
ENSG00000278637	HIST1H4A	8.05246	4.65761	1.29978	3.58339	0.000339159	0.00244
ENSG00000233928	AL591501.1	2.80435	4.65495	1.16914	3.9815	6.84816e-05	0.000644197
ENSG00000226426	AC012558.1	2.79813	4.6495	1.4912	3.11795	0.00182111	0.00964721
ENSG00000269693	AC010422.6	2.78545	4.64819	1.48036	3.13991	0.00169002	0.00907675
ENSG00000224957	LINC01266	4.22615	4.641	1.09891	4.22327	2.40779e-05	0.000266057
ENSG00000124249	KCNK15	3.19396	4.64074	1.63398	2.84015	0.00450919	0.0201045
ENSG00000181374	CCL13	857.634	4.63654	0.990581	4.68062	2.86007e-06	4.3642e-05
ENSG00000228657	RPL23AP58	7.32753	4.63285	0.931465	4.97372	6.56791e-07	1.22502e-05
ENSG00000249669	CARMN	867.568	4.63254	0.817012	5.6701	1.4271e-08	4.07398e-07
ENSG00000283236	AC074141.1	3.1721	4.6277	1.52589	3.03278	0.00242309	0.0121221
ENSG00000246308	AC116535.1	3.6249	4.62477	0.966954	4.78282	1.72849e-06	2.86742e-05
ENSG00000164053	ATRIP	3.61008	4.62138	1.36001	3.39805	0.00067867	0.00432003
ENSG00000271576	AL359504.2	2.7394	4.6208	1.7421	2.65243	0.00799151	0.0315971
ENSG00000254245	PCDHGA3	4.12387	4.62072	1.69063	2.73314	0.00627332	0.0259859
ENSG00000274184	AC011815.2	7.74671	4.62013	1.00422	4.6007	4.21068e-06	6.08639e-05
ENSG00000249852	AC145676.1	3.58501	4.6199	1.42689	3.23774	0.0012048	0.00689207
ENSG00000167554	ZNF610	15.1362	4.61452	0.971871	4.74807	2.05365e-06	3.29513e-05
ENSG00000118407	FILIP1	44.0503	4.60941	0.736575	6.25791	3.90179e-10	1.60075e-08
ENSG00000272439	RNU6-91P	3.59195	4.60758	0.993621	4.63716	3.53224e-06	5.23066e-05
ENSG00000224057	EGFR-AS1	18.5479	4.60711	1.16828	3.9435	8.03008e-05	0.00073258
ENSG00000252839	RNU6-419P	2.70022	4.60201	1.0467	4.39667	1.09924e-05	0.000136353
ENSG00000235619	RPL36AP33	2.70012	4.59659	1.28191	3.58572	0.000336147	0.00242087
ENSG00000179915	NRXN1	393.436	4.59567	0.74833	6.14124	8.18815e-10	3.18749e-08
ENSG00000234882	EIF3EP1	5.89216	4.59436	1.10992	4.13935	3.48285e-05	0.000364865
ENSG00000242252	BGLAP	4.89754	4.59007	1.58254	2.90044	0.00372638	0.0172466
ENSG00000216191	MIR8485	2.69613	4.58828	1.43512	3.19713	0.00138803	0.00774626
ENSG00000039139	DNAH5	29.4892	4.58824	1.0441	4.39446	1.11048e-05	0.000137416
ENSG00000257542	OR7E47P	241.905	4.58416	0.981334	4.67136	2.99214e-06	4.53543e-05
ENSG00000262587	AC133552.2	5.32622	4.58267	1.33873	3.42315	0.000619004	0.00400725
ENSG00000230783	AC009961.3	2.66426	4.58214	1.5103	3.03392	0.00241399	0.0120841
ENSG00000163520	FBLN2	624.903	4.58188	1.0131	4.52264	6.10742e-06	8.29689e-05
ENSG00000149633	KIAA1755	262.908	4.58132	0.794332	5.76752	8.04485e-09	2.46797e-07
ENSG00000181585	TMIE	4.0037	4.58118	1.48007	3.09524	0.00196651	0.0102835
ENSG00000226604	PAPPA-AS2	2.6629	4.57891	1.62924	2.81046	0.00494711	0.02163
ENSG00000274737	AC004466.2	2.66836	4.57744	1.53672	2.97871	0.00289465	0.014019
ENSG00000239218	RPS20P22	25.6808	4.57706	0.824465	5.55155	2.83144e-08	7.53851e-07
ENSG00000102128	RAB40AL	2.66058	4.57627	1.51867	3.01334	0.00258387	0.0127665
ENSG00000247134	AC090204.1	6.99046	4.57467	1.16516	3.92621	8.62951e-05	0.000778284
ENSG00000226520	KIRREL1-IT1	9.40222	4.57236	0.995943	4.59099	4.41152e-06	6.3195e-05
ENSG00000224451	ATP5F1P1	4.63731	4.56755	1.11733	4.0879	4.35289e-05	0.000439875
ENSG00000054938	CHRDL2	42.545	4.56514	0.907521	5.03034	4.89601e-07	9.41372e-06
ENSG00000151917	BEND6	11.0189	4.54434	0.953583	4.76554	1.88345e-06	3.05543e-05
ENSG00000206579	XKR4	171.98	4.54394	1.00107	4.53908	5.64989e-06	7.77274e-05
ENSG00000234900	AL135937.1	2.60394	4.54383	1.22177	3.71907	0.00019996	0.0015669
ENSG00000223905	AC103592.1	2.5962	4.54245	1.47488	3.07988	0.00207083	0.0106917
ENSG00000254330	AC104232.2	2.59686	4.54127	1.21968	3.72332	0.000196619	0.00154661
ENSG00000086289	EPDR1	29.7973	4.54099	0.803418	5.65209	1.58513e-08	4.4355e-07
ENSG00000228166	MTND1P11	3.88575	4.53843	1.12441	4.03627	5.43069e-05	0.000529518
ENSG00000198597	ZNF536	242.568	4.53662	1.18851	3.81706	0.000135052	0.0011305
ENSG00000198155	ZNF876P	10.9475	4.53496	1.15765	3.9174	8.95094e-05	0.000801995
ENSG00000260455	NBAT1	2.58	4.53417	1.3266	3.4179	0.000631071	0.0040687
ENSG00000172817	CYP7B1	90.8574	4.53125	0.864269	5.24287	1.58097e-07	3.48288e-06
ENSG00000141338	ABCA8	1440.5	4.52372	1.06579	4.24448	2.191e-05	0.000245415
ENSG00000147724	FAM135B	87.953	4.52181	1.01873	4.43867	9.05151e-06	0.000115575
ENSG00000163710	PCOLCE2	11.328	4.51981	1.37939	3.27668	0.00105035	0.00614367
ENSG00000172752	COL6A5	138.962	4.51686	1.32129	3.41854	0.000629591	0.00406427
ENSG00000146122	DAAM2	331.992	4.51531	0.658131	6.86081	6.84705e-12	4.17609e-10
ENSG00000275811	HTR1DP1	2.54538	4.51464	1.62156	2.78414	0.00536695	0.0230141
ENSG00000144792	ZNF660	33.8158	4.51304	0.767908	5.87705	4.17636e-09	1.39806e-07
ENSG00000269635	AC004257.1	2.55421	4.512	1.44293	3.12698	0.00176613	0.00941525
ENSG00000214513	NOTO	3.83603	4.51127	1.34591	3.35185	0.000802748	0.00493855
ENSG00000261143	ADAMTS7P3	3.80695	4.51105	0.921173	4.89707	9.72779e-07	1.72963e-05
ENSG00000275318	AL136981.2	12.6006	4.50641	0.856239	5.26303	1.41698e-07	3.16916e-06
ENSG00000253857	AC022679.1	41.7122	4.50619	1.22474	3.67931	0.000233866	0.00178164
ENSG00000259964	THSD4-AS1	2.5288	4.50614	1.7424	2.58617	0.00970487	0.0366478
ENSG00000197410	DCHS2	52.1817	4.50454	0.972115	4.63375	3.591e-06	5.29479e-05
ENSG00000184304	PRKD1	69.7674	4.49624	0.748382	6.00795	1.87887e-09	6.82302e-08
ENSG00000142303	ADAMTS10	46.9456	4.49514	0.755269	5.95171	2.65355e-09	9.25994e-08
ENSG00000228027	AL136369.1	2.51405	4.49448	1.76441	2.5473	0.010856	0.0401102
ENSG00000219355	RPL31P52	2.50289	4.49113	1.37385	3.26902	0.00107922	0.00628393
ENSG00000237172	B3GNT9	133.57	4.48723	0.860416	5.21519	1.83634e-07	3.94812e-06
ENSG00000245614	DDX11-AS1	7.49526	4.48596	1.34206	3.3426	0.00082998	0.00506665
ENSG00000137675	MMP27	8.85764	4.48259	1.43167	3.13103	0.00174197	0.00931439
ENSG00000204381	LAYN	96.6241	4.47953	0.807392	5.54815	2.88714e-08	7.64721e-07
ENSG00000125409	TEKT3	10.1937	4.4788	1.05963	4.22677	2.37071e-05	0.000262258
ENSG00000224751	SHMT1P1	2.47624	4.47874	1.62435	2.75725	0.00582903	0.0245764
ENSG00000267102	AC060766.1	11.3017	4.4783	1.32283	3.38541	0.000710732	0.00447835
ENSG00000189320	FAM180A	18.1459	4.47554	1.20832	3.70394	0.000212273	0.00164955
ENSG00000224384	AL033379.1	2.47704	4.47424	1.30478	3.42913	0.000605529	0.00393489
ENSG00000241720	AL158847.1	2.46745	4.47094	1.50923	2.9624	0.00305247	0.0146248
ENSG00000160886	LY6K	2.45985	4.46835	1.47566	3.02803	0.00246151	0.0122858
ENSG00000247809	NR2F2-AS1	109.721	4.46763	0.958611	4.66052	3.15406e-06	4.74732e-05
ENSG00000165868	HSPA12A	188.539	4.4639	0.791977	5.6364	1.73644e-08	4.83615e-07
ENSG00000111664	GNB3	17.8902	4.45722	0.939773	4.74287	2.10716e-06	3.36829e-05
ENSG00000237892	KLF7-IT1	4.22495	4.45263	0.959959	4.63835	3.51196e-06	5.2119e-05
ENSG00000121068	TBX2	224.012	4.44539	0.691262	6.43084	1.26903e-10	5.8615e-09
ENSG00000161243	FBXO27	12.2404	4.44488	1.13115	3.92952	8.51155e-05	0.000770689
ENSG00000261460	AC009690.2	4.52356	4.44274	0.882004	5.0371	4.7264e-07	9.15878e-06
ENSG00000273038	AL365203.2	8.87575	4.43936	0.916746	4.84252	1.28205e-06	2.22186e-05
ENSG00000262003	AC087392.1	14.7163	4.43617	0.998091	4.44466	8.80309e-06	0.000112875
ENSG00000237234	Z99289.1	40.6558	4.43356	0.777172	5.70473	1.16529e-08	3.42164e-07
ENSG00000270604	HCG17	2.75625	4.43336	1.29707	3.41799	0.000630851	0.00406856
ENSG00000207082	RNU6-171P	7.07584	4.4317	0.998969	4.43628	9.15284e-06	0.000116632
ENSG00000268015	AC010320.2	2.38536	4.42231	1.1729	3.77041	0.000162982	0.00132881
ENSG00000254469	AP002495.1	25.0425	4.42113	1.19777	3.69112	0.000223266	0.00171873
ENSG00000277491	AC087392.5	4.97455	4.41875	1.42426	3.10248	0.00191904	0.0100674
ENSG00000152527	PLEKHH2	424.817	4.41873	0.722174	6.11865	9.43714e-10	3.64607e-08
ENSG00000272668	AL590560.2	3.07325	4.41768	1.65262	2.67313	0.00751468	0.0300734
ENSG00000241678	AC091564.1	3.54655	4.41729	1.49807	2.94866	0.00319157	0.0151956
ENSG00000276308	AC078880.4	2.37709	4.41608	1.51065	2.92331	0.00346336	0.0162971
ENSG00000220563	PKMP3	2.37838	4.4153	1.76229	2.50544	0.01223	0.0439851
ENSG00000137273	FOXF2	231.482	4.41133	1.00084	4.40762	1.04511e-05	0.000130268
ENSG00000253140	AC026904.2	2.37421	4.40742	1.79735	2.45217	0.0141996	0.0492672
ENSG00000121871	SLITRK3	2.3628	4.40666	1.62464	2.71239	0.00668004	0.0273359
ENSG00000231185	SPRY4-AS1	4.56574	4.40574	1.15511	3.81414	0.000136657	0.001142
ENSG00000199094	MIR30C2	2.36974	4.40441	1.36336	3.23057	0.00123546	0.00703228
ENSG00000018236	CNTN1	37.0473	4.40313	1.0736	4.10126	4.10906e-05	0.000419353
ENSG00000259969	AL049838.1	2.34783	4.40197	1.28256	3.43218	0.000598749	0.00389822
ENSG00000254102	AC090136.3	2.34349	4.40125	1.41657	3.10697	0.00189014	0.00993858
ENSG00000196616	ADH1B	1988.05	4.40123	0.740649	5.9424	2.80872e-09	9.75175e-08
ENSG00000271208	Z99289.3	10.8669	4.3978	0.980279	4.48627	7.24796e-06	9.61542e-05
ENSG00000234779	BNC2-AS1	4.76787	4.3978	1.3111	3.35429	0.000795679	0.00490144
ENSG00000259683	AC243562.2	45.8749	4.39444	0.795189	5.52628	3.27085e-08	8.54244e-07
ENSG00000253557	AC100849.1	2.34038	4.39199	1.50625	2.91585	0.00354726	0.016597
ENSG00000174740	PABPC5	24.1327	4.39171	0.859076	5.11213	3.18539e-07	6.39379e-06
ENSG00000112936	C7	435.216	4.38935	1.08483	4.04611	5.20764e-05	0.000510921
ENSG00000007933	FMO3	18.1932	4.38917	0.977934	4.48821	7.18247e-06	9.54289e-05
ENSG00000272384	AC016405.3	2.66262	4.38896	1.53231	2.86428	0.00417964	0.0188975
ENSG00000116711	PLA2G4A	111.781	4.38791	0.583524	7.51968	5.49107e-14	4.74216e-12
ENSG00000260266	PPIAP46	4.41271	4.38734	1.38129	3.17626	0.00149186	0.00820542
ENSG00000179447	AL049647.1	52.8462	4.3872	0.925884	4.73839	2.15418e-06	3.43233e-05
ENSG00000235121	AL645504.1	11.523	4.38622	0.911688	4.8111	1.50105e-06	2.53722e-05
ENSG00000242104	AC092978.1	3.51376	4.38487	1.78682	2.454	0.0141276	0.0490918
ENSG00000220884	MESTP1	4.2455	4.38344	1.25588	3.49034	0.000482399	0.0032702
ENSG00000262732	AC010401.2	2.31771	4.38187	1.31975	3.32023	0.000899424	0.00542293
ENSG00000259201	AC090971.2	7.17075	4.38109	0.768444	5.70125	1.18932e-08	3.48224e-07
ENSG00000235914	MACROD2-AS1	2.32142	4.37905	1.66965	2.62274	0.00872267	0.0336411
ENSG00000163915	IGF2BP2-AS1	10.0152	4.37863	1.05007	4.16983	3.04831e-05	0.000326158
ENSG00000187800	PEAR1	62.4829	4.37827	0.743469	5.88897	3.88599e-09	1.31803e-07
ENSG00000166341	DCHS1	384.712	4.37414	0.705359	6.20129	5.60034e-10	2.22649e-08
ENSG00000087116	ADAMTS2	507.531	4.37364	0.959081	4.56024	5.10942e-06	7.14901e-05
ENSG00000184271	POU6F1	51.4098	4.36883	0.745842	5.85759	4.69636e-09	1.55692e-07
ENSG00000180543	TSPYL5	48.6391	4.36709	0.742546	5.88125	4.0719e-09	1.36937e-07
ENSG00000241404	EGFL8	2.29973	4.36561	1.20533	3.62193	0.000292415	0.00215732
ENSG00000113525	IL5	2.65443	4.36455	1.08131	4.03635	5.42882e-05	0.000529518
ENSG00000164675	IQUB	3.04752	4.3645	1.35069	3.23132	0.0012322	0.00701765
ENSG00000165338	HECTD2	40.7048	4.36231	0.660196	6.6076	3.90592e-11	2.06381e-09
ENSG00000167244	IGF2	183.362	4.3614	0.731358	5.96342	2.4701e-09	8.69357e-08
ENSG00000227496	AC099066.2	2.28458	4.36102	1.61137	2.7064	0.00680173	0.0277442
ENSG00000272156	AC008280.3	3.4323	4.35788	1.20597	3.6136	0.000301973	0.00221749
ENSG00000198598	MMP17	23.9741	4.35681	0.865368	5.03464	4.78756e-07	9.24845e-06
ENSG00000259431	THTPA	50.4904	4.35614	0.688792	6.32431	2.54359e-10	1.09665e-08
ENSG00000144642	RBMS3	325.823	4.35383	0.711788	6.11675	9.55021e-10	3.67483e-08
ENSG00000187240	DYNC2H1	217.549	4.35043	0.66558	6.53631	6.30571e-11	3.18446e-09
ENSG00000256673	AC141557.1	2.25573	4.34951	1.43458	3.03191	0.0024301	0.0121528
ENSG00000273311	DGCR11	11.6762	4.34942	1.03488	4.20285	2.63578e-05	0.000288476
ENSG00000163364	LINC01116	52.7656	4.34926	0.671594	6.47602	9.41708e-11	4.5224e-09
ENSG00000255566	AC135279.1	2.26427	4.34447	1.53388	2.83235	0.00462074	0.0204731
ENSG00000112319	EYA4	19.9603	4.34281	0.752893	5.76816	8.01416e-09	2.46223e-07
ENSG00000277255	MIR7854	2.26917	4.34124	1.641	2.64549	0.00815733	0.0320401
ENSG00000182253	SYNM	35.155	4.33774	0.719865	6.02577	1.68304e-09	6.18842e-08
ENSG00000254884	PRR13P2	7.20946	4.33767	0.949076	4.57042	4.86756e-06	6.8749e-05
ENSG00000201700	SNORD113-3	2.27705	4.33742	1.19932	3.61656	0.00029854	0.00219463
ENSG00000253633	AP002852.2	3.9066	4.33293	1.48623	2.91538	0.00355254	0.0166179
ENSG00000125531	FNDC11	11.776	4.33188	1.42708	3.03549	0.00240147	0.0120302
ENSG00000239899	RN7SL674P	2.23556	4.32914	1.42889	3.02972	0.00244784	0.0122297
ENSG00000261080	RUNX2-AS1	3.4294	4.326	1.51634	2.85292	0.004332	0.0194453
ENSG00000277427	AL671511.2	2.22939	4.32454	1.63016	2.65283	0.00798197	0.0315746
ENSG00000177725	AC105206.1	2.57574	4.32419	1.65404	2.61432	0.00894047	0.0343609
ENSG00000259202	AC012568.1	3.37374	4.32263	1.34968	3.2027	0.00136145	0.00762899
ENSG00000255471	AP001528.2	19.3265	4.3215	1.0199	4.23719	2.26339e-05	0.000251605
ENSG00000150051	MKX	2.22187	4.32037	1.65934	2.60367	0.00922313	0.0351752
ENSG00000084734	GCKR	2.21443	4.31653	1.34413	3.2114	0.00132088	0.0074443
ENSG00000214402	LCNL1	2.92076	4.31502	1.50136	2.87408	0.00405204	0.0184424
ENSG00000236556	AC025038.1	5.8321	4.31228	1.14873	3.75397	0.000174057	0.0014026
ENSG00000112290	WASF1	38.5032	4.31141	0.815995	5.28363	1.26648e-07	2.86688e-06
ENSG00000242986	RPL21P99	4.47611	4.3086	1.16388	3.70192	0.000213972	0.00165836
ENSG00000250295	RDH10-AS1	17.9758	4.30351	0.755209	5.69843	1.20912e-08	3.53518e-07
ENSG00000134121	CHL1	354.84	4.30034	0.911306	4.71888	2.37152e-06	3.71526e-05
ENSG00000235904	RBMS3-AS3	10.9119	4.29812	0.942313	4.56124	5.08523e-06	7.12001e-05
ENSG00000234500	AC008267.3	12.4448	4.29808	0.943229	4.55677	5.19454e-06	7.24519e-05
ENSG00000165202	OR1Q1	2.19051	4.29638	1.62021	2.65174	0.00800781	0.0316359
ENSG00000207186	RNA5SP122	2.18513	4.29596	1.24544	3.44936	0.000561921	0.00370302
ENSG00000236304	AP001189.1	3.27968	4.29305	1.3222	3.24689	0.00116673	0.00671357
ENSG00000164303	ENPP6	66.2405	4.29241	0.852032	5.03785	4.70782e-07	9.13734e-06
ENSG00000128591	FLNC	113.419	4.2888	0.78553	5.45975	4.76802e-08	1.19807e-06
ENSG00000144488	ESPNL	5.64314	4.28871	1.28649	3.33365	0.000857147	0.0052016
ENSG00000134668	SPOCD1	30.9976	4.28618	0.87652	4.88999	1.00839e-06	1.78369e-05
ENSG00000226491	FTOP1	20.5247	4.28333	0.84331	5.07919	3.79047e-07	7.50571e-06
ENSG00000280214	AC027682.7	4.33423	4.27978	1.14342	3.74298	0.000181852	0.00145269
ENSG00000120337	TNFSF18	2.87852	4.27955	1.64538	2.60095	0.00929658	0.0353921
ENSG00000138131	LOXL4	180.852	4.27843	0.74877	5.71394	1.10388e-08	3.26464e-07
ENSG00000248458	AL139147.1	4.41703	4.27834	1.05044	4.07291	4.64297e-05	0.000464162
ENSG00000231952	DPY19L1P2	3.17038	4.27683	0.990272	4.31884	1.56851e-05	0.000185389
ENSG00000163431	LMOD1	411.103	4.27601	0.742191	5.76134	8.34508e-09	2.55626e-07
ENSG00000242242	NECTIN3-AS1	2.15541	4.27344	1.52585	2.8007	0.00509916	0.0221769
ENSG00000263361	MIR378H	2.15132	4.26893	1.18208	3.61136	0.000304595	0.00223275
ENSG00000175161	CADM2	23.1254	4.26871	0.963329	4.43121	9.37074e-06	0.000119335
ENSG00000198910	L1CAM	129.862	4.26778	0.888034	4.80588	1.54075e-06	2.59076e-05
ENSG00000250629	AC091435.2	2.84863	4.2646	1.34051	3.18133	0.001466	0.00809203
ENSG00000108733	PEX12	33.6654	4.26378	0.768191	5.55042	2.84983e-08	7.55811e-07
ENSG00000200059	Y_RNA	2.1405	4.26309	1.02559	4.15671	3.2287e-05	0.00034296
ENSG00000131711	MAP1B	446.111	4.259	0.677501	6.28633	3.2505e-10	1.35245e-08
ENSG00000144355	DLX1	2.75064	4.25785	1.43145	2.97449	0.00293472	0.0141663
ENSG00000279894	Z73965.1	2.13175	4.2575	1.51446	2.81123	0.00493518	0.0215917
ENSG00000242290	ZBTB20-AS5	9.1728	4.25716	1.09113	3.90161	9.55539e-05	0.000848753
ENSG00000231035	RPL7L1P9	2.79103	4.25617	1.29542	3.28554	0.00101786	0.0060062
ENSG00000235996	AL136090.1	2.1266	4.25606	1.6219	2.62413	0.00868714	0.0335253
ENSG00000270890	AL049844.2	5.44737	4.2557	1.62765	2.61463	0.00893238	0.0343363
ENSG00000233101	HOXB-AS3	42.2301	4.25188	0.745481	5.70354	1.17348e-08	3.44074e-07
ENSG00000111452	ADGRD1	156.746	4.25083	0.887046	4.79212	1.65027e-06	2.75322e-05
ENSG00000261396	AC027682.5	2.11321	4.24816	1.52384	2.7878	0.00530676	0.0228286
ENSG00000260625	AC026471.2	2.1133	4.24587	1.65827	2.56042	0.0104544	0.0388784
ENSG00000248221	STX18-IT1	2.10853	4.24443	1.40252	3.02629	0.00247577	0.0123392
ENSG00000247796	AC008966.1	3.38537	4.24204	1.35088	3.1402	0.00168831	0.00906993
ENSG00000260658	AC138305.1	2.76437	4.23997	1.19484	3.54856	0.00038734	0.00271627
ENSG00000265135	MIR5687	25.4494	4.23915	0.745909	5.6832	1.32199e-08	3.80562e-07
ENSG00000243759	ST13P15	13.138	4.23864	0.810011	5.23282	1.66944e-07	3.64651e-06
ENSG00000245059	AC092718.1	5.53544	4.23783	1.38465	3.06058	0.00220908	0.0112585
ENSG00000261019	AC010132.4	2.0846	4.22976	1.29993	3.25383	0.00113861	0.00658497
ENSG00000114270	COL7A1	519.836	4.22723	0.657136	6.43281	1.25265e-10	5.81194e-09
ENSG00000178522	AMBN	2.07881	4.22665	1.3414	3.15092	0.00162756	0.00881072
ENSG00000281091	AL606763.1	2.74291	4.22566	1.22957	3.43671	0.000588834	0.00384097
ENSG00000207813	MIR605	2.09442	4.22038	1.38516	3.04686	0.00231246	0.0116868
ENSG00000276810	AC244093.2	2.07479	4.21881	1.62842	2.59074	0.00957689	0.0362577
ENSG00000250978	AC079467.1	2.07107	4.21745	1.62339	2.59792	0.00937899	0.0356332
ENSG00000160360	GPSM1	116.337	4.21491	0.717348	5.87568	4.21102e-09	1.40737e-07
ENSG00000219608	HIGD1AP16	2.06726	4.21483	1.52085	2.77137	0.00558206	0.0237446
ENSG00000224843	LINC00240	2.05978	4.21308	1.39581	3.01839	0.00254125	0.0125953
ENSG00000203801	LINC00222	2.75937	4.21267	1.44907	2.90715	0.00364741	0.0169459
ENSG00000241684	ADAMTS9-AS2	184.341	4.21116	1.02333	4.11514	3.86951e-05	0.000397868
ENSG00000276972	AC078880.5	2.05778	4.2104	1.18713	3.54669	0.000390098	0.00273095
ENSG00000232907	DLGAP4-AS1	5.40144	4.2091	1.01973	4.12767	3.66459e-05	0.00038003
ENSG00000226055	PAICSP1	2.06179	4.20812	1.29627	3.24633	0.00116901	0.00672297
ENSG00000137077	CCL21	2213.05	4.20781	1.32258	3.18151	0.00146509	0.00809065
ENSG00000074047	GLI2	106.302	4.20737	0.786662	5.34838	8.87458e-08	2.08466e-06
ENSG00000187801	ZFP69B	8.37458	4.20685	1.03348	4.07055	4.69016e-05	0.000467515
ENSG00000259319	AF111167.2	5.8959	4.20668	1.24764	3.37171	0.000747019	0.00466442
ENSG00000250174	MYLK-AS2	2.05184	4.20662	1.54966	2.71455	0.00663656	0.0272
ENSG00000225383	SFTA1P	81.0069	4.20461	0.909084	4.62511	3.74404e-06	5.48895e-05
ENSG00000204113	BMP2KL	8.32015	4.20121	1.07408	3.91145	9.17428e-05	0.000819861
ENSG00000261049	AC007347.1	5.52615	4.20081	1.0661	3.94035	8.13644e-05	0.000739984
ENSG00000237978	KCNMB2-AS1	2.04907	4.19969	1.57568	2.66532	0.00769142	0.0306613
ENSG00000175414	ARL10	34.7101	4.19805	0.62843	6.68022	2.38582e-11	1.31823e-09
ENSG00000241535	CBX5P1	3.306	4.19714	1.19107	3.52384	0.000425342	0.0029347
ENSG00000174403	C20orf166-AS1	4.1944	4.19405	1.59652	2.62699	0.00861447	0.0333011
ENSG00000136866	ZFP37	12.2814	4.19301	0.775667	5.40568	6.45613e-08	1.57227e-06
ENSG00000271335	AL117336.3	7.29519	4.19038	1.03008	4.06802	4.74146e-05	0.000472171
ENSG00000227954	TARID	89.7984	4.18724	0.786096	5.32663	1.0005e-07	2.31575e-06
ENSG00000184144	CNTN2	36.2392	4.18663	1.04511	4.0059	6.17813e-05	0.000590792
ENSG00000128805	ARHGAP22	31.7769	4.18606	0.89082	4.69911	2.61302e-06	4.049e-05
ENSG00000273167	AL359736.1	2.02244	4.18494	1.16592	3.5894	0.00033144	0.00239621
ENSG00000248632	AC106872.5	2.02594	4.18454	1.51958	2.75374	0.00589182	0.0247751
ENSG00000179954	SSC5D	174.771	4.18069	0.695106	6.01446	1.80487e-09	6.5928e-08
ENSG00000135333	EPHA7	228.997	4.18038	0.807798	5.17503	2.27872e-07	4.7744e-06
ENSG00000231302	RPL36P2	2.01677	4.17903	1.52273	2.74443	0.00606168	0.0252876
ENSG00000267387	AC020931.1	2.01995	4.17776	1.33587	3.12738	0.00176374	0.00940633
ENSG00000275024	AC005383.1	2.01172	4.17682	1.49598	2.79203	0.00523787	0.0226175
ENSG00000171357	LURAP1	9.34047	4.17569	0.965176	4.32635	1.51598e-05	0.000180217
ENSG00000197380	DACT3	50.2765	4.17183	0.713754	5.8449	5.06861e-09	1.66848e-07
ENSG00000234917	AC098484.2	2.63469	4.17172	1.60194	2.60417	0.00920965	0.0351505
ENSG00000101955	SRPX	287.605	4.16749	0.976162	4.26926	1.96125e-05	0.000224202
ENSG00000134769	DTNA	54.8813	4.16733	0.852609	4.88774	1.01998e-06	1.80264e-05
ENSG00000198870	STKLD1	8.39124	4.16585	1.01854	4.09004	4.31307e-05	0.000436488
ENSG00000237187	NR2F1-AS1	166.848	4.16496	0.805913	5.168	2.36613e-07	4.92741e-06
ENSG00000262251	AC087388.1	5.1533	4.16472	1.53223	2.71807	0.00656635	0.026993
ENSG00000267711	AC060766.6	1.9918	4.16032	1.42078	2.92819	0.00340942	0.0160791
ENSG00000116194	ANGPTL1	162.633	4.15961	0.71137	5.84733	4.99539e-09	1.64884e-07
ENSG00000244218	RN7SL81P	2.00168	4.15863	1.54312	2.69496	0.00703981	0.0285003
ENSG00000259635	AC100830.1	10.9737	4.1583	0.625136	6.65184	2.89454e-11	1.5823e-09
ENSG00000228073	AC133106.1	12.5754	4.15792	0.967497	4.29761	1.7265e-05	0.000201513
ENSG00000232729	AC211433.1	21.9791	4.15778	0.887261	4.68609	2.78475e-06	4.26794e-05
ENSG00000228108	AC092839.1	20.4592	4.15281	0.824931	5.03413	4.80031e-07	9.26437e-06
ENSG00000264937	AC100830.2	1.98069	4.15238	1.45376	2.85631	0.00428594	0.019268
ENSG00000280365	AC021766.1	2.99061	4.14509	1.34984	3.0708	0.00213483	0.0109506
ENSG00000115461	IGFBP5	3720.26	4.14364	0.884529	4.68457	2.8055e-06	4.29368e-05
ENSG00000156486	KCNS2	9.10282	4.14317	1.41369	2.93074	0.00338156	0.0159817
ENSG00000111077	TNS2	820.858	4.14244	0.658355	6.29212	3.13167e-10	1.3083e-08
ENSG00000236393	AC091806.1	2.25543	4.1413	1.43995	2.87601	0.00402735	0.0183503
ENSG00000239577	RN7SL388P	1.96614	4.14102	1.50182	2.75733	0.00582758	0.0245764
ENSG00000265477	AP000915.2	9.75111	4.13936	1.39996	2.95676	0.00310888	0.0148604
ENSG00000232377	AC016910.1	2.99462	4.13839	1.01495	4.07743	4.55368e-05	0.000456344
ENSG00000169604	ANTXR1	1230.58	4.13607	0.84018	4.92283	8.53014e-07	1.54884e-05
ENSG00000175785	PRIMA1	101.314	4.13593	0.913321	4.52845	5.94185e-06	8.13649e-05
ENSG00000244486	SCARF2	40.1154	4.13532	0.803948	5.14377	2.69276e-07	5.49623e-06
ENSG00000105825	TFPI2	257.268	4.13507	1.12313	3.68174	0.000231645	0.001768
ENSG00000197467	COL13A1	180.538	4.13365	0.692861	5.96606	2.43056e-09	8.56907e-08
ENSG00000180875	GREM2	47.026	4.13296	0.84134	4.91235	8.99904e-07	1.61402e-05
ENSG00000260859	AC025280.1	19.8269	4.13147	0.753167	5.48547	4.12371e-08	1.04899e-06
ENSG00000196159	FAT4	607.115	4.12871	1.04266	3.95981	7.50098e-05	0.00069241
ENSG00000187140	FOXD3	7.62127	4.12707	1.20717	3.41882	0.000628945	0.00406137
ENSG00000152049	KCNE4	88.1588	4.12692	0.801983	5.14589	2.66252e-07	5.45274e-06
ENSG00000134853	PDGFRA	2175.41	4.12535	0.96725	4.26503	1.99876e-05	0.000227767
ENSG00000279645	AC016251.1	2.58821	4.1233	1.0677	3.86185	0.000112534	0.000971039
ENSG00000105419	MEIS3	118.457	4.12133	0.792699	5.19911	2.00246e-07	4.26513e-06
ENSG00000165511	C10orf25	19.4063	4.11938	0.919439	4.48032	7.45325e-06	9.82643e-05
ENSG00000179772	FOXS1	22.0868	4.11537	1.09664	3.75272	0.000174926	0.00140776
ENSG00000186354	C9orf47	6.37085	4.10804	1.34406	3.05643	0.00223988	0.0113732
ENSG00000267582	AC020916.2	4.50047	4.10278	1.41652	2.89638	0.0037749	0.0174006
ENSG00000256030	CBX3P4	1.90926	4.09948	1.63325	2.51001	0.0120727	0.043549
ENSG00000176909	MAMSTR	54.4299	4.09492	0.732741	5.58849	2.2905e-08	6.20276e-07
ENSG00000234432	AC092171.3	2.46811	4.09402	1.2965	3.15775	0.00158989	0.00865472
ENSG00000188487	INSC	366.739	4.09318	0.942311	4.34377	1.40059e-05	0.000168251
ENSG00000237233	TMEM26-AS1	1.89972	4.09248	1.24578	3.28507	0.00101957	0.00600979
ENSG00000091986	CCDC80	1277.35	4.088	0.936726	4.36414	1.27626e-05	0.000154854
ENSG00000215217	C5orf49	1.88924	4.08664	1.5024	2.72007	0.00652685	0.0268628
ENSG00000156218	ADAMTSL3	310.689	4.08573	1.08414	3.76863	0.000164147	0.00133672
ENSG00000270091	AC015726.1	3.81255	4.08416	1.48556	2.74923	0.00597349	0.0250468
ENSG00000103742	IGDCC4	286.709	4.0829	0.972429	4.19866	2.685e-05	0.000292927
ENSG00000233892	PAIP1P1	3.28245	4.08006	1.23243	3.3106	0.000930973	0.00557228
ENSG00000102287	GABRE	435.548	4.07886	0.587514	6.94258	3.85014e-12	2.42702e-10
ENSG00000179902	C1orf194	4.25622	4.07801	1.61276	2.5286	0.0114519	0.0417788
ENSG00000104313	EYA1	8.46293	4.07709	1.21664	3.35112	0.000804857	0.00494856
ENSG00000120322	PCDHB8	2.14907	4.07507	1.48107	2.75143	0.00593354	0.0249148
ENSG00000251011	TMEM108-AS1	5.86401	4.075	1.278	3.18857	0.00142978	0.00793236
ENSG00000183580	FBXL7	92.0481	4.07469	0.85456	4.76818	1.85901e-06	3.03014e-05
ENSG00000261934	PCDHGA9	14.8136	4.07284	1.14096	3.56966	0.000357446	0.00255191
ENSG00000201036	SNORD113	1.88845	4.07265	1.4565	2.79619	0.00517084	0.022408
ENSG00000205464	ATP6AP1L	10.3227	4.0724	1.02995	3.95396	7.68677e-05	0.000705329
ENSG00000283509	U6	1.87668	4.07041	1.13096	3.59908	0.000319341	0.00231871
ENSG00000243244	STON1	81.2871	4.07029	0.811311	5.01693	5.25034e-07	1.00293e-05
ENSG00000253305	PCDHGB6	13.7203	4.07002	0.860014	4.7325	2.21766e-06	3.51983e-05
ENSG00000233608	TWIST2	104.741	4.06646	0.918091	4.42925	9.45602e-06	0.000120197
ENSG00000162804	SNED1	429.564	4.06637	0.896056	4.53808	5.67688e-06	7.79963e-05
ENSG00000237872	POU5F1P4	2.48837	4.066	1.31707	3.08716	0.0020208	0.0104757
ENSG00000221970	OR2A1	2.16281	4.06454	1.11453	3.64687	0.000265457	0.00198841
ENSG00000172935	MRGPRF	366.123	4.0643	1.07746	3.77211	0.000161872	0.00132081
ENSG00000088756	ARHGAP28	107.929	4.06427	0.790429	5.14186	2.72028e-07	5.5414e-06
ENSG00000214575	CPEB1	27.2316	4.06237	1.01316	4.00958	6.08261e-05	0.000583125
ENSG00000181234	TMEM132C	29.4177	4.06127	1.05096	3.86433	0.000111396	0.000964872
ENSG00000273261	AC092953.2	1.87149	4.05956	1.55368	2.61287	0.00897861	0.0344689
ENSG00000172724	CCL19	1829.38	4.05904	1.18332	3.43021	0.000603118	0.0039217
ENSG00000188996	HUS1B	1.85759	4.05805	1.65668	2.44951	0.0143051	0.0495748
ENSG00000232186	AL137013.1	4.12553	4.05652	1.36351	2.97506	0.0029293	0.0141468
ENSG00000214654	AL161911.1	7.10611	4.05515	1.1808	3.43423	0.000594237	0.00387375
ENSG00000248866	USP46-AS1	4.25979	4.05298	1.01442	3.99536	6.45958e-05	0.000613704
ENSG00000259644	AC022613.3	18.2901	4.05069	1.06627	3.79894	0.000145318	0.00120411
ENSG00000261302	AC106779.1	1.84748	4.05044	1.63389	2.47902	0.0131743	0.0465745
ENSG00000133069	TMCC2	25.4792	4.04583	0.997227	4.05708	4.969e-05	0.000492206
ENSG00000187955	COL14A1	1655.98	4.04571	0.838531	4.82476	1.40174e-06	2.38901e-05
ENSG00000269102	AC010320.3	2.11734	4.04481	1.21196	3.3374	0.000845658	0.0051425
ENSG00000196569	LAMA2	524.92	4.04442	0.738072	5.47971	4.26033e-08	1.07974e-06
ENSG00000120149	MSX2	3.74181	4.04363	1.41242	2.86291	0.00419764	0.0189498
ENSG00000175745	NR2F1	174.37	4.0425	0.866264	4.66659	3.06245e-06	4.63176e-05
ENSG00000234981	AC244034.1	6.78792	4.04208	0.959317	4.2135	2.51445e-05	0.00027667
ENSG00000268713	AC005261.4	18.2211	4.04142	0.758747	5.32643	1.00161e-07	2.31575e-06
ENSG00000252326	SNORD116-25	1.82889	4.03467	1.46078	2.76199	0.00574499	0.0243469
ENSG00000216809	AL589993.1	2.40607	4.03187	1.43398	2.81166	0.00492865	0.0215807
ENSG00000227188	MGAT3-AS1	9.86945	4.02994	1.27082	3.17113	0.00151846	0.00832723
ENSG00000118271	TTR	17.1481	4.02987	1.2457	3.23502	0.00121634	0.0069476
ENSG00000254876	AL590705.5	4.73417	4.02914	1.60332	2.513	0.0119708	0.043265
ENSG00000230333	AC004160.1	45.2973	4.0272	0.941788	4.27612	1.9018e-05	0.00021899
ENSG00000224063	AC007319.1	14.9182	4.025	0.659199	6.10589	1.02226e-09	3.88385e-08
ENSG00000120156	TEK	43.8728	4.02346	0.946111	4.25263	2.11277e-05	0.000238735
ENSG00000100842	EFS	56.9716	4.02262	0.896734	4.48585	7.2624e-06	9.61746e-05
ENSG00000277459	AP001527.2	1.79983	4.02008	1.18993	3.37841	0.000729056	0.0045686
ENSG00000215481	BCRP3	3.02501	4.01631	1.17467	3.4191	0.000628285	0.00405838
ENSG00000186300	ZNF555	70.5075	4.0112	0.88725	4.52093	6.15672e-06	8.33083e-05
ENSG00000258940	AL132639.2	6.68227	4.00976	1.27005	3.15717	0.00159307	0.00866703
ENSG00000019549	SNAI2	588.425	4.00934	1.00818	3.97681	6.98473e-05	0.000655245
ENSG00000092969	TGFB2	22.017	4.00885	0.843659	4.75175	2.01669e-06	3.23836e-05
ENSG00000222515	RN7SKP240	1.80423	4.00732	1.5512	2.58336	0.00978429	0.0368732
ENSG00000275322	AC103746.1	1.78617	4.00545	1.50609	2.6595	0.00782566	0.0310999
ENSG00000005249	PRKAR2B	173.864	4.00177	0.546882	7.31742	2.52776e-13	1.98328e-11
ENSG00000090534	THPO	9.69297	4.00053	1.24149	3.22237	0.00127135	0.00721061
ENSG00000184986	TMEM121	13.3374	4.00051	0.926856	4.31622	1.58726e-05	0.000187282
ENSG00000171817	ZNF540	14.2306	3.99823	0.941009	4.24888	2.14845e-05	0.000241836
ENSG00000282728	PGR-AS1	3.09431	3.99629	1.18624	3.36886	0.000754793	0.00470122
ENSG00000222007	AC064874.1	2.05354	3.99247	1.42639	2.799	0.0051261	0.0222784
ENSG00000120729	MYOT	57.5443	3.99178	0.890001	4.48515	7.28639e-06	9.63115e-05
ENSG00000279748	AC008764.9	3.11087	3.99102	1.59937	2.49537	0.0125825	0.0449855
ENSG00000186453	FAM228A	6.63538	3.99086	1.25221	3.18704	0.00143736	0.00796323
ENSG00000233250	AC233728.1	2.05389	3.99058	1.42597	2.7985	0.00513398	0.0223001
ENSG00000274677	AC040169.3	1.76584	3.99023	1.50339	2.65417	0.00795047	0.0314803
ENSG00000179241	LDLRAD3	88.1044	3.98938	0.705721	5.65291	1.57757e-08	4.4297e-07
ENSG00000147100	SLC16A2	177.459	3.98927	0.636886	6.26371	3.75925e-10	1.54535e-08
ENSG00000267532	MIR497HG	11.6883	3.98823	0.836318	4.7688	1.8533e-06	3.02372e-05
ENSG00000215246	AC116351.1	27.4677	3.98748	0.860054	4.63631	3.54682e-06	5.24002e-05
ENSG00000223650	UHRF2P1	3.57317	3.98544	1.31519	3.03032	0.00244295	0.0122082
ENSG00000235033	AL590999.1	13.4892	3.98422	0.90939	4.3812	1.18026e-05	0.000144917
ENSG00000188693	CYP51A1-AS1	4.99552	3.98242	1.46135	2.72517	0.00642687	0.026515
ENSG00000167157	PRRX2	25.0989	3.97853	1.00098	3.97466	7.04811e-05	0.000659085
ENSG00000259978	MRPS21P8	1.76699	3.97676	1.5761	2.52315	0.0116307	0.0422971
ENSG00000235649	MXRA5Y	15.7176	3.9764	0.820069	4.84886	1.24176e-06	2.15749e-05
ENSG00000267342	AC087289.2	6.65162	3.97609	0.790076	5.03255	4.84006e-07	9.33233e-06
ENSG00000257277	AC092652.2	12.2719	3.97474	1.21942	3.25954	0.00111592	0.0064756
ENSG00000046653	GPM6B	214.633	3.9743	0.633389	6.27466	3.50398e-10	1.45203e-08
ENSG00000173376	NDNF	139.837	3.97323	1.21978	3.25734	0.0011246	0.00652231
ENSG00000143341	HMCN1	119.573	3.97122	0.846674	4.69037	2.7271e-06	4.20186e-05
ENSG00000237512	UNC5B-AS1	1.74058	3.97042	1.56361	2.53926	0.0111087	0.0407804
ENSG00000172985	SH3RF3	153.769	3.9689	0.684401	5.79909	6.66746e-09	2.12141e-07
ENSG00000170624	SGCD	229.79	3.96838	0.796586	4.98174	6.30144e-07	1.18391e-05
ENSG00000259570	AC243562.1	1.746	3.96708	1.58104	2.50916	0.0121018	0.0436082
ENSG00000169218	RSPO1	27.3951	3.96681	1.07671	3.6842	0.000229424	0.00175758
ENSG00000164107	HAND2	10.5212	3.96558	0.923615	4.29354	1.7585e-05	0.000204899
ENSG00000221245	SNORA11	2.65931	3.96146	1.35233	2.92936	0.00339661	0.0160344
ENSG00000275178	AC018529.1	1.997	3.96056	1.42961	2.77039	0.00559895	0.0238112
ENSG00000166923	GREM1	621.632	3.95442	1.11327	3.55209	0.000382182	0.00268651
ENSG00000113594	LIFR	163.033	3.95397	0.684709	5.77468	7.71009e-09	2.39385e-07
ENSG00000232611	AL683813.1	26.5104	3.95244	0.745187	5.30396	1.13315e-07	2.59073e-06
ENSG00000120324	PCDHB10	8.38166	3.94981	1.02858	3.84007	0.000123001	0.00104426
ENSG00000172399	MYOZ2	1.72137	3.94916	1.53052	2.58027	0.00987233	0.0371165
ENSG00000258611	AC087641.1	1.7202	3.94784	1.25486	3.14604	0.00165495	0.00893036
ENSG00000106571	GLI3	275.651	3.94468	0.697855	5.65257	1.58065e-08	4.43229e-07
ENSG00000104415	WISP1	119.293	3.94438	1.11562	3.53559	0.000406861	0.00282616
ENSG00000273733	AC011472.4	8.23557	3.94303	0.959871	4.10787	3.99324e-05	0.000408473
ENSG00000273179	AC092535.4	38.5641	3.93959	0.977278	4.03119	5.54958e-05	0.000539064
ENSG00000230470	AL078645.1	11.3057	3.93853	0.727411	5.41444	6.14797e-08	1.51336e-06
ENSG00000235140	AC026391.1	7.45883	3.93839	1.4785	2.66377	0.00772702	0.0307733
ENSG00000136449	MYCBPAP	13.7652	3.93695	1.08259	3.63661	0.000276247	0.00205491
ENSG00000173805	HAP1	33.513	3.93541	0.656902	5.99086	2.0874e-09	7.47462e-08
ENSG00000259298	AC012170.2	1.69904	3.93374	1.53325	2.56562	0.0102991	0.038412
ENSG00000109944	JHY	18.2038	3.93172	0.89539	4.39107	1.12792e-05	0.000139239
ENSG00000158458	NRG2	7.04537	3.93107	1.24379	3.16055	0.00157474	0.0085832
ENSG00000077264	PAK3	14.7798	3.9308	0.985302	3.98944	6.62292e-05	0.000626449
ENSG00000267662	AC025809.1	4.04842	3.92986	1.09837	3.5779	0.00034636	0.00248658
ENSG00000245105	A2M-AS1	7.53881	3.92963	1.17347	3.34873	0.00081182	0.00497945
ENSG00000174807	CD248	1612.42	3.92772	0.949692	4.13578	3.5375e-05	0.000369085
ENSG00000181656	GPR88	6.08447	3.92717	1.35495	2.8984	0.00375077	0.0173243
ENSG00000239677	PDZRN3-AS1	4.66046	3.92706	1.24409	3.15656	0.0015964	0.00867826
ENSG00000241229	RN7SL443P	4.87818	3.92669	1.18328	3.31849	0.000905063	0.00544929
ENSG00000274460	AC092119.2	3.43811	3.925	1.60432	2.44652	0.0144243	0.0499119
ENSG00000249175	AC008534.1	3.48836	3.92413	1.42978	2.74456	0.00605913	0.0252872
ENSG00000188051	TMEM221	3.43132	3.92409	1.44183	2.72161	0.00649656	0.0267643
ENSG00000182700	IGIP	18.264	3.92359	0.674666	5.81561	6.04136e-09	1.9463e-07
ENSG00000266171	AP001020.3	3.21856	3.92306	1.48383	2.64387	0.00819642	0.0321383
ENSG00000077782	FGFR1	820.052	3.92249	0.866342	4.52765	5.96443e-06	8.16198e-05
ENSG00000132321	IQCA1	33.1519	3.92068	0.999368	3.92316	8.73956e-05	0.000786484
ENSG00000153896	ZNF599	50.6703	3.92024	0.842029	4.65571	3.22872e-06	4.84049e-05
ENSG00000279428	AC087164.2	4.85705	3.91968	1.52245	2.57458	0.0100361	0.0376222
ENSG00000182667	NTM	85.9071	3.91819	0.870957	4.49872	6.83627e-06	9.14797e-05
ENSG00000149294	NCAM1	362.656	3.91782	0.849563	4.61157	3.99644e-06	5.83905e-05
ENSG00000136378	ADAMTS7	110.464	3.91386	0.844196	4.6362	3.54875e-06	5.24002e-05
ENSG00000259349	AC011921.1	1.67355	3.91298	1.36893	2.85842	0.00425753	0.0191738
ENSG00000232059	AL451007.1	1.6794	3.9117	1.3178	2.96835	0.002994	0.0143916
ENSG00000229444	AL451062.1	1.67846	3.91134	1.23297	3.17229	0.00151239	0.00830695
ENSG00000103888	CEMIP	397.894	3.91109	0.885036	4.41913	9.90989e-06	0.000124962
ENSG00000133083	DCLK1	64.3695	3.91078	0.838768	4.66253	3.12349e-06	4.71121e-05
ENSG00000104332	SFRP1	310.745	3.9106	0.744197	5.25479	1.48192e-07	3.29648e-06
ENSG00000272137	AL451064.1	1.67359	3.90946	1.25981	3.10321	0.00191433	0.0100529
ENSG00000182636	NDN	253.501	3.90884	0.70559	5.53982	3.02782e-08	7.97415e-07
ENSG00000117114	ADGRL2	339.858	3.90751	0.997713	3.91647	8.98563e-05	0.000804656
ENSG00000251348	HSPD1P11	31.5866	3.90711	0.81581	4.78924	1.67416e-06	2.7863e-05
ENSG00000166292	TMEM100	95.143	3.9063	1.00865	3.87281	0.000107589	0.000938217
ENSG00000082196	C1QTNF3	49.5763	3.90528	0.859305	4.54469	5.50164e-06	7.59951e-05
ENSG00000227304	AC067942.1	6.10975	3.90515	0.903314	4.32314	1.53821e-05	0.000182227
ENSG00000102781	KATNAL1	52.0851	3.90321	0.517819	7.53778	4.7804e-14	4.14584e-12
ENSG00000164236	ANKRD33B	45.7726	3.90143	0.786219	4.96227	6.96735e-07	1.29482e-05
ENSG00000124875	CXCL6	363.637	3.89998	0.970782	4.01736	5.88531e-05	0.000566588
ENSG00000232757	ETF1P1	1.9059	3.89794	1.32963	2.93159	0.00337234	0.0159455
ENSG00000113212	PCDHB7	49.7007	3.8974	0.930413	4.18889	2.80321e-05	0.00030437
ENSG00000261594	TPBGL	1.91475	3.89722	1.55819	2.50112	0.01238	0.0444391
ENSG00000240964	RN7SL751P	15.5521	3.89604	0.917094	4.24824	2.15453e-05	0.000242255
ENSG00000197360	ZNF98	3.43908	3.89387	1.27212	3.06093	0.00220653	0.0112483
ENSG00000223561	AC005165.1	23.7984	3.89327	1.27918	3.04357	0.00233789	0.0117892
ENSG00000270462	AC005034.2	1.8888	3.89114	1.33552	2.91358	0.00357315	0.0166712
ENSG00000166473	PKD1L2	46.4277	3.88949	0.979287	3.97176	7.13432e-05	0.000665633
ENSG00000258068	AC079600.3	1.65457	3.88942	1.34227	2.89763	0.00375988	0.0173469
ENSG00000279354	AC090373.1	1.89248	3.88509	1.4495	2.68029	0.00735587	0.0295298
ENSG00000123243	ITIH5	896.238	3.88256	0.882899	4.39751	1.09498e-05	0.000135989
ENSG00000108688	CCL7	54.1165	3.8821	1.05303	3.6866	0.000227267	0.00174365
ENSG00000227200	AL162724.1	4.39568	3.88126	1.18261	3.28195	0.00103092	0.00605762
ENSG00000248180	GAPDHP60	2.71456	3.88022	1.46754	2.64403	0.00819264	0.0321296
ENSG00000168917	SLC35G2	21.7318	3.8793	0.933923	4.15376	3.27051e-05	0.000346864
ENSG00000277351	AC013553.3	1.6368	3.8785	1.24633	3.11193	0.00185866	0.00981073
ENSG00000244414	CFHR1	2.16546	3.87591	1.02905	3.7665	0.000165551	0.00134495
ENSG00000157168	NRG1	776.433	3.8706	1.07408	3.60365	0.000313779	0.00228621
ENSG00000253688	AC026904.3	19.7641	3.86997	0.971954	3.98164	6.84423e-05	0.000644122
ENSG00000279672	AP006621.5	12.8468	3.86386	1.20152	3.21582	0.0013007	0.00735074
ENSG00000224358	AL451074.2	2.18286	3.86324	1.24117	3.11258	0.00185462	0.00979897
ENSG00000165194	PCDH19	211.884	3.86278	1.00171	3.85619	0.000115168	0.000988269
ENSG00000178031	ADAMTSL1	308.544	3.86157	0.675752	5.71448	1.10037e-08	3.25894e-07
ENSG00000264596	AP000897.1	4.07049	3.86064	1.28329	3.00839	0.00262638	0.0129424
ENSG00000261002	AC036103.1	1.60805	3.8589	1.27667	3.02264	0.00250583	0.0124498
ENSG00000223901	AP001469.1	1.86141	3.85868	1.30133	2.96519	0.00302491	0.0145258
ENSG00000162733	DDR2	981.441	3.85795	0.831736	4.63843	3.51068e-06	5.2119e-05
ENSG00000273295	AP000350.6	16.1715	3.85429	1.31327	2.93487	0.00333683	0.0158031
ENSG00000207445	SNORD15B	3.39431	3.85368	1.52137	2.53304	0.0113078	0.0413781
ENSG00000250853	RNF138P1	15.5562	3.85272	1.13676	3.38922	0.000700908	0.00443276
ENSG00000206120	EGFEM1P	14.1346	3.85241	1.22843	3.13604	0.00171245	0.00917802
ENSG00000147257	GPC3	45.1087	3.85071	1.05081	3.66453	0.000247795	0.00187387
ENSG00000253535	AC120193.1	170.858	3.84958	0.819607	4.69686	2.6419e-06	4.08496e-05
ENSG00000137727	ARHGAP20	107.667	3.8494	0.856888	4.4923	7.04582e-06	9.40999e-05
ENSG00000224238	WARS2-IT1	7.01738	3.8492	1.36849	2.81274	0.00491213	0.0215229
ENSG00000164694	FNDC1	139.26	3.84914	0.857291	4.48988	7.12622e-06	9.4927e-05
ENSG00000136546	SCN7A	161.272	3.84894	0.888982	4.3296	1.4938e-05	0.000177992
ENSG00000256712	AC134349.1	9.81147	3.84645	1.00577	3.8244	0.000131092	0.00110384
ENSG00000164741	DLC1	620.152	3.84542	0.693472	5.54517	2.93661e-08	7.76822e-07
ENSG00000122691	TWIST1	12.5488	3.8417	1.0412	3.68969	0.000224524	0.00172647
ENSG00000225752	AL023581.1	2.75939	3.84163	1.52463	2.51972	0.0117449	0.0426361
ENSG00000260279	AC137932.1	6.60985	3.83946	1.12507	3.41265	0.000643345	0.00413358
ENSG00000267474	AC008569.2	3.04023	3.83155	1.2364	3.09897	0.00194195	0.0101769
ENSG00000168661	ZNF30	22.2737	3.83133	0.955672	4.00904	6.09666e-05	0.000584199
ENSG00000159164	SV2A	63.2639	3.82911	0.789083	4.8526	1.21852e-06	2.1225e-05
ENSG00000132613	MTSS1L	102.414	3.82902	0.674299	5.67852	1.35865e-08	3.88396e-07
ENSG00000152578	GRIA4	61.8198	3.82827	0.987822	3.87547	0.00010642	0.000929999
ENSG00000236676	AC117944.1	1.57856	3.8282	1.55989	2.45414	0.0141221	0.0490918
ENSG00000277999	AC009093.6	1.58728	3.82816	1.41347	2.70834	0.00676216	0.0275992
ENSG00000126790	L3HYPDH	60.7624	3.82737	0.759696	5.03803	4.70338e-07	9.13734e-06
ENSG00000143171	RXRG	91.9867	3.82596	1.2118	3.15724	0.0015927	0.00866703
ENSG00000279827	AC136469.2	2.95997	3.82477	1.26116	3.03275	0.00242336	0.0121221
ENSG00000186340	THBS2	329.793	3.82398	1.07129	3.56951	0.000357648	0.00255246
ENSG00000234456	MAGI2-AS3	167.524	3.81394	0.690814	5.52094	3.37183e-08	8.78392e-07
ENSG00000284391	AL139398.1	1.56374	3.81297	1.54277	2.47151	0.0134545	0.0473047
ENSG00000163132	MSX1	14.0961	3.81088	1.32723	2.87131	0.00408777	0.0185597
ENSG00000207563	MIR23B	4.55163	3.80933	0.837765	4.54702	5.44108e-06	7.53611e-05
ENSG00000119771	KLHL29	89.9527	3.8093	0.748359	5.09021	3.5767e-07	7.14437e-06
ENSG00000249242	TMEM150C	134.596	3.80827	0.637956	5.96949	2.3799e-09	8.40488e-08
ENSG00000070404	FSTL3	401.831	3.80762	0.723895	5.2599	1.44131e-07	3.21494e-06
ENSG00000161298	ZNF382	15.7333	3.80621	1.07175	3.55141	0.000383177	0.00269167
ENSG00000254535	PABPC4L	4.14443	3.80303	1.03785	3.66432	0.000247996	0.0018747
ENSG00000196437	ZNF569	16.1576	3.80181	0.824727	4.60977	4.03108e-06	5.86375e-05
ENSG00000165424	ZCCHC24	314.032	3.80153	0.721531	5.2687	1.37391e-07	3.08289e-06
ENSG00000106034	CPED1	298.346	3.80035	0.710888	5.34592	8.99603e-08	2.10524e-06
ENSG00000256546	AC156455.1	26.8144	3.79955	0.980907	3.8735	0.000107282	0.000936341
ENSG00000139220	PPFIA2	33.4245	3.79879	0.906026	4.1928	2.75533e-05	0.000299804
ENSG00000249679	AC106897.1	2.05779	3.79861	1.0206	3.72194	0.000197696	0.0015539
ENSG00000179542	SLITRK4	14.6001	3.79601	0.894175	4.24527	2.18334e-05	0.000244691
ENSG00000123560	PLP1	343.51	3.7933	0.984933	3.85132	0.000117481	0.00100571
ENSG00000180385	EMC3-AS1	33.3087	3.78859	0.770708	4.91573	8.84541e-07	1.59481e-05
ENSG00000165617	DACT1	48.0183	3.78747	0.858484	4.41181	1.02511e-05	0.000128555
ENSG00000235241	BX284668.4	4.49066	3.78306	0.902824	4.19025	2.78644e-05	0.000302794
ENSG00000253891	AC023202.1	1.53069	3.78194	1.49079	2.53687	0.0111847	0.0410226
ENSG00000197859	ADAMTSL2	36.5549	3.78114	0.973626	3.88356	0.000102937	0.00090302
ENSG00000226216	RPS12P5	16.622	3.78046	1.13246	3.33828	0.000842997	0.00512935
ENSG00000186998	EMID1	353.864	3.77886	0.93319	4.0494	5.13488e-05	0.000505956
ENSG00000151067	CACNA1C	85.895	3.7777	0.664964	5.68106	1.33864e-08	3.83744e-07
ENSG00000161544	CYGB	897.579	3.77683	0.828579	4.5582	5.15942e-06	7.20497e-05
ENSG00000261056	AC079416.1	9.6497	3.77341	1.06254	3.55131	0.000383314	0.00269171
ENSG00000197363	ZNF517	14.479	3.77254	0.894994	4.21516	2.49606e-05	0.000274941
ENSG00000234945	GTF3C2-AS1	2.70192	3.77194	1.16261	3.24437	0.00117712	0.00676016
ENSG00000252335	RNU6-62P	1.52398	3.77182	1.05817	3.56446	0.000364606	0.00258774
ENSG00000146374	RSPO3	124.436	3.76815	0.950335	3.96508	7.33718e-05	0.000680543
ENSG00000170381	SEMA3E	40.8263	3.76754	1.13203	3.32813	0.000874305	0.00528854
ENSG00000184371	CSF1	1323.56	3.76713	0.580556	6.48882	8.65088e-11	4.20355e-09
ENSG00000253335	AC009884.1	1.72654	3.76514	1.3496	2.78981	0.00527391	0.0227301
ENSG00000223787	AL354890.1	1.50974	3.76461	1.51182	2.49012	0.0127699	0.0454971
ENSG00000232995	RGS5	5.23111	3.76383	1.09427	3.43958	0.000582621	0.00381012
ENSG00000248254	AC107398.2	1.51244	3.76279	1.19696	3.14364	0.00166861	0.00898288
ENSG00000136859	ANGPTL2	785.43	3.76262	0.935476	4.02215	5.76695e-05	0.000556758
ENSG00000225213	AC073367.1	4.20573	3.76196	1.33549	2.81691	0.00484888	0.0212957
ENSG00000258559	AC005519.2	1.51015	3.76109	1.51643	2.48023	0.0131299	0.0464497
ENSG00000189292	ALKAL2	60.1816	3.76099	0.811158	4.63657	3.54235e-06	5.23809e-05
ENSG00000151835	SACS	46.0882	3.76055	0.776634	4.84212	1.28464e-06	2.2226e-05
ENSG00000154545	MAGED4	8.9961	3.75984	0.743791	5.05497	4.30458e-07	8.43436e-06
ENSG00000215146	BX322639.1	3.63025	3.75945	1.32032	2.84737	0.00440824	0.0197272
ENSG00000259467	NDUFAF4P1	1.50729	3.7574	1.5287	2.4579	0.0139752	0.0487107
ENSG00000271737	AC008608.2	4.0758	3.75692	1.00637	3.73316	0.000189095	0.00150122
ENSG00000258412	AL355102.1	47.718	3.75624	0.876193	4.287	1.81102e-05	0.000209947
ENSG00000262686	GLIS2-AS1	4.81383	3.75598	1.1637	3.22763	0.00124822	0.00709708
ENSG00000108785	HSD17B1P1	2.02783	3.75333	1.40557	2.67033	0.00757757	0.0302955
ENSG00000134461	ANKRD16	30.5449	3.75255	0.775598	4.83826	1.30979e-06	2.25852e-05
ENSG00000140545	MFGE8	928.782	3.74882	0.653282	5.73844	9.55505e-09	2.86707e-07
ENSG00000135298	ADGRB3	78.0493	3.74742	1.24342	3.01379	0.00258005	0.0127507
ENSG00000116962	NID1	1683.32	3.74738	0.941594	3.97983	6.8966e-05	0.000647864
ENSG00000239552	HOXB-AS2	8.55053	3.74674	1.00724	3.7198	0.000199384	0.00156318
ENSG00000177839	PCDHB9	4.42558	3.74639	1.05986	3.53478	0.000408108	0.00283291
ENSG00000145147	SLIT2	431.752	3.74598	0.842843	4.44446	8.81117e-06	0.000112908
ENSG00000186310	NAP1L3	19.0758	3.74445	1.23152	3.0405	0.00236182	0.0118784
ENSG00000050767	COL23A1	74.8678	3.74329	0.846633	4.42138	9.80703e-06	0.000124045
ENSG00000261970	AL391840.1	10.1464	3.7427	1.11466	3.3577	0.000785953	0.00486141
ENSG00000254051	AC011853.1	1.49274	3.7422	1.40669	2.66028	0.00780757	0.031046
ENSG00000259205	PRKXP1	2.00547	3.7414	1.46465	2.55447	0.0106351	0.0394217
ENSG00000278875	AC025809.2	20.889	3.73997	1.06447	3.51345	0.00044232	0.00302947
ENSG00000237816	RPL21P109	2.28101	3.73925	1.43755	2.60113	0.00929165	0.0353799
ENSG00000272240	AC004908.1	6.67184	3.73764	1.22842	3.04265	0.00234508	0.0118226
ENSG00000137941	TTLL7	62.8506	3.73744	0.713144	5.2408	1.59884e-07	3.51848e-06
ENSG00000242853	RN7SL749P	53.055	3.73659	0.888727	4.20443	2.61736e-05	0.000286613
ENSG00000248429	FAM198B-AS1	65.667	3.73526	0.845699	4.41677	1.00185e-05	0.000126022
ENSG00000257178	AC103702.1	63.6971	3.73159	0.788991	4.72957	2.24999e-06	3.56289e-05
ENSG00000226624	AC005099.1	1.93687	3.73104	1.38518	2.69355	0.00706961	0.0285655
ENSG00000269190	FBXO17	76.6257	3.73009	0.856627	4.35439	1.33439e-05	0.00016124
ENSG00000111058	ACSS3	53.951	3.72901	0.683197	5.45818	4.81053e-08	1.20727e-06
ENSG00000134376	CRB1	2.65484	3.72532	1.40324	2.65479	0.00793571	0.0314521
ENSG00000262227	AC004771.3	1.46871	3.72484	1.49286	2.4951	0.0125922	0.0450055
ENSG00000263526	MIR378G	7.61509	3.72478	0.976641	3.81387	0.000136808	0.0011426
ENSG00000227186	AC018511.1	1.47321	3.72367	1.40111	2.65766	0.0078686	0.0312222
ENSG00000231205	ZNF826P	12.5864	3.71841	0.89666	4.14696	3.3692e-05	0.000355679
ENSG00000271040	AL390955.2	3.15071	3.71701	1.43271	2.59439	0.00947594	0.0359418
ENSG00000109906	ZBTB16	357.003	3.71661	0.876621	4.2397	2.23816e-05	0.000249439
ENSG00000272529	AC090948.3	4.06059	3.71328	1.25313	2.96321	0.00304446	0.0145933
ENSG00000117122	MFAP2	285.49	3.71189	0.98897	3.75329	0.000174531	0.00140569
ENSG00000106483	SFRP4	6.53075	3.70977	1.40572	2.63906	0.00831358	0.03248
ENSG00000241943	RN7SL188P	1.46499	3.70948	1.32072	2.80868	0.00497444	0.0217264
ENSG00000115041	KCNIP3	15.0552	3.70603	1.14158	3.24641	0.0011687	0.00672297
ENSG00000253485	PCDHGA5	16.2488	3.70568	1.10383	3.35711	0.000787627	0.00486737
ENSG00000251526	LINC02435	1.45487	3.70517	1.34863	2.74735	0.00600788	0.0251243
ENSG00000254691	AP002812.3	5.98993	3.7048	1.01109	3.66416	0.000248155	0.00187521
ENSG00000148357	HMCN2	185.778	3.70455	0.678786	5.45761	4.82587e-08	1.20965e-06
ENSG00000272279	AL512329.2	5.74167	3.70434	1.32993	2.78536	0.00534679	0.0229672
ENSG00000262061	AC129507.1	14.6875	3.70377	1.17321	3.15695	0.00159427	0.00866897
ENSG00000233690	EBAG9P1	2.89024	3.70371	1.38937	2.66574	0.00768188	0.0306314
ENSG00000271917	AL357568.2	11.8872	3.69935	0.713956	5.18148	2.20131e-07	4.6311e-06
ENSG00000255408	PCDHA3	11.3892	3.69649	1.30035	2.84269	0.00447352	0.0199585
ENSG00000143067	ZNF697	20.6031	3.69639	0.800113	4.61983	3.84048e-06	5.61831e-05
ENSG00000199133	MIRLET7D	1.44548	3.69587	1.20903	3.05689	0.00223648	0.0113643
ENSG00000111981	ULBP1	2.20961	3.69584	1.42152	2.59992	0.00932458	0.0354724
ENSG00000134201	GSTM5	213.178	3.69026	1.05255	3.50602	0.000454867	0.003103
ENSG00000198947	DMD	512.3	3.68942	0.818868	4.50551	6.62143e-06	8.88898e-05
ENSG00000267053	AC012617.1	3.72391	3.68893	1.13864	3.23976	0.0011963	0.00686073
ENSG00000166860	ZBTB39	71.2614	3.68859	0.826366	4.46363	8.05835e-06	0.000104631
ENSG00000198384	TPTE2P3	1.67226	3.6875	1.42434	2.58892	0.00962772	0.0364234
ENSG00000278530	CHMP1B2P	4.74777	3.68618	1.17156	3.14638	0.00165307	0.00892256
ENSG00000226457	AL358794.1	3.94466	3.68543	1.13621	3.2436	0.00118028	0.00677452
ENSG00000147027	TMEM47	170.309	3.68376	0.778968	4.72903	2.25599e-06	3.56738e-05
ENSG00000204262	COL5A2	1802.31	3.68325	0.914455	4.02781	5.62991e-05	0.000545374
ENSG00000225914	AL671511.1	1.65521	3.68262	1.23357	2.98532	0.00283277	0.0137843
ENSG00000160951	PTGER1	68.9063	3.68177	1.01009	3.64499	0.000267398	0.00200004
ENSG00000184347	SLIT3	207.833	3.68169	0.851047	4.32607	1.51795e-05	0.000180347
ENSG00000166250	CLMP	333.859	3.68133	0.711782	5.17198	2.31622e-07	4.84308e-06
ENSG00000237356	AL365295.1	41.5313	3.67917	0.663614	5.54414	2.95406e-08	7.79496e-07
ENSG00000011028	MRC2	715.314	3.67874	0.897942	4.09686	4.18795e-05	0.000425923
ENSG00000153976	HS3ST3A1	15.2384	3.67861	0.865264	4.25143	2.12408e-05	0.000239882
ENSG00000126785	RHOJ	232.008	3.67825	0.725263	5.07161	3.94465e-07	7.77357e-06
ENSG00000024422	EHD2	1827.82	3.67748	0.682899	5.3851	7.24032e-08	1.74056e-06
ENSG00000108823	SGCA	98.3351	3.67689	0.988323	3.72034	0.000198958	0.00156083
ENSG00000279900	AP001767.4	1.42999	3.67658	1.40964	2.60817	0.00910269	0.0348476
ENSG00000173068	BNC2	308.291	3.6757	0.684513	5.3698	7.88238e-08	1.87517e-06
ENSG00000038427	VCAN	3110.09	3.67514	0.657357	5.59078	2.26054e-08	6.14591e-07
ENSG00000134028	ADAMDEC1	17626	3.67383	0.794083	4.62651	3.71876e-06	5.45966e-05
ENSG00000103037	SETD6	36.9201	3.67253	0.783206	4.6891	2.74407e-06	4.22485e-05
ENSG00000121410	A1BG	20.8229	3.67206	0.972451	3.77608	0.000159313	0.00130252
ENSG00000237609	AF064858.2	8.4886	3.67204	1.13522	3.23465	0.00121792	0.00695364
ENSG00000259511	UBE2Q2L	1.41281	3.66683	1.02617	3.57331	0.000352504	0.00252276
ENSG00000169862	CTNND2	18.8557	3.66632	1.01355	3.6173	0.000297694	0.00218919
ENSG00000198121	LPAR1	510.892	3.66627	0.56562	6.48185	9.0605e-11	4.37158e-09
ENSG00000279622	AC025280.2	7.43075	3.6637	1.29392	2.83146	0.00463355	0.0205166
ENSG00000170801	HTRA3	497.674	3.66365	0.970639	3.77448	0.000160344	0.00130938
ENSG00000182218	HHIPL1	29.4414	3.65775	0.899747	4.06531	4.79688e-05	0.000476925
ENSG00000259675	AC018618.1	1.40532	3.65538	1.3896	2.63052	0.00852539	0.0330749
ENSG00000275607	AC135507.2	3.40963	3.65486	1.20711	3.02776	0.0024637	0.012291
ENSG00000162614	NEXN	161.488	3.65458	0.649626	5.62566	1.84799e-08	5.11909e-07
ENSG00000006837	CDKL3	3.3115	3.65277	0.923306	3.95618	7.61571e-05	0.000700373
ENSG00000164761	TNFRSF11B	255.468	3.65248	1.10232	3.31345	0.00092153	0.00552542
ENSG00000110900	TSPAN11	760.553	3.65181	0.882971	4.13582	3.53692e-05	0.000369085
ENSG00000105559	PLEKHA4	176.807	3.65156	0.594497	6.14226	8.13569e-10	3.17816e-08
ENSG00000264616	MIR4755	3.53587	3.64848	1.35032	2.70195	0.00689351	0.0280397
ENSG00000017427	IGF1	94.2258	3.64761	0.806753	4.52134	6.1449e-06	8.32949e-05
ENSG00000243701	DUBR	45.2074	3.64744	0.772166	4.72365	2.31644e-06	3.6373e-05
ENSG00000008311	AASS	131.767	3.64718	0.782745	4.65947	3.17021e-06	4.75972e-05
ENSG00000114923	SLC4A3	3.31845	3.64623	1.39996	2.60453	0.00919999	0.0351422
ENSG00000250699	AP000892.1	1.39905	3.6452	1.3108	2.7809	0.00542077	0.0232122
ENSG00000130635	COL5A1	2998.38	3.64455	0.856298	4.25617	2.07958e-05	0.000235633
ENSG00000230630	DNM3OS	33.2652	3.64415	0.761512	4.7854	1.70643e-06	2.8354e-05
ENSG00000115380	EFEMP1	1450.35	3.64414	1.09281	3.33464	0.000854103	0.00518618
ENSG00000055118	KCNH2	43.3305	3.64359	0.873441	4.17153	3.02558e-05	0.000323895
ENSG00000250320	AC113383.1	24.5676	3.6383	0.735207	4.94868	7.47191e-07	1.37245e-05
ENSG00000049540	ELN	313.257	3.63809	0.916609	3.96908	7.21518e-05	0.000671045
ENSG00000256222	MTRNR2L3	4.28128	3.63806	0.977743	3.72088	0.000198532	0.00155809
ENSG00000183496	MEX3B	7.94599	3.63448	0.941615	3.85984	0.000113463	0.000977414
ENSG00000127957	PMS2P3	10.6835	3.63414	0.883305	4.11425	3.88434e-05	0.000399193
ENSG00000279384	AC080188.3	12.187	3.63152	0.939661	3.86471	0.000111221	0.000964355
ENSG00000154678	PDE1C	127.232	3.63112	0.709755	5.11602	3.12048e-07	6.27578e-06
ENSG00000213216	AC007066.1	1.59704	3.6298	1.32045	2.7489	0.00597949	0.0250576
ENSG00000267543	AC015802.3	2.82082	3.62946	1.24286	2.92025	0.00349755	0.0164158
ENSG00000253106	AC090198.1	4.59813	3.62841	1.00734	3.60198	0.000315806	0.00229773
ENSG00000229751	AC044781.1	5.05952	3.62831	0.997738	3.63653	0.000276334	0.00205491
ENSG00000114251	WNT5A	272.923	3.62814	0.716631	5.06278	4.13193e-07	8.11152e-06
ENSG00000163704	PRRT3	32.3576	3.62357	0.800971	4.52398	6.06884e-06	8.26085e-05
ENSG00000267672	AC010632.2	3.34402	3.62193	1.25972	2.87519	0.00403786	0.01839
ENSG00000000971	CFH	1619.91	3.6174	0.768304	4.7083	2.49797e-06	3.89259e-05
ENSG00000265733	SNORA74C-1	4.04172	3.61723	0.879879	4.11105	3.93866e-05	0.000403364
ENSG00000197627	UBE2Q2P12	1.36999	3.61638	1.23961	2.91735	0.00353024	0.0165286
ENSG00000168621	GDNF	35.5973	3.61595	0.851748	4.24533	2.18268e-05	0.000244691
ENSG00000166147	FBN1	1193.33	3.61559	0.822254	4.39716	1.09675e-05	0.000136127
ENSG00000100038	TOP3B	5.1197	3.61268	0.959314	3.7659	0.000165952	0.00134768
ENSG00000145861	C1QTNF2	87.0389	3.61152	0.867557	4.16286	3.1428e-05	0.000335221
ENSG00000069188	SDK2	129.293	3.6091	0.814758	4.42966	9.43839e-06	0.000120047
ENSG00000250397	AP006623.1	19.2289	3.60858	0.737938	4.89009	1.00791e-06	1.78369e-05
ENSG00000099994	SUSD2	49.7475	3.60778	0.871729	4.13865	3.49354e-05	0.000365799
ENSG00000140937	CDH11	1056.4	3.60757	0.824743	4.37418	1.2189e-05	0.000149038
ENSG00000270058	AC040170.1	32.16	3.60683	1.07853	3.34421	0.000825175	0.00504631
ENSG00000151778	SERP2	15.822	3.60661	0.937837	3.84567	0.000120223	0.00102619
ENSG00000279204	AC134043.2	7.36277	3.60454	1.06521	3.38388	0.000714687	0.00449638
ENSG00000154783	FGD5	153.284	3.60382	0.664873	5.4203	5.94975e-08	1.46808e-06
ENSG00000248890	HHIP-AS1	37.3579	3.60348	0.974495	3.69779	0.000217484	0.00168051
ENSG00000042062	RIPOR3	374.705	3.60154	0.75134	4.79349	1.63904e-06	2.73892e-05
ENSG00000182175	RGMA	127.128	3.59914	0.843365	4.26759	1.97598e-05	0.000225509
ENSG00000271474	AC106881.1	10.6357	3.5988	0.938732	3.83368	0.00012624	0.00106735
ENSG00000171444	MCC	298.916	3.59632	0.695511	5.17075	2.33153e-07	4.87014e-06
ENSG00000211445	GPX3	4093.41	3.5916	0.534193	6.7234	1.77534e-11	1.00802e-09
ENSG00000267986	AC130469.1	6.8467	3.59016	0.78484	4.57439	4.7762e-06	6.75637e-05
ENSG00000229989	MIR181A1HG	29.5323	3.58962	0.780032	4.60189	4.18672e-06	6.06439e-05
ENSG00000238297	U3	7.4503	3.58946	0.949486	3.78042	0.000156562	0.00128206
ENSG00000004777	ARHGAP33	25.594	3.58876	0.690116	5.20022	1.99048e-07	4.25726e-06
ENSG00000261202	Z83847.1	2.74865	3.58654	0.999998	3.58655	0.000335081	0.00241489
ENSG00000140092	FBLN5	1194.36	3.58466	0.878515	4.08036	4.4966e-05	0.000451947
ENSG00000134874	DZIP1	110.95	3.58421	0.856746	4.18352	2.87027e-05	0.000310013
ENSG00000275056	AC020663.3	10.0915	3.58352	0.932463	3.84307	0.000121503	0.00103496
ENSG00000141756	FKBP10	1081.18	3.58207	0.857536	4.17717	2.95156e-05	0.000317127
ENSG00000171517	LPAR3	45.1767	3.57853	0.856405	4.17855	2.93371e-05	0.000315704
ENSG00000259322	AC090607.1	2.79463	3.57806	0.975378	3.66839	0.000244085	0.00185058
ENSG00000166073	GPR176	158.003	3.57805	0.8453	4.23288	2.30719e-05	0.000256335
ENSG00000267042	AC100793.2	1.32822	3.57375	1.41595	2.52393	0.0116051	0.0422252
ENSG00000149090	PAMR1	372.937	3.57331	1.05353	3.39174	0.000694504	0.00440174
ENSG00000237440	ZNF737	14.0508	3.57236	0.836538	4.27041	1.95116e-05	0.000223297
ENSG00000164161	HHIP	366.837	3.5723	1.00778	3.54472	0.00039303	0.00274773
ENSG00000236810	ELOA-AS1	10.1616	3.57046	0.775733	4.60269	4.1707e-06	6.04545e-05
ENSG00000221643	SNORA77	7.87548	3.56921	0.96137	3.71263	0.000205119	0.0016023
ENSG00000259763	LINC02157	1.31797	3.56796	1.31962	2.70378	0.00685566	0.0279364
ENSG00000179855	GIPC3	12.2074	3.56417	1.05291	3.38507	0.000711593	0.0044824
ENSG00000247199	AC091948.1	5.31772	3.56373	1.0292	3.46263	0.000534926	0.00355706
ENSG00000154856	APCDD1	357.367	3.5627	0.917291	3.88393	0.00010278	0.000902022
ENSG00000265485	LINC01915	45.1071	3.5619	1.02191	3.48554	0.000491139	0.00331741
ENSG00000206384	COL6A6	7.81959	3.56152	1.20154	2.96413	0.0030354	0.014558
ENSG00000224223	VSTM2A-OT1	12.8582	3.56103	1.27649	2.7897	0.00527575	0.0227333
ENSG00000202515	VTRNA1-3	2.24774	3.55958	0.940598	3.78437	0.000154096	0.00126438
ENSG00000225400	RAB28P5	1.32404	3.55916	1.25073	2.84567	0.00443176	0.0198152
ENSG00000130508	PXDN	1511.72	3.55721	0.819732	4.33948	1.42818e-05	0.000170965
ENSG00000088543	C3orf18	50.5727	3.55629	0.897789	3.96116	7.45861e-05	0.000690249
ENSG00000252822	Y_RNA	6.65066	3.55455	1.01706	3.49492	0.000474198	0.00321991
ENSG00000228729	AL627308.1	4.99568	3.55366	0.957269	3.71229	0.000205393	0.00160336
ENSG00000261083	LINC02516	1.50031	3.55293	1.24284	2.85873	0.00425338	0.0191593
ENSG00000223403	MEG9	9.01056	3.55233	1.23679	2.87222	0.00407599	0.0185228
ENSG00000041982	TNC	1297.86	3.55204	1.06455	3.33667	0.000847896	0.00515459
ENSG00000164512	ANKRD55	25.8438	3.55161	0.803188	4.4219	9.78382e-06	0.000123828
ENSG00000227372	TP73-AS1	58.0202	3.54852	0.919476	3.85928	0.00011372	0.000978812
ENSG00000188916	FAM196A	63.695	3.54638	0.736726	4.8137	1.48159e-06	2.51052e-05
ENSG00000260244	AC104083.1	31.1538	3.54289	0.846065	4.1875	2.8205e-05	0.000305601
ENSG00000242852	ZNF709	1.29852	3.54288	1.42799	2.48103	0.0131003	0.0463766
ENSG00000197584	KCNMB2	3.18962	3.54266	1.24833	2.83793	0.00454072	0.0201934
ENSG00000245928	AC112719.2	5.13261	3.54221	1.19536	2.96329	0.00304367	0.0145929
ENSG00000112208	BAG2	109.321	3.54075	0.577762	6.12838	8.87764e-10	3.43636e-08
ENSG00000111728	ST8SIA1	134.748	3.53875	0.731862	4.83527	1.32968e-06	2.28323e-05
ENSG00000180139	ACTA2-AS1	35.047	3.53855	0.943104	3.75202	0.000175415	0.00141115
ENSG00000117425	PTCH2	82.0994	3.53804	0.791694	4.46894	7.86066e-06	0.000102779
ENSG00000276867	AC074050.4	6.19056	3.53757	1.20809	2.92822	0.00340907	0.0160791
ENSG00000174332	GLIS1	32.7932	3.53467	0.863109	4.09528	4.21666e-05	0.000428208
ENSG00000102468	HTR2A	27.538	3.53298	1.07249	3.29419	0.000987066	0.00584168
ENSG00000225931	AL139246.2	2.16122	3.5316	1.41623	2.49366	0.0126433	0.0451636
ENSG00000157150	TIMP4	118.697	3.53087	1.1983	2.94657	0.00321325	0.0152705
ENSG00000228539	AL157413.1	5.65593	3.53032	1.31593	2.68275	0.007302	0.0293537
ENSG00000215105	TTC3P1	30.7729	3.53026	0.55863	6.31949	2.62433e-10	1.1261e-08
ENSG00000222095	SNORD113	1.29162	3.52887	1.21098	2.91406	0.00356764	0.0166551
ENSG00000165757	JCAD	59.7994	3.52603	0.818061	4.31022	1.6309e-05	0.000191333
ENSG00000235958	UBOX5-AS1	2.72166	3.52431	1.01992	3.45547	0.000549344	0.00363178
ENSG00000144061	NPHP1	31.5215	3.52249	0.744895	4.72884	2.25803e-06	3.56738e-05
ENSG00000025423	HSD17B6	75.5798	3.52126	0.876734	4.01634	5.91097e-05	0.000568526
ENSG00000154864	PIEZO2	77.9414	3.51942	0.835638	4.21166	2.53504e-05	0.00027834
ENSG00000145506	NKD2	27.6093	3.51916	0.942423	3.73417	0.000188338	0.00149696
ENSG00000176678	FOXL1	97.9354	3.51879	0.915048	3.84547	0.000120324	0.0010262
ENSG00000010932	FMO1	6.48203	3.51676	0.998867	3.52075	0.000430333	0.00296416
ENSG00000050628	PTGER3	9.07363	3.51599	1.2738	2.76023	0.00577609	0.0244535
ENSG00000228485	GRK5-IT1	22.7842	3.51585	1.0319	3.40717	0.000656398	0.00420692
ENSG00000168477	TNXB	317.14	3.51431	0.762695	4.60775	4.07045e-06	5.91265e-05
ENSG00000262873	AC127496.5	1.98502	3.50874	1.39438	2.51635	0.0118578	0.0429244
ENSG00000228109	MELTF-AS1	3.68934	3.50731	1.35372	2.59087	0.00957347	0.0362515
ENSG00000140285	FGF7	353.175	3.50623	1.06697	3.28616	0.00101564	0.00599694
ENSG00000272812	AC004908.2	2.24666	3.50596	0.970003	3.61438	0.000301073	0.00221246
ENSG00000154263	ABCA10	56.9002	3.50477	0.767178	4.56839	4.9148e-06	6.92859e-05
ENSG00000255690	TRIL	291.411	3.50414	0.972929	3.60164	0.000316211	0.00229986
ENSG00000181938	GINS3	46.2345	3.50384	0.83464	4.19803	2.69244e-05	0.000293427
ENSG00000159403	C1R	9262.57	3.50337	0.950263	3.68674	0.000227148	0.00174365
ENSG00000259658	AC027559.1	4.57297	3.50097	0.809773	4.32339	1.53648e-05	0.000182208
ENSG00000184156	KCNQ3	14.2679	3.49887	1.30974	2.67142	0.00755318	0.0302215
ENSG00000197565	COL4A6	225.517	3.49655	1.02658	3.40602	0.000659167	0.00421941
ENSG00000122870	BICC1	370.406	3.49617	0.907869	3.85096	0.000117655	0.00100678
ENSG00000221944	TIGD1	9.69911	3.49574	1.12388	3.11042	0.0018682	0.00984841
ENSG00000184702	SEPT5	30.0607	3.49542	0.810363	4.31341	1.60759e-05	0.000188814
ENSG00000108018	SORCS1	112.895	3.49431	0.98707	3.54008	0.000400002	0.00278511
ENSG00000136160	EDNRB	911.583	3.49322	1.08076	3.2322	0.00122842	0.00700191
ENSG00000276663	AC009090.3	2.23446	3.49303	1.137	3.07216	0.00212517	0.0109147
ENSG00000261087	AP003469.4	9.81794	3.49271	1.08785	3.21066	0.00132428	0.00746143
ENSG00000091136	LAMB1	2473.9	3.49185	0.678686	5.14502	2.67495e-07	5.4653e-06
ENSG00000117643	MAN1C1	185.214	3.48906	0.768504	4.54007	5.62359e-06	7.75233e-05
ENSG00000127863	TNFRSF19	76.1685	3.48869	0.920231	3.7911	0.000149981	0.00123605
ENSG00000115414	FN1	5232.02	3.48811	0.763212	4.57031	4.87003e-06	6.8749e-05
ENSG00000232527	AC245595.1	5.08324	3.48622	0.67328	5.17797	2.24315e-07	4.70948e-06
ENSG00000213694	S1PR3	127.331	3.4854	0.774634	4.49941	6.81422e-06	9.12439e-05
ENSG00000145681	HAPLN1	615.067	3.4838	0.933491	3.73201	0.000189955	0.00150514
ENSG00000230148	HOXB-AS1	12.4161	3.48379	0.76349	4.56298	5.04324e-06	7.06603e-05
ENSG00000140682	TGFB1I1	725.733	3.48299	0.85284	4.08399	4.42691e-05	0.000445596
ENSG00000189238	LINC00943	2.56802	3.48256	1.41043	2.46914	0.0135436	0.0475467
ENSG00000155729	KCTD18	37.1404	3.48082	0.670308	5.19287	2.07082e-07	4.39253e-06
ENSG00000162706	CADM3	62.4845	3.47954	0.939306	3.70438	0.000211912	0.00164799
ENSG00000232295	AL589935.1	10.1551	3.47883	1.16521	2.98557	0.00283047	0.0137796
ENSG00000233895	AL121761.1	24.2263	3.47866	0.875485	3.97341	7.08512e-05	0.000661643
ENSG00000134871	COL4A2	4877.24	3.47614	0.736825	4.71772	2.38497e-06	3.73064e-05
ENSG00000161277	THAP8	35.4805	3.47455	0.742047	4.68238	2.83566e-06	4.3334e-05
ENSG00000122786	CALD1	4615.38	3.4724	0.601128	5.77647	7.62851e-09	2.37211e-07
ENSG00000271826	PLS3-AS1	7.26974	3.47061	1.19818	2.89658	0.00377258	0.0173938
ENSG00000169122	FAM110B	159.907	3.4685	0.77756	4.46075	8.16727e-06	0.000105708
ENSG00000268532	LINC02135	10.3976	3.46748	1.07091	3.23789	0.00120419	0.00689056
ENSG00000140459	CYP11A1	18.9879	3.46586	1.24961	2.77356	0.0055447	0.023615
ENSG00000152661	GJA1	690.417	3.4657	0.858893	4.03508	5.45838e-05	0.000531966
ENSG00000278108	MIR6757	1.22678	3.46453	1.24305	2.78713	0.00531779	0.0228713
ENSG00000213988	ZNF90	18.5217	3.4635	0.891	3.88721	0.000101404	0.000892233
ENSG00000185652	NTF3	50.6634	3.46187	0.963204	3.59412	0.000325487	0.00235815
ENSG00000176956	LY6H	9.3855	3.46079	1.21503	2.84833	0.00439499	0.019685
ENSG00000178187	ZNF454	23.4197	3.46009	0.944518	3.66334	0.000248946	0.00187912
ENSG00000144847	IGSF11	17.6013	3.45982	1.22283	2.82935	0.00466433	0.0206306
ENSG00000184500	PROS1	478.512	3.45952	0.828775	4.17426	2.9896e-05	0.000321046
ENSG00000259726	CSPG4P11	1.87922	3.45928	0.909187	3.80481	0.000141915	0.0011806
ENSG00000204291	COL15A1	636.382	3.45866	0.663812	5.2103	1.88531e-07	4.04495e-06
ENSG00000169129	AFAP1L2	219.373	3.45812	0.692849	4.99116	6.00176e-07	1.13591e-05
ENSG00000172123	SLFN12	48.084	3.45665	0.672977	5.13636	2.80111e-07	5.69475e-06
ENSG00000118473	SGIP1	180.751	3.45215	0.755723	4.568	4.92389e-06	6.93189e-05
ENSG00000223414	LINC00473	51.2295	3.45145	1.0876	3.17347	0.0015063	0.00828042
ENSG00000162407	PLPP3	1035.58	3.45039	0.567959	6.07507	1.23933e-09	4.61469e-08
ENSG00000279970	AC023024.2	30.5592	3.45031	1.04344	3.30666	0.000944163	0.00563155
ENSG00000284428	AC092329.4	10.1918	3.45002	0.865683	3.98532	6.73906e-05	0.000635388
ENSG00000200942	RNU6-501P	1.4	3.44941	1.07845	3.19848	0.00138155	0.00771433
ENSG00000137872	SEMA6D	404.295	3.44885	0.724906	4.75766	1.95854e-06	3.15979e-05
ENSG00000119630	PGF	265.287	3.44837	0.892306	3.86456	0.00011129	0.000964355
ENSG00000253550	AC016065.2	2.27633	3.44708	1.40211	2.45849	0.0139524	0.048656
ENSG00000107249	GLIS3	143.789	3.44654	0.623428	5.52838	3.23208e-08	8.46271e-07
ENSG00000232818	RPS2P32	8.89566	3.44599	1.25616	2.74328	0.00608282	0.0253603
ENSG00000267390	AC036176.1	12.541	3.44574	0.95578	3.60516	0.000311957	0.00227779
ENSG00000151790	TDO2	165.202	3.44538	1.10476	3.11866	0.00181678	0.00963914
ENSG00000112541	PDE10A	9.71315	3.44334	0.985323	3.49463	0.000474725	0.00322243
ENSG00000135472	FAIM2	67.5788	3.44283	0.842467	4.0866	4.37739e-05	0.000441259
ENSG00000114948	ADAM23	26.564	3.43971	1.04898	3.27909	0.00104142	0.00610711
ENSG00000249572	AC034231.1	3.64503	3.43915	1.22388	2.81003	0.00495373	0.0216498
ENSG00000226321	CROCC2	32.335	3.43885	1.0389	3.31007	0.000932719	0.00558111
ENSG00000169515	CCDC8	86.1346	3.43802	0.857945	4.00727	6.14242e-05	0.000588036
ENSG00000163430	FSTL1	2721.43	3.43728	0.585794	5.86773	4.418e-09	1.47176e-07
ENSG00000240771	ARHGEF25	69.8099	3.43701	0.868456	3.95761	7.57032e-05	0.000697134
ENSG00000050165	DKK3	1907.11	3.43574	0.915914	3.75116	0.00017602	0.00141546
ENSG00000278893	AC010533.1	29.1205	3.43461	0.902431	3.80595	0.000141258	0.00117643
ENSG00000132561	MATN2	1596.94	3.43459	0.767801	4.47329	7.70259e-06	0.000101071
ENSG00000137691	C11orf70	7.66118	3.43343	0.886837	3.87154	0.000108151	0.000942319
ENSG00000131471	AOC3	341.021	3.43317	0.897889	3.8236	0.000131519	0.00110607
ENSG00000105996	HOXA2	14.8803	3.43304	1.08206	3.17269	0.00151032	0.0082981
ENSG00000150636	CCDC102B	148.19	3.43191	0.803065	4.27351	1.92418e-05	0.000220825
ENSG00000108381	ASPA	81.0373	3.4309	0.790179	4.34193	1.4124e-05	0.000169295
ENSG00000154319	FAM167A	21.9998	3.42608	1.29646	2.64265	0.00822607	0.0322116
ENSG00000232640	AL354892.2	6.12483	3.42424	1.05307	3.25169	0.00114721	0.0066235
ENSG00000022267	FHL1	1974.57	3.42223	1.01713	3.36458	0.000766589	0.00476314
ENSG00000198908	BHLHB9	36.156	3.42218	0.896631	3.81671	0.000135242	0.00113136
ENSG00000183134	PTGDR2	298.727	3.4189	1.1504	2.97191	0.0029595	0.0142525
ENSG00000254122	PCDHGB7	16.8453	3.41839	1.15405	2.96209	0.00305558	0.0146329
ENSG00000128656	CHN1	137.875	3.41712	0.820137	4.16652	3.09279e-05	0.000330609
ENSG00000233757	AC092835.1	6.47293	3.41569	1.26789	2.69401	0.0070599	0.0285367
ENSG00000244968	LIFR-AS1	9.74531	3.41488	0.912413	3.7427	0.000182055	0.00145319
ENSG00000075618	FSCN1	114.394	3.41467	0.652734	5.23134	1.68286e-07	3.66163e-06
ENSG00000197182	MIRLET7BHG	249.785	3.41429	0.540762	6.31385	2.72186e-10	1.16069e-08
ENSG00000165633	VSTM4	694.492	3.41102	0.919297	3.71047	0.000206876	0.00161371
ENSG00000170954	ZNF415	57.094	3.4109	0.855698	3.98611	6.71668e-05	0.000633772
ENSG00000101115	SALL4	13.3233	3.40893	1.0478	3.25342	0.00114024	0.00658883
ENSG00000163359	COL6A3	6779.38	3.40888	0.772957	4.41019	1.03282e-05	0.000129127
ENSG00000166741	NNMT	1555.69	3.40862	0.94426	3.60983	0.000306398	0.00224277
ENSG00000182771	GRID1	67.7494	3.4084	1.0143	3.36036	0.000778414	0.00482349
ENSG00000187391	MAGI2	56.3309	3.40751	0.689242	4.94385	7.65951e-07	1.40566e-05
ENSG00000162576	MXRA8	1834.02	3.40524	1.03114	3.3024	0.000958623	0.00570125
ENSG00000272689	AC004832.4	6.21189	3.40501	0.74844	4.54948	5.37799e-06	7.46886e-05
ENSG00000104722	NEFM	2.89002	3.40452	1.32781	2.56401	0.0103472	0.0385491
ENSG00000225194	LINC00092	29.7907	3.40432	0.945881	3.5991	0.000319319	0.00231871
ENSG00000109705	NKX3-2	10.452	3.40419	1.08918	3.12546	0.00177525	0.00945335
ENSG00000143867	OSR1	107.219	3.40382	0.997452	3.41251	0.000643669	0.00413436
ENSG00000246596	AC139795.1	48.5447	3.403	0.827257	4.1136	3.89543e-05	0.000399749
ENSG00000006468	ETV1	80.7105	3.40199	0.752168	4.52291	6.09951e-06	8.29163e-05
ENSG00000183570	PCBP3	98.4958	3.40095	0.595582	5.7103	1.12776e-08	3.32568e-07
ENSG00000153885	KCTD15	90.8872	3.3997	0.786811	4.32086	1.55425e-05	0.000184021
ENSG00000231564	EIF4A1P11	1.53241	3.39835	1.34484	2.52695	0.0115058	0.041931
ENSG00000239291	AC002558.1	11.3345	3.39612	1.11254	3.05257	0.00226893	0.0114979
ENSG00000163378	EOGT	46.6395	3.39563	0.698476	4.86148	1.1651e-06	2.03809e-05
ENSG00000146858	ZC3HAV1L	23.7737	3.39501	0.763118	4.44887	8.63246e-06	0.000110895
ENSG00000265194	AL359922.2	11.8119	3.3948	1.36172	2.49303	0.012666	0.045198
ENSG00000250742	LINC02381	67.6853	3.3903	0.848416	3.99604	6.44115e-05	0.000612924
ENSG00000150471	ADGRL3	460.913	3.3899	0.915308	3.70356	0.000212592	0.00165016
ENSG00000185585	OLFML2A	346.782	3.38911	0.771477	4.39301	1.11791e-05	0.000138169
ENSG00000169851	PCDH7	526.726	3.38882	0.935683	3.62176	0.00029261	0.00215799
ENSG00000279453	Z99129.4	54.8376	3.3881	0.747047	4.53533	5.75146e-06	7.88104e-05
ENSG00000110237	ARHGEF17	521.884	3.38714	0.719734	4.70611	2.52494e-06	3.92867e-05
ENSG00000258465	AL139011.2	2.40063	3.38683	1.21385	2.79016	0.00526822	0.0227103
ENSG00000201839	SNORD114-3	6.26808	3.3841	0.949736	3.5632	0.000366362	0.00259752
ENSG00000279880	AC134407.3	4.30454	3.38351	1.16683	2.89974	0.00373468	0.0172694
ENSG00000164176	EDIL3	954.977	3.38342	0.774869	4.36645	1.26284e-05	0.000153498
ENSG00000222266	RNU6-757P	1.54451	3.38341	1.31863	2.56586	0.0102921	0.0383927
ENSG00000108387	SEPT4	224.738	3.38293	0.80929	4.18012	2.91359e-05	0.000313868
ENSG00000095303	PTGS1	426.313	3.38273	0.725653	4.66164	3.13707e-06	4.72722e-05
ENSG00000163637	PRICKLE2	260.395	3.38184	0.678251	4.98612	6.16032e-07	1.16164e-05
ENSG00000135862	LAMC1	1804.59	3.38062	0.829398	4.07599	4.58181e-05	0.000458717
ENSG00000169744	LDB2	141.497	3.37983	0.741488	4.55818	5.15992e-06	7.20497e-05
ENSG00000169760	NLGN1	16.8912	3.37867	1.12597	3.00067	0.00269384	0.0132124
ENSG00000235618	FAM21EP	5.88518	3.37723	1.05758	3.19336	0.00140629	0.00783116
ENSG00000182870	GALNT9	36.1526	3.37508	0.939475	3.59252	0.000327493	0.00236934
ENSG00000146151	HMGCLL1	30.1416	3.3747	0.938337	3.59647	0.000322564	0.00233944
ENSG00000233460	RPL35AP31	32.3331	3.37418	0.742097	4.54682	5.44616e-06	7.53807e-05
ENSG00000170558	CDH2	21.9427	3.37327	0.972	3.47044	0.000519604	0.00347202
ENSG00000226017	PRICKLE2-AS3	25.8612	3.37211	0.745258	4.52475	6.04664e-06	8.24892e-05
ENSG00000244219	TMEM225B	2.87002	3.37166	1.37598	2.45037	0.0142711	0.0494903
ENSG00000162552	WNT4	442.312	3.37111	0.853088	3.95166	7.76117e-05	0.00071156
ENSG00000153993	SEMA3D	41.6002	3.36945	0.824476	4.08678	4.37401e-05	0.000441135
ENSG00000240877	RN7SL521P	4.11152	3.36851	1.29207	2.60708	0.00913188	0.0349528
ENSG00000171016	PYGO1	27.126	3.36657	0.803947	4.18756	2.81975e-05	0.000305601
ENSG00000267207	AC005884.1	1.53674	3.36575	1.04728	3.21378	0.00130998	0.00739706
ENSG00000184838	PRR16	215.63	3.36463	1.01192	3.32499	0.000884205	0.005339
ENSG00000134138	MEIS2	92.0112	3.36454	0.808079	4.16363	3.13228e-05	0.000334297
ENSG00000164318	EGFLAM	134.248	3.36171	0.798806	4.20842	2.5716e-05	0.000282204
ENSG00000143127	ITGA10	34.1706	3.36079	0.82922	4.05295	5.05757e-05	0.000498816
ENSG00000203307	AL626787.1	5.46047	3.35613	1.27195	2.63858	0.00832547	0.0325203
ENSG00000159433	STARD9	229.23	3.35488	0.582578	5.75867	8.4779e-09	2.58922e-07
ENSG00000145623	OSMR	568.349	3.35281	0.93158	3.59906	0.000319367	0.00231871
ENSG00000137726	FXYD6	161.646	3.3516	0.758197	4.42049	9.84769e-06	0.000124407
ENSG00000106823	ECM2	54.6326	3.35159	0.730824	4.58604	4.51726e-06	6.44673e-05
ENSG00000154721	JAM2	93.3597	3.35057	0.884821	3.78672	0.000152647	0.001254
ENSG00000198873	GRK5	532.901	3.35013	0.52809	6.34386	2.24075e-10	9.76256e-09
ENSG00000268895	A1BG-AS1	15.7074	3.34955	1.08224	3.09503	0.00196791	0.010287
ENSG00000078246	TULP3	192.768	3.34783	0.634761	5.27416	1.33367e-07	2.99588e-06
ENSG00000087494	PTHLH	11.3682	3.34693	1.05511	3.17211	0.00151334	0.008308
ENSG00000111186	WNT5B	182.187	3.3467	0.629803	5.31388	1.07317e-07	2.46183e-06
ENSG00000226925	AC007271.1	8.03285	3.34615	0.936847	3.57172	0.000354645	0.00253455
ENSG00000156011	PSD3	723.447	3.3457	0.530488	6.30684	2.84799e-10	1.20945e-08
ENSG00000225746	MEG8	100.215	3.34559	0.853007	3.92212	8.77742e-05	0.0007892
ENSG00000118004	COLEC11	79.8864	3.34526	0.929591	3.59863	0.000319892	0.0023217
ENSG00000223756	TSSC2	13.7827	3.34327	0.981291	3.40701	0.000656782	0.00420807
ENSG00000162650	ATXN7L2	35.349	3.34255	0.753058	4.43864	9.05299e-06	0.000115575
ENSG00000129009	ISLR	1377.55	3.34227	1.1652	2.8684	0.0041255	0.0186898
ENSG00000049323	LTBP1	821.411	3.34214	0.787722	4.24279	2.20759e-05	0.000247005
ENSG00000228906	AL353804.1	1.955	3.33999	1.29606	2.57703	0.00996543	0.0373981
ENSG00000197619	ZNF615	23.7637	3.33737	0.814749	4.09619	4.2e-05	0.000426726
ENSG00000229065	AL354893.2	1.51738	3.33695	1.15775	2.88227	0.00394824	0.018078
ENSG00000273055	AC005046.1	68.0152	3.33675	0.69522	4.79957	1.59009e-06	2.66579e-05
ENSG00000215912	TTC34	18.2948	3.33586	1.27032	2.62601	0.00863925	0.0333655
ENSG00000047457	CP	480.443	3.33473	0.986831	3.37922	0.000726906	0.00455652
ENSG00000166033	HTRA1	442.82	3.33276	0.913716	3.64748	0.000264823	0.00198439
ENSG00000204314	PRRT1	54.5989	3.33266	0.734806	4.53543	5.74874e-06	7.88104e-05
ENSG00000153291	SLC25A27	41.2772	3.3325	0.800386	4.16361	3.13251e-05	0.000334297
ENSG00000177706	FAM20C	534.881	3.33141	0.638891	5.21436	1.84452e-07	3.96158e-06
ENSG00000244945	AC136604.2	10.0384	3.33138	0.943876	3.52947	0.000416401	0.00288463
ENSG00000182896	TMEM95	15.3092	3.33132	0.964794	3.45288	0.000554639	0.00366117
ENSG00000235865	GSN-AS1	188.424	3.33091	0.602258	5.53071	3.18937e-08	8.36151e-07
ENSG00000120820	GLT8D2	386.68	3.32846	1.02508	3.24701	0.00116625	0.00671269
ENSG00000214359	RPL18P10	3.98393	3.32565	1.32513	2.50967	0.0120845	0.0435761
ENSG00000256433	AC005840.3	8.70797	3.32486	1.02644	3.23922	0.00119858	0.00686803
ENSG00000166704	ZNF606	37.333	3.32484	0.765674	4.34237	1.40953e-05	0.000169127
ENSG00000282978	AC110994.2	6.43332	3.32427	0.822811	4.04015	5.34181e-05	0.000521842
ENSG00000112530	PACRG	8.54369	3.32421	1.24623	2.66743	0.00764345	0.0304996
ENSG00000271009	AC116667.1	1.31109	3.32389	1.31767	2.52255	0.0116507	0.0423537
ENSG00000166960	CCDC178	8.52224	3.32135	1.03817	3.19922	0.00137798	0.00770272
ENSG00000226007	BX005266.2	2.26087	3.32085	1.01835	3.261	0.00111019	0.00644781
ENSG00000145832	SLC25A48	9.34673	3.31818	1.27657	2.59929	0.00934165	0.0355308
ENSG00000042980	ADAM28	2185.77	3.31577	0.763126	4.34499	1.39281e-05	0.000167414
ENSG00000260034	LCMT1-AS2	10.6938	3.31453	1.0734	3.08787	0.00201593	0.0104662
ENSG00000164220	F2RL2	309.959	3.31292	0.873844	3.7912	0.000149922	0.00123605
ENSG00000223522	AC093690.1	14.1721	3.31207	0.788905	4.19831	2.68911e-05	0.00029322
ENSG00000120658	ENOX1	67.2838	3.31164	0.905177	3.65855	0.000253646	0.00190899
ENSG00000166670	MMP10	103.381	3.31121	0.999831	3.31177	0.000927086	0.00555387
ENSG00000188015	S100A3	59.7839	3.31045	0.759872	4.35659	1.32104e-05	0.000159722
ENSG00000135919	SERPINE2	520.993	3.30961	0.842871	3.9266	8.61567e-05	0.000777377
ENSG00000099998	GGT5	1736.96	3.30857	0.808539	4.09204	4.27602e-05	0.000433166
ENSG00000270405	AC104692.2	1.60415	3.30741	1.34414	2.46062	0.0138697	0.0484333
ENSG00000101004	NINL	113.223	3.30634	0.654526	5.05151	4.38336e-07	8.56323e-06
ENSG00000272977	AL008721.2	15.4629	3.30526	1.25099	2.64212	0.00823897	0.0322545
ENSG00000162493	PDPN	1046.38	3.30346	0.952597	3.46785	0.00052464	0.00349885
ENSG00000107562	CXCL12	2477.69	3.30199	0.681587	4.84455	1.26896e-06	2.20289e-05
ENSG00000119946	CNNM1	47.6654	3.3002	0.862434	3.82661	0.000129919	0.00109486
ENSG00000229956	ZRANB2-AS2	19.1705	3.29856	0.834849	3.95109	7.7796e-05	0.000712576
ENSG00000277759	MIR6719	3.7471	3.29849	1.24403	2.65146	0.00801446	0.0316441
ENSG00000253304	TMEM200B	42.6811	3.29719	0.797622	4.13377	3.56854e-05	0.000371569
ENSG00000167641	PPP1R14A	381.49	3.2969	0.840005	3.92486	8.67799e-05	0.00078197
ENSG00000108821	COL1A1	14370.6	3.29567	0.787222	4.18646	2.8334e-05	0.000306675
ENSG00000144619	CNTN4	117.346	3.29564	0.833156	3.95561	7.63393e-05	0.000701233
ENSG00000172260	NEGR1	267.343	3.2951	0.944141	3.49005	0.000482928	0.0032712
ENSG00000183287	CCBE1	13.1072	3.29328	0.845416	3.89546	9.80143e-05	0.00086706
ENSG00000134369	NAV1	900.182	3.29039	0.530019	6.20806	5.36432e-10	2.1451e-08
ENSG00000238286	SLC35E1P1	5.61128	3.29031	1.34166	2.45243	0.0141897	0.0492411
ENSG00000169184	MN1	31.0573	3.29005	0.944022	3.48515	0.000491867	0.00332014
ENSG00000129159	KCNC1	2.97683	3.28973	1.24982	2.63217	0.00848411	0.032977
ENSG00000275120	AC048382.5	10.3154	3.28909	1.07166	3.06916	0.00214661	0.0109974
ENSG00000120210	INSL6	4.55508	3.28843	1.11186	2.9576	0.00310048	0.0148237
ENSG00000090539	CHRD	101.456	3.28767	0.854638	3.84685	0.000119644	0.00102252
ENSG00000282939	TRBV7-2	4.94353	3.28753	1.15575	2.8445	0.00444817	0.0198669
ENSG00000109846	CRYAB	714.728	3.28742	0.70152	4.68613	2.78415e-06	4.26794e-05
ENSG00000132840	BHMT2	32.2455	3.28722	0.983614	3.34198	0.000831822	0.00507409
ENSG00000132535	DLG4	92.8776	3.28677	0.669558	4.90887	9.16019e-07	1.64149e-05
ENSG00000249348	UGDH-AS1	11.9511	3.28564	0.833711	3.94098	8.11505e-05	0.000738365
ENSG00000277702	AC239859.6	28.9137	3.28421	0.750907	4.37366	1.22181e-05	0.000149305
ENSG00000202337	RNU6-8	2.4048	3.2833	1.06956	3.06977	0.00214223	0.0109831
ENSG00000226352	PSPC1-AS2	1.25659	3.28163	1.12273	2.92289	0.00346798	0.0163122
ENSG00000187498	COL4A1	2173.24	3.28125	0.64033	5.12431	2.98634e-07	6.02959e-06
ENSG00000263812	LINC00908	15.1331	3.27897	1.09298	3.00002	0.00269964	0.0132336
ENSG00000104723	TUSC3	158.83	3.2789	0.720846	4.54869	5.39812e-06	7.49176e-05
ENSG00000180481	GLIPR1L2	6.86403	3.27848	1.02343	3.20342	0.00135805	0.00761622
ENSG00000090006	LTBP4	6923.76	3.27618	0.611096	5.36115	8.26936e-08	1.95591e-06
ENSG00000100523	DDHD1	499.828	3.27573	0.426797	7.67514	1.65241e-14	1.5438e-12
ENSG00000084636	COL16A1	570.802	3.27536	0.6696	4.89151	1.00063e-06	1.77455e-05
ENSG00000151322	NPAS3	11.9357	3.27459	0.806895	4.05826	4.94407e-05	0.000490144
ENSG00000055732	MCOLN3	29.2716	3.27253	0.882046	3.71016	0.000207132	0.00161509
ENSG00000176714	CCDC121	18.8431	3.2705	1.01815	3.21219	0.00131729	0.00742813
ENSG00000107186	MPDZ	145.958	3.26996	0.768617	4.25435	2.09661e-05	0.00023717
ENSG00000250280	AC026124.1	16.5958	3.26974	0.98697	3.31291	0.000923313	0.00553449
ENSG00000272463	AL357054.4	58.7617	3.26605	0.846698	3.8574	0.000114601	0.000984746
ENSG00000200629	RNY1P11	1.06695	3.26473	1.17504	2.7784	0.00546267	0.0233284
ENSG00000224597	SVIL-AS1	98.9593	3.26443	0.583432	5.59522	2.20344e-08	6.01455e-07
ENSG00000165731	RET	10.3716	3.26303	1.22736	2.65859	0.00784692	0.0311723
ENSG00000187098	MITF	135.09	3.26192	0.742447	4.39347	1.11555e-05	0.00013796
ENSG00000096093	EFHC1	291.836	3.26127	0.663164	4.91774	8.75508e-07	1.58269e-05
ENSG00000230679	ENO1-AS1	2.16865	3.26112	1.31698	2.47621	0.0132784	0.0468553
ENSG00000238278	ALG1L6P	2.83922	3.25945	1.26585	2.57492	0.0100264	0.0375926
ENSG00000229240	LINC00710	24.7166	3.25855	1.16767	2.79065	0.00526022	0.0226854
ENSG00000064886	CHI3L2	170.055	3.258	1.26635	2.57276	0.0100892	0.0377992
ENSG00000175183	CSRP2	165.906	3.25762	0.662049	4.92052	8.63158e-07	1.56311e-05
ENSG00000248968	AC012640.1	1.40174	3.25759	1.27929	2.54641	0.0108838	0.0401705
ENSG00000250565	ATP6V1E2	22.8485	3.25671	1.09454	2.97541	0.00292594	0.0141339
ENSG00000268047	AC018766.1	4.13463	3.2534	1.06336	3.05954	0.00221675	0.0112808
ENSG00000136114	THSD1	19.9765	3.2529	1.25027	2.60175	0.00927495	0.0353359
ENSG00000100626	GALNT16	45.2503	3.25249	1.0517	3.09259	0.00198417	0.0103483
ENSG00000127533	F2RL3	155.006	3.25156	0.801519	4.05675	4.97611e-05	0.000492436
ENSG00000105499	PLA2G4C	162.911	3.24942	0.80031	4.0602	4.90298e-05	0.000486605
ENSG00000260121	AC138028.4	2.14782	3.24804	1.27531	2.54687	0.0108695	0.0401382
ENSG00000200241	Y_RNA	2.34436	3.24483	1.03042	3.14902	0.00163818	0.0088585
ENSG00000257718	AC067735.1	5.34851	3.24411	0.973861	3.33118	0.000864773	0.00524014
ENSG00000189409	MMP23B	4.04779	3.24355	1.02672	3.15913	0.0015824	0.00862035
ENSG00000187243	MAGED4B	6.53573	3.24355	0.672898	4.82026	1.43369e-06	2.43841e-05
ENSG00000164796	CSMD3	32.7171	3.24306	1.17677	2.75591	0.00585296	0.0246419
ENSG00000171097	KYAT1	37.0725	3.24254	0.956059	3.39157	0.000694928	0.00440307
ENSG00000227681	AL033504.1	3.62016	3.23912	1.04668	3.09466	0.00197036	0.0102919
ENSG00000185989	RASA3	165.506	3.23709	0.488276	6.62964	3.365e-11	1.80585e-09
ENSG00000199381	RNU6-79P	1.04168	3.23506	1.27219	2.54291	0.0109933	0.0404611
ENSG00000222046	DCDC2B	16.4195	3.23476	1.1136	2.90477	0.00367525	0.0170483
ENSG00000106976	DNM1	229.974	3.23381	0.798122	4.05177	5.08307e-05	0.000501091
ENSG00000186318	BACE1	172.876	3.23311	0.598046	5.40613	6.44027e-08	1.57027e-06
ENSG00000157570	TSPAN18	82.8536	3.23278	0.722063	4.47714	7.56482e-06	9.94801e-05
ENSG00000003436	TFPI	818.931	3.23253	0.896047	3.60754	0.00030911	0.00226101
ENSG00000177453	NIM1K	10.3799	3.22913	1.29719	2.48933	0.0127984	0.0455669
ENSG00000271155	AL161729.1	4.11806	3.22903	1.25288	2.57727	0.0099583	0.0373782
ENSG00000269887	AL391001.1	10.2227	3.22799	0.837299	3.85525	0.000115613	0.000991372
ENSG00000087303	NID2	204.744	3.22795	0.655662	4.92319	8.51456e-07	1.54738e-05
ENSG00000253919	THAP12P7	5.55926	3.2275	1.08886	2.9641	0.0030357	0.014558
ENSG00000073712	FERMT2	361.168	3.22642	0.941343	3.42746	0.000609256	0.00394968
ENSG00000184867	ARMCX2	125.079	3.22491	0.725624	4.44433	8.81664e-06	0.000112908
ENSG00000127955	GNAI1	211.248	3.22461	0.650396	4.95792	7.1252e-07	1.31938e-05
ENSG00000175691	ZNF77	49.8285	3.22396	0.996261	3.23606	0.00121193	0.00692714
ENSG00000182916	TCEAL7	57.1891	3.22284	0.784581	4.10773	3.99569e-05	0.000408473
ENSG00000237624	OXCT2P1	14.5742	3.21976	0.723113	4.45263	8.48234e-06	0.000109308
ENSG00000264772	AC016876.2	11.1333	3.21883	1.13605	2.83336	0.00460617	0.0204218
ENSG00000240184	PCDHGC3	167.908	3.21583	0.862955	3.72653	0.000194132	0.00153292
ENSG00000072832	CRMP1	135.923	3.21483	0.830597	3.8705	0.000108612	0.000944737
ENSG00000177098	SCN4B	72.7279	3.21045	0.969337	3.31201	0.000926294	0.00555074
ENSG00000167394	ZNF668	36.4669	3.20994	0.925989	3.4665	0.000527283	0.00351533
ENSG00000120907	ADRA1A	18.8475	3.20819	1.27763	2.51106	0.0120371	0.0434816
ENSG00000049246	PER3	93.8028	3.2078	0.884851	3.62524	0.000288692	0.00213504
ENSG00000071242	RPS6KA2	748.107	3.20489	0.554488	5.77991	7.47423e-09	2.33473e-07
ENSG00000005108	THSD7A	28.5199	3.20178	0.86425	3.70469	0.000211648	0.00164656
ENSG00000180769	WDFY3-AS2	11.8572	3.20111	0.724932	4.41574	1.00666e-05	0.000126472
ENSG00000223298	RNY3P8	4.17577	3.19987	1.11604	2.86715	0.00414183	0.018742
ENSG00000170382	LRRN2	24.9825	3.19608	0.952438	3.35568	0.000791705	0.00488252
ENSG00000110455	ACCS	88.8532	3.19356	0.885438	3.60676	0.000310046	0.00226705
ENSG00000131094	C1QL1	18.1915	3.19042	0.900265	3.54387	0.0003943	0.00275567
ENSG00000253250	C8orf88	32.1694	3.18935	0.811794	3.92877	8.53819e-05	0.000772187
ENSG00000126603	GLIS2	82.8638	3.18904	0.723443	4.40813	1.04265e-05	0.000130118
ENSG00000182263	FIGN	104.346	3.18896	0.700645	4.55147	5.32725e-06	7.41845e-05
ENSG00000206935	RNU6-514P	2.01306	3.185	1.1542	2.75948	0.00578937	0.0244868
ENSG00000149256	TENM4	53.584	3.18472	0.863531	3.68803	0.000226	0.00173588
ENSG00000188868	ZNF563	44.3683	3.18467	0.96317	3.30645	0.000944872	0.00563415
ENSG00000115226	FNDC4	37.2064	3.18359	0.96567	3.29677	0.000978038	0.00579493
ENSG00000180785	OR51E1	31.9606	3.18324	0.847877	3.75437	0.000173777	0.00140181
ENSG00000075213	SEMA3A	186.686	3.18313	0.969061	3.28476	0.00102069	0.00601405
ENSG00000143147	GPR161	126.369	3.18262	0.79574	3.99957	6.34576e-05	0.000604405
ENSG00000170264	FAM161A	36.2606	3.18178	0.74378	4.27785	1.88704e-05	0.000217653
ENSG00000239883	PARGP1	16.4781	3.17994	0.818679	3.88423	0.000102654	0.000901303
ENSG00000196381	ZNF781	8.58251	3.17982	0.799342	3.97805	6.94835e-05	0.000652129
ENSG00000231416	AL358472.1	4.28485	3.17789	1.25075	2.54078	0.0110605	0.0406541
ENSG00000206885	SNORA75	5.66747	3.17357	1.0184	3.11622	0.00183188	0.00969425
ENSG00000276728	AC142472.1	5.60645	3.17254	0.785172	4.04057	5.33204e-05	0.000521382
ENSG00000248222	AC011389.1	16.0479	3.1722	0.959185	3.30718	0.000942393	0.00562263
ENSG00000204882	GPR20	79.0297	3.17209	1.05839	2.99711	0.00272554	0.0133383
ENSG00000184985	SORCS2	78.5229	3.17052	0.745104	4.25514	2.08918e-05	0.000236589
ENSG00000230067	HSPD1P6	3.53834	3.1704	1.09547	2.8941	0.00380244	0.0175079
ENSG00000070366	SMG6	171.798	3.1673	0.624539	5.07142	3.94853e-07	7.77377e-06
ENSG00000240350	AC017002.3	21.0055	3.16592	0.710878	4.45353	8.44717e-06	0.000108991
ENSG00000204815	TTC25	17.2478	3.16534	1.16502	2.71698	0.006588	0.0270441
ENSG00000188807	TMEM201	51.9791	3.16411	0.653427	4.84234	1.2832e-06	2.22199e-05
ENSG00000228423	AL357552.2	5.31172	3.16292	1.14457	2.7634	0.00572021	0.0242519
ENSG00000019144	PHLDB1	742.205	3.16006	0.66882	4.72482	2.30314e-06	3.62471e-05
ENSG00000268754	LINC01081	10.9814	3.15998	1.01107	3.12538	0.00177578	0.00945335
ENSG00000228551	SNRPGP9	7.61703	3.15744	1.09902	2.87296	0.00406651	0.0184877
ENSG00000141068	KSR1	102.907	3.15735	0.687269	4.59405	4.34719e-06	6.23532e-05
ENSG00000237596	AL138828.1	54.8516	3.15658	0.7299	4.32467	1.5276e-05	0.000181283
ENSG00000266904	LINC00663	32.1277	3.15613	0.989099	3.19092	0.00141821	0.00788258
ENSG00000128596	CCDC136	15.4081	3.15611	0.875402	3.60533	0.000311757	0.00227779
ENSG00000249082	C5orf66-AS1	64.7787	3.15593	0.90995	3.46825	0.000523865	0.00349644
ENSG00000144724	PTPRG	257.131	3.15341	0.608118	5.18552	2.15414e-07	4.54114e-06
ENSG00000170153	RNF150	128.283	3.15273	0.921124	3.4227	0.000620023	0.00401258
ENSG00000260400	AL513534.1	5.23971	3.14898	1.07246	2.93623	0.0033223	0.0157451
ENSG00000182397	DNM1P46	5.81563	3.14836	0.751085	4.19175	2.76812e-05	0.000301037
ENSG00000234084	AL049552.1	2.101	3.14812	1.0743	2.9304	0.00338525	0.0159955
ENSG00000164627	KIF6	9.34409	3.14761	0.942699	3.33894	0.000840989	0.00511865
ENSG00000164136	IL15	39.3514	3.14606	0.794564	3.95948	7.51144e-05	0.000692954
ENSG00000275131	AC241952.1	106.336	3.14518	0.499561	6.29588	3.05659e-10	1.28279e-08
ENSG00000248334	WHAMMP2	10.5004	3.14449	0.740249	4.24788	2.15799e-05	0.000242379
ENSG00000171368	TPPP	30.3349	3.14379	0.944534	3.3284	0.000873463	0.00528626
ENSG00000108947	EFNB3	54.9654	3.14299	0.878625	3.57717	0.000347339	0.002491
ENSG00000279439	AC105114.1	3.49505	3.1428	1.27317	2.46849	0.0135685	0.0475997
ENSG00000127990	SGCE	565.449	3.14073	0.945694	3.32108	0.000896691	0.00540963
ENSG00000237328	RAI1-AS1	4.73733	3.13995	1.10425	2.84352	0.00446183	0.0199106
ENSG00000237015	AL031186.1	7.43935	3.13809	0.970427	3.23372	0.00122188	0.00697044
ENSG00000185920	PTCH1	2139.61	3.13602	0.65661	4.77608	1.78748e-06	2.94389e-05
ENSG00000185274	GALNT17	33.3852	3.13551	1.12617	2.78424	0.0053654	0.0230141
ENSG00000276170	AC244153.1	16.9481	3.13512	1.05013	2.98547	0.00283147	0.0137812
ENSG00000100234	TIMP3	1926.71	3.1336	0.804094	3.89706	9.73681e-05	0.000861888
ENSG00000107819	SFXN3	374.825	3.1324	0.56827	5.51218	3.54426e-08	9.16133e-07
ENSG00000261156	LINC01989	13.0879	3.13235	1.1032	2.83932	0.00452096	0.0201461
ENSG00000107317	PTGDS	78.3951	3.13118	0.724258	4.32329	1.53717e-05	0.000182208
ENSG00000248690	HAS2-AS1	37.8528	3.12875	0.805157	3.88588	0.000101958	0.000895573
ENSG00000165072	MAMDC2	232.251	3.12685	1.02148	3.06109	0.0022053	0.0112448
ENSG00000135960	EDAR	70.3987	3.12645	0.979873	3.19067	0.00141943	0.00788728
ENSG00000218336	TENM3	92.1318	3.12604	0.99873	3.13002	0.00174797	0.00933673
ENSG00000233025	CRYZP1	2.76789	3.12435	0.922074	3.38839	0.00070304	0.00444264
ENSG00000172716	SLFN11	151.907	3.12257	0.698944	4.46756	7.91165e-06	0.000103183
ENSG00000277621	AC005277.2	8.70932	3.12073	1.20363	2.59276	0.00952093	0.0360791
ENSG00000244731	C4A	156.897	3.11943	0.691286	4.5125	6.40679e-06	8.62378e-05
ENSG00000135111	TBX3	376.294	3.11774	0.695974	4.47968	7.47535e-06	9.84777e-05
ENSG00000279289	AL136164.3	28.9976	3.11625	0.894523	3.4837	0.00049453	0.00333483
ENSG00000168398	BDKRB2	359.346	3.11249	0.955957	3.25589	0.00113039	0.00655215
ENSG00000123384	LRP1	3216.88	3.11122	0.519722	5.98632	2.14647e-09	7.6462e-08
ENSG00000279103	AC138470.1	1.78402	3.11051	1.0849	2.8671	0.00414249	0.018742
ENSG00000125945	ZNF436	95.9527	3.10964	0.70792	4.39265	1.11979e-05	0.000138319
ENSG00000259583	AC015712.2	110.461	3.10607	0.813492	3.81819	0.000134434	0.00112736
ENSG00000273584	AC096708.4	11.2813	3.10451	1.106	2.80697	0.00500094	0.021819
ENSG00000008710	PKD1	368.09	3.10257	0.553704	5.6033	2.10313e-08	5.7714e-07
ENSG00000140543	DET1	43.5058	3.09919	0.763637	4.05846	4.93976e-05	0.000490018
ENSG00000185070	FLRT2	177.354	3.09896	0.841416	3.68303	0.00023048	0.00176186
ENSG00000185689	C6orf201	4.24144	3.09594	1.11552	2.77533	0.00551451	0.0235156
ENSG00000119919	NKX2-3	647.226	3.09487	0.966355	3.20262	0.00136182	0.00762899
ENSG00000113083	LOX	231.603	3.09433	0.798262	3.87633	0.000106044	0.000927103
ENSG00000114115	RBP1	802.437	3.09339	0.850225	3.63832	0.000274419	0.00204437
ENSG00000251370	SEMA5A-AS1	5.3172	3.09277	1.2085	2.55918	0.0104918	0.038982
ENSG00000061918	GUCY1B3	131.855	3.09246	0.781241	3.95839	7.54554e-05	0.000695163
ENSG00000236095	AL807757.2	3.14912	3.09194	0.987782	3.13018	0.001747	0.00933397
ENSG00000122641	INHBA	178.593	3.09159	0.748382	4.13104	3.61131e-05	0.000375263
ENSG00000132622	HSPA12B	32.1997	3.09102	1.09308	2.82782	0.00468669	0.0207017
ENSG00000104804	TULP2	121.814	3.0898	0.790383	3.90925	9.25836e-05	0.000826656
ENSG00000158163	DZIP1L	120.56	3.0891	0.814094	3.79453	0.000147926	0.00122156
ENSG00000235386	AC113174.1	1.47863	3.08899	0.935563	3.30175	0.000960851	0.00571285
ENSG00000141052	MYOCD	185.966	3.0887	1.14035	2.70857	0.00675746	0.0275909
ENSG00000240303	ACAD11	2.65283	3.08858	1.03631	2.98036	0.00287906	0.0139567
ENSG00000171451	DSEL	122.727	3.08826	0.823716	3.74918	0.000177412	0.00142443
ENSG00000250979	AC022905.1	4.76478	3.08464	0.96509	3.19622	0.00139239	0.00776429
ENSG00000108231	LGI1	16.2258	3.08463	1.25554	2.45681	0.0140176	0.0488088
ENSG00000283352	AL021368.4	2.59568	3.08342	1.08206	2.84959	0.00437762	0.0196243
ENSG00000270903	HNRNPA3P9	5.97803	3.08022	0.994369	3.09766	0.00195057	0.0102171
ENSG00000111087	GLI1	153.605	3.07957	0.623666	4.93786	7.89864e-07	1.44438e-05
ENSG00000267594	CYP4F24P	23.662	3.07684	1.15798	2.65707	0.00788237	0.0312588
ENSG00000226696	LENG8-AS1	9.90158	3.07632	0.9138	3.36651	0.000761249	0.00473425
ENSG00000122863	CHST3	113.169	3.07513	0.820464	3.74804	0.000178223	0.00142982
ENSG00000205209	SCGB2B2	4.3242	3.07463	1.24224	2.47508	0.0133207	0.0469628
ENSG00000114654	EFCC1	154.241	3.07427	0.800428	3.84079	0.00012264	0.00104292
ENSG00000268584	AC073389.1	9.27037	3.07315	1.1992	2.56267	0.0103872	0.0386633
ENSG00000100154	TTC28	291.75	3.07285	0.666497	4.61045	4.01801e-06	5.85718e-05
ENSG00000258498	DIO3OS	50.0644	3.07068	0.993272	3.09148	0.00199161	0.0103766
ENSG00000151892	GFRA1	448.09	3.07045	1.05879	2.89995	0.00373217	0.0172617
ENSG00000047617	ANO2	16.6461	3.06987	1.16051	2.64528	0.0081623	0.0320535
ENSG00000168502	MTCL1	47.1733	3.06659	0.777876	3.94226	8.07183e-05	0.000735565
ENSG00000258399	AL117190.1	6.99836	3.06513	1.0004	3.0639	0.0021847	0.0111591
ENSG00000118785	SPP1	261.632	3.06492	0.909741	3.36901	0.000754394	0.00470016
ENSG00000101463	SYNDIG1	128.16	3.06489	1.08197	2.8327	0.00461561	0.0204592
ENSG00000280039	RN7SKP23	12.1013	3.06303	0.927431	3.30271	0.000957564	0.0056966
ENSG00000213859	KCTD11	124.449	3.0618	0.950161	3.2224	0.0012712	0.00721061
ENSG00000109610	SOD3	266.485	3.06067	0.664094	4.60878	4.05032e-06	5.88757e-05
ENSG00000125675	GRIA3	71.8589	3.05718	0.930899	3.28411	0.00102304	0.00602507
ENSG00000270130	AC068790.7	3.75807	3.05427	1.18974	2.56718	0.010253	0.0382748
ENSG00000146242	TPBG	277.003	3.05402	0.76429	3.99589	6.44521e-05	0.000613026
ENSG00000254615	AC027031.2	16.8574	3.0528	0.782106	3.90331	9.48847e-05	0.000844634
ENSG00000196924	FLNA	2318.65	3.05218	0.465392	6.5583	5.44238e-11	2.78959e-09
ENSG00000158887	MPZ	62.0656	3.05174	0.583665	5.22858	1.70815e-07	3.6996e-06
ENSG00000276365	MIR145	5.91275	3.048	1.13136	2.69411	0.00705773	0.0285367
ENSG00000170323	FABP4	79.7061	3.04647	0.911975	3.34052	0.000836209	0.00509408
ENSG00000149557	FEZ1	263.491	3.04625	0.765248	3.98074	6.87e-05	0.000645956
ENSG00000201221	RNU4-40P	5.77556	3.04563	0.972096	3.13306	0.00172996	0.00926218
ENSG00000153902	LGI4	145.144	3.04525	0.719566	4.23207	2.31548e-05	0.000257075
ENSG00000162641	AKNAD1	6.41406	3.04478	1.11122	2.74005	0.00614307	0.0255441
ENSG00000164116	GUCY1A3	232.104	3.04449	0.80377	3.78776	0.000152011	0.00125043
ENSG00000174099	MSRB3	224.516	3.04359	0.633574	4.80383	1.55657e-06	2.61173e-05
ENSG00000162426	SLC45A1	39.3558	3.04357	0.97442	3.12347	0.00178731	0.00950487
ENSG00000269906	AL606834.2	1.68743	3.04344	1.11061	2.74033	0.00613768	0.025532
ENSG00000273424	AL008582.1	5.43208	3.04294	1.14764	2.65147	0.00801419	0.0316441
ENSG00000005073	HOXA11	45.8494	3.04287	0.861512	3.53201	0.000412416	0.00285992
ENSG00000248161	AC098487.1	8.52562	3.04185	1.03957	2.92608	0.00343265	0.0161712
ENSG00000183055	FAM133CP	22.2147	3.0415	0.688773	4.41583	1.00622e-05	0.000126472
ENSG00000196357	ZNF565	42.226	3.03988	0.904666	3.36022	0.000778803	0.00482399
ENSG00000149489	ROM1	19.6414	3.03785	0.92954	3.26812	0.00108263	0.00630201
ENSG00000197083	ZNF300P1	32.3987	3.03752	1.11623	2.72122	0.00650409	0.0267852
ENSG00000160013	PTGIR	120.33	3.03717	0.774217	3.92289	8.74933e-05	0.000787019
ENSG00000124440	HIF3A	77.6401	3.03593	0.994824	3.05173	0.00227528	0.0115244
ENSG00000188859	FAM78B	24.5181	3.03571	0.739054	4.10757	3.99848e-05	0.000408473
ENSG00000180340	FZD2	39.7224	3.03435	0.914532	3.31792	0.000906899	0.0054552
ENSG00000236581	STARD13-AS	35.8542	3.03322	0.775401	3.91181	9.16081e-05	0.000819014
ENSG00000121753	ADGRB2	38.4423	3.0326	0.985918	3.07591	0.0020986	0.0107999
ENSG00000155760	FZD7	105.635	3.03147	0.724273	4.18553	2.84505e-05	0.000307709
ENSG00000240775	AC021205.1	10.099	3.02993	1.12179	2.70097	0.00691381	0.0281009
ENSG00000205517	RGL3	42.1258	3.02952	0.813134	3.72573	0.000194748	0.00153719
ENSG00000130558	OLFM1	162.253	3.02947	0.792716	3.82163	0.000132571	0.00111219
ENSG00000077943	ITGA8	324.698	3.02935	0.741708	4.08429	4.42112e-05	0.000445231
ENSG00000105426	PTPRS	132.908	3.02864	0.764615	3.961	7.4638e-05	0.000690413
ENSG00000187961	KLHL17	51.9444	3.0265	0.869743	3.47977	0.000501845	0.00337199
ENSG00000176435	CLEC14A	238.718	3.02544	0.968929	3.12245	0.00179351	0.00953291
ENSG00000168824	NSG1	344.849	3.02404	0.987115	3.06351	0.00218754	0.0111681
ENSG00000105245	NUMBL	188.99	3.02342	0.658112	4.59408	4.34665e-06	6.23532e-05
ENSG00000260816	AC027279.1	10.5375	3.02338	0.78765	3.83848	0.000123797	0.00105016
ENSG00000279340	AC090617.8	3.87577	3.02298	1.15798	2.61056	0.00903947	0.0346702
ENSG00000103196	CRISPLD2	2332.21	3.0216	0.509896	5.92592	3.10555e-09	1.0692e-07
ENSG00000227911	LINC02344	9.6319	3.02047	0.881129	3.42795	0.000608163	0.00394576
ENSG00000151718	WWC2	107.397	3.01937	0.71401	4.22875	2.34992e-05	0.000260099
ENSG00000120645	IQSEC3	12.1072	3.01795	1.09315	2.76077	0.00576645	0.0244177
ENSG00000241158	ADAMTS9-AS1	20.268	3.01514	0.886689	3.40045	0.000672756	0.00428903
ENSG00000273387	AC005005.3	2.66198	3.01491	1.216	2.47937	0.0131615	0.0465392
ENSG00000250764	AC025178.1	6.12344	3.01324	1.15831	2.60141	0.00928405	0.0353575
ENSG00000280163	AC040160.2	7.13738	3.0129	1.07573	2.8008	0.00509753	0.0221745
ENSG00000185495	AC138393.1	8.62364	3.01084	0.634942	4.74192	2.11704e-06	3.38101e-05
ENSG00000149506	ZP1	27.4662	3.00945	1.16909	2.57418	0.0100478	0.0376591
ENSG00000183853	KIRREL1	362.706	3.00865	0.894506	3.36348	0.000769672	0.00477941
ENSG00000136274	NACAD	60.2686	3.00801	0.893165	3.36781	0.000757675	0.00471488
ENSG00000259959	AC107068.1	7.26272	3.00759	1.11759	2.69113	0.00712096	0.0287553
ENSG00000267871	AC005261.1	3.01996	3.006	1.21605	2.47193	0.0134385	0.0472727
ENSG00000280132	AC026471.6	14.3664	3.00357	1.14341	2.62684	0.00861818	0.0333092
ENSG00000182534	MXRA7	165.964	3.00341	0.72518	4.1416	3.44887e-05	0.000362228
ENSG00000204186	ZDBF2	54.6597	3.00067	0.6781	4.42511	9.6394e-06	0.000122301
ENSG00000183098	GPC6	566.191	3.00055	0.926281	3.23935	0.00119802	0.00686675
ENSG00000232284	GNG12-AS1	16.6286	2.99573	0.638928	4.68868	2.74979e-06	4.23048e-05
ENSG00000243404	RPL35AP32	4.71549	2.9954	0.941372	3.18195	0.00146288	0.00808283
ENSG00000151458	ANKRD50	201.343	2.99209	0.723691	4.13448	3.55757e-05	0.000370614
ENSG00000117385	P3H1	533.056	2.99198	0.580392	5.1551	2.53491e-07	5.25227e-06
ENSG00000103710	RASL12	270.819	2.99049	0.793221	3.77005	0.000163214	0.00133018
ENSG00000138650	PCDH10	14.704	2.99028	1.18235	2.52909	0.0114359	0.04175
ENSG00000019991	HGF	498.281	2.98996	0.734523	4.07062	4.68882e-05	0.000467515
ENSG00000104432	IL7	160.581	2.98894	0.666255	4.48618	7.25109e-06	9.61542e-05
ENSG00000129244	ATP1B2	115.674	2.98872	0.807104	3.70301	0.000213055	0.00165251
ENSG00000154358	OBSCN	439.132	2.98812	0.643074	4.64661	3.37431e-06	5.02941e-05
ENSG00000171243	SOSTDC1	390.536	2.98404	0.961727	3.10279	0.00191707	0.0100596
ENSG00000233593	AL590094.1	47.0884	2.98333	0.902796	3.30455	0.000951294	0.00566422
ENSG00000269696	AC005498.3	7.13152	2.98198	1.06214	2.80752	0.00499242	0.0217911
ENSG00000280128	AL662795.2	67.8459	2.98093	0.714452	4.17234	3.0149e-05	0.00032318
ENSG00000154175	ABI3BP	1054.14	2.98001	0.981288	3.03684	0.00239074	0.0119852
ENSG00000162669	HFM1	3.41598	2.97971	1.0802	2.75847	0.00580726	0.0245198
ENSG00000259207	ITGB3	62.3897	2.97907	0.853837	3.48904	0.000484764	0.00328081
ENSG00000144824	PHLDB2	201.483	2.97869	0.648885	4.59047	4.4225e-06	6.33008e-05
ENSG00000272523	LINC01023	8.38333	2.97816	0.860655	3.46034	0.000539499	0.00357821
ENSG00000236914	LINC01852	10.2273	2.97804	1.1123	2.67738	0.00741996	0.0297464
ENSG00000269834	ZNF528-AS1	12.0555	2.97574	0.772906	3.85006	0.000118087	0.0010097
ENSG00000138795	LEF1	67.8012	2.97167	0.846069	3.51233	0.000444204	0.00303933
ENSG00000196611	MMP1	1218.43	2.9704	0.912919	3.25374	0.00113897	0.00658521
ENSG00000247345	AC092343.1	9.04925	2.96736	0.985043	3.01242	0.00259172	0.0127992
ENSG00000004776	HSPB6	87.8042	2.96359	0.786297	3.76905	0.000163872	0.00133501
ENSG00000092096	SLC22A17	184.237	2.96183	0.749544	3.95152	7.76579e-05	0.000711627
ENSG00000272173	U47924.2	4.24137	2.96125	1.01356	2.92162	0.00348213	0.0163676
ENSG00000145687	SSBP2	320.731	2.95939	0.672597	4.39995	1.08278e-05	0.000134555
ENSG00000113657	DPYSL3	409.178	2.95883	0.658673	4.49211	7.05226e-06	9.41247e-05
ENSG00000233588	CYP51A1P2	6.20355	2.95801	0.93247	3.17223	0.00151274	0.00830695
ENSG00000187634	SAMD11	111.494	2.95543	0.793707	3.72358	0.000196419	0.00154622
ENSG00000204706	MAMDC2-AS1	42.4136	2.95374	0.829699	3.56002	0.00037083	0.00262106
ENSG00000254099	AC005740.3	3.20221	2.95089	1.03726	2.84491	0.00444246	0.0198458
ENSG00000180730	SHISA2	42.9148	2.95058	0.958567	3.07811	0.00208315	0.0107392
ENSG00000272760	AC093726.1	3.4542	2.94966	1.07632	2.74049	0.00613477	0.0255251
ENSG00000111341	MGP	729.566	2.94953	0.689988	4.27476	1.91345e-05	0.000219838
ENSG00000232807	AL137186.2	29.728	2.94928	0.799982	3.68668	0.000227195	0.00174365
ENSG00000121440	PDZRN3	331.496	2.94891	0.595466	4.95226	7.3356e-07	1.35346e-05
ENSG00000262655	SPON1	800.111	2.94836	0.711271	4.14519	3.39529e-05	0.000357881
ENSG00000135454	B4GALNT1	41.2154	2.94783	1.05445	2.79562	0.0051801	0.022434
ENSG00000214184	GCC2-AS1	15.0268	2.9473	0.964983	3.05425	0.00225622	0.011442
ENSG00000184564	SLITRK6	574.644	2.9471	0.810211	3.63744	0.000275359	0.00204988
ENSG00000263327	TAPT1-AS1	37.201	2.94614	0.825729	3.56792	0.000359824	0.00256355
ENSG00000112182	BACH2	40.0011	2.94478	0.650724	4.5254	6.02825e-06	8.23287e-05
ENSG00000225920	RIMKLBP2	24.3151	2.94456	0.831216	3.54248	0.000396386	0.00276553
ENSG00000279069	AC015813.5	10.7382	2.94187	0.943389	3.1184	0.00181833	0.0096449
ENSG00000206432	TMEM200C	13.4142	2.94094	0.899424	3.26981	0.00107621	0.00626997
ENSG00000265996	MIR3671	8.26723	2.9407	0.853277	3.44636	0.0005682	0.00373721
ENSG00000146555	SDK1	190.549	2.9387	0.831485	3.53428	0.000408885	0.00283735
ENSG00000245275	SAP30L-AS1	30.5092	2.93858	0.66616	4.41123	1.02786e-05	0.000128821
ENSG00000131067	GGT7	209.577	2.93776	0.565014	5.19946	1.99873e-07	4.2616e-06
ENSG00000144152	FBLN7	44.9152	2.93713	0.894646	3.283	0.00102708	0.00604366
ENSG00000174080	CTSF	435.655	2.93596	0.859546	3.41571	0.000636166	0.00409513
ENSG00000146006	LRRTM2	49.4445	2.93479	0.789674	3.71646	0.000202033	0.00158074
ENSG00000253932	AC019270.1	6.66954	2.93283	1.17394	2.49828	0.0124797	0.0446956
ENSG00000173320	STOX2	120.923	2.93216	0.756165	3.87767	0.000105462	0.0009228
ENSG00000273156	AC124016.2	2.95356	2.93163	1.08143	2.71089	0.00671021	0.0274357
ENSG00000124257	NEURL2	9.21615	2.93103	1.03872	2.82177	0.00477594	0.0210203
ENSG00000162849	KIF26B	46.4473	2.9309	0.795431	3.68466	0.000229005	0.00175568
ENSG00000242282	AC108488.1	23.1317	2.92456	0.957786	3.05346	0.00226222	0.0114668
ENSG00000250378	AC114296.1	15.1485	2.92447	1.10923	2.63649	0.00837686	0.0326652
ENSG00000167601	AXL	1226.23	2.92423	0.75704	3.86272	0.000112132	0.000968793
ENSG00000267272	LINC01140	39.8909	2.92406	0.920118	3.17792	0.00148335	0.00816786
ENSG00000228794	LINC01128	95.625	2.92363	0.598864	4.88196	1.05035e-06	1.85312e-05
ENSG00000069431	ABCC9	22.3325	2.92361	0.783244	3.73269	0.000189447	0.00150343
ENSG00000224616	RTCA-AS1	5.60951	2.92304	1.0872	2.6886	0.00717527	0.0289456
ENSG00000138080	EMILIN1	459.151	2.92297	0.975001	2.99792	0.00271832	0.0133093
ENSG00000066629	EML1	199.49	2.92135	0.956435	3.05441	0.00225503	0.0114387
ENSG00000149968	MMP3	1523.22	2.91666	1.12792	2.58587	0.00971339	0.0366597
ENSG00000069702	TGFBR3	411.618	2.91386	0.645339	4.51524	6.32444e-06	8.5241e-05
ENSG00000103599	IQCH	18.865	2.91277	1.09893	2.65055	0.00803601	0.0317022
ENSG00000170075	GPR37L1	8.53271	2.91181	1.08371	2.68688	0.00721221	0.0290666
ENSG00000253811	AC136424.2	5.08843	2.91101	0.957428	3.04045	0.00236222	0.0118784
ENSG00000197561	ELANE	75.4754	2.91051	0.730807	3.9826	6.81643e-05	0.000642094
ENSG00000224533	TMLHE-AS1	4.74901	2.90972	0.84371	3.44872	0.000563245	0.00370937
ENSG00000276337	AC105429.1	16.5421	2.90938	0.907635	3.20545	0.0013485	0.00757712
ENSG00000258424	AL512791.1	3.47888	2.90878	1.15284	2.52315	0.011631	0.0422971
ENSG00000177335	C8orf31	17.4443	2.90833	1.0011	2.90512	0.00367111	0.0170368
ENSG00000162892	IL24	30.5678	2.90749	1.0388	2.79889	0.00512791	0.0222784
ENSG00000180479	ZNF571	31.6117	2.90268	0.939179	3.09066	0.00199712	0.0103973
ENSG00000163531	NFASC	448.682	2.90243	0.887519	3.27028	0.00107442	0.00626134
ENSG00000271895	AL109811.3	25.1493	2.89971	0.787322	3.68301	0.000230497	0.00176186
ENSG00000213398	LCAT	153.273	2.89947	0.76549	3.78773	0.000152029	0.00125043
ENSG00000125848	FLRT3	21.1619	2.89844	0.903018	3.20972	0.00132863	0.00748389
ENSG00000172201	ID4	66.943	2.89798	0.732632	3.95557	7.6353e-05	0.000701233
ENSG00000196628	TCF4	2147.04	2.89747	0.474338	6.10844	1.00607e-09	3.83651e-08
ENSG00000237125	HAND2-AS1	29.3041	2.89535	0.835392	3.46586	0.000528534	0.00352253
ENSG00000231579	RPL7P21	2.59685	2.89365	1.02545	2.82184	0.00477489	0.0210203
ENSG00000132688	NES	161.425	2.89338	0.650358	4.4489	8.63096e-06	0.000110895
ENSG00000274964	AC026356.1	3.01409	2.89131	1.09636	2.6372	0.00835931	0.0326277
ENSG00000138944	KIAA1644	90.9104	2.89075	0.995138	2.90487	0.00367405	0.0170466
ENSG00000163482	STK36	101.146	2.89048	0.7446	3.88192	0.000103634	0.000907578
ENSG00000178498	DTX3	83.9937	2.88663	0.739787	3.90197	9.54117e-05	0.000847856
ENSG00000264705	AC090337.1	2.10181	2.88626	1.14163	2.5282	0.0114648	0.041811
ENSG00000225880	LINC00115	7.47468	2.88581	0.939615	3.07127	0.00213154	0.010942
ENSG00000232415	ELN-AS1	7.48633	2.88544	0.927508	3.11096	0.00186482	0.0098352
ENSG00000166532	RIMKLB	84.4568	2.88467	0.494248	5.83647	5.33169e-09	1.74225e-07
ENSG00000030304	MUSK	495.402	2.88465	1.16542	2.47519	0.0133164	0.0469559
ENSG00000211448	DIO2	112.044	2.88366	0.945939	3.04846	0.00230018	0.0116362
ENSG00000151617	EDNRA	130.184	2.88162	0.780508	3.69198	0.000222516	0.0017136
ENSG00000166676	TVP23A	28.9722	2.88153	0.942425	3.05757	0.00223142	0.0113414
ENSG00000169902	TPST1	342.55	2.88142	0.641634	4.49075	7.09713e-06	9.46425e-05
ENSG00000187607	ZNF286A	64.938	2.87996	0.662428	4.34758	1.37651e-05	0.000165745
ENSG00000263002	ZNF234	60.0128	2.87938	0.785849	3.66403	0.000248273	0.00187542
ENSG00000171703	TCEA2	67.8025	2.87925	0.704336	4.0879	4.35295e-05	0.000439875
ENSG00000196932	TMEM26	27.8647	2.87879	0.982791	2.92919	0.00339842	0.0160393
ENSG00000237276	ANO7L1	8.51856	2.87845	1.16129	2.47865	0.0131879	0.0466148
ENSG00000102547	CAB39L	95.4785	2.8768	0.698624	4.11781	3.82497e-05	0.000394275
ENSG00000151150	ANK3	271.207	2.8766	0.608581	4.72674	2.28154e-06	3.59825e-05
ENSG00000157110	RBPMS	698.61	2.87494	0.666228	4.31526	1.59417e-05	0.000187774
ENSG00000144218	AFF3	62.7994	2.87235	0.855319	3.35821	0.000784479	0.00485522
ENSG00000278979	AC007598.3	7.70513	2.87177	1.09475	2.62321	0.00871052	0.0336028
ENSG00000269713	NBPF9	61.4531	2.87107	0.612065	4.69079	2.72147e-06	4.19948e-05
ENSG00000242779	ZNF702P	20.9961	2.87102	1.03044	2.78621	0.0053328	0.0229214
ENSG00000230555	AL450326.1	24.5873	2.87044	0.876291	3.27567	0.00105413	0.00616053
ENSG00000271533	Z83843.1	36.1296	2.87032	0.619419	4.63389	3.58852e-06	5.29479e-05
ENSG00000168140	VASN	342.057	2.8697	0.711901	4.03104	5.55307e-05	0.000539149
ENSG00000152377	SPOCK1	138.534	2.86868	1.07415	2.67064	0.00757062	0.0302736
ENSG00000168758	SEMA4C	289.569	2.86844	0.499777	5.73944	9.49919e-09	2.855e-07
ENSG00000148541	FAM13C	162.974	2.86833	0.81462	3.52106	0.00042982	0.00296162
ENSG00000147145	LPAR4	10.1785	2.86762	0.986056	2.90818	0.00363544	0.016898
ENSG00000163017	ACTG2	976.388	2.86713	1.03846	2.76095	0.00576332	0.0244095
ENSG00000256087	ZNF432	22.1796	2.86629	0.81306	3.52532	0.000422974	0.00292173
ENSG00000259236	GOLGA8VP	14.9723	2.86612	1.02474	2.79692	0.00515924	0.0223709
ENSG00000107130	NCS1	41.1442	2.86594	0.692793	4.13679	3.522e-05	0.000368215
ENSG00000223768	LINC00205	27.7907	2.86546	0.734939	3.89891	9.66274e-05	0.000856808
ENSG00000064989	CALCRL	92.1916	2.86196	0.752203	3.80478	0.000141932	0.0011806
ENSG00000233178	AL161457.2	8.82578	2.86048	0.749258	3.81776	0.00013467	0.00112888
ENSG00000143995	MEIS1	523.091	2.86003	0.872361	3.2785	0.00104361	0.00611642
ENSG00000280551	AC096745.2	19.0018	2.8594	1.06907	2.67466	0.00748048	0.0299565
ENSG00000176014	TUBB6	847.367	2.85921	0.802939	3.56093	0.000369548	0.00261469
ENSG00000166800	LDHAL6A	2.90215	2.85892	1.12376	2.54407	0.0109569	0.0403656
ENSG00000113319	RASGRF2	48.1079	2.85864	0.76826	3.72093	0.000198492	0.00155809
ENSG00000198963	RORB	24.8101	2.8584	0.951864	3.00295	0.00267376	0.0131443
ENSG00000223508	RPL23AP53	11.1038	2.85822	0.738892	3.86825	0.00010962	0.0009531
ENSG00000172037	LAMB2	1882.77	2.8551	0.751182	3.80081	0.000144223	0.00119724
ENSG00000133466	C1QTNF6	238.053	2.85457	0.669778	4.26197	2.02637e-05	0.000230493
ENSG00000182150	ERCC6L2	272.461	2.85403	0.535869	5.32599	1.00403e-07	2.31875e-06
ENSG00000088854	C20orf194	199.504	2.85267	0.739028	3.86004	0.000113371	0.000977414
ENSG00000256128	LINC00944	12.5544	2.8511	0.996401	2.8614	0.00421776	0.0190364
ENSG00000138685	FGF2	25.5172	2.8508	0.827967	3.44314	0.000575008	0.00377113
ENSG00000269189	AL445223.1	15.2328	2.8506	1.06828	2.66839	0.00762162	0.0304302
ENSG00000274349	ZNF658	7.84167	2.84811	1.11024	2.56532	0.0103082	0.0384389
ENSG00000047648	ARHGAP6	171.015	2.8475	0.731585	3.89224	9.93234e-05	0.00087693
ENSG00000181619	GPR135	26.3105	2.84709	0.897794	3.17121	0.00151805	0.0083272
ENSG00000103175	WFDC1	177.224	2.84647	0.83021	3.42862	0.000606665	0.00393983
ENSG00000130222	GADD45G	73.0853	2.84593	0.718085	3.96322	7.39445e-05	0.000684977
ENSG00000249464	LINC01091	36.878	2.84521	0.991758	2.86886	0.00411957	0.0186712
ENSG00000240207	AC080013.1	12.0023	2.84508	1.03683	2.74402	0.00606913	0.0253084
ENSG00000158270	COLEC12	203.101	2.84391	0.946405	3.00497	0.00265611	0.0130763
ENSG00000212807	OR2A42	1.74626	2.8434	1.00238	2.83664	0.00455916	0.0202614
ENSG00000129680	MAP7D3	161.201	2.84339	0.482762	5.88983	3.86582e-09	1.31336e-07
ENSG00000163138	PACRGL	43.2171	2.842	0.679753	4.18093	2.90313e-05	0.00031292
ENSG00000117020	AKT3	184.179	2.84003	0.608919	4.66406	3.10034e-06	4.68561e-05
ENSG00000283141	AL157832.3	5.37521	2.83905	0.970157	2.92638	0.00342927	0.0161589
ENSG00000261783	AC009054.2	3.50599	2.83731	1.02806	2.75987	0.00578248	0.0244705
ENSG00000088881	EBF4	65.1525	2.83664	0.827632	3.42742	0.000609343	0.00394968
ENSG00000168772	CXXC4	38.8191	2.8353	0.72663	3.90199	9.54063e-05	0.000847856
ENSG00000165028	NIPSNAP3B	8.80752	2.83477	0.921456	3.0764	0.00209513	0.0107901
ENSG00000092964	DPYSL2	1064.44	2.83196	0.481068	5.88681	3.93717e-09	1.331e-07
ENSG00000261390	MAFTRR	6.11213	2.83189	0.988842	2.86385	0.00418526	0.0189175
ENSG00000079308	TNS1	791.336	2.83044	0.598057	4.73273	2.21517e-06	3.51859e-05
ENSG00000080200	CRYBG3	476.999	2.8297	0.537982	5.25983	1.4419e-07	3.21494e-06
ENSG00000264672	SEPT4-AS1	22.2757	2.82816	0.852823	3.31623	0.000912406	0.0054787
ENSG00000171962	DRC3	33.4605	2.8281	0.798231	3.54295	0.000395671	0.00276244
ENSG00000080947	CROCCP3	29.6319	2.82773	0.862797	3.2774	0.00104768	0.00613156
ENSG00000281207	SLFNL1-AS1	6.97128	2.82744	0.852227	3.3177	0.000907604	0.00545647
ENSG00000137218	FRS3	10.3964	2.82669	0.896571	3.15278	0.00161723	0.00877058
ENSG00000205436	EXOC3L4	92.7677	2.82613	0.820123	3.44598	0.000568984	0.00373997
ENSG00000072422	RHOBTB1	126.293	2.82397	0.631967	4.46855	7.87526e-06	0.000102904
ENSG00000258875	AL135818.1	5.79366	2.82342	0.891984	3.16533	0.00154908	0.00846804
ENSG00000185567	AHNAK2	115.503	2.82337	0.959898	2.94132	0.00326816	0.01551
ENSG00000020577	SAMD4A	96.6582	2.81924	0.650047	4.33698	1.44452e-05	0.000172821
ENSG00000135744	AGT	1197.44	2.8181	1.07163	2.62974	0.00854491	0.0331214
ENSG00000268230	AC012313.3	5.48616	2.81779	0.703441	4.00573	6.1827e-05	0.000590792
ENSG00000099984	GSTT2	1.42075	2.81719	1.02174	2.75726	0.00582882	0.0245764
ENSG00000165495	PKNOX2	124.744	2.8167	0.868045	3.24488	0.001175	0.00675361
ENSG00000180190	TDRP	24.6023	2.81496	0.848625	3.31709	0.000909608	0.0054635
ENSG00000137203	TFAP2A	15.7794	2.81417	0.726737	3.87234	0.000107797	0.000939632
ENSG00000130684	ZNF337	6.53603	2.81386	0.823239	3.41803	0.000630752	0.00406856
ENSG00000251615	AC104825.2	29.2144	2.8134	0.901701	3.12011	0.00180786	0.00959931
ENSG00000237248	LINC00987	11.0957	2.81304	0.923023	3.04764	0.00230648	0.0116623
ENSG00000140479	PCSK6	147.106	2.81253	0.731378	3.84552	0.000120296	0.0010262
ENSG00000213888	LINC01521	9.95684	2.81029	0.959778	2.92807	0.00341076	0.0160791
ENSG00000283913	AL512662.2	2.19605	2.80859	1.12178	2.50368	0.0122908	0.0441651
ENSG00000232855	AF165147.1	34.8252	2.80703	0.893581	3.14133	0.00168185	0.00903994
ENSG00000225032	AL162586.1	23.6901	2.80677	0.978681	2.86792	0.00413184	0.0187143
ENSG00000272143	FGF14-AS2	17.9487	2.80625	0.827198	3.39248	0.000692631	0.00439529
ENSG00000139194	RBP5	296.643	2.80553	0.737358	3.80483	0.000141899	0.0011806
ENSG00000130176	CNN1	160.317	2.80361	0.881452	3.18068	0.00146932	0.00810529
ENSG00000168806	LCMT2	65.7856	2.80359	0.769621	3.64282	0.000269664	0.00201478
ENSG00000265100	AC005332.1	4.30041	2.80291	1.00641	2.78505	0.00535193	0.0229796
ENSG00000151388	ADAMTS12	95.3524	2.80254	0.861192	3.25426	0.0011369	0.00657692
ENSG00000126368	NR1D1	75.5843	2.80215	0.753812	3.7173	0.00020136	0.00157662
ENSG00000130584	ZBTB46	53.601	2.80167	0.697628	4.01599	5.91959e-05	0.000568823
ENSG00000237840	FAM21FP	4.67146	2.79901	0.877175	3.19094	0.00141813	0.00788258
ENSG00000143479	DYRK3	42.5294	2.79894	0.874556	3.20041	0.00137233	0.00767741
ENSG00000154734	ADAMTS1	1894.73	2.79845	1.03309	2.70882	0.00675223	0.0275806
ENSG00000228343	AC115618.2	5.48413	2.79809	1.10314	2.53648	0.0111973	0.0410467
ENSG00000167100	SAMD14	23.2831	2.79809	0.968468	2.88919	0.00386239	0.0177442
ENSG00000138829	FBN2	120.108	2.79599	0.639053	4.37521	1.21314e-05	0.000148511
ENSG00000251003	ZFPM2-AS1	28.7678	2.79536	0.969128	2.88441	0.00392145	0.0179914
ENSG00000182575	NXPH3	16.5156	2.79532	0.979421	2.85405	0.00431651	0.0193842
ENSG00000167614	TTYH1	30.3497	2.79324	0.945095	2.95551	0.00312151	0.014907
ENSG00000151834	GABRA2	79.7311	2.79228	0.741223	3.76713	0.000165135	0.00134317
ENSG00000272140	AC022400.5	4.50059	2.79122	1.13196	2.46583	0.0136698	0.047857
ENSG00000181004	BBS12	22.9145	2.79102	1.05145	2.65446	0.00794347	0.0314693
ENSG00000249609	AC080188.2	25.7105	2.79028	0.753676	3.70223	0.000213717	0.00165701
ENSG00000229036	VDAC1P8	14.3197	2.78717	0.814994	3.41987	0.000626517	0.00404882
ENSG00000249700	SRD5A3-AS1	7.63278	2.78686	1.09477	2.5456	0.0109089	0.0402262
ENSG00000196689	TRPV1	17.2928	2.78576	0.956609	2.91212	0.0035898	0.0167237
ENSG00000147121	KRBOX4	68.8762	2.7855	0.640917	4.34612	1.38568e-05	0.000166752
ENSG00000069011	PITX1	506.986	2.7843	0.732893	3.79905	0.00014525	0.00120411
ENSG00000222011	FAM185A	58.3657	2.78157	0.792788	3.5086	0.000450476	0.00307611
ENSG00000006638	TBXA2R	35.0534	2.78152	0.828903	3.35567	0.000791741	0.00488252
ENSG00000156162	DPY19L4	45.7404	2.77971	0.541322	5.13504	2.82088e-07	5.72929e-06
ENSG00000074219	TEAD2	64.0351	2.77757	0.726401	3.82375	0.000131438	0.00110585
ENSG00000172403	SYNPO2	288.816	2.77538	0.603987	4.5951	4.32532e-06	6.21696e-05
ENSG00000237406	NDUFA9P1	28.3583	2.77151	1.05269	2.6328	0.00846848	0.0329467
ENSG00000130702	LAMA5	776.782	2.7701	0.612237	4.52456	6.05205e-06	8.24892e-05
ENSG00000254459	AP002812.2	5.82412	2.76954	1.05609	2.62245	0.00873013	0.0336595
ENSG00000275139	AL133492.1	12.4853	2.76938	1.0878	2.54586	0.0109009	0.0402113
ENSG00000280543	ASAP1-IT2	19.0425	2.76815	0.677248	4.08735	4.36328e-05	0.000440269
ENSG00000230797	YY2	3.59546	2.76811	0.918345	3.01424	0.00257626	0.0127381
ENSG00000142552	RCN3	607.182	2.76386	0.608519	4.54194	5.57389e-06	7.68897e-05
ENSG00000231551	AC245100.4	30.3146	2.7623	0.645311	4.28057	1.86417e-05	0.00021538
ENSG00000138639	ARHGAP24	238.733	2.76213	0.648283	4.26069	2.03799e-05	0.000231557
ENSG00000228409	CCT6P1	20.8323	2.76186	0.640963	4.30893	1.64049e-05	0.000192348
ENSG00000238082	AC009948.2	6.66174	2.76129	0.671864	4.10989	3.95843e-05	0.000405187
ENSG00000182347	PDSS1P1	31.8668	2.76078	0.960904	2.87311	0.00406455	0.0184829
ENSG00000275405	U1	7.74513	2.75977	0.965227	2.85919	0.00424723	0.01914
ENSG00000272724	OR7E47P	6.86188	2.75903	0.865536	3.18766	0.00143429	0.00795049
ENSG00000183833	MAATS1	9.41305	2.7575	0.901275	3.05956	0.00221665	0.0112808
ENSG00000186532	SMYD4	117.515	2.75683	0.553133	4.98403	6.22738e-07	1.17321e-05
ENSG00000204611	ZNF616	45.2395	2.75602	0.860906	3.20131	0.00136806	0.00765782
ENSG00000212747	RTL8B	159.244	2.75491	0.726388	3.79261	0.00014907	0.00122953
ENSG00000145730	PAM	1151.69	2.75375	0.476604	5.77785	7.56631e-09	2.35633e-07
ENSG00000266490	AC127024.5	4.77663	2.75161	1.00231	2.74527	0.00604612	0.0252483
ENSG00000184083	FAM120C	122.573	2.75146	0.698023	3.94179	8.08771e-05	0.00073653
ENSG00000260475	AL353719.1	9.28432	2.75122	0.929178	2.96092	0.0030672	0.0146783
ENSG00000071909	MYO3B	7.4956	2.74981	1.1115	2.47396	0.0133624	0.0470775
ENSG00000130997	POLN	10.839	2.74955	1.03453	2.65777	0.00786602	0.031218
ENSG00000196911	KPNA5	33.81	2.74757	0.607932	4.51954	6.19734e-06	8.37477e-05
ENSG00000262691	AC040160.1	8.70382	2.74658	1.06882	2.56973	0.0101778	0.0380629
ENSG00000181013	C17orf47	5.78417	2.74616	0.923555	2.97347	0.00294451	0.0142002
ENSG00000173917	HOXB2	104.194	2.74552	0.772649	3.55339	0.0003803	0.00267512
ENSG00000067113	PLPP1	1699.48	2.74398	0.568287	4.82851	1.37559e-06	2.35419e-05
ENSG00000164125	FAM198B	149.193	2.74385	0.647172	4.23976	2.23764e-05	0.000249439
ENSG00000197603	C5orf42	173.081	2.74373	0.568875	4.82308	1.41359e-06	2.4072e-05
ENSG00000238198	AL357055.3	6.32171	2.74349	1.06371	2.57916	0.00990396	0.0372082
ENSG00000200534	SNORA33	2.50576	2.74338	0.913172	3.00423	0.0026625	0.0131015
ENSG00000241560	ZBTB20-AS1	9.88713	2.7416	1.0555	2.59744	0.00939222	0.0356703
ENSG00000161381	PLXDC1	160.837	2.74129	0.755109	3.63033	0.000283059	0.00209809
ENSG00000171867	PRNP	1190.46	2.74079	0.539907	5.07642	3.8461e-07	7.60123e-06
ENSG00000103260	METRN	90.1504	2.73624	0.61492	4.44975	8.59717e-06	0.00011058
ENSG00000279166	AC009951.1	90.8372	2.73522	0.734381	3.72452	0.00019569	0.00154226
ENSG00000225096	AL445250.1	5.4733	2.7352	0.913176	2.99526	0.00274209	0.0134097
ENSG00000116678	LEPR	33.1975	2.7323	0.872499	3.13158	0.00173869	0.00929924
ENSG00000227398	KIF9-AS1	16.3334	2.73217	0.866372	3.15358	0.00161282	0.00875361
ENSG00000134247	PTGFRN	432.674	2.72809	0.592987	4.6006	4.21276e-06	6.08639e-05
ENSG00000156795	WDYHV1	33.1303	2.72687	1.04853	2.60066	0.00930447	0.0354156
ENSG00000213366	GSTM2	68.5135	2.72664	0.774896	3.51872	0.00043363	0.00298287
ENSG00000089057	SLC23A2	293.609	2.72521	0.570934	4.77324	1.81285e-06	2.97139e-05
ENSG00000163879	DNALI1	103.776	2.72426	0.815152	3.34203	0.000831691	0.00507409
ENSG00000166450	PRTG	23.4792	2.72408	0.803792	3.38904	0.000701387	0.00443442
ENSG00000254198	AC113191.1	4.0132	2.72311	0.961516	2.8321	0.00462433	0.0204846
ENSG00000166313	APBB1	176.006	2.72281	0.748126	3.63951	0.000273154	0.00203716
ENSG00000255565	AC073651.1	10.7413	2.72214	0.830452	3.2779	0.00104584	0.00612428
ENSG00000182983	ZNF662	46.2614	2.7202	0.737107	3.69037	0.000223926	0.00172252
ENSG00000224186	C5orf66	28.0132	2.7188	0.830509	3.27366	0.00106164	0.00619559
ENSG00000186417	GLDN	26.1099	2.71705	0.910554	2.98395	0.0028455	0.0138214
ENSG00000167535	CACNB3	212.46	2.71359	0.562099	4.82761	1.38183e-06	2.36291e-05
ENSG00000101335	MYL9	683.059	2.71214	0.567732	4.77714	1.77804e-06	2.9354e-05
ENSG00000229052	AL449283.1	5.78503	2.71168	0.870392	3.11547	0.00183653	0.00971386
ENSG00000234719	NPIPB2	13.7912	2.71101	0.954941	2.83893	0.00452656	0.0201558
ENSG00000177034	MTX3	33.0762	2.71086	0.711833	3.80828	0.000139939	0.00116591
ENSG00000196267	ZNF836	35.6434	2.71012	0.72769	3.72428	0.000195873	0.00154311
ENSG00000174586	ZNF497	15.2566	2.70945	1.00404	2.69856	0.00696404	0.0282548
ENSG00000184194	GPR173	16.3432	2.70738	1.02075	2.65233	0.00799382	0.0315971
ENSG00000152284	TCF7L1	143.787	2.70636	0.709567	3.8141	0.00013668	0.001142
ENSG00000157077	ZFYVE9	82.0273	2.70423	0.652611	4.14371	3.41737e-05	0.000359655
ENSG00000173706	HEG1	547.42	2.70366	0.47807	5.65536	1.55518e-08	4.37281e-07
ENSG00000234420	ZNF37BP	83.3934	2.70287	0.558791	4.837	1.31816e-06	2.26724e-05
ENSG00000169981	ZNF35	43.2454	2.7019	0.876405	3.08293	0.0020497	0.010596
ENSG00000197283	SYNGAP1	46.562	2.70002	0.491512	5.49328	3.94533e-08	1.00736e-06
ENSG00000173258	ZNF483	7.61012	2.69867	0.917281	2.94203	0.00326069	0.0154781
ENSG00000196739	COL27A1	267.378	2.69816	0.669886	4.02779	5.63046e-05	0.000545374
ENSG00000109099	PMP22	2496.92	2.69607	0.596179	4.52226	6.1183e-06	8.3007e-05
ENSG00000137094	DNAJB5	98.8878	2.69568	0.611543	4.408	1.04327e-05	0.000130118
ENSG00000231134	TCF7L1-IT1	17.3325	2.69555	0.892372	3.02065	0.00252229	0.0125195
ENSG00000278768	BACE1-AS	24.6331	2.69525	0.786301	3.42775	0.0006086	0.00394735
ENSG00000248121	SMURF2P1	3.91919	2.69522	0.729803	3.69307	0.00022156	0.00170688
ENSG00000113262	GRM6	9.58908	2.69503	1.07355	2.51039	0.0120597	0.0435325
ENSG00000064692	SNCAIP	81.6005	2.6928	0.747773	3.6011	0.000316872	0.00230385
[truncated: 3,943 more rows]

## Sheet: MNP vs neutrophil
Differential gene expression analysis (DESeq2) between bulk-sorted cell populations
gene_id	gene_name	baseMean	log2FoldChange	lfcSE	stat	pvalue	padj
ENSG00000102962	CCL22	417.081	9.17801	0.917534	10.0029	1.47988e-23	2.71351e-20
ENSG00000158488	CD1E	62.7189	8.72067	0.778834	11.1971	4.21371e-29	9.65782e-26
ENSG00000116031	CD207	67.0109	7.73534	1.19997	6.44629	1.14619e-10	3.1368e-08
ENSG00000205755	CRLF2	22.3414	7.22112	0.93705	7.70623	1.29593e-14	7.92071e-12
ENSG00000245869	AP004609.1	12.447	7.12019	1.44437	4.92962	8.23895e-07	5.76601e-05
ENSG00000228657	RPL23AP58	30.7265	7.06067	1.01233	6.97466	3.06621e-12	1.19622e-09
ENSG00000277255	MIR7854	10.3151	6.84069	1.3725	4.98411	6.22462e-07	4.56538e-05
ENSG00000229914	AL138899.2	10.0926	6.81749	1.30106	5.23997	1.60603e-07	1.45065e-05
ENSG00000257275	AL139020.1	9.98419	6.80236	1.64868	4.12594	3.69219e-05	0.00115372
ENSG00000243704	RN7SL105P	28.8353	6.78066	1.11322	6.09101	1.12203e-09	2.26083e-07
ENSG00000175262	C1orf127	11.0962	6.76817	1.22048	5.54548	2.93144e-08	3.4678e-06
ENSG00000214651	AL513122.1	9.22978	6.68825	1.2934	5.17105	2.32782e-07	2.01335e-05
ENSG00000260177	AC126696.1	25.3901	6.6791	1.90896	3.49882	0.000467319	0.00819194
ENSG00000234751	AP002381.1	8.47719	6.56562	1.21176	5.41825	6.01867e-08	6.4537e-06
ENSG00000235947	EGOT	8.25221	6.52784	1.13305	5.76131	8.34659e-09	1.23422e-06
ENSG00000126259	KIRREL2	12.2165	6.52231	1.44207	4.52287	6.1006e-06	0.000276883
ENSG00000160683	CXCR5	8.14255	6.50758	1.64554	3.95468	7.66386e-05	0.00203364
ENSG00000179639	FCER1A	159.989	6.50487	1.15866	5.61415	1.97533e-08	2.4808e-06
ENSG00000254887	AC010247.1	7.88939	6.46005	1.1178	5.77924	7.5039e-09	1.13712e-06
ENSG00000224442	AC017035.1	8.6848	6.41404	1.1898	5.39087	7.01189e-08	7.38908e-06
ENSG00000261888	AC144831.1	9.84762	6.40252	1.02335	6.25643	3.93889e-10	9.25943e-08
ENSG00000176320	AL138899.1	11.085	6.39387	0.890523	7.1799	6.97612e-13	3.11906e-10
ENSG00000158482	SNX29P1	15.6911	6.28266	1.35602	4.63317	3.60104e-06	0.000180672
ENSG00000223534	HLA-DQB1-AS1	22.4281	6.231	1.09642	5.68306	1.32307e-08	1.79702e-06
ENSG00000119457	SLC46A2	6.7128	6.22859	1.53644	4.0539	5.03703e-05	0.00148487
ENSG00000279490	AC109446.4	6.67424	6.2148	1.81887	3.41685	0.000633501	0.0102073
ENSG00000218428	NIP7P3	7.48778	6.20054	1.45628	4.25779	2.06458e-05	0.000722445
ENSG00000269927	AC004817.3	26.5437	6.18445	1.08342	5.70827	1.1413e-08	1.5867e-06
ENSG00000252096	SNORA31	6.40226	6.15763	1.26433	4.87027	1.11446e-06	7.12014e-05
ENSG00000225000	AC010082.1	7.21713	6.14872	1.08813	5.65075	1.5975e-08	2.06761e-06
ENSG00000236670	KRT18P5	6.3384	6.14844	1.53952	3.99374	6.50379e-05	0.00179329
ENSG00000228166	MTND1P11	9.29071	6.13949	1.02089	6.01388	1.81138e-09	3.42407e-07
ENSG00000114923	SLC4A3	13.8566	6.11553	1.197	5.10903	3.23814e-07	2.59277e-05
ENSG00000224977	AL121983.1	18.89	6.07905	1.56786	3.87729	0.000105625	0.00261369
ENSG00000225793	AL080250.1	6.06702	6.07685	1.2752	4.76541	1.88472e-06	0.000107042
ENSG00000125385	AL161781.1	5.9992	6.06709	1.92685	3.14871	0.0016399	0.0202214
ENSG00000136315	AL355922.1	7.73131	6.06245	1.1173	5.42597	5.76422e-08	6.29124e-06
ENSG00000278916	CEP83-AS1	7.7637	6.05819	1.14559	5.28826	1.23483e-07	1.17497e-05
ENSG00000253218	KLF3P1	5.96266	6.05036	1.37671	4.3948	1.10876e-05	0.000452791
ENSG00000247746	USP51	6.72297	6.04322	1.47661	4.09264	4.26492e-05	0.00129308
ENSG00000280214	AC027682.7	11.3407	6.03097	1.31702	4.57926	4.66615e-06	0.000222809
ENSG00000266467	RN7SL220P	12.9754	6.02215	1.08266	5.56238	2.66124e-08	3.18932e-06
ENSG00000225401	TGIF2P1	5.72803	5.99748	1.56637	3.8289	0.000128716	0.00303359
ENSG00000158477	CD1A	13.651	5.98678	1.16899	5.12134	3.03378e-07	2.47233e-05
ENSG00000230071	RPL4P6	6.41541	5.97612	1.29355	4.61995	3.83825e-06	0.000189188
ENSG00000279748	AC008764.9	9.43106	5.95696	1.52319	3.91085	9.19717e-05	0.00235201
ENSG00000213997	PGAM1P7	5.44612	5.92916	1.6016	3.70203	0.000213882	0.00453388
ENSG00000189398	OR7E12P	6.20109	5.92492	1.71381	3.45716	0.000545891	0.00915778
ENSG00000263013	AC133065.4	5.36307	5.91063	1.23692	4.77852	1.76586e-06	0.000101184
ENSG00000260517	AC009093.2	76.2121	5.89844	0.795558	7.41422	1.22344e-13	6.40945e-11
ENSG00000233845	AC093732.1	5.3219	5.88823	1.33807	4.40054	1.0798e-05	0.000444927
ENSG00000274598	AC087893.1	5.30419	5.88273	1.71787	3.42444	0.000616058	0.0100093
ENSG00000235669	AC004593.1	5.3035	5.88074	1.3187	4.45951	8.21488e-06	0.000353587
ENSG00000276744	AC105137.3	6.80946	5.86679	1.7041	3.44275	0.000575825	0.00954641
ENSG00000255354	AC022239.2	7.63067	5.85126	1.33003	4.39933	1.08587e-05	0.000446423
ENSG00000200113	SNORA51	15.1688	5.80765	1.11456	5.21071	1.88117e-07	1.68072e-05
ENSG00000264663	KRT8P34	6.50632	5.80283	1.68516	3.44349	0.000574268	0.00953785
ENSG00000198732	SMOC1	5.64816	5.78808	1.48463	3.89866	9.67267e-05	0.00243459
ENSG00000235672	AC090286.2	4.91598	5.78142	1.38566	4.17233	3.01503e-05	0.000983695
ENSG00000232377	AC016910.1	7.25373	5.76204	1.35943	4.23858	2.24934e-05	0.000775438
ENSG00000231177	LINC00852	6.25399	5.75431	1.17342	4.90387	9.39653e-07	6.43833e-05
ENSG00000249840	GAPDHP76	4.80721	5.74404	1.5818	3.63132	0.00028197	0.00559546
ENSG00000231971	AL078590.2	6.28759	5.74154	1.31506	4.36599	1.26549e-05	0.000503339
ENSG00000205837	LINC00487	4.78415	5.73633	1.80028	3.18636	0.00144075	0.0184739
ENSG00000064300	NGFR	17.1108	5.70433	1.11056	5.13646	2.79968e-07	2.30201e-05
ENSG00000224796	RPL32P1	56.9634	5.70385	0.890102	6.40809	1.47358e-10	3.91588e-08
ENSG00000273447	AC004067.1	4.60313	5.68776	1.28459	4.42769	9.5247e-06	0.000399645
ENSG00000171595	DNAI2	7.4601	5.67632	1.23156	4.60904	4.0453e-06	0.00019675
ENSG00000279106	AC009093.7	36.6189	5.67597	1.05034	5.40394	6.51944e-08	6.95002e-06
ENSG00000261327	AC134312.5	4.55184	5.66843	1.40542	4.03328	5.50044e-05	0.00157834
ENSG00000162373	BEND5	9.1143	5.66527	1.25997	4.49634	6.91334e-06	0.000303988
ENSG00000278434	AC023830.3	5.15783	5.66125	1.61802	3.49887	0.000467238	0.00819194
ENSG00000233579	KRT8P15	4.50139	5.6536	1.9391	2.91557	0.00355037	0.0358281
ENSG00000237170	RPS7P15	5.86091	5.6502	1.174	4.81278	1.48845e-06	8.91902e-05
ENSG00000241641	RPS23P6	10.0724	5.63557	1.11112	5.07198	3.937e-07	3.0893e-05
ENSG00000158481	CD1C	142.647	5.63133	0.929925	6.05568	1.39827e-09	2.75685e-07
ENSG00000276097	AC006538.3	4.44841	5.62971	1.29615	4.3434	1.40295e-05	0.000541628
ENSG00000267474	AC008569.2	8.18104	5.62729	1.17516	4.78853	1.68006e-06	9.75859e-05
ENSG00000182687	GALR2	5.02733	5.62116	1.42992	3.93111	8.45534e-05	0.00218979
ENSG00000182585	EPGN	4.40023	5.61576	1.29868	4.3242	1.53086e-05	0.00057876
ENSG00000256682	AC006518.2	4.39912	5.60911	1.60618	3.4922	0.000479052	0.00829653
ENSG00000248682	ARHGAP22-IT1	4.34374	5.59253	1.71496	3.26103	0.0011101	0.0155606
ENSG00000277283	AC004812.2	4.31378	5.58652	1.44399	3.86881	0.00010937	0.00268295
ENSG00000272384	AC016405.3	4.88829	5.57984	1.7284	3.22833	0.00124517	0.0168871
ENSG00000261618	AC083837.1	10.6147	5.5613	1.0437	5.32843	9.90652e-08	9.8187e-06
ENSG00000237152	DLEU7-AS1	9.78576	5.53683	1.1212	4.9383	7.88079e-07	5.55777e-05
ENSG00000177340	FLJ13224	4.72271	5.52511	1.51369	3.65009	0.000262151	0.00529967
ENSG00000205056	LINC02397	50.0234	5.5102	1.22049	4.51475	6.33929e-06	0.000283859
ENSG00000255189	GLYATL1P1	4.06466	5.50286	1.8589	2.96028	0.00307362	0.0322385
ENSG00000283236	AC074141.1	4.61012	5.49824	1.22383	4.49263	7.03483e-06	0.00030712
ENSG00000204920	ZNF155	3.98185	5.47788	1.81267	3.022	0.00251114	0.0279394
ENSG00000229917	RPL7P46	4.51475	5.47141	1.53552	3.56324	0.000366312	0.00685378
ENSG00000261136	AC023908.3	6.78413	5.45865	1.65309	3.3021	0.000959655	0.0139263
ENSG00000278982	AL139125.2	4.46683	5.45328	1.3516	4.03469	5.46738e-05	0.00157174
ENSG00000229989	MIR181A1HG	86.1247	5.44259	0.918182	5.92757	3.07446e-09	5.44848e-07
ENSG00000224116	INHBA-AS1	20.8756	5.43826	1.12461	4.8357	1.3268e-06	8.10941e-05
ENSG00000128805	ARHGAP22	58.7836	5.4271	0.864231	6.27969	3.39257e-10	8.29416e-08
ENSG00000279354	AC090373.1	4.42622	5.42054	1.24394	4.35755	1.31529e-05	0.000517022
ENSG00000120049	KCNIP2	4.93249	5.40125	1.44267	3.74393	0.000181162	0.00401181
ENSG00000261002	AC036103.1	3.76891	5.38646	1.50553	3.57778	0.000346521	0.00658009
ENSG00000250116	AC018682.1	139.085	5.38474	0.767798	7.01323	2.32876e-12	9.28266e-10
ENSG00000272839	AC011899.3	5.44862	5.38001	1.0013	5.37303	7.7426e-08	8.06639e-06
ENSG00000257875	AC089998.3	4.20992	5.35653	1.52494	3.51262	0.000443708	0.00792605
ENSG00000227825	SLC9A7P1	5.42818	5.35412	1.20754	4.4339	9.25449e-06	0.000390991
ENSG00000179038	AP001885.1	4.78745	5.35341	1.446	3.70221	0.00021373	0.00453388
ENSG00000227309	AC140076.1	4.67519	5.34008	1.29078	4.13711	3.51715e-05	0.00111277
ENSG00000253790	AC007991.1	3.58193	5.32728	1.56282	3.40876	0.000652584	0.0104505
ENSG00000223896	CCNJP2	8.59124	5.32162	1.35328	3.93239	8.41047e-05	0.00218434
ENSG00000260064	AC092332.1	4.08875	5.31674	1.7667	3.00942	0.00261747	0.0287733
ENSG00000230013	AL359182.2	4.60407	5.31471	1.39904	3.79882	0.000145385	0.00335317
ENSG00000228140	AL031283.1	3.52233	5.30308	1.44484	3.67035	0.000242219	0.00497349
ENSG00000269553	U62631.1	3.52891	5.30262	1.85874	2.85281	0.00433344	0.0414491
ENSG00000227076	AL158166.1	3.55002	5.29825	1.39571	3.7961	0.00014699	0.00338593
ENSG00000104921	FCER2	62.9808	5.28323	1.16158	4.5483	5.40815e-06	0.000251048
ENSG00000239570	SETP11	3.49926	5.278	1.31397	4.01684	5.89828e-05	0.00166386
ENSG00000261868	MFSD1P1	3.46369	5.27099	1.63554	3.22279	0.00126948	0.0170779
ENSG00000163534	FCRL1	62.9883	5.26042	1.54969	3.39451	0.000687521	0.0108302
ENSG00000271964	AC090948.1	4.47544	5.25806	1.44417	3.64087	0.000271716	0.00546292
ENSG00000177699	AC011944.1	3.91077	5.25714	1.13475	4.63287	3.60635e-06	0.000180672
ENSG00000253838	AC007991.2	4.41082	5.24949	1.13693	4.61724	3.88886e-06	0.000190613
ENSG00000274029	AC069209.1	3.34675	5.21962	1.48768	3.50856	0.00045054	0.00802048
ENSG00000276255	AL136379.1	3.31676	5.21325	1.64424	3.17062	0.00152115	0.0191302
ENSG00000083454	P2RX5	40.104	5.20522	1.06857	4.87123	1.10907e-06	7.11131e-05
ENSG00000278637	HIST1H4A	9.1119	5.19277	1.37793	3.76854	0.000164207	0.00368984
ENSG00000254595	AC084337.1	3.2593	5.19077	1.46766	3.53676	0.000405068	0.00740511
ENSG00000229452	AC005162.1	7.37327	5.18231	1.1214	4.62129	3.81363e-06	0.000188657
ENSG00000254522	AP001767.1	3.23655	5.17434	1.84976	2.7973	0.00515323	0.0468323
ENSG00000267476	AC104365.1	37.6108	5.1725	0.781863	6.61562	3.70005e-11	1.1499e-08
ENSG00000260277	AC009019.1	3.22049	5.16771	1.71905	3.00615	0.0026458	0.0289287
ENSG00000263831	MIR378E	3.21699	5.16634	1.48078	3.48894	0.000484941	0.00837277
ENSG00000268743	AC008737.1	3.18135	5.15081	1.47665	3.48817	0.000486343	0.00838908
ENSG00000229689	AC009237.3	7.66279	5.15006	1.38281	3.72435	0.00019582	0.00424919
ENSG00000161905	ALOX15	3.62599	5.14851	1.25136	4.11433	3.88297e-05	0.00120471
ENSG00000226791	AC109826.1	8.28337	5.14515	1.14223	4.50447	6.6539e-06	0.0002947
ENSG00000249835	VCAN-AS1	3.16889	5.1385	1.76817	2.90611	0.00365957	0.0366477
ENSG00000233246	AL513327.2	5.92194	5.13701	1.41055	3.64185	0.000270685	0.00545414
ENSG00000142611	PRDM16	17.4593	5.13183	1.22457	4.19072	2.78066e-05	0.000929114
ENSG00000216306	KRT19P2	3.12575	5.13111	1.59507	3.21685	0.00129605	0.01726
ENSG00000196092	PAX5	90.3444	5.13063	1.08379	4.73398	2.20155e-06	0.000120861
ENSG00000197153	HIST1H3J	7.92873	5.12721	1.46833	3.49185	0.000479683	0.00829653
ENSG00000279839	AL512383.1	6.9622	5.12103	1.67011	3.06629	0.00216732	0.0249927
ENSG00000199090	MIR326	3.57562	5.11586	1.34487	3.80397	0.000142397	0.0032967
ENSG00000214359	RPL18P10	10.4634	5.11041	1.22666	4.16611	3.09842e-05	0.00100732
ENSG00000213557	AC068050.1	3.11013	5.10985	1.60655	3.18064	0.00146949	0.0186855
ENSG00000261101	AC234775.3	5.30806	5.10488	1.4494	3.52206	0.00042821	0.00773651
ENSG00000111981	ULBP1	4.62776	5.10204	1.38103	3.69436	0.00022044	0.00463744
ENSG00000156687	UNC5D	4.58292	5.0929	1.77871	2.86326	0.00419307	0.0404653
ENSG00000266946	MRPL37P1	55.194	5.08796	1.09954	4.62734	3.704e-06	0.000185059
ENSG00000188389	PDCD1	11.6394	5.08473	1.2163	4.18048	2.9089e-05	0.00095931
ENSG00000255299	AP003557.1	3.02384	5.07811	1.44375	3.51731	0.000435948	0.00782912
ENSG00000241544	LINC02029	3.97108	5.07798	1.52234	3.33564	0.000851045	0.0127075
ENSG00000224751	SHMT1P1	3.01537	5.0767	1.73561	2.92503	0.00344422	0.0349879
ENSG00000267355	RPL9P29	5.22928	5.07499	1.42492	3.5616	0.000368597	0.00688249
ENSG00000238057	ZEB2-AS1	8.36346	5.0724	1.10119	4.6063	4.09892e-06	0.00019883
ENSG00000253269	AC008680.1	2.97465	5.05782	1.57688	3.20748	0.00133902	0.0176762
ENSG00000182257	PRR34	2.96746	5.05584	1.50405	3.36149	0.00077523	0.0118062
ENSG00000257506	AC133555.1	3.88077	5.05436	1.56019	3.23958	0.00119705	0.0163922
ENSG00000249112	AC112196.1	5.07199	5.05408	1.50602	3.35592	0.000791013	0.0120066
ENSG00000243404	RPL35AP32	14.1417	5.05062	0.866883	5.82618	5.67098e-09	8.88744e-07
ENSG00000261460	AC009690.2	5.53997	5.03765	0.975783	5.16267	2.43449e-07	2.08592e-05
ENSG00000267491	AC100788.1	3.86745	5.03745	1.35199	3.72594	0.000194589	0.0042375
ENSG00000166343	MSS51	7.46273	5.03595	1.27603	3.94657	7.928e-05	0.00208562
ENSG00000165917	RAPSN	3.81877	5.02703	1.48071	3.39501	0.000686273	0.0108302
ENSG00000269102	AC010320.3	3.31517	5.0203	1.27642	3.93313	8.38482e-05	0.00218077
ENSG00000260583	AP000223.1	10.7143	5.01957	1.15199	4.35729	1.3168e-05	0.000517022
ENSG00000224451	ATP5F1P1	5.10314	5.01351	1.14986	4.36011	1.29998e-05	0.000513715
ENSG00000134917	ADAMTS8	7.67593	5.00751	1.61341	3.10369	0.00191123	0.0227602
ENSG00000234981	AC244034.1	10.3324	5.00248	1.1284	4.43324	9.28268e-06	0.000391281
ENSG00000219607	PPP1R3G	7.67436	5.00035	1.17642	4.25047	2.13323e-05	0.000743628
ENSG00000248791	AC010627.1	76.0658	4.98406	0.978032	5.09601	3.46883e-07	2.74939e-05
ENSG00000237887	RPL23AP32	3.23406	4.9738	1.52873	3.25355	0.00113972	0.0158558
ENSG00000249986	YWHAQP6	17.0283	4.95991	1.32234	3.75086	0.000176227	0.00392928
ENSG00000226055	PAICSP1	2.82145	4.95865	1.55883	3.18101	0.00146762	0.0186779
ENSG00000148734	NPFFR1	22.1036	4.95526	1.16358	4.25862	2.05691e-05	0.000721137
ENSG00000200629	RNY1P11	2.7485	4.93281	1.21409	4.06298	4.84504e-05	0.00143985
ENSG00000267058	AC006213.2	5.31094	4.92141	1.35379	3.63527	0.000277687	0.0055486
ENSG00000230482	ATP5G2P3	4.09511	4.91443	1.24051	3.96162	7.44425e-05	0.00198837
ENSG00000248727	LINC01948	4.56949	4.91052	1.13292	4.33439	1.46167e-05	0.000558357
ENSG00000265136	AC124283.4	4.01938	4.90743	1.54572	3.17485	0.00149914	0.0189575
ENSG00000228495	LINC01013	2.68434	4.90673	1.76883	2.77399	0.00553728	0.0492705
ENSG00000270504	AL391422.3	2.66468	4.90254	1.29613	3.78244	0.000155299	0.00352859
ENSG00000280435	AC006058.4	16.5711	4.90163	1.63644	2.9953	0.00274177	0.0297123
ENSG00000275981	AC018816.2	3.04578	4.8958	1.53112	3.19753	0.0013861	0.0179983
ENSG00000231508	RPL34P20	6.93659	4.88167	1.53526	3.17969	0.0014743	0.0187338
ENSG00000254551	AP000873.3	2.61802	4.86978	1.62913	2.98919	0.00279715	0.030046
ENSG00000252764	RNU6-1092P	6.73724	4.86347	1.43266	3.39472	0.000686988	0.0108302
ENSG00000242522	KLHL6-AS1	9.1873	4.86167	1.02022	4.76531	1.8856e-06	0.000107042
ENSG00000156738	MS4A1	304.817	4.84957	1.07323	4.51868	6.22266e-06	0.000281031
ENSG00000214650	AC073592.1	3.39372	4.84169	1.62303	2.98312	0.00285331	0.0303822
ENSG00000235530	AC087294.1	2.94645	4.8395	1.63868	2.9533	0.003144	0.032792
ENSG00000242290	ZBTB20-AS5	11.0838	4.83577	1.13203	4.27177	1.93931e-05	0.000691814
ENSG00000260651	AF213884.3	13.1828	4.83044	1.16272	4.15445	3.26074e-05	0.00104893
ENSG00000231665	OGFOD1P1	5.39868	4.82648	1.31881	3.65972	0.000252487	0.00512692
ENSG00000248693	LINC02100	2.51344	4.80336	1.50881	3.18355	0.00145483	0.0185604
ENSG00000247134	AC090204.1	6.38943	4.79609	1.05375	4.55147	5.32735e-06	0.000247925
ENSG00000171819	ANGPTL7	4.31435	4.78911	1.57427	3.04211	0.00234922	0.0266419
ENSG00000198283	OR5B21	2.47519	4.78562	1.55756	3.07251	0.00212266	0.0246486
ENSG00000276633	AJ011931.1	4.27872	4.78531	1.60449	2.98245	0.0028595	0.0304305
ENSG00000273350	AC004832.5	7.01066	4.78188	0.995999	4.80109	1.57806e-06	9.27412e-05
ENSG00000235121	AL645504.1	12.5556	4.77885	1.29022	3.7039	0.000212306	0.00452131
ENSG00000117322	CR2	60.896	4.77532	1.21728	3.92294	8.74738e-05	0.00224954
ENSG00000205846	CLEC6A	3.61689	4.77398	1.45861	3.27298	0.00106421	0.0150449
ENSG00000237797	AL161935.3	2.41681	4.76005	1.29905	3.66426	0.000248053	0.00505929
ENSG00000151650	VENTX	11.4623	4.75335	1.06677	4.45584	8.35646e-06	0.000358
ENSG00000157445	CACNA2D3	26.256	4.74941	0.968558	4.90359	9.4103e-07	6.43833e-05
ENSG00000280365	AC021766.1	3.58889	4.73874	1.46066	3.24425	0.00117761	0.0162383
ENSG00000222585	RNA5SP494	2.37174	4.73154	1.60929	2.94014	0.00328065	0.0337944
ENSG00000237734	AL163192.1	2.3719	4.72585	1.30066	3.63343	0.000279683	0.00556212
ENSG00000262873	AC127496.5	3.55246	4.71398	1.58003	2.98347	0.00285002	0.0303822
ENSG00000265527	MIR5690	2.37808	4.71336	1.40198	3.36193	0.000773995	0.0117972
ENSG00000265100	AC005332.1	12.9365	4.70475	0.880104	5.34568	9.00807e-08	9.12552e-06
ENSG00000272812	AC004908.2	4.00027	4.69767	1.396	3.36508	0.000765205	0.0117
ENSG00000255438	AL354813.1	11.2233	4.69538	1.22915	3.82002	0.000133439	0.00312483
ENSG00000235328	AC006946.1	3.03371	4.68917	1.47869	3.17118	0.00151823	0.0191197
ENSG00000241525	AC141424.1	8.52322	4.68678	1.12608	4.16204	3.15415e-05	0.00102001
ENSG00000232591	AL139125.1	2.62134	4.68222	1.42528	3.28513	0.00101935	0.0145794
ENSG00000269800	PLEKHA3P1	3.94547	4.6801	1.58659	2.94978	0.00317995	0.0330356
ENSG00000219249	AMZ2P2	2.31116	4.67701	1.67871	2.78607	0.00533516	0.0479067
ENSG00000012124	CD22	275.695	4.67519	0.988791	4.72819	2.26535e-06	0.000123623
ENSG00000268316	AC006272.1	3.03114	4.66827	1.64805	2.8326	0.00461709	0.0432814
ENSG00000258701	LINC00638	7.14744	4.66509	1.34347	3.47242	0.00051578	0.00875679
ENSG00000253697	AC103834.1	2.27482	4.65906	1.64689	2.829	0.00466932	0.043593
ENSG00000259269	AC109630.1	52.3099	4.65742	0.848461	5.48926	4.03621e-08	4.65459e-06
ENSG00000279145	AC011912.1	6.07588	4.65328	1.45606	3.1958	0.00139445	0.0180697
ENSG00000256712	AC134349.1	14.1067	4.65148	1.08228	4.29784	1.72468e-05	0.000632475
ENSG00000239835	AC092910.1	5.75486	4.64667	1.20592	3.85322	0.000116576	0.00281256
ENSG00000256826	ATP5J2P4	6.90609	4.63852	1.08604	4.27103	1.94568e-05	0.000692737
ENSG00000228939	AKT3-IT1	3.87445	4.63581	1.2349	3.75399	0.000174045	0.00388708
ENSG00000258461	AC012651.1	3.83857	4.62927	1.12345	4.12058	3.7792e-05	0.00117849
ENSG00000072840	EVC	8.10253	4.62759	1.43718	3.21992	0.00128228	0.017167
ENSG00000259545	AC013452.1	2.20915	4.62234	1.65625	2.79085	0.00525703	0.047324
ENSG00000255469	BOLA3P1	2.50914	4.61699	1.66008	2.78119	0.00541602	0.048514
ENSG00000264536	MIR5706	2.19459	4.61331	1.52878	3.01764	0.00254748	0.0281898
ENSG00000238709	RNU7-56P	2.18921	4.60394	1.44824	3.179	0.00147786	0.01874
ENSG00000234945	GTF3C2-AS1	3.71446	4.59513	1.16281	3.95174	7.75836e-05	0.00204982
ENSG00000225931	AL139246.2	3.57569	4.58855	1.39143	3.29771	0.00097476	0.0140788
ENSG00000244710	RN7SL47P	4.36739	4.58638	1.30448	3.51587	0.000438313	0.00785232
ENSG00000279161	AC093503.3	3.22912	4.58389	1.48666	3.08334	0.00204688	0.0239208
ENSG00000225349	AC022080.2	9.27782	4.58163	1.35031	3.39301	0.000691291	0.01085
ENSG00000267898	AC026803.2	7.10428	4.57956	1.22494	3.73859	0.000185055	0.00406854
ENSG00000271870	AC024060.1	2.10689	4.56127	1.32865	3.43302	0.000596894	0.00978665
ENSG00000230731	AL589745.1	9.99098	4.5562	1.2697	3.58842	0.000332693	0.00637435
ENSG00000180340	FZD2	83.6441	4.54794	0.966695	4.70463	2.54329e-06	0.000137158
ENSG00000279962	AP001525.1	19.9849	4.54698	0.836519	5.43559	5.46154e-08	6.0327e-06
ENSG00000226758	DISC1-IT1	16.2296	4.54516	1.14651	3.96433	7.36016e-05	0.00197883
ENSG00000149575	SCN2B	3.5747	4.54215	1.46905	3.0919	0.00198878	0.0234058
ENSG00000266599	AC079336.4	10.3351	4.54107	1.6155	2.81094	0.00493976	0.045424
ENSG00000255182	AC084125.2	4.10285	4.53977	1.21272	3.74344	0.000181515	0.00401479
ENSG00000280190	AC027279.4	2.41867	4.53655	1.56569	2.89747	0.00376184	0.0374291
ENSG00000233892	PAIP1P1	3.57027	4.53544	1.45773	3.11131	0.0018626	0.0223073
ENSG00000234607	AL355994.4	2.38556	4.53003	1.56828	2.88853	0.0038705	0.0381762
ENSG00000255163	HSPE1P18	2.69082	4.52321	1.44315	3.13427	0.00172282	0.0210253
ENSG00000274184	AC011815.2	5.82467	4.52282	1.21419	3.72498	0.000195329	0.00424355
ENSG00000246308	AC116535.1	2.70938	4.52052	1.30007	3.47715	0.000506772	0.00862784
ENSG00000253667	AC100821.1	5.15565	4.51456	1.39069	3.24627	0.00116929	0.0161568
ENSG00000281195	AC007878.1	6.96359	4.51079	1.25428	3.59631	0.000322763	0.00621005
ENSG00000273002	AL355388.2	2.34353	4.50945	1.45294	3.10368	0.00191127	0.0227602
ENSG00000214787	MS4A4E	16.0189	4.50592	0.962644	4.68077	2.85794e-06	0.000149762
ENSG00000270822	AC092032.1	2.32079	4.49833	1.42316	3.16079	0.0015734	0.0196257
ENSG00000241535	CBX5P1	3.26047	4.49344	1.39409	3.22321	0.00126764	0.0170717
ENSG00000270903	HNRNPA3P9	12.1556	4.48904	1.14956	3.90501	9.42198e-05	0.00239282
ENSG00000099625	CBARP	6.59469	4.48002	1.3456	3.3294	0.000870338	0.0129219
ENSG00000253054	RNU7-77P	5.64047	4.47236	1.00359	4.45638	8.33534e-06	0.000357932
ENSG00000233994	GDI2P2	6.26035	4.47089	1.04858	4.26375	2.01024e-05	0.000710206
ENSG00000273338	AC103591.3	10.4776	4.4653	0.929971	4.80155	1.57446e-06	9.27412e-05
ENSG00000270802	AC005776.1	1.98452	4.46219	1.34387	3.3204	0.000898888	0.0133134
ENSG00000125355	TMEM255A	3.90701	4.45958	1.4995	2.97405	0.00293897	0.0311078
ENSG00000200651	Y_RNA	5.13634	4.45273	1.10104	4.04411	5.25225e-05	0.00151662
ENSG00000277999	AC009093.6	1.92792	4.43258	1.5641	2.83396	0.00459756	0.043187
ENSG00000259767	AC022558.1	2.56261	4.43126	1.30472	3.39633	0.000682955	0.0108234
ENSG00000263164	AC087500.2	5.04133	4.42905	1.16452	3.80333	0.000142761	0.00330097
ENSG00000235185	AL031727.2	22.0624	4.42723	0.920714	4.80847	1.52088e-06	9.05417e-05
ENSG00000126353	CCR7	308.606	4.42627	1.24806	3.5465	0.00039038	0.00719397
ENSG00000258539	AC068896.1	3.34409	4.4216	1.58165	2.79555	0.00518107	0.0469694
ENSG00000224101	ELMO1-AS1	70.8554	4.40922	0.788755	5.5901	2.2694e-08	2.8116e-06
ENSG00000161640	SIGLEC11	30.487	4.40454	0.97982	4.49526	6.94862e-06	0.000304808
ENSG00000250189	AC097504.1	2.19516	4.40294	1.57436	2.79665	0.00516357	0.0468941
ENSG00000222421	Y_RNA	3.27072	4.39431	1.15445	3.80642	0.000140995	0.00326838
ENSG00000232995	RGS5	6.77244	4.3943	1.53074	2.8707	0.00409567	0.0397977
ENSG00000089723	OTUB2	2.46719	4.38798	1.44238	3.04217	0.00234878	0.0266419
ENSG00000247796	AC008966.1	3.03736	4.38748	1.44271	3.04114	0.00235684	0.0267089
ENSG00000213972	AL024509.1	6.15225	4.38705	1.19193	3.68063	0.00023266	0.00484228
ENSG00000231906	AC016397.1	2.87243	4.38287	1.53956	2.84682	0.00441576	0.0419956
ENSG00000259881	AC092384.2	8.50487	4.38035	1.376	3.18339	0.00145562	0.0185604
ENSG00000279070	AC073263.2	3.18176	4.37694	1.33669	3.27446	0.00105865	0.0150011
ENSG00000202538	RNU4-2	6.74519	4.37589	1.09601	3.99256	6.53636e-05	0.00179956
ENSG00000232344	AC087163.2	4.33978	4.37506	1.40217	3.1202	0.00180729	0.0217647
ENSG00000136573	BLK	34.1943	4.37439	1.15262	3.79516	0.000147547	0.0033945
ENSG00000257595	LINC02356	2.13153	4.37047	1.56176	2.79843	0.00513524	0.0468323
ENSG00000242651	RN7SL862P	1.83842	4.37037	1.54233	2.83361	0.0046026	0.0432045
ENSG00000265733	SNORA74C-1	5.30626	4.37036	1.28591	3.39866	0.00067717	0.0107596
ENSG00000182183	FAM159A	15.7339	4.36953	1.45271	3.00784	0.00263111	0.0288196
ENSG00000272825	AL844908.1	3.2511	4.36287	1.46249	2.98318	0.00285272	0.0303822
ENSG00000253112	AC102945.1	3.15442	4.35327	1.5329	2.83989	0.00451292	0.0425663
ENSG00000179583	CIITA	1281.88	4.35281	0.490181	8.88001	6.68556e-19	7.21097e-16
ENSG00000169330	KIAA1024	3.64821	4.35231	1.33717	3.25487	0.00113443	0.0158423
ENSG00000253550	AC016065.2	3.41763	4.35206	1.37139	3.17348	0.00150625	0.0190211
ENSG00000259950	AC034105.3	22.7497	4.32916	1.40633	3.07835	0.00208151	0.0242482
ENSG00000260953	AC009093.4	1.82167	4.32723	1.4582	2.96752	0.0030021	0.0316565
ENSG00000186407	CD300E	246.399	4.32131	0.636727	6.78676	1.14678e-11	3.96742e-09
ENSG00000241963	RN7SL655P	2.02897	4.31568	1.33588	3.23058	0.00123539	0.016798
ENSG00000278979	AC007598.3	15.8388	4.31555	0.884763	4.87763	1.07368e-06	6.95941e-05
ENSG00000243103	RN7SL452P	9.03255	4.30528	1.23743	3.4792	0.000502915	0.00861013
ENSG00000271882	AP001330.5	1.76582	4.30446	1.54652	2.78333	0.00538047	0.0482192
ENSG00000236804	RPS3AP12	8.72986	4.29904	1.28989	3.33289	0.000859493	0.0128023
ENSG00000243759	ST13P15	10.7866	4.29219	0.831836	5.1599	2.47084e-07	2.10241e-05
ENSG00000197465	GYPE	2.32255	4.28422	1.49996	2.85622	0.00428721	0.0411141
ENSG00000254884	PRR13P2	5.54887	4.27943	1.19505	3.58098	0.000342314	0.00652018
ENSG00000264743	DPRXP4	3.47735	4.26956	1.27182	3.35705	0.000787797	0.0119677
ENSG00000231461	HLA-DPA2	25.2598	4.2672	1.22393	3.48646	0.000489454	0.00841148
ENSG00000267263	AC111170.2	11.3065	4.26201	1.07297	3.97218	7.12183e-05	0.00192889
ENSG00000250295	RDH10-AS1	14.5153	4.25288	1.16764	3.64228	0.000270238	0.00545114
ENSG00000236549	RPS27AP7	6.16624	4.24977	1.31892	3.22216	0.0012723	0.0170826
ENSG00000278462	AL359880.1	1.95103	4.2484	1.39381	3.04805	0.00230334	0.0262324
ENSG00000227055	AC009961.2	2.46526	4.24281	1.30524	3.25061	0.00115159	0.0159604
ENSG00000266411	AC005972.1	3.44937	4.24042	1.48147	2.8623	0.00420573	0.0405236
ENSG00000232907	DLGAP4-AS1	4.44877	4.2362	1.29748	3.26495	0.00109484	0.0153713
ENSG00000241155	ARHGAP31-AS1	2.2064	4.23076	1.25171	3.37998	0.000724907	0.0111885
ENSG00000167483	FAM129C	59.8838	4.2247	1.09884	3.8447	0.000120698	0.00287419
ENSG00000077063	CTTNBP2	135.79	4.22102	0.934576	4.51651	6.28673e-06	0.000282533
ENSG00000101605	MYOM1	14.9633	4.22047	1.19139	3.54248	0.000396378	0.00727526
ENSG00000019169	MARCO	67.5279	4.20327	1.40836	2.98451	0.00284029	0.0303428
ENSG00000198796	ALPK2	12.2073	4.19943	0.95781	4.38441	1.16299e-05	0.000468673
ENSG00000228007	AC011933.1	25.8627	4.19493	0.941948	4.45346	8.44967e-06	0.00036115
ENSG00000255864	AC069208.1	13.3606	4.19227	0.938777	4.46567	7.98175e-06	0.000344437
ENSG00000262222	AC133065.2	2.3695	4.18416	1.48311	2.8212	0.00478438	0.044486
ENSG00000275607	AC135507.2	3.84424	4.17881	1.29877	3.2175	0.00129312	0.0172566
ENSG00000152128	TMEM163	59.5301	4.17879	1.03573	4.03463	5.46887e-05	0.00157174
ENSG00000249661	TNRC18P1	2.45142	4.17819	1.48151	2.82022	0.00479904	0.0445771
ENSG00000121807	CCR2	128.007	4.17381	0.794429	5.25385	1.48952e-07	1.38639e-05
ENSG00000271699	SNX29P2	10.7305	4.15946	1.15613	3.59775	0.000320981	0.00618226
ENSG00000273691	AC087284.1	76.2348	4.15907	0.610082	6.81722	9.28175e-12	3.33706e-09
ENSG00000226445	BX322234.1	2.7488	4.15438	1.18964	3.49212	0.000479202	0.00829653
ENSG00000260367	AC109460.1	36.7218	4.15258	0.867662	4.78595	1.70182e-06	9.84373e-05
ENSG00000239883	PARGP1	25.0112	4.14642	1.05576	3.92744	8.58558e-05	0.00221726
ENSG00000119660	DPPA5P4	1.82824	4.13854	1.44747	2.85914	0.00424785	0.040859
ENSG00000261056	AC079416.1	9.61701	4.13427	1.13212	3.65178	0.000260426	0.00527643
ENSG00000253490	LINC02099	8.60132	4.13142	1.27959	3.22871	0.00124349	0.0168847
ENSG00000275318	AL136981.2	8.22333	4.12973	1.29341	3.19289	0.00140856	0.0181883
ENSG00000198756	COLGALT2	7.40728	4.12758	1.07817	3.82832	0.00012902	0.00303685
ENSG00000245275	SAP30L-AS1	51.8305	4.12159	0.774758	5.31984	1.03858e-07	1.01295e-05
ENSG00000254521	SIGLEC12	109.408	4.11584	0.900821	4.56899	4.90091e-06	0.000231011
ENSG00000267694	AP005131.5	14.1272	4.11371	1.01148	4.06701	4.76202e-05	0.00141978
ENSG00000232611	AL683813.1	23.3202	4.10876	0.89375	4.59721	4.28178e-06	0.000206065
ENSG00000235141	COX6CP17	3.08704	4.10553	1.28546	3.19383	0.00140397	0.0181418
ENSG00000207109	SNORD38C	1.58241	4.10513	1.34399	3.05444	0.00225484	0.0257922
ENSG00000169313	P2RY12	6.30201	4.10249	1.40056	2.92917	0.00339864	0.0346388
ENSG00000262251	AC087388.1	4.13856	4.0971	1.40509	2.9159	0.00354667	0.0358105
ENSG00000137745	MMP13	1.75642	4.09214	1.31058	3.12239	0.00179387	0.021654
ENSG00000230730	AC074011.1	3.03931	4.09098	1.26252	3.24033	0.00119391	0.0163736
ENSG00000261102	ATP5J2P6	4.68361	4.09037	1.40427	2.91281	0.00358188	0.0360307
ENSG00000268713	AC005261.4	15.4593	4.09033	1.06244	3.84995	0.000118141	0.00283861
ENSG00000200795	RNU4-1	9.33954	4.08934	1.26876	3.22311	0.00126808	0.0170717
ENSG00000266758	MIR3680-2	3.03311	4.0835	1.2949	3.15353	0.00161308	0.0200389
ENSG00000265658	MIR3690	2.33413	4.07812	1.329	3.06857	0.00215088	0.0248666
ENSG00000279958	AC019278.1	22.1638	4.07673	1.05388	3.8683	0.000109595	0.00268295
ENSG00000230470	AL078645.1	9.38528	4.07587	1.36049	2.99588	0.00273655	0.0296732
ENSG00000154262	ABCA6	85.6803	4.07306	1.01736	4.00355	6.23995e-05	0.00174414
ENSG00000223821	AL603910.1	2.31332	4.06956	1.29865	3.13369	0.00172622	0.0210253
ENSG00000236255	AC009404.1	121.924	4.06686	0.83601	4.86461	1.14685e-06	7.26527e-05
ENSG00000279103	AC138470.1	2.64887	4.05985	1.12574	3.60639	0.000310487	0.00600537
ENSG00000279464	AC096720.2	4.60478	4.05589	1.32333	3.06491	0.00217732	0.0250775
ENSG00000255363	AP001189.5	5.79091	4.05262	1.2891	3.14376	0.00166791	0.0204705
ENSG00000259276	AC087286.1	6.48417	4.04477	1.33712	3.02499	0.00248645	0.0277152
ENSG00000273783	AL136040.2	5.10898	4.04476	1.43071	2.82711	0.00469703	0.0437626
ENSG00000221995	TIAF1	8.43821	4.04417	1.11955	3.61232	0.000303465	0.00588195
ENSG00000237351	AL513366.1	7.58519	4.03812	1.31255	3.07655	0.00209413	0.0243487
ENSG00000256633	AP005019.1	2.93967	4.03278	1.45608	2.76961	0.00561235	0.0497862
ENSG00000267672	AC010632.2	3.50519	4.02742	1.25697	3.20406	0.00135502	0.0177394
ENSG00000173275	ZNF449	5.32248	4.02643	1.20851	3.33172	0.000863115	0.0128458
ENSG00000204464	C1orf195	2.23101	4.02287	1.22408	3.28643	0.00101466	0.0145351
ENSG00000260488	AC007216.1	4.15925	4.02144	1.03001	3.90429	9.45036e-05	0.0023934
ENSG00000144218	AFF3	106.439	4.02021	0.926798	4.33774	1.43952e-05	0.000552198
ENSG00000214654	AL161911.1	5.77349	4.01867	1.2034	3.33944	0.000839467	0.0125521
ENSG00000260464	AL049796.1	1.45417	4.01244	1.29662	3.09454	0.00197116	0.0232524
ENSG00000200090	Y_RNA	6.809	4.01111	1.00391	3.99547	6.45648e-05	0.00178879
ENSG00000231416	AL358472.1	5.7928	4.00681	1.09107	3.67237	0.000240312	0.0049454
ENSG00000207310	RNU6-1127P	4.08312	4.00674	1.35857	2.94924	0.00318554	0.0330748
ENSG00000197980	LEKR1	80.7694	4.00314	0.748349	5.34929	8.82978e-08	9.04485e-06
ENSG00000272145	NFYC-AS1	6.25619	3.99771	1.38479	2.88686	0.00389108	0.0382919
ENSG00000261049	AC007347.1	3.94955	3.99697	1.16694	3.42518	0.000614402	0.00999617
ENSG00000201076	RNU4-51P	11.4901	3.99351	1.01531	3.93327	8.37978e-05	0.00218077
ENSG00000125245	GPR18	118.335	3.98696	0.871652	4.57403	4.78438e-06	0.000227271
ENSG00000165359	INTS6L	70.9754	3.9862	0.908532	4.38752	1.14648e-05	0.000466118
ENSG00000273449	AC093788.1	2.38503	3.98112	1.32924	2.99502	0.00274425	0.0297215
ENSG00000265154	MIR151B	4.52801	3.9726	1.23716	3.21105	0.00132251	0.0175214
ENSG00000202514	Y_RNA	2.33341	3.96702	1.28938	3.07668	0.0020932	0.0243487
ENSG00000204311	PJVK	5.76389	3.96488	1.37939	2.87436	0.00404843	0.0394222
ENSG00000112486	CCR6	10.0909	3.95365	1.11578	3.5434	0.000395001	0.00726805
ENSG00000241678	AC091564.1	2.08892	3.95296	1.20181	3.28916	0.00100486	0.0144259
ENSG00000235128	AC013474.1	2.65421	3.9492	1.3717	2.87905	0.0039887	0.0389855
ENSG00000160117	ANKLE1	5.43195	3.94493	1.26365	3.12187	0.00179708	0.0216784
ENSG00000166928	MS4A14	62.2033	3.93916	0.872562	4.51448	6.34719e-06	0.000283859
ENSG00000010327	STAB1	1201.38	3.93849	0.830421	4.74276	2.10827e-06	0.000117143
ENSG00000253811	AC136424.2	8.2732	3.93532	1.18718	3.31484	0.000916965	0.0135156
ENSG00000163915	IGF2BP2-AS1	5.87716	3.93222	1.32514	2.9674	0.0030033	0.0316565
ENSG00000240859	AC093627.4	19.2666	3.92985	1.21492	3.23467	0.00121785	0.0166273
ENSG00000268154	Metazoa_SRP	5.14693	3.91305	1.33732	2.92604	0.00343303	0.0348936
ENSG00000263847	AP005899.1	2.44793	3.91104	1.22403	3.19521	0.00139732	0.0180813
ENSG00000260034	LCMT1-AS2	13.2383	3.91103	1.26682	3.08728	0.00201998	0.0236818
ENSG00000273295	AP000350.6	14.0083	3.9093	1.27277	3.07149	0.00212996	0.0246715
ENSG00000105290	APLP1	50.1275	3.90834	0.953231	4.10009	4.12983e-05	0.00126208
ENSG00000261118	AC092123.1	5.06102	3.9036	1.27087	3.07159	0.00212921	0.0246715
ENSG00000214629	RPSAP6	13.9648	3.90115	1.09084	3.57627	0.000348529	0.00660871
ENSG00000214773	AC112512.1	9.22312	3.89861	1.14398	3.40793	0.000654588	0.0104694
ENSG00000154548	SRSF12	29.6008	3.89681	0.824777	4.72469	2.3047e-06	0.000125027
ENSG00000273010	AL360270.3	6.33522	3.8929	1.32451	2.93912	0.00329148	0.0338869
ENSG00000112182	BACH2	59.9933	3.88855	0.916539	4.24264	2.20903e-05	0.000765687
ENSG00000280434	AL031595.3	76.0603	3.88675	0.791837	4.90853	9.17632e-07	6.32545e-05
ENSG00000225420	AC104134.1	9.73	3.88671	1.1331	3.43015	0.000603254	0.00984098
ENSG00000259782	AC008915.1	1.55408	3.88218	1.39301	2.7869	0.00532152	0.0478311
ENSG00000234500	AC008267.3	7.60218	3.8796	1.00398	3.86421	0.000111448	0.00271022
ENSG00000165028	NIPSNAP3B	14.6868	3.87684	0.93385	4.15146	3.30366e-05	0.00105792
ENSG00000230982	DSTNP1	4.17451	3.87047	1.27494	3.03582	0.00239883	0.0270456
ENSG00000259442	AC105339.2	11.804	3.86214	1.25018	3.08926	0.00200654	0.0235695
ENSG00000279166	AC009951.1	145.176	3.8562	0.75679	5.09547	3.47872e-07	2.74939e-05
ENSG00000161944	ASGR2	130.393	3.85576	0.919509	4.19328	2.74949e-05	0.000921844
ENSG00000132514	CLEC10A	728.164	3.85276	0.659659	5.84054	5.20324e-09	8.27404e-07
ENSG00000259563	AC025430.1	1.98495	3.84859	1.23617	3.11331	0.00185001	0.0222147
ENSG00000260135	MMP2-AS1	20.8163	3.8425	1.1496	3.34246	0.000830381	0.01247
ENSG00000262810	AC090617.5	12.1088	3.83164	0.883817	4.33533	1.4554e-05	0.000557124
ENSG00000163806	SPDYA	36.5397	3.83148	0.888673	4.31146	1.62178e-05	0.00060564
ENSG00000272173	U47924.2	6.21428	3.81822	1.05444	3.62109	0.00029336	0.005753
ENSG00000255081	AP003168.2	10.0061	3.8099	0.876075	4.34883	1.36864e-05	0.000533945
ENSG00000260475	AL353719.1	15.1692	3.80989	1.20549	3.16045	0.00157524	0.0196353
ENSG00000152292	SH2D6	10.8277	3.79697	1.11118	3.41707	0.000632982	0.0102073
ENSG00000237757	EEF1A1P30	3.27442	3.79045	1.26742	2.99068	0.00278358	0.029988
ENSG00000232729	AC211433.1	14.1477	3.77783	0.947086	3.9889	6.63803e-05	0.00182481
ENSG00000228343	AC115618.2	8.43261	3.77652	1.04343	3.61933	0.00029537	0.00577389
ENSG00000264630	PRKCA-AS1	15.3753	3.77607	1.1615	3.25104	0.00114984	0.015955
ENSG00000272498	AC090948.2	29.0165	3.77278	1.0793	3.49557	0.000473049	0.00826079
ENSG00000200683	RNU6-379P	2.16553	3.77165	1.33355	2.82828	0.00467991	0.0436252
ENSG00000280163	AC040160.2	8.92528	3.77106	1.13738	3.31555	0.000914618	0.0135028
ENSG00000188693	CYP51A1-AS1	3.46811	3.76803	1.3214	2.85154	0.00435087	0.0415371
ENSG00000200882	RNU6-681P	8.06717	3.76427	1.19842	3.14104	0.00168351	0.0206123
ENSG00000219409	AL590704.1	4.60559	3.76382	1.27996	2.94058	0.00327601	0.0337656
ENSG00000267493	CIRBP-AS1	9.59068	3.76337	1.16881	3.21983	0.00128265	0.017167
ENSG00000236567	TCF3P1	56.8022	3.76172	1.05868	3.55323	0.000380533	0.00703373
ENSG00000273311	DGCR11	6.57512	3.75696	1.28458	2.92466	0.00344831	0.0350101
ENSG00000187801	ZFP69B	5.05412	3.75376	1.30203	2.88301	0.003939	0.0386646
ENSG00000232628	AC092809.2	19.5803	3.74761	1.00447	3.73095	0.00019076	0.00417396
ENSG00000268849	SIGLEC22P	7.02858	3.74725	1.24897	3.00028	0.00269732	0.0293345
ENSG00000102970	CCL17	18.2372	3.73519	1.10804	3.37098	0.000749021	0.011478
ENSG00000232696	AC017006.2	2.55887	3.73497	1.22877	3.03961	0.00236886	0.0267938
ENSG00000167550	RHEBL1	16.104	3.73007	1.15575	3.22741	0.00124918	0.0169149
ENSG00000240143	AL023653.1	3.35091	3.72997	1.31698	2.83222	0.00462262	0.0432892
ENSG00000279880	AC134407.3	4.41561	3.72473	1.25629	2.96486	0.00302819	0.0318742
ENSG00000260279	AC137932.1	4.98904	3.7141	1.28922	2.88088	0.00396561	0.0388634
ENSG00000265462	MIR3680-1	8.80994	3.71397	1.21083	3.0673	0.00216002	0.0249566
ENSG00000273424	AL008582.1	6.93123	3.71368	1.20875	3.07233	0.00212395	0.0246486
ENSG00000225218	AP001628.1	5.35755	3.71325	1.33011	2.79168	0.0052436	0.0473162
ENSG00000245213	AC105285.1	6.43659	3.71321	1.12898	3.28899	0.00100547	0.0144259
ENSG00000264229	RNU4ATAC	13.797	3.71031	0.999984	3.71037	0.000206954	0.00444028
ENSG00000267412	AC092068.2	2.99583	3.70348	1.22699	3.01835	0.00254155	0.0281674
ENSG00000269480	AC020913.2	6.90043	3.70015	1.03978	3.55858	0.000372859	0.00694086
ENSG00000224003	YES1P1	9.83998	3.69522	1.14319	3.23236	0.00122773	0.0167248
ENSG00000226491	FTOP1	11.6958	3.69295	1.32818	2.78047	0.00542799	0.0485737
ENSG00000112149	CD83	1266.66	3.69099	0.51211	7.20742	5.70234e-13	2.68098e-10
ENSG00000089041	P2RX7	160.539	3.69066	0.581141	6.3507	2.14331e-10	5.53519e-08
ENSG00000121101	TEX14	61.5575	3.67407	1.03984	3.53332	0.000410382	0.00748733
ENSG00000109944	JHY	12.7569	3.66284	0.912935	4.01215	6.01674e-05	0.00168948
ENSG00000188676	IDO2	29.8056	3.66262	1.01015	3.62582	0.000288044	0.0056791
ENSG00000206828	U1	6.71999	3.66143	1.13635	3.22208	0.00127262	0.0170826
ENSG00000254099	AC005740.3	4.00697	3.65163	1.26039	2.89722	0.00376491	0.0374291
ENSG00000228013	IL6R-AS1	14.5185	3.6436	1.07075	3.40286	0.000666845	0.0106139
ENSG00000261783	AC009054.2	4.90149	3.64092	1.05754	3.44283	0.000575654	0.00954641
ENSG00000251586	TET2-AS1	30.7644	3.64061	0.749926	4.85462	1.20619e-06	7.44667e-05
ENSG00000258521	AL157871.2	4.11325	3.62489	1.20285	3.01357	0.00258189	0.0284163
ENSG00000230148	HOXB-AS1	11.3518	3.62024	0.948045	3.81863	0.000134192	0.00313846
ENSG00000263050	AC090617.6	104.026	3.61211	0.551046	6.555	5.56408e-11	1.67251e-08
ENSG00000078081	LAMP3	305.907	3.61177	0.792284	4.55869	5.14748e-06	0.000240164
ENSG00000242829	RPS26P21	44.0117	3.60914	0.83077	4.34433	1.39703e-05	0.000541628
ENSG00000235700	CYCSP52	16.0975	3.60795	1.03647	3.481	0.000499553	0.00856858
ENSG00000201581	RN7SKP78	15.9559	3.60407	1.05303	3.42256	0.000620339	0.0100571
ENSG00000231208	ZBTB46-AS1	32.2377	3.60259	1.04789	3.43796	0.000586123	0.00967447
ENSG00000272489	AL132656.3	4.94649	3.60108	0.8978	4.01101	6.04598e-05	0.00169509
ENSG00000280153	AC133065.6	55.1131	3.5964	0.768062	4.68244	2.83482e-06	0.000149762
ENSG00000229433	LINC02069	8.2917	3.59599	1.20264	2.99008	0.00278905	0.0300118
ENSG00000164136	IL15	42.7865	3.59545	0.847305	4.24339	2.20166e-05	0.000764577
ENSG00000261072	AC084783.1	11.5927	3.59179	1.25745	2.85641	0.00428465	0.0411141
ENSG00000189056	RELN	53.4742	3.58781	1.18246	3.0342	0.00241178	0.0270971
ENSG00000272367	AC018754.1	15.1102	3.58749	0.962484	3.72733	0.00019352	0.00421925
ENSG00000082293	COL19A1	18.9446	3.58011	1.19406	2.99826	0.00271522	0.0294594
ENSG00000284685	AC009093.10	10.7255	3.57277	1.10661	3.22858	0.00124407	0.0168847
ENSG00000233340	AL139120.1	7.16434	3.57029	0.966099	3.69557	0.000219391	0.00462918
ENSG00000201519	RNU6-645P	15.4291	3.55221	0.833241	4.26313	2.01588e-05	0.000710829
ENSG00000268355	AC243960.3	69.1031	3.55041	0.855706	4.1491	3.33784e-05	0.00106439
ENSG00000131401	NAPSB	527.028	3.54559	0.881069	4.02419	5.71726e-05	0.00162782
ENSG00000207475	SNORA80E	1.70545	3.54504	1.23796	2.86362	0.00418827	0.0404444
ENSG00000249348	UGDH-AS1	11.5973	3.54088	1.09438	3.23552	0.00121421	0.0166024
ENSG00000263370	AC104564.2	8.11698	3.53965	1.08585	3.25981	0.00111487	0.0155928
ENSG00000135835	KIAA1614	6.61389	3.53916	1.2401	2.85393	0.0043182	0.041368
ENSG00000186265	BTLA	13.9097	3.53365	1.10227	3.20579	0.0013469	0.0176911
ENSG00000249502	AC006160.1	13.0728	3.53001	1.04465	3.37912	0.000727179	0.0112047
ENSG00000271840	AL031281.2	13.3944	3.52609	1.24904	2.82304	0.00475705	0.0442768
ENSG00000279602	AC109326.1	511.485	3.52362	0.961053	3.66642	0.000245969	0.00502798
ENSG00000257167	TMPO-AS1	9.46297	3.51792	1.15885	3.03569	0.00239983	0.0270456
ENSG00000153233	PTPRR	9.0939	3.51487	1.18825	2.95802	0.00309626	0.0323862
ENSG00000268499	AC011479.2	1.37206	3.51487	1.20843	2.90861	0.00363037	0.036395
ENSG00000031081	ARHGAP31	231.056	3.51012	0.606808	5.78456	7.27022e-09	1.11089e-06
ENSG00000065923	SLC9A7	65.2338	3.50696	0.846771	4.14158	3.44928e-05	0.00109422
ENSG00000277634	Y_RNA	2.86883	3.49348	1.25103	2.7925	0.00523032	0.0472429
ENSG00000201221	RNU4-40P	6.36774	3.49165	0.959134	3.64042	0.000272194	0.00546653
ENSG00000278999	AC008985.1	7.53433	3.49115	0.997448	3.50008	0.00046511	0.00816883
ENSG00000227028	SLC8A1-AS1	248.133	3.47645	0.519194	6.69586	2.14406e-11	7.14791e-09
ENSG00000166743	ACSM1	23.5345	3.47522	1.19954	2.89714	0.00376587	0.0374291
ENSG00000246477	AF131216.1	15.8024	3.46886	1.009	3.43793	0.000586188	0.00967447
ENSG00000279861	AC073548.1	25.2549	3.46092	0.914172	3.78585	0.000153185	0.00350225
ENSG00000275405	U1	9.88029	3.46063	0.946498	3.65625	0.000255936	0.00519119
ENSG00000279416	AC099689.1	13.1475	3.45874	1.19128	2.90337	0.00369169	0.0369088
ENSG00000212195	U3	7.37347	3.45676	1.03305	3.34618	0.000819327	0.0123546
ENSG00000250011	HMGB1P3	8.77537	3.45611	0.87755	3.93836	8.20407e-05	0.00214593
ENSG00000258581	AL157871.3	132.217	3.45507	0.613965	5.62746	1.8288e-08	2.32867e-06
ENSG00000230322	AL136320.1	12.5787	3.44745	1.15742	2.97856	0.00289602	0.03073
ENSG00000146192	FGD2	1047.11	3.44068	0.570815	6.02767	1.66336e-09	3.21045e-07
ENSG00000232587	EEF1A1P3	30.2465	3.43717	0.91913	3.73959	0.000184323	0.00405883
ENSG00000205037	AC134312.1	7.33447	3.43395	1.15583	2.97098	0.00296856	0.0313907
ENSG00000226499	AL136380.1	3.83623	3.42649	1.23074	2.78408	0.00536794	0.0481536
ENSG00000236088	COX10-AS1	69.0005	3.42546	0.961076	3.56419	0.000364984	0.00683591
ENSG00000275538	RNVU1-19	31.4072	3.41994	1.12585	3.03766	0.00238419	0.026919
ENSG00000273218	AC005776.2	20.8748	3.41561	0.720617	4.73984	2.1389e-06	0.000118486
ENSG00000236324	AL035634.1	2.13686	3.41012	1.17579	2.90029	0.00372817	0.0372329
ENSG00000151835	SACS	30.4718	3.40715	0.831395	4.09811	4.16541e-05	0.00127083
ENSG00000164236	ANKRD33B	28.1704	3.40461	0.908788	3.74632	0.000179448	0.00398312
ENSG00000278896	AC025031.5	9.7745	3.40324	1.13169	3.00722	0.0026365	0.0288614
ENSG00000276934	AC009704.2	2.72148	3.40132	1.21333	2.80329	0.00505842	0.0463293
ENSG00000233695	GAS6-AS1	80.9294	3.39513	0.911306	3.72556	0.000194879	0.00423879
ENSG00000228237	EFCAB14-AS1	2.59618	3.39157	1.15549	2.93517	0.00333364	0.0341674
ENSG00000237705	AC008937.2	2.85107	3.38525	1.18678	2.85247	0.00433806	0.0414716
ENSG00000173578	XCR1	24.3398	3.38132	1.08949	3.10357	0.001912	0.0227602
ENSG00000222267	RNU6-892P	4.50383	3.37368	1.06994	3.15314	0.00161523	0.0200443
ENSG00000260101	AC008074.3	9.81078	3.36997	0.909457	3.70547	0.000210996	0.00449864
ENSG00000276672	AL161891.1	40.9778	3.36716	1.15287	2.92068	0.00349268	0.0353627
ENSG00000170396	ZNF804A	11.6637	3.36114	0.99903	3.3644	0.000767102	0.0117116
ENSG00000268230	AC012313.3	6.37705	3.35837	0.84697	3.96516	7.33458e-05	0.00197775
ENSG00000239946	ZBTB20-AS3	4.87899	3.35822	1.11175	3.02065	0.0025223	0.0279957
ENSG00000272325	NUDT3	7.17343	3.35652	1.19825	2.80118	0.00509162	0.0465868
ENSG00000276728	AC142472.1	5.12509	3.34676	1.17577	2.84643	0.00442127	0.0420044
ENSG00000266538	AC005838.2	11.0537	3.34571	1.12123	2.98395	0.0028455	0.0303697
ENSG00000185495	AC138393.1	8.61521	3.3444	0.74346	4.49843	6.84558e-06	0.000301732
ENSG00000207248	RNU6-1005P	1.89149	3.34291	1.1742	2.84696	0.00441384	0.0419956
ENSG00000266274	RN7SL138P	52.3187	3.3422	0.867982	3.85054	0.000117857	0.00283599
ENSG00000260751	AC008870.2	7.73034	3.34008	0.988394	3.37929	0.000726721	0.0112047
ENSG00000279814	AC010997.6	71.6459	3.33707	0.824927	4.0453	5.22573e-05	0.00151221
ENSG00000218676	BRD7P4	72.6058	3.33654	0.827962	4.02982	5.58196e-05	0.00159674
ENSG00000171189	GRIK1	28.3536	3.32909	0.889785	3.74146	0.000182958	0.00403696
ENSG00000008056	SYN1	9.75435	3.32713	1.13592	2.92901	0.0034004	0.0346388
ENSG00000229052	AL449283.1	6.80854	3.32294	1.03723	3.20365	0.00135696	0.0177394
ENSG00000235945	AC002543.1	5.51547	3.31667	1.02877	3.22393	0.00126444	0.0170601
ENSG00000115232	ITGA4	274.35	3.3129	0.604582	5.47966	4.26143e-08	4.8836e-06
ENSG00000231205	ZNF826P	8.21356	3.29563	0.999401	3.2976	0.000975135	0.0140788
ENSG00000124216	SNAI1	138.374	3.29065	0.800164	4.11248	3.91439e-05	0.00120742
ENSG00000229839	AC018462.1	21.9832	3.28443	1.02446	3.20603	0.00134581	0.0176894
ENSG00000175414	ARL10	15.3332	3.28063	0.905792	3.62183	0.000292521	0.00574429
ENSG00000232043	AL133230.1	35.3331	3.27916	1.04154	3.14838	0.00164181	0.0202255
ENSG00000070366	SMG6	153.932	3.27441	0.726654	4.50615	6.60136e-06	0.000293081
ENSG00000232815	DUX4L50	27.3611	3.27359	1.00253	3.26533	0.00109337	0.0153625
ENSG00000273709	U2	7.01492	3.27055	0.710511	4.6031	4.16247e-06	0.00020138
ENSG00000237541	HLA-DQA2	188.835	3.25918	0.717628	4.5416	5.58276e-06	0.0002572
ENSG00000128815	WDFY4	278.59	3.24271	0.649833	4.99007	6.03587e-07	4.45002e-05
ENSG00000169442	CD52	1217.16	3.24145	0.578169	5.60639	2.06585e-08	2.57683e-06
ENSG00000276216	AC245014.3	59.8974	3.23707	0.800061	4.04602	5.20949e-05	0.00151141
ENSG00000226696	LENG8-AS1	8.72044	3.23553	1.08083	2.99355	0.00275748	0.0297723
ENSG00000259079	AC005476.1	11.5754	3.23445	0.963408	3.3573	0.000787086	0.0119668
ENSG00000158473	CD1D	162.272	3.23028	0.659484	4.89819	9.67229e-07	6.54432e-05
ENSG00000273017	AP000240.1	5.35871	3.22781	0.881054	3.66358	0.000248714	0.00506713
ENSG00000237336	AL445489.1	31.9405	3.22673	1.09962	2.93442	0.00334177	0.0342316
ENSG00000182247	UBE2E2	134.823	3.21553	0.692464	4.64361	3.4238e-06	0.000174114
ENSG00000005471	ABCB4	37.8263	3.2133	1.05417	3.04819	0.00230224	0.0262324
ENSG00000245904	AC025164.2	31.8581	3.20572	0.976387	3.28325	0.00102618	0.0146429
ENSG00000118407	FILIP1	13.897	3.20171	1.13644	2.81732	0.0048426	0.0447776
ENSG00000279021	AC092139.2	166.871	3.20161	0.611472	5.23591	1.64174e-07	1.47564e-05
ENSG00000056558	TRAF1	193.813	3.19969	0.789384	4.05341	5.04773e-05	0.00148564
ENSG00000264757	MIR3198-1	57.6757	3.19808	0.870313	3.67463	0.000238195	0.0049184
ENSG00000279584	AC005593.1	46.1402	3.19408	0.987626	3.23409	0.0012203	0.0166483
ENSG00000136206	SPDYE1	53.0811	3.18976	0.744152	4.28643	1.81564e-05	0.000659238
ENSG00000119508	NR4A3	1934.79	3.18931	0.428891	7.43617	1.03646e-13	5.58959e-11
ENSG00000166428	PLD4	105.632	3.17235	1.02741	3.08772	0.00201695	0.0236766
ENSG00000225331	LINC01678	1.95053	3.17046	0.996699	3.18096	0.00146787	0.0186779
ENSG00000225614	ZNF469	28.5809	3.16776	1.13111	2.80057	0.00510123	0.0466282
ENSG00000107719	PALD1	63.9512	3.16191	0.973434	3.2482	0.00116137	0.0160716
ENSG00000206652	RNU1-1	2.55057	3.15915	1.06594	2.96372	0.00303946	0.0319597
ENSG00000167680	SEMA6B	103.068	3.15859	0.649376	4.86404	1.15012e-06	7.26527e-05
ENSG00000277452	RN7SL473P	94.4785	3.15811	0.820494	3.84903	0.000118585	0.00283861
ENSG00000104814	MAP4K1	131.383	3.15706	0.679866	4.64365	3.42312e-06	0.000174114
ENSG00000260911	AC135050.3	36.1005	3.15411	0.807614	3.90547	9.40428e-05	0.00239163
ENSG00000174004	NRROS	17.1987	3.14844	0.930495	3.38362	0.000715379	0.0110881
ENSG00000168546	GFRA2	68.7973	3.14782	0.927072	3.39544	0.000685194	0.0108302
ENSG00000241464	RPL39P38	21.9159	3.14635	0.746236	4.2163	2.48347e-05	0.000846412
ENSG00000265625	AC104564.6	15.8938	3.14592	0.962812	3.26743	0.0010853	0.0152608
ENSG00000279202	AC130448.1	8.48981	3.13969	0.981709	3.19818	0.00138296	0.0179844
ENSG00000169385	RNASE2	71.7569	3.13899	0.993077	3.16087	0.00157297	0.0196257
ENSG00000258111	AC079316.1	27.6032	3.13766	0.747505	4.19752	2.69857e-05	0.000909576
ENSG00000278048	U2	141.466	3.13484	0.565223	5.5462	2.91942e-08	3.4678e-06
ENSG00000113108	APBB3	194.286	3.13061	0.722945	4.33036	1.48863e-05	0.000563958
ENSG00000122025	FLT3	43.6142	3.11863	0.967451	3.22355	0.00126611	0.0170701
ENSG00000280385	AP000648.3	140.478	3.11821	0.725091	4.30044	1.70461e-05	0.000630157
ENSG00000248429	FAM198B-AS1	37.86	3.11745	1.07669	2.89541	0.00378662	0.0375102
ENSG00000069493	CLEC2D	103.189	3.11435	0.648186	4.80471	1.54973e-06	9.16639e-05
ENSG00000261544	AC011939.2	46.5847	3.11253	0.949428	3.27833	0.00104425	0.0148544
ENSG00000177098	SCN4B	54.4671	3.11231	0.968145	3.21471	0.00130576	0.017337
ENSG00000177455	CD19	68.3194	3.11217	1.05808	2.94134	0.00326794	0.0337013
ENSG00000104043	ATP8B4	121.817	3.10698	0.66359	4.68208	2.83981e-06	0.000149762
ENSG00000258449	AC023510.1	4.35694	3.10493	1.08243	2.86848	0.00412455	0.0400359
ENSG00000225311	AL024474.2	7.56406	3.1049	1.11784	2.77758	0.00547646	0.0488644
ENSG00000232748	AC135050.1	20.6684	3.10465	0.963425	3.22251	0.00127074	0.0170823
ENSG00000121594	CD80	50.146	3.09658	0.988664	3.13209	0.00173569	0.0211185
ENSG00000157240	FZD1	47.2981	3.09175	0.973452	3.17606	0.00149288	0.0188915
ENSG00000263276	AC020978.8	4.35855	3.0901	1.02845	3.00463	0.00265905	0.0290562
ENSG00000161277	THAP8	22.4121	3.08965	1.01754	3.03639	0.00239432	0.0270168
ENSG00000259635	AC100830.1	4.49692	3.08697	0.964761	3.19972	0.0013756	0.0179013
ENSG00000188452	CERKL	101.709	3.07973	0.674609	4.56521	4.99003e-06	0.000234608
ENSG00000111252	SH2B3	702.265	3.0789	0.429016	7.17664	7.14445e-13	3.11906e-10
ENSG00000271533	Z83843.1	33.9744	3.0783	0.756503	4.06911	4.71929e-05	0.00140933
ENSG00000258044	AC073569.1	17.3949	3.07195	0.886231	3.46631	0.000527663	0.00890905
ENSG00000127074	RGS13	26.4448	3.07181	1.04217	2.94751	0.00320344	0.0331979
ENSG00000205791	LOH12CR2	16.1901	3.06958	0.959977	3.19756	0.00138597	0.0179983
ENSG00000230069	LRRC37A15P	33.1786	3.06879	0.954043	3.21661	0.00129714	0.01726
ENSG00000114013	CD86	590.708	3.06811	0.612027	5.01303	5.35787e-07	4.02631e-05
ENSG00000201501	Y_RNA	6.19775	3.0647	0.960345	3.19125	0.00141659	0.0182662
ENSG00000168685	IL7R	376.353	3.06305	0.951508	3.21916	0.00128569	0.017195
ENSG00000075618	FSCN1	76.8156	3.06204	0.747356	4.09716	4.18243e-05	0.0012739
ENSG00000281398	SNHG4	12.9901	3.05653	1.05967	2.88441	0.00392148	0.0385133
ENSG00000178199	ZC3H12D	27.4171	3.0429	0.867754	3.50664	0.000453807	0.00804061
ENSG00000214353	VAC14-AS1	17.2319	3.04102	1.04992	2.89642	0.00377449	0.0374507
ENSG00000281501	SEPSECS-AS1	15.7376	3.04101	0.874525	3.47733	0.000506433	0.00862784
ENSG00000280543	ASAP1-IT2	17.8828	3.03575	0.865713	3.50665	0.000453788	0.00804061
ENSG00000168005	C11orf84	17.1679	3.03011	0.899346	3.36924	0.000753766	0.0115368
ENSG00000103037	SETD6	20.7349	3.02792	0.934204	3.24117	0.00119039	0.0163479
ENSG00000164169	PRMT9	298.023	3.02638	0.484533	6.24598	4.21158e-10	9.65293e-08
ENSG00000180385	EMC3-AS1	17.0594	3.02215	0.899544	3.35965	0.000780413	0.0118752
ENSG00000172123	SLFN12	28.3699	3.01799	0.815497	3.7008	0.000214921	0.00455057
ENSG00000135905	DOCK10	239.14	3.01717	0.516305	5.84378	5.10308e-09	8.21183e-07
ENSG00000223724	RAD17P2	20.4525	3.01562	0.912237	3.30575	0.000947238	0.0138065
ENSG00000267040	AC027097.1	30.6734	3.00782	0.763676	3.9386	8.19569e-05	0.00214593
ENSG00000162927	PUS10	29.736	2.99116	0.728446	4.10622	4.02183e-05	0.00123572
ENSG00000206596	RNU1-27P	8.27065	2.98959	0.770783	3.87864	0.00010504	0.00260272
ENSG00000200075	SNORA25	12.3713	2.98756	0.881121	3.39063	0.000697312	0.0109095
ENSG00000130584	ZBTB46	51.3342	2.98442	0.853536	3.49654	0.00047133	0.00824648
ENSG00000265185	SNORD3B-1	14.0119	2.98396	0.634599	4.70212	2.57474e-06	0.000138447
ENSG00000225920	RIMKLBP2	20.1338	2.97553	0.974654	3.05291	0.00226631	0.0258793
ENSG00000244675	AC108676.1	24.6	2.9716	0.969143	3.06621	0.0021679	0.0249927
ENSG00000165685	TMEM52B	121.595	2.97081	0.633366	4.69052	2.72513e-06	0.000145679
ENSG00000272211	AC114760.2	245.505	2.96189	0.496912	5.9606	2.51321e-09	4.51787e-07
ENSG00000122641	INHBA	135.858	2.95199	0.729078	4.04894	5.14505e-05	0.00149984
ENSG00000261505	AL031714.1	37.8717	2.95042	0.889952	3.31526	0.000915595	0.0135063
ENSG00000103522	IL21R	112.431	2.94718	0.933778	3.15619	0.00159843	0.0198974
ENSG00000153064	BANK1	97.1089	2.94689	0.946342	3.11398	0.00184582	0.0221788
ENSG00000166676	TVP23A	24.2896	2.94627	0.9907	2.97393	0.00294011	0.0311078
ENSG00000250397	AP006623.1	10.2881	2.94342	0.939315	3.13358	0.00172688	0.0210253
ENSG00000180543	TSPYL5	16.565	2.94126	1.05149	2.79723	0.00515421	0.0468323
ENSG00000226533	BTBD9-AS1	2.95546	2.93918	1.05937	2.77446	0.00552942	0.0492651
ENSG00000264456	AC138207.4	67.8055	2.9337	0.841493	3.4863	0.000489746	0.00841148
ENSG00000240457	RN7SL472P	33.4954	2.92924	0.929784	3.15045	0.00163017	0.0201556
ENSG00000223522	AC093690.1	9.0855	2.9277	1.01402	2.8872	0.00388682	0.0382919
ENSG00000273319	AC058791.1	640.824	2.92495	0.51188	5.71412	1.1027e-08	1.57962e-06
ENSG00000256223	ZNF10	44.3752	2.91931	0.861744	3.38768	0.00070486	0.0109714
ENSG00000279410	AC099494.1	24.2804	2.91773	0.990392	2.94604	0.00321874	0.0333063
ENSG00000123360	PDE1B	26.8327	2.91733	0.909724	3.20683	0.00134205	0.0176886
ENSG00000278879	AP000560.1	6.71823	2.9165	0.96772	3.01379	0.00258008	0.0284134
ENSG00000271780	AL118558.3	72.36	2.91413	0.815189	3.57479	0.000350509	0.00661887
ENSG00000157303	SUSD3	89.3997	2.91306	1.00727	2.89204	0.00382751	0.0378336
ENSG00000148357	HMCN2	90.7194	2.90417	0.949651	3.05815	0.00222711	0.0255439
ENSG00000142459	EVI5L	27.5807	2.89968	0.879928	3.29536	0.000982963	0.0141522
ENSG00000279632	AP003108.4	41.1043	2.89393	0.907874	3.18759	0.00143464	0.0184412
ENSG00000205485	AC004980.1	12.5534	2.89004	0.954095	3.0291	0.00245287	0.0274243
ENSG00000135605	TEC	17.785	2.88809	1.02601	2.81489	0.0048794	0.0449833
ENSG00000111962	UST	34.6369	2.88781	1.02224	2.82497	0.00472849	0.0440333
ENSG00000253295	AC022217.2	88.6268	2.88613	0.910831	3.16868	0.00153134	0.0192056
ENSG00000280046	AC104581.4	162.484	2.87993	0.599276	4.80569	1.54222e-06	9.15152e-05
ENSG00000254325	AC018607.1	35.5314	2.87964	0.850211	3.38697	0.000706691	0.0109906
ENSG00000259807	AC009093.1	86.0617	2.87665	1.03566	2.77761	0.0054761	0.0488644
ENSG00000196735	HLA-DQA1	2419.92	2.87329	0.797341	3.60358	0.000313858	0.0060578
ENSG00000254198	AC113191.1	3.75156	2.86371	1.02289	2.79963	0.00511606	0.0467172
ENSG00000124882	EREG	128.3	2.85911	0.738284	3.87264	0.000107665	0.00265679
ENSG00000104998	IL27RA	165.169	2.83385	0.695013	4.07741	4.55407e-05	0.00136469
ENSG00000161835	GRASP	76.7105	2.83174	0.731276	3.87233	0.000107802	0.00265679
ENSG00000104804	TULP2	86.8646	2.82949	0.912984	3.09917	0.00194063	0.0229719
ENSG00000232564	AL031594.1	28.5484	2.82629	1.01001	2.79827	0.00513777	0.0468323
ENSG00000147536	GINS4	44.5399	2.82353	0.909017	3.10614	0.00189549	0.0226421
ENSG00000224557	HLA-DPB2	18.8564	2.82054	0.788758	3.57593	0.000348991	0.00661063
ENSG00000236709	DAPK1-IT1	43.4245	2.82045	0.912012	3.09256	0.00198437	0.0233689
ENSG00000104972	LILRB1	423.888	2.81853	0.545823	5.16382	2.41967e-07	2.08296e-05
ENSG00000279549	AP000437.1	32.3146	2.81535	0.68446	4.11324	3.90152e-05	0.00120742
ENSG00000206588	RNU1-28P	5.53164	2.8105	0.793355	3.54254	0.000396286	0.00727526
ENSG00000088827	SIGLEC1	187.515	2.8041	0.788937	3.55428	0.000379016	0.00702679
ENSG00000108963	DPH1	207.332	2.80393	0.643293	4.35871	1.30834e-05	0.000515909
ENSG00000142185	TRPM2	222.012	2.80333	0.719082	3.89849	9.67939e-05	0.00243459
ENSG00000273237	AC004520.1	351.714	2.79579	0.684665	4.08344	4.43732e-05	0.0013382
ENSG00000269834	ZNF528-AS1	8.76626	2.79562	0.960574	2.91036	0.00361014	0.0362318
ENSG00000172716	SLFN11	105.429	2.79139	0.798053	3.49775	0.000469199	0.00821704
ENSG00000004399	PLXND1	417.302	2.78914	0.653184	4.27007	1.9541e-05	0.000694389
ENSG00000204634	TBC1D8	186.072	2.78837	0.726572	3.8377	0.00012419	0.00294586
ENSG00000145416	MARCH1	242.405	2.7804	0.600087	4.63332	3.59846e-06	0.000180672
ENSG00000138670	RASGEF1B	772.136	2.78014	0.457964	6.07065	1.27397e-09	2.53907e-07
ENSG00000232162	USP12-AS1	6.0068	2.77163	0.983195	2.819	0.00481731	0.0446633
ENSG00000198106	AC025279.1	14.0567	2.76858	0.739752	3.74258	0.000182141	0.00402377
ENSG00000011021	CLCN6	152.859	2.76058	0.74423	3.7093	0.00020783	0.00444665
ENSG00000105122	RASAL3	83.5556	2.75995	0.870172	3.17173	0.00151534	0.0190964
ENSG00000014257	ACPP	60.8739	2.75777	0.70101	3.934	8.35443e-05	0.00217905
ENSG00000282978	AC110994.2	3.62977	2.75645	0.977836	2.81893	0.00481836	0.0446633
ENSG00000235865	GSN-AS1	111.229	2.7536	0.760294	3.62176	0.000292603	0.00574429
ENSG00000163686	ABHD6	77.4768	2.75227	0.77406	3.55564	0.000377067	0.00700497
ENSG00000255968	AC024145.1	21.5871	2.75067	0.872123	3.15399	0.00161055	0.0200211
ENSG00000145936	KCNMB1	95.1779	2.75054	0.874026	3.14698	0.00164965	0.020287
ENSG00000207205	RNVU1-15	24.4368	2.74939	0.845728	3.25092	0.00115033	0.015955
ENSG00000175265	GOLGA8A	49.7575	2.74689	0.74656	3.67939	0.000233791	0.00485545
ENSG00000180113	TDRD6	45.058	2.74656	0.867387	3.16648	0.00154297	0.0193251
ENSG00000112799	LY86	240.508	2.74409	0.727067	3.77419	0.000160528	0.00362644
ENSG00000261884	AC040162.1	111.331	2.73947	0.695198	3.94056	8.12917e-05	0.00213242
ENSG00000253372	AC016405.1	111.113	2.73842	0.719226	3.80745	0.000140405	0.00326116
ENSG00000048052	HDAC9	86.1196	2.73618	0.687583	3.97942	6.90843e-05	0.00188782
ENSG00000234428	AC023051.1	23.2092	2.73583	0.768746	3.55882	0.000372524	0.00694086
ENSG00000170542	SERPINB9	783.413	2.73535	0.434181	6.30002	2.97607e-10	7.47524e-08
ENSG00000242732	RTL5	39.4654	2.72901	0.794868	3.43329	0.000596303	0.00978665
ENSG00000161791	FMNL3	246.626	2.71627	0.640644	4.2399	2.23618e-05	0.000773634
ENSG00000216490	IFI30	519.136	2.71296	0.634588	4.27516	1.90998e-05	0.000682678
ENSG00000038427	VCAN	1503.1	2.71039	0.817362	3.31602	0.000913081	0.0134909
ENSG00000279476	AC092139.3	110.887	2.70617	0.53481	5.06005	4.19137e-07	3.24274e-05
ENSG00000187474	FPR3	257.183	2.69944	0.727458	3.71079	0.000206614	0.00444028
ENSG00000239415	AP001469.3	8.42027	2.69763	0.930324	2.89967	0.00373558	0.0372727
ENSG00000156983	BRPF1	63.1403	2.69633	0.742387	3.63197	0.000281265	0.00558752
ENSG00000089094	KDM2B	334.356	2.68944	0.522332	5.14891	2.62e-07	2.20368e-05
ENSG00000106066	CPVL	755.642	2.68474	0.625612	4.29139	1.77562e-05	0.000647272
ENSG00000261879	AC087500.1	13.0972	2.6813	0.951686	2.81742	0.00484106	0.0447776
ENSG00000196668	LINC00173	23.4367	2.68117	0.870521	3.07996	0.00207027	0.0241479
ENSG00000167281	RBFOX3	42.6705	2.68013	0.895548	2.99273	0.00276493	0.0298222
ENSG00000119397	CNTRL	312.094	2.67641	0.409952	6.52859	6.63918e-11	1.96348e-08
ENSG00000161929	SCIMP	402.051	2.67521	0.715394	3.73949	0.000184392	0.00405883
ENSG00000188827	SLX4	37.1287	2.67281	0.922382	2.89773	0.00375877	0.0374291
ENSG00000104447	TRPS1	91.2478	2.6652	0.569962	4.67611	2.92367e-06	0.00015156
ENSG00000179909	ZNF154	23.6579	2.66206	0.756665	3.51815	0.000434564	0.00781747
ENSG00000244879	GABPB1-AS1	242.441	2.65405	0.574876	4.61673	3.89834e-06	0.000190613
ENSG00000178695	KCTD12	405.925	2.6479	0.475671	5.56667	2.5965e-08	3.15294e-06
ENSG00000196911	KPNA5	26.6787	2.64519	0.789265	3.35146	0.000803866	0.0121715
ENSG00000100079	LGALS2	414.89	2.64268	0.66597	3.96816	7.24292e-05	0.00195879
ENSG00000139597	N4BP2L1	153.222	2.6426	0.644486	4.10032	4.12587e-05	0.00126208
ENSG00000254577	AC087276.1	6.24949	2.63868	0.931592	2.83244	0.00461941	0.0432814
ENSG00000229622	MTND5P2	43.3876	2.63416	0.937686	2.80922	0.0049662	0.0456442
ENSG00000144040	SFXN5	92.5094	2.63347	0.724455	3.63511	0.000277866	0.0055486
ENSG00000100629	CEP128	93.6912	2.62677	0.703816	3.73218	0.000189827	0.0041585
ENSG00000240401	AC012358.3	37.9781	2.62472	0.664416	3.95042	7.8015e-05	0.00205825
ENSG00000270640	AC104695.3	488.386	2.62304	0.449186	5.83954	5.23445e-09	8.27404e-07
ENSG00000115355	CCDC88A	636.94	2.62057	0.418037	6.26875	3.63949e-10	8.78074e-08
ENSG00000173391	OLR1	167.101	2.62031	0.717837	3.65029	0.000261948	0.00529967
ENSG00000167895	TMC8	192.525	2.61504	0.600467	4.355	1.33067e-05	0.000521348
ENSG00000102781	KATNAL1	18.9643	2.61437	0.892641	2.9288	0.00340269	0.0346429
ENSG00000259924	AC011939.1	123.67	2.6111	0.780316	3.34621	0.000819249	0.0123546
ENSG00000241769	LINC00893	41.9802	2.61007	0.888318	2.93821	0.0033011	0.0339669
ENSG00000213700	RPL17P50	17.5645	2.60218	0.866618	3.00268	0.00267615	0.0291909
ENSG00000127124	HIVEP3	329.966	2.59862	0.571881	4.54399	5.51993e-06	0.00025559
ENSG00000109790	KLHL5	73.3865	2.5985	0.631891	4.11226	3.91805e-05	0.00120742
ENSG00000169508	GPR183	585.083	2.59824	0.620082	4.19016	2.78761e-05	0.000929338
ENSG00000141505	ASGR1	73.3995	2.59371	0.670192	3.8701	0.000108791	0.00267399
ENSG00000020633	RUNX3	528.918	2.592	0.603497	4.29497	1.74715e-05	0.000638163
ENSG00000196405	EVL	274.793	2.57126	0.536182	4.7955	1.6227e-06	9.47572e-05
ENSG00000253982	AC100810.1	51.1049	2.56719	0.804395	3.19146	0.00141557	0.0182659
ENSG00000100077	GRK3	275.493	2.55977	0.546806	4.68132	2.8504e-06	0.000149762
ENSG00000250321	AC079140.2	12.5133	2.55666	0.612587	4.17354	2.99899e-05	0.000980205
ENSG00000234925	ATP5HP4	11.988	2.55299	0.815978	3.12875	0.00175554	0.0213035
ENSG00000155729	KCTD18	16.5309	2.55092	0.803172	3.17606	0.0014929	0.0188915
ENSG00000272556	GTF2IP13	20.7734	2.55001	0.869287	2.93345	0.00335218	0.0342808
ENSG00000231468	PRDX3P2	30.4355	2.54793	0.888896	2.8664	0.00415171	0.0401719
ENSG00000115525	ST3GAL5	241.9	2.54721	0.553515	4.60189	4.18681e-06	0.000202024
ENSG00000153823	PID1	201.113	2.54697	0.568976	4.47641	7.59088e-06	0.000329046
ENSG00000242258	LINC00996	109.275	2.54498	0.838945	3.03355	0.00241696	0.027122
ENSG00000253558	AC024568.1	17.4015	2.54073	0.856235	2.96732	0.00300405	0.0316565
ENSG00000145414	NAF1	40.8634	2.53971	0.806771	3.148	0.00164393	0.0202302
ENSG00000104081	BMF	75.1255	2.53623	0.841467	3.01406	0.00257776	0.0284049
ENSG00000276334	AL133243.2	37.9545	2.53276	0.864939	2.92826	0.00340867	0.0346845
ENSG00000152689	RASGRP3	139.607	2.52593	0.823572	3.06704	0.00216189	0.0249624
ENSG00000050730	TNIP3	85.0057	2.51952	0.886452	2.84225	0.00447958	0.0423608
ENSG00000204103	MAFB	763.346	2.5178	0.478356	5.26343	1.41389e-07	1.32271e-05
ENSG00000236383	LINC00854	54.5552	2.51338	0.651686	3.85674	0.000114909	0.00277598
ENSG00000179954	SSC5D	51.7499	2.51106	0.900994	2.78699	0.00532005	0.0478311
ENSG00000266967	AARSD1	13.7135	2.50104	0.873671	2.86268	0.00420079	0.0405037
ENSG00000179344	HLA-DQB1	2999.28	2.49728	0.570976	4.37371	1.22155e-05	0.000487982
ENSG00000111860	CEP85L	172.431	2.49664	0.624794	3.99595	6.44365e-05	0.00178879
ENSG00000272568	AC005162.3	35.0539	2.49565	0.854575	2.92034	0.00349655	0.0353823
ENSG00000225224	RPS27AP12	23.3169	2.4915	0.88075	2.82884	0.00467174	0.0435934
ENSG00000261997	AC007336.1	20.0304	2.49041	0.772146	3.2253	0.00125839	0.0170035
ENSG00000266598	AC037487.2	7.1149	2.48381	0.83028	2.99153	0.00277583	0.0299222
ENSG00000116711	PLA2G4A	27.7094	2.47746	0.87232	2.84008	0.00451024	0.0425629
ENSG00000081189	MEF2C	388.283	2.47599	0.503114	4.92133	8.59576e-07	5.98647e-05
ENSG00000228363	AC015971.1	19.1794	2.47498	0.876925	2.82234	0.0047675	0.0443516
ENSG00000140403	DNAJA4	834.329	2.47417	0.529028	4.67681	2.91367e-06	0.00015156
ENSG00000071246	VASH1	140.85	2.47287	0.615834	4.01548	5.93258e-05	0.0016684
ENSG00000261573	AL157402.2	27.6216	2.47154	0.880881	2.80575	0.00501989	0.0460684
ENSG00000146535	GNA12	185.556	2.45981	0.65589	3.75034	0.000176596	0.00392969
ENSG00000188649	CC2D2B	22.8721	2.45529	0.746392	3.28954	0.00100351	0.0144203
ENSG00000134369	NAV1	465.658	2.45318	0.587063	4.17873	2.93142e-05	0.000964901
ENSG00000125657	TNFSF9	30.435	2.45176	0.73613	3.33061	0.000866574	0.0128851
ENSG00000163935	SFMBT1	69.7356	2.45162	0.797531	3.07401	0.00211202	0.0245411
ENSG00000272758	AC083798.2	12.0675	2.45001	0.800894	3.0591	0.00222006	0.0254896
ENSG00000005379	TSPOAP1	150.715	2.44	0.807566	3.02142	0.0025159	0.0279754
ENSG00000223865	HLA-DPB1	5257.95	2.43671	0.428046	5.69264	1.2509e-08	1.71167e-06
ENSG00000160307	S100B	259.325	2.43599	0.758815	3.21026	0.00132616	0.0175444
ENSG00000184060	ADAP2	486.825	2.42893	0.565028	4.29878	1.71738e-05	0.000632327
ENSG00000134516	DOCK2	348.38	2.42658	0.49914	4.86152	1.16485e-06	7.28967e-05
ENSG00000279078	SND1-IT1	100.027	2.42515	0.730225	3.3211	0.000896632	0.0133015
ENSG00000172613	RAD9A	89.1654	2.42408	0.715489	3.388	0.000704044	0.010968
ENSG00000228696	ARL17B	15.8608	2.41826	0.710611	3.40308	0.000666319	0.0106139
ENSG00000162616	DNAJB4	107.471	2.40674	0.653394	3.68345	0.0002301	0.00480561
ENSG00000106069	CHN2	114.004	2.40651	0.548753	4.38542	1.15764e-05	0.000468146
ENSG00000270760	AD001527.1	10.7737	2.40615	0.69198	3.4772	0.000506679	0.00862784
ENSG00000230629	RPS23P8	75.1244	2.40113	0.426141	5.63458	1.75483e-08	2.25011e-06
ENSG00000223745	CCDC18-AS1	200.887	2.39742	0.685723	3.4962	0.000471935	0.00824919
ENSG00000232629	HLA-DQB2	295.301	2.39176	0.751191	3.18396	0.00145276	0.0185604
ENSG00000161960	EIF4A1	310.488	2.38873	0.701899	3.40324	0.000665908	0.0106139
ENSG00000274210	U1	120.434	2.38858	0.631317	3.78349	0.000154647	0.00352249
ENSG00000055483	USP36	1042.15	2.38527	0.41197	5.78991	7.04249e-09	1.08514e-06
ENSG00000260097	SPDYE6	35.7643	2.37778	0.510132	4.66111	3.14509e-06	0.00016199
ENSG00000139190	VAMP1	89.0419	2.37443	0.699838	3.39283	0.000691737	0.01085
ENSG00000135094	SDS	250.136	2.372	0.772778	3.06944	0.00214458	0.0248251
ENSG00000105967	TFEC	97.5008	2.3714	0.7547	3.14217	0.001677	0.0205608
ENSG00000095303	PTGS1	191.93	2.36914	0.850237	2.78645	0.0053289	0.0478739
ENSG00000164125	FAM198B	99.3408	2.36321	0.779868	3.03026	0.00244342	0.0273543
ENSG00000270022	Z93241.1	119.498	2.36128	0.672254	3.51248	0.000443938	0.00792605
ENSG00000228956	SATB1-AS1	88.9083	2.35821	0.843754	2.79491	0.00519148	0.0470079
ENSG00000161265	U2AF1L4	69.7886	2.3554	0.595506	3.9553	7.64392e-05	0.00203129
ENSG00000107551	RASSF4	582.683	2.35536	0.49529	4.75551	1.97942e-06	0.000111676
ENSG00000279901	AC092117.2	66.8379	2.35254	0.725868	3.241	0.00119112	0.0163479
ENSG00000102032	RENBP	34.0657	2.35115	0.786752	2.98843	0.00280419	0.0300582
ENSG00000054965	FAM168A	516.366	2.34487	0.473718	4.94992	7.42449e-07	5.2971e-05
ENSG00000272512	AL645608.8	13.8053	2.3447	0.831312	2.82048	0.00479515	0.0445636
ENSG00000204136	GGTA1P	121.044	2.34091	0.743176	3.14988	0.00163339	0.0201813
ENSG00000197020	ZNF100	33.0215	2.3296	0.819558	2.8425	0.00447606	0.0423493
ENSG00000125454	SLC25A19	92.4061	2.32937	0.814973	2.85822	0.00426025	0.0409412
ENSG00000090924	PLEKHG2	615.676	2.3265	0.443644	5.24407	1.5707e-07	1.44002e-05
ENSG00000265727	RN7SL648P	66.6719	2.31847	0.747006	3.10369	0.00191124	0.0227602
ENSG00000135363	LMO2	166.943	2.31762	0.651154	3.55924	0.000371926	0.00693758
ENSG00000271204	AC016831.5	274.078	2.31578	0.544994	4.24918	2.1455e-05	0.000746488
ENSG00000105383	CD33	168.377	2.31552	0.699074	3.31227	0.000925409	0.0135825
ENSG00000100523	DDHD1	231.641	2.31263	0.48676	4.75107	2.02339e-06	0.000113807
ENSG00000279433	AC018529.3	31.7135	2.31012	0.709933	3.25399	0.00113795	0.0158552
ENSG00000257475	AC068888.2	19.3853	2.31008	0.831173	2.77931	0.00544751	0.0487009
ENSG00000002016	RAD52	69.1041	2.30948	0.646278	3.57351	0.000352224	0.00663078
ENSG00000171488	LRRC8C	142.329	2.30912	0.677331	3.40914	0.000651679	0.0104486
ENSG00000186001	LRCH3	216.825	2.30584	0.52837	4.36406	1.27669e-05	0.000505601
ENSG00000130844	ZNF331	837.609	2.29952	0.50223	4.57862	4.68062e-06	0.000222919
ENSG00000123104	ITPR2	1017.16	2.29509	0.325523	7.05047	1.78317e-12	7.43096e-10
ENSG00000227155	AL161725.1	17.8524	2.29489	0.720073	3.18702	0.00143746	0.0184446
ENSG00000173542	MOB1B	105.355	2.29169	0.765399	2.99411	0.00275247	0.0297638
ENSG00000104951	IL4I1	420.945	2.2916	0.675032	3.39481	0.00068677	0.0108302
ENSG00000145715	RASA1	120.969	2.29003	0.489027	4.68283	2.82936e-06	0.000149762
ENSG00000169554	ZEB2	1258.55	2.28907	0.447759	5.11228	3.18289e-07	2.55971e-05
ENSG00000270210	AC104695.2	59.0722	2.28858	0.813814	2.81216	0.00492101	0.0452743
ENSG00000185291	IL3RA	160.272	2.28418	0.60642	3.76665	0.000165449	0.0037132
ENSG00000160326	SLC2A6	134.818	2.27603	0.790441	2.87945	0.00398373	0.0389577
ENSG00000184068	AL021453.1	59.8031	2.27035	0.767176	2.95936	0.00308283	0.0322826
ENSG00000059915	PSD	117.136	2.25911	0.722229	3.12797	0.00176019	0.0213184
ENSG00000263934	SNORD3A	21.9114	2.25873	0.584197	3.86638	0.000110465	0.00269346
ENSG00000188677	PARVB	98.3983	2.25405	0.623914	3.61277	0.000302947	0.00588195
ENSG00000048471	SNX29	519.777	2.25161	0.600323	3.75067	0.000176363	0.00392928
ENSG00000196497	IPO4	11.831	2.25045	0.808374	2.78393	0.00537053	0.0481536
ENSG00000018189	RUFY3	202.858	2.24883	0.680798	3.30323	0.000955777	0.0138978
ENSG00000101695	RNF125	28.6298	2.24532	0.631813	3.55378	0.000379738	0.00702679
ENSG00000133789	SWAP70	465.159	2.23921	0.504542	4.4381	9.07558e-06	0.000384318
ENSG00000178567	EPM2AIP1	200.913	2.23291	0.545159	4.0959	4.20537e-05	0.00127877
ENSG00000231721	LINC-PINT	136.302	2.22946	0.49466	4.50706	6.57314e-06	0.000292537
ENSG00000185989	RASA3	72.4687	2.22166	0.586791	3.78612	0.000153017	0.00350225
ENSG00000075407	ZNF37A	122.062	2.21606	0.580615	3.81674	0.000135225	0.00315859
ENSG00000135596	MICAL1	340.053	2.21432	0.498824	4.43909	9.03408e-06	0.000383446
ENSG00000105609	LILRB5	160.359	2.21344	0.724049	3.05702	0.00223547	0.0256185
ENSG00000279339	AC100788.2	14.9501	2.21316	0.791148	2.7974	0.00515162	0.0468323
ENSG00000148288	GBGT1	62.6505	2.21216	0.618811	3.57486	0.000350419	0.00661887
ENSG00000135976	ANKRD36	209.061	2.20884	0.516383	4.27751	1.88995e-05	0.000679494
ENSG00000204252	HLA-DOA	375.311	2.20566	0.574606	3.83856	0.000123758	0.00294322
ENSG00000228196	PTPN2P1	7.79059	2.20498	0.790523	2.78927	0.00528264	0.0475282
ENSG00000252361	RNU6-118P	16.9232	2.19593	0.696488	3.15286	0.00161679	0.0200443
ENSG00000196369	SRGAP2B	20.4791	2.18633	0.51841	4.21737	2.47165e-05	0.00084395
ENSG00000090104	RGS1	1309.73	2.18454	0.574964	3.79944	0.000145025	0.0033491
ENSG00000184988	TMEM106A	165.01	2.17302	0.463763	4.68563	2.79097e-06	0.000148765
ENSG00000160223	ICOSLG	20.2913	2.16967	0.736166	2.94725	0.00320611	0.0331979
ENSG00000166927	MS4A7	1088.3	2.15993	0.545054	3.96278	7.40834e-05	0.00198305
ENSG00000113070	HBEGF	634.813	2.1524	0.607461	3.54327	0.000395192	0.00726805
ENSG00000077585	GPR137B	80.7509	2.14812	0.610188	3.52042	0.000430867	0.00777596
ENSG00000106546	AHR	266.338	2.14443	0.413249	5.18919	2.11213e-07	1.85302e-05
ENSG00000112715	VEGFA	257.935	2.14182	0.575251	3.72328	0.000196651	0.00426217
ENSG00000167604	NFKBID	644.916	2.13695	0.49193	4.34401	1.39905e-05	0.000541628
ENSG00000129667	RHBDF2	364.657	2.13058	0.616649	3.45509	0.00055011	0.00922012
ENSG00000204287	HLA-DRA	20099.5	2.13029	0.517988	4.11262	3.9119e-05	0.00120742
ENSG00000120539	MASTL	73.2595	2.12782	0.685869	3.10237	0.0019198	0.0227694
ENSG00000157306	ZFHX2-AS1	55.3578	2.12404	0.723046	2.93763	0.00330729	0.0340115
ENSG00000107036	RIC1	116.589	2.12116	0.560424	3.78492	0.000153756	0.00350656
ENSG00000260314	MRC1	360.292	2.11901	0.64613	3.27954	0.00103975	0.014825
ENSG00000103489	XYLT1	193.682	2.11672	0.545501	3.88032	0.000104321	0.00258839
ENSG00000005249	PRKAR2B	46.1213	2.11607	0.733109	2.88644	0.00389631	0.0382919
ENSG00000163687	DNASE1L3	571.466	2.11454	0.643913	3.28389	0.00102384	0.0146208
ENSG00000254206	NPIPB11	14.7582	2.11242	0.548799	3.84916	0.000118523	0.00283861
ENSG00000177374	HIC1	96.7558	2.11135	0.611551	3.45245	0.00055552	0.0092842
ENSG00000136295	TTYH3	493.427	2.11108	0.528225	3.99655	6.4273e-05	0.00178833
ENSG00000028277	POU2F2	374.026	2.10948	0.517365	4.07735	4.55515e-05	0.00136469
ENSG00000267100	ILF3-AS1	298.986	2.10738	0.393129	5.36054	8.29755e-08	8.54741e-06
ENSG00000279520	AC093525.8	49.9924	2.10619	0.716001	2.94161	0.00326515	0.0336915
ENSG00000273802	HIST1H2BG	240.472	2.10214	0.68135	3.08525	0.00203378	0.0238132
ENSG00000231389	HLA-DPA1	7988.37	2.10082	0.452436	4.64335	3.42797e-06	0.000174114
ENSG00000198223	CSF2RA	642.831	2.09774	0.463436	4.5265	5.99698e-06	0.000273534
ENSG00000175106	TVP23C	22.9258	2.09564	0.736672	2.84474	0.00444484	0.0421191
ENSG00000198382	UVRAG	256.129	2.09228	0.427959	4.88898	1.01362e-06	6.72742e-05
ENSG00000183484	GPR132	303.955	2.09034	0.616252	3.39202	0.000693806	0.0108639
ENSG00000135823	STX6	166.491	2.08488	0.523029	3.98618	6.71462e-05	0.0018431
ENSG00000004534	RBM6	577.307	2.0836	0.494829	4.21075	2.54527e-05	0.000865095
ENSG00000116830	TTF2	147.121	2.08294	0.600071	3.47115	0.000518229	0.00878211
ENSG00000240429	LRRFIP1P1	72.8989	2.08188	0.681269	3.05589	0.00224394	0.0256995
ENSG00000105329	TGFB1	145.178	2.07969	0.490663	4.23853	2.24985e-05	0.000775438
ENSG00000241343	RPL36A	209.92	2.07907	0.647778	3.20955	0.00132943	0.0175749
ENSG00000186088	GSAP	132.168	2.07357	0.515029	4.02611	5.67065e-05	0.00161706
ENSG00000234420	ZNF37BP	47.9184	2.07321	0.732999	2.8284	0.00467815	0.0436252
ENSG00000010671	BTK	220.213	2.07284	0.672121	3.08403	0.00204216	0.023896
ENSG00000203709	C1orf132	563.535	2.07177	0.486428	4.25914	2.05211e-05	0.000720833
ENSG00000103995	CEP152	115.946	2.07105	0.706212	2.93262	0.00336115	0.0343343
ENSG00000274422	AC245060.5	32.8499	2.07062	0.646587	3.20238	0.00136299	0.0177878
ENSG00000242951	AC007182.2	12.8433	2.06944	0.476639	4.34173	1.41365e-05	0.000544554
ENSG00000136169	SETDB2	124.409	2.06808	0.673248	3.0718	0.00212771	0.0246715
ENSG00000135218	CD36	182.047	2.06762	0.640682	3.22722	0.00124998	0.0169149
ENSG00000236977	ANKRD44-IT1	60.2438	2.06719	0.623142	3.31737	0.000908693	0.0134369
ENSG00000066294	CD84	391.748	2.06324	0.648006	3.18398	0.00145264	0.0185604
ENSG00000137496	IL18BP	760.213	2.06229	0.630334	3.27174	0.00106887	0.0150877
ENSG00000179094	PER1	611.323	2.06036	0.440181	4.68072	2.85867e-06	0.000149762
ENSG00000132205	EMILIN2	410.709	2.06003	0.474695	4.33969	1.42683e-05	0.000548477
ENSG00000196730	DAPK1	427.435	2.05882	0.553426	3.72013	0.000199118	0.00429029
ENSG00000129534	MIS18BP1	403.034	2.05572	0.448825	4.58023	4.64472e-06	0.000222364
ENSG00000092439	TRPM7	160.463	2.05266	0.592535	3.4642	0.000531805	0.00896782
ENSG00000148908	RGS10	405.444	2.05065	0.581817	3.52456	0.000424181	0.00770841
ENSG00000167524	SGK494	50.7977	2.04992	0.506523	4.04704	5.18702e-05	0.00150967
ENSG00000108854	SMURF2	67.3648	2.04778	0.600329	3.41109	0.000647036	0.0104061
ENSG00000104312	RIPK2	209.705	2.04592	0.558288	3.66463	0.000247692	0.00505755
ENSG00000010610	CD4	1615.06	2.04581	0.531606	3.84836	0.000118913	0.00283905
ENSG00000131378	RFTN1	553.491	2.04339	0.511435	3.99541	6.45822e-05	0.00178879
ENSG00000050344	NFE2L3	93.6985	2.04146	0.709447	2.87753	0.004008	0.0391116
ENSG00000162924	REL	771.516	2.03847	0.327671	6.22111	4.93657e-10	1.11749e-07
ENSG00000108106	UBE2S	146.647	2.03674	0.637009	3.19735	0.00138698	0.0179983
ENSG00000197629	MPEG1	1062.09	2.03248	0.453999	4.47684	7.5757e-06	0.000329046
ENSG00000135297	MTO1	154.081	2.0304	0.702882	2.88868	0.00386868	0.0381762
ENSG00000129003	VPS13C	405.018	2.02461	0.407484	4.96857	6.74481e-07	4.86901e-05
ENSG00000129680	MAP7D3	82.2694	2.01951	0.612854	3.29526	0.000983304	0.0141522
ENSG00000246451	AL049840.1	226.672	2.01414	0.497304	4.05012	5.11911e-05	0.00149712
ENSG00000229152	ANKRD10-IT1	74.5661	2.01321	0.54535	3.69158	0.000222864	0.00467978
ENSG00000196126	HLA-DRB1	10203.9	2.01145	0.464471	4.33063	1.48683e-05	0.000563958
ENSG00000143322	ABL2	197.783	2.00974	0.458884	4.37962	1.18888e-05	0.000477007
ENSG00000187239	FNBP1	627.256	2.00644	0.370189	5.42003	5.95901e-08	6.42732e-06
ENSG00000137478	FCHSD2	192.954	2.00149	0.441104	4.53745	5.69379e-06	0.000261003
ENSG00000266402	SNHG25	12.6484	2.00105	0.697879	2.86734	0.00413941	0.0401164
ENSG00000198743	SLC5A3	280.344	1.9982	0.589451	3.38993	0.000699098	0.0109192
ENSG00000169136	ATF5	185.299	1.99664	0.477544	4.18105	2.90166e-05	0.000958647
ENSG00000169246	NPIPB3	13.2861	1.99215	0.619062	3.21801	0.00129083	0.0172387
ENSG00000185864	NPIPB4	19.9854	1.98383	0.587969	3.37404	0.000740724	0.0113656
ENSG00000136867	SLC31A2	145.526	1.97365	0.468742	4.21053	2.54773e-05	0.000865095
ENSG00000234268	AP000936.3	40.4506	1.97269	0.502456	3.92609	8.63378e-05	0.00222657
ENSG00000111269	CREBL2	177.575	1.97259	0.572255	3.44704	0.000566758	0.00944561
ENSG00000109920	FNBP4	606.146	1.97194	0.360052	5.47683	4.33013e-08	4.93151e-06
ENSG00000150995	ITPR1	254.066	1.97134	0.590014	3.34117	0.000834258	0.012518
ENSG00000262202	AC007952.4	9.69605	1.96802	0.698998	2.81548	0.00487042	0.0449667
ENSG00000258337	AC130895.1	52.9824	1.96736	0.652254	3.01624	0.00255927	0.0282691
ENSG00000171132	PRKCE	91.8391	1.96306	0.57824	3.39488	0.000686592	0.0108302
ENSG00000086619	ERO1B	81.96	1.96172	0.548862	3.57416	0.000351356	0.0066227
ENSG00000171492	LRRC8D	92.051	1.95782	0.62101	3.15264	0.001618	0.0200457
ENSG00000140386	SCAPER	338.462	1.94667	0.480647	4.05011	5.11942e-05	0.00149712
ENSG00000162734	PEA15	606.749	1.94181	0.423384	4.5864	4.5096e-06	0.000216461
ENSG00000269836	AC020913.3	16.0179	1.94028	0.675164	2.87379	0.00405579	0.0394458
ENSG00000127603	MACF1	778.762	1.93548	0.377502	5.12706	2.94294e-07	2.40901e-05
ENSG00000151176	PLBD2	637.35	1.93346	0.451928	4.27825	1.88371e-05	0.000679494
ENSG00000176438	SYNE3	150.132	1.93201	0.658667	2.93322	0.00335471	0.0342876
ENSG00000183023	SLC8A1	389.849	1.92307	0.455118	4.22542	2.38491e-05	0.000817378
ENSG00000143702	CEP170	205.045	1.92241	0.518161	3.71006	0.000207212	0.00444028
ENSG00000169756	LIMS1	425.79	1.91911	0.476101	4.0309	5.55642e-05	0.00159191
ENSG00000064225	ST3GAL6	115.409	1.91701	0.574869	3.33469	0.000853941	0.01273
ENSG00000226688	ENTPD1-AS1	88.9514	1.91601	0.65307	2.93385	0.00334787	0.0342559
ENSG00000135074	ADAM19	601.207	1.91247	0.599525	3.18998	0.00142282	0.0183209
ENSG00000134242	PTPN22	51.3087	1.91168	0.664707	2.87598	0.00402777	0.0392836
ENSG00000229331	GK-IT1	88.3856	1.9106	0.615778	3.10275	0.00191735	0.0227694
ENSG00000149639	SOGA1	154.458	1.90791	0.586313	3.25408	0.0011376	0.0158552
ENSG00000178573	MAF	129.149	1.90612	0.556334	3.42621	0.000612065	0.00996698
ENSG00000134802	SLC43A3	180.743	1.90492	0.519387	3.66763	0.000244813	0.00500993
ENSG00000162783	IER5	475.303	1.90325	0.377951	5.03569	4.76136e-07	3.63768e-05
ENSG00000114315	HES1	466.709	1.89616	0.334843	5.66282	1.48902e-08	1.96422e-06
ENSG00000160219	GAB3	165.237	1.89344	0.624888	3.03005	0.00244512	0.0273543
ENSG00000129675	ARHGEF6	258.49	1.89336	0.486933	3.88833	0.000100934	0.00252144
ENSG00000133612	AGAP3	242.975	1.88392	0.541919	3.47638	0.000508223	0.00864451
ENSG00000205238	SPDYE2	88.6343	1.88265	0.53404	3.5253	0.000423004	0.00770228
ENSG00000135723	FHOD1	195.607	1.8806	0.607494	3.09567	0.00196366	0.0232009
ENSG00000154874	CCDC144B	141.329	1.87697	0.547157	3.43041	0.000602666	0.00984015
ENSG00000174705	SH3PXD2B	249.949	1.87567	0.665119	2.82005	0.00480156	0.0445779
ENSG00000073008	PVR	129.985	1.86967	0.607438	3.07797	0.00208416	0.0242636
ENSG00000052795	FNIP2	183.328	1.86757	0.433075	4.31235	1.61527e-05	0.000604484
ENSG00000075303	SLC25A40	38.2812	1.86638	0.657897	2.83689	0.00455551	0.0428797
ENSG00000101347	SAMHD1	1270.32	1.86592	0.328942	5.67248	1.40746e-08	1.88373e-06
ENSG00000237499	AL357060.2	145.308	1.8558	0.612898	3.02791	0.00246253	0.0274988
ENSG00000009413	REV3L	332.128	1.84271	0.495108	3.72184	0.000197774	0.00427135
ENSG00000176155	CCDC57	135.3	1.84138	0.584741	3.14904	0.00163806	0.0202123
ENSG00000080802	CNOT4	179.311	1.84119	0.521923	3.52771	0.000419165	0.00763997
ENSG00000128908	INO80	97.1753	1.83958	0.550892	3.33928	0.000839953	0.0125521
ENSG00000243716	NPIPB5	300.326	1.83613	0.310663	5.91035	3.41385e-09	5.96155e-07
ENSG00000121210	TMEM131L	254.909	1.8304	0.54427	3.36304	0.000770903	0.0117598
ENSG00000271425	NBPF10	137.082	1.82626	0.343124	5.32244	1.02386e-07	1.00393e-05
ENSG00000185404	SP140L	190.906	1.81729	0.473588	3.83728	0.000124404	0.00294712
ENSG00000023445	BIRC3	689.938	1.81178	0.485024	3.73545	0.000187381	0.00410983
ENSG00000125249	RAP2A	97.9505	1.81123	0.571656	3.1684	0.00153283	0.0192112
ENSG00000206149	HERC2P9	32.9597	1.80726	0.530331	3.40779	0.000654906	0.0104694
ENSG00000019582	CD74	57856.4	1.80254	0.340818	5.28888	1.23069e-07	1.17497e-05
ENSG00000152404	CWF19L2	193.993	1.80146	0.346511	5.19884	2.00538e-07	1.77636e-05
ENSG00000225484	NUTM2B-AS1	160.203	1.7966	0.552429	3.25218	0.00114524	0.0159205
ENSG00000082397	EPB41L3	262.648	1.79644	0.602744	2.98044	0.00287838	0.0305605
ENSG00000139631	CSAD	119.799	1.79464	0.619554	2.89667	0.00377148	0.0374412
ENSG00000182578	CSF1R	1177.88	1.79073	0.522243	3.42891	0.000606006	0.00987709
ENSG00000215022	AL008729.1	145.197	1.78577	0.545545	3.27336	0.00106275	0.015036
ENSG00000083844	ZNF264	121.26	1.78412	0.595985	2.99357	0.00275739	0.0297723
ENSG00000110107	PRPF19	78.5909	1.78126	0.498669	3.57202	0.000354234	0.00666179
ENSG00000139668	WDFY2	157.36	1.77094	0.544899	3.25003	0.00115392	0.0159806
ENSG00000155657	TTN	366.465	1.766	0.505512	3.49349	0.000476747	0.00829378
ENSG00000183530	PRR14L	231.016	1.76128	0.487556	3.61247	0.000303292	0.00588195
ENSG00000183741	CBX6	497.338	1.75872	0.525261	3.34828	0.000813152	0.0122918
ENSG00000120694	HSPH1	1296.31	1.75772	0.410521	4.28167	1.85496e-05	0.000670857
ENSG00000165632	TAF3	214.242	1.75385	0.54885	3.1955	0.00139591	0.0180758
ENSG00000172175	MALT1	183.36	1.75189	0.601089	2.91453	0.0035623	0.0359051
ENSG00000165029	ABCA1	318.48	1.74564	0.395082	4.41842	9.94268e-06	0.000414339
ENSG00000151131	C12orf45	163.242	1.74154	0.571555	3.04702	0.00231126	0.0263061
ENSG00000090621	PABPC4	388.966	1.73844	0.441165	3.94056	8.12901e-05	0.00213242
ENSG00000198625	MDM4	823.769	1.738	0.407306	4.26707	1.98053e-05	0.000702418
ENSG00000204257	HLA-DMA	1779.3	1.73146	0.540961	3.20071	0.00137088	0.0178526
ENSG00000010295	IFFO1	201.641	1.72634	0.622342	2.77395	0.0055381	0.0492705
ENSG00000206560	ANKRD28	157.497	1.72511	0.55147	3.12821	0.00175873	0.0213184
ENSG00000104093	DMXL2	487.393	1.72071	0.488556	3.52203	0.000428259	0.00773651
ENSG00000183735	TBK1	108.134	1.71956	0.575484	2.98803	0.00280785	0.0300587
ENSG00000144136	SLC20A1	766.005	1.71931	0.38184	4.50268	6.71006e-06	0.000296471
ENSG00000154608	CEP170P1	7.72049	1.71765	0.579825	2.96235	0.00305298	0.0320799
ENSG00000203667	COX20	46.1314	1.71671	0.610217	2.81328	0.00490387	0.0451392
ENSG00000231607	DLEU2	38.1006	1.71535	0.570241	3.00812	0.00262872	0.0288106
ENSG00000187109	NAP1L1	778.517	1.71437	0.385185	4.45077	8.55645e-06	0.000364863
ENSG00000140750	ARHGAP17	565.729	1.70858	0.249006	6.86161	6.80866e-12	2.49687e-09
ENSG00000175567	UCP2	2037.07	1.70687	0.387004	4.41049	1.03139e-05	0.000425937
ENSG00000270231	NBPF8	40.1638	1.70507	0.376231	4.53199	5.84292e-06	0.000267172
ENSG00000095564	BTAF1	347.48	1.70453	0.453217	3.76096	0.000169259	0.00379405
ENSG00000108021	FAM208B	92.6679	1.70305	0.592437	2.87466	0.00404468	0.0394066
ENSG00000153234	NR4A2	3184.1	1.69921	0.422607	4.02078	5.80058e-05	0.00164643
ENSG00000205268	PDE7A	127.218	1.6893	0.526813	3.20664	0.00134296	0.0176886
ENSG00000124508	BTN2A2	108.273	1.68826	0.593416	2.84498	0.00444136	0.0421079
ENSG00000110324	IL10RA	562.488	1.67613	0.424614	3.94743	7.8995e-05	0.00208111
ENSG00000117174	ZNHIT6	72.7336	1.67463	0.582672	2.87406	0.00405233	0.0394393
ENSG00000125354	SEPT6	366.055	1.67157	0.511254	3.26955	0.00107718	0.0151698
ENSG00000166340	TPP1	2534.8	1.66884	0.360725	4.62636	3.72151e-06	0.000185428
ENSG00000054219	LY75	115.234	1.66666	0.571749	2.91502	0.00355662	0.0358713
ENSG00000213064	SFT2D2	352.413	1.665	0.453582	3.67079	0.000241803	0.00497052
ENSG00000118308	LRMP	483.775	1.66352	0.556669	2.98835	0.00280484	0.0300582
ENSG00000040933	INPP4A	186.474	1.65201	0.472955	3.49296	0.0004777	0.00829653
ENSG00000173064	HECTD4	286.318	1.64809	0.514527	3.20311	0.00135954	0.0177554
ENSG00000124177	CHD6	409.303	1.64679	0.531278	3.09968	0.00193731	0.0229473
ENSG00000236540	AC006547.1	103.962	1.64582	0.577055	2.85209	0.00434322	0.0414994
ENSG00000108599	AKAP10	224.974	1.64313	0.472486	3.47764	0.000505855	0.00862784
ENSG00000104859	CLASRP	89.9476	1.64178	0.445843	3.68241	0.000231038	0.00481778
ENSG00000181722	ZBTB20	419.71	1.636	0.557102	2.93662	0.00331807	0.0340482
ENSG00000124151	NCOA3	507.575	1.62333	0.408205	3.97676	6.98598e-05	0.00190617
ENSG00000119778	ATAD2B	413.437	1.61447	0.532503	3.03184	0.00243066	0.0272424
ENSG00000007202	KIAA0100	295.733	1.61209	0.383981	4.19837	2.68839e-05	0.000907814
ENSG00000102393	GLA	869.403	1.61021	0.335752	4.79581	1.62015e-06	9.47572e-05
ENSG00000165458	INPPL1	258.545	1.60955	0.487797	3.29964	0.000968104	0.0140104
ENSG00000122068	FYTTD1	194.353	1.59963	0.560601	2.85342	0.00432509	0.041394
ENSG00000123338	NCKAP1L	700.992	1.599	0.455333	3.51171	0.000445231	0.00793368
ENSG00000116539	ASH1L	545.808	1.58894	0.369867	4.29598	1.73924e-05	0.000636541
ENSG00000112137	PHACTR1	902.055	1.58712	0.407427	3.89546	9.80108e-05	0.00245174
ENSG00000177302	TOP3A	135.5	1.58706	0.568124	2.79351	0.00521389	0.047141
ENSG00000064607	SUGP2	364.878	1.58622	0.565418	2.80539	0.00502563	0.046098
ENSG00000067208	EVI5	118.442	1.5805	0.448394	3.5248	0.000423804	0.00770841
ENSG00000115419	GLS	236.548	1.57648	0.485455	3.24744	0.00116449	0.0161026
ENSG00000115020	PIKFYVE	183.528	1.5754	0.540921	2.91244	0.00358617	0.0360307
ENSG00000155849	ELMO1	544.598	1.5708	0.495195	3.17208	0.0015135	0.0190964
ENSG00000168675	LDLRAD4	187.297	1.56871	0.542323	2.89257	0.00382099	0.0377894
ENSG00000135164	DMTF1	270.507	1.55504	0.50433	3.08339	0.0020466	0.0239208
ENSG00000093072	ADA2	1187.59	1.55417	0.511141	3.04058	0.00236123	0.0267256
ENSG00000169203	NPIPB12	24.6676	1.55371	0.422719	3.67552	0.000237362	0.00490674
ENSG00000139746	RBM26	237.123	1.54561	0.517272	2.98799	0.00280816	0.0300587
ENSG00000145779	TNFAIP8	228.735	1.54271	0.526443	2.93044	0.00338484	0.0345186
ENSG00000119321	FKBP15	309.55	1.53938	0.521474	2.95199	0.00315735	0.0328752
ENSG00000153071	DAB2	529.209	1.53886	0.457326	3.3649	0.000765704	0.0117
ENSG00000164597	COG5	161.584	1.53196	0.513871	2.98122	0.00287101	0.0305176
ENSG00000124228	DDX27	594.248	1.53082	0.385957	3.96628	7.30025e-05	0.00197139
ENSG00000164168	TMEM184C	105.876	1.53069	0.457634	3.3448	0.00082342	0.0123959
ENSG00000145734	BDP1	656.38	1.52747	0.435598	3.5066	0.000453863	0.00804061
ENSG00000250461	AC122718.1	199.308	1.52307	0.390751	3.89782	9.7064e-05	0.00243803
ENSG00000186111	PIP5K1C	156.321	1.51893	0.548134	2.77109	0.00558691	0.0496326
ENSG00000070814	TCOF1	371.761	1.51657	0.542988	2.79302	0.00522192	0.0471903
ENSG00000088205	DDX18	500.562	1.51451	0.351409	4.30981	1.63398e-05	0.000608957
ENSG00000182287	AP1S2	198.906	1.51422	0.516378	2.93238	0.00336375	0.0343417
ENSG00000023902	PLEKHO1	667.841	1.51326	0.364528	4.15129	3.30599e-05	0.00105792
ENSG00000167578	RAB4B	56.3765	1.51139	0.511883	2.9526	0.00315106	0.0328283
ENSG00000178607	ERN1	152.445	1.51118	0.423231	3.57058	0.000356197	0.00669183
ENSG00000129315	CCNT1	237.953	1.50707	0.421243	3.57768	0.000346661	0.00658009
ENSG00000219023	AL033519.2	18.9859	1.50637	0.415283	3.62733	0.000286364	0.00565206
ENSG00000122257	RBBP6	481.39	1.50509	0.352768	4.2665	1.98563e-05	0.000702868
ENSG00000159322	ADPGK	639.299	1.50215	0.442622	3.39375	0.000689416	0.01085
ENSG00000136051	WASHC4	236.398	1.49687	0.441163	3.39301	0.000691284	0.01085
ENSG00000198793	MTOR	244.86	1.49285	0.526626	2.83474	0.00458632	0.0431035
ENSG00000104714	ERICH1	457.049	1.48953	0.336753	4.4232	9.72496e-06	0.000406189
ENSG00000196470	SIAH1	45.4804	1.4768	0.44589	3.31203	0.000926218	0.0135825
ENSG00000103811	CTSH	1339.16	1.47212	0.439203	3.3518	0.000802869	0.0121665
ENSG00000105643	ARRDC2	272.725	1.47208	0.527425	2.79107	0.00525339	0.047324
ENSG00000162231	NXF1	699.639	1.47138	0.412623	3.56591	0.00036259	0.006798
ENSG00000160216	AGPAT3	262.417	1.47051	0.427695	3.43821	0.000585563	0.00967447
ENSG00000175309	PHYKPL	532.417	1.47016	0.389999	3.76965	0.000163476	0.00368244
ENSG00000196628	TCF4	812.844	1.46628	0.524475	2.79571	0.0051786	0.0469694
ENSG00000145332	KLHL8	83.2883	1.46508	0.488228	3.0008	0.0026927	0.0293197
ENSG00000198000	NOL8	255.883	1.46391	0.489851	2.98848	0.00280368	0.0300582
ENSG00000174839	DENND6A	31.3357	1.46031	0.458372	3.18587	0.00144318	0.0184921
ENSG00000118058	KMT2A	650.18	1.45631	0.42618	3.41713	0.000632861	0.0102073
ENSG00000187605	TET3	213.851	1.45061	0.509788	2.8455	0.00443412	0.042061
ENSG00000198399	ITSN2	777.616	1.44807	0.273787	5.28903	1.22967e-07	1.17497e-05
ENSG00000116584	ARHGEF2	459.552	1.44786	0.350642	4.12919	3.6405e-05	0.00114106
ENSG00000109320	NFKB1	482.153	1.44753	0.468971	3.08661	0.00202454	0.0237201
ENSG00000154237	LRRK1	353.112	1.44103	0.34359	4.19405	2.74016e-05	0.000921844
ENSG00000143569	UBAP2L	419.757	1.44069	0.447243	3.22128	0.00127621	0.0171182
ENSG00000152818	UTRN	929.022	1.44063	0.284052	5.07171	3.94249e-07	3.0893e-05
ENSG00000241058	NSUN6	119.414	1.42974	0.441975	3.23488	0.00121692	0.016627
ENSG00000184897	H1FX	297.947	1.42952	0.437363	3.26851	0.00108117	0.0152143
ENSG00000178177	LCORL	73.2773	1.4292	0.479456	2.98089	0.00287414	0.0305332
ENSG00000213024	NUP62	480.159	1.42911	0.487063	2.93413	0.00334483	0.0342439
ENSG00000180211	FO393411.1	24.6357	1.42778	0.343507	4.15647	3.23205e-05	0.00104336
ENSG00000080824	HSP90AA1	21780.3	1.42767	0.315698	4.52228	6.11775e-06	0.000276976
ENSG00000213293	AC012618.1	9.09575	1.42525	0.500687	2.8466	0.00441893	0.0420039
ENSG00000230551	AC021078.1	288.441	1.4247	0.411345	3.46351	0.000533168	0.00896895
ENSG00000139679	LPAR6	160.293	1.42406	0.491574	2.89694	0.00376822	0.0374291
ENSG00000251562	MALAT1	60913	1.42049	0.276529	5.13687	2.79354e-07	2.30201e-05
ENSG00000105373	NOP53	351.921	1.42048	0.385393	3.6858	0.000227985	0.00477753
ENSG00000150867	PIP4K2A	331.023	1.41944	0.430054	3.30062	0.000964719	0.0139724
ENSG00000165168	CYBB	808.915	1.41781	0.503714	2.81472	0.00488202	0.0449833
ENSG00000169032	MAP2K1	107.374	1.41737	0.432467	3.27741	0.00104764	0.014868
ENSG00000115760	BIRC6	755.33	1.41185	0.272407	5.18286	2.18504e-07	1.89881e-05
ENSG00000039319	ZFYVE16	213.95	1.41001	0.395876	3.56176	0.000368379	0.00688249
ENSG00000153201	RANBP2	480.043	1.40869	0.366308	3.84564	0.00012024	0.00286699
ENSG00000165997	ARL5B	254.4	1.40737	0.492254	2.85902	0.00424947	0.040859
ENSG00000184205	TSPYL2	180.857	1.40607	0.490639	2.8658	0.00415962	0.040206
ENSG00000197226	TBC1D9B	284.041	1.40583	0.489999	2.86904	0.00411717	0.0399854
ENSG00000240036	AC104563.1	15.7438	1.40265	0.427949	3.2776	0.00104694	0.014868
ENSG00000130254	SAFB2	346.489	1.40155	0.40816	3.43382	0.000595144	0.00978665
ENSG00000196396	PTPN1	494.292	1.3934	0.325807	4.27677	1.89624e-05	0.000680422
ENSG00000114857	NKTR	904.044	1.39081	0.270562	5.14047	2.74052e-07	2.2841e-05
ENSG00000125676	THOC2	450.455	1.39014	0.406407	3.42057	0.000624898	0.0101131
ENSG00000112739	PRPF4B	279.324	1.38964	0.301057	4.61586	3.9147e-06	0.000190904
ENSG00000156030	ELMSAN1	438.213	1.38757	0.434407	3.19417	0.00140232	0.0181333
ENSG00000165525	NEMF	563.575	1.38292	0.277147	4.98984	6.04306e-07	4.45002e-05
ENSG00000151461	UPF2	387.692	1.37995	0.230053	5.99839	1.99279e-09	3.67953e-07
ENSG00000103657	HERC1	546.354	1.37937	0.380141	3.62856	0.000285004	0.00563129
ENSG00000140968	IRF8	407.506	1.37442	0.446241	3.08001	0.00206997	0.0241479
ENSG00000167615	LENG8	363.186	1.37404	0.44596	3.08107	0.00206256	0.0240885
ENSG00000133858	ZFC3H1	235.682	1.36939	0.42202	3.24485	0.00117512	0.0162252
ENSG00000234287	AC099560.2	20.9974	1.36933	0.42586	3.21545	0.00130238	0.0173047
ENSG00000145725	PPIP5K2	168.555	1.36426	0.470923	2.897	0.00376752	0.0374291
ENSG00000130779	CLIP1	380.21	1.36287	0.343777	3.9644	7.35817e-05	0.00197883
ENSG00000079263	SP140	212.356	1.36017	0.48622	2.79744	0.00515097	0.0468323
ENSG00000046651	OFD1	286.731	1.35613	0.4542	2.98575	0.00282881	0.0302444
ENSG00000108848	LUC7L3	1279.63	1.35388	0.224706	6.02512	1.68986e-09	3.22764e-07
ENSG00000101654	RNMT	189.25	1.34951	0.445802	3.02715	0.00246873	0.0275512
ENSG00000120594	PLXDC2	661.53	1.33896	0.395945	3.38168	0.000720444	0.0111477
ENSG00000168918	INPP5D	931.298	1.3362	0.301688	4.42909	9.46327e-06	0.000397978
ENSG00000115464	USP34	247.975	1.3303	0.460886	2.88639	0.00389685	0.0382919
ENSG00000134744	ZCCHC11	219.593	1.32985	0.414669	3.20701	0.00134121	0.0176886
ENSG00000090905	TNRC6A	204.062	1.32884	0.421648	3.15153	0.00162417	0.0201085
ENSG00000057657	PRDM1	1062.1	1.32808	0.335633	3.95695	7.59137e-05	0.00202025
ENSG00000112584	FAM120B	720.039	1.32776	0.412762	3.21676	0.00129645	0.01726
ENSG00000271383	NBPF19	96.2519	1.32296	0.305326	4.33294	1.47134e-05	0.000560866
ENSG00000183955	KMT5A	89.9367	1.32282	0.448626	2.94861	0.0031921	0.0331053
ENSG00000136250	AOAH	673.864	1.32143	0.454945	2.9046	0.00367725	0.0367845
ENSG00000134109	EDEM1	216.528	1.3179	0.465115	2.8335	0.00460415	0.0432045
ENSG00000158050	DUSP2	2382.23	1.31429	0.413679	3.17708	0.00148765	0.0188511
ENSG00000054282	SDCCAG8	337.486	1.31135	0.374391	3.50262	0.000460712	0.00813836
ENSG00000214021	TTLL3	326.719	1.31116	0.352287	3.72184	0.000197773	0.00427135
ENSG00000061987	MON2	340.92	1.30934	0.454454	2.88112	0.00396266	0.0388552
ENSG00000196498	NCOR2	318.98	1.30739	0.361255	3.61903	0.000295704	0.00577426
ENSG00000168488	ATXN2L	316.536	1.30024	0.416927	3.11862	0.00181702	0.0218471
ENSG00000075413	MARK3	327.106	1.28982	0.390637	3.30184	0.00096054	0.0139263
ENSG00000132549	VPS13B	296.055	1.28896	0.427054	3.01825	0.00254238	0.0281674
ENSG00000188994	ZNF292	794.927	1.28771	0.367757	3.50152	0.00046261	0.00815616
ENSG00000055609	KMT2C	1278.09	1.28717	0.311976	4.12586	3.69346e-05	0.00115372
ENSG00000116731	PRDM2	563.656	1.28682	0.392507	3.27847	0.00104371	0.0148544
ENSG00000132424	PNISR	1085.7	1.28568	0.264388	4.86286	1.15699e-06	7.26527e-05
ENSG00000168172	HOOK3	240.482	1.2801	0.402143	3.18319	0.00145661	0.0185604
ENSG00000135837	CEP350	493.991	1.27666	0.282607	4.51744	6.25919e-06	0.000281987
ENSG00000131263	RLIM	287.447	1.27592	0.442025	2.88654	0.003895	0.0382919
ENSG00000026025	VIM	2258.07	1.27568	0.424032	3.00845	0.00262584	0.0287963
ENSG00000224411	HSP90AA2P	247.932	1.27262	0.350673	3.62908	0.000284436	0.00562612
ENSG00000107099	DOCK8	751.09	1.26958	0.383658	3.30915	0.000935799	0.0136615
ENSG00000065413	ANKRD44	357.555	1.26229	0.426219	2.9616	0.00306045	0.03214
ENSG00000075568	TMEM131	349.186	1.262	0.407666	3.09566	0.00196377	0.0232009
ENSG00000146677	AC004453.1	23.1521	1.25857	0.420909	2.99013	0.00278861	0.0300118
ENSG00000102786	INTS6	402.739	1.25614	0.446191	2.81524	0.00487401	0.0449773
ENSG00000116580	GON4L	314.004	1.25354	0.404641	3.0979	0.00194898	0.0230558
ENSG00000146247	PHIP	783.278	1.25255	0.264996	4.7267	2.28199e-06	0.000124162
ENSG00000138688	KIAA1109	548.969	1.25219	0.404725	3.09393	0.00197521	0.023276
ENSG00000130816	DNMT1	527.527	1.25012	0.352258	3.54888	0.000386868	0.00714362
ENSG00000033867	SLC4A7	255.893	1.24991	0.434953	2.87367	0.0040573	0.0394458
ENSG00000131374	TBC1D5	215.492	1.24762	0.433248	2.8797	0.00398059	0.0389478
ENSG00000060138	YBX3	386.593	1.24594	0.308501	4.03868	5.37517e-05	0.00154967
ENSG00000177200	CHD9	700.791	1.24076	0.355906	3.4862	0.000489936	0.00841148
ENSG00000065526	SPEN	535.964	1.2271	0.394864	3.10766	0.00188577	0.0225468
ENSG00000136527	TRA2B	979.02	1.21969	0.289873	4.20767	2.58022e-05	0.000874508
ENSG00000229994	RPL5P4	40.0555	1.21844	0.416705	2.92399	0.00345574	0.0350661
ENSG00000138246	DNAJC13	163.439	1.21642	0.383744	3.16987	0.00152505	0.0191529
ENSG00000244754	N4BP2L2	626.676	1.21324	0.334808	3.62369	0.000290424	0.00571989
ENSG00000206573	THUMPD3-AS1	414.058	1.2108	0.427476	2.83244	0.00461942	0.0432814
ENSG00000164548	TRA2A	426.618	1.20816	0.288542	4.18711	2.82523e-05	0.000940173
ENSG00000100364	KIAA0930	371.701	1.20655	0.337447	3.57552	0.000349529	0.00661399
ENSG00000101901	ALG13	200.17	1.19921	0.429696	2.79083	0.00525736	0.047324
ENSG00000101040	ZMYND8	279.284	1.19893	0.428	2.80125	0.00509051	0.0465868
ENSG00000069849	ATP1B3	692.982	1.19885	0.348053	3.44444	0.000572237	0.00951273
ENSG00000132334	PTPRE	1545.65	1.19392	0.420264	2.84087	0.00449902	0.0425008
ENSG00000099337	KCNK6	593.034	1.18942	0.370947	3.20645	0.00134382	0.0176886
ENSG00000159140	SON	2241	1.18812	0.243618	4.87699	1.07719e-06	6.95941e-05
ENSG00000204389	HSPA1A	5582.86	1.18641	0.421031	2.81786	0.00483455	0.0447483
ENSG00000134186	PRPF38B	863.204	1.17628	0.288384	4.07888	4.52541e-05	0.00136029
ENSG00000217128	FNIP1	328.922	1.17374	0.391928	2.99478	0.00274645	0.0297278
ENSG00000126070	AGO3	226.383	1.16832	0.386447	3.02323	0.0025009	0.0278594
ENSG00000125740	FOSB	5070.08	1.16759	0.37173	3.14096	0.00168397	0.0206123
ENSG00000161970	RPL26	978.542	1.15968	0.283849	4.08557	4.39682e-05	0.00133036
ENSG00000123066	MED13L	282.558	1.15655	0.350073	3.30372	0.000954098	0.0138844
ENSG00000068305	MEF2A	182.581	1.15411	0.378194	3.05164	0.00227597	0.025959
ENSG00000124782	RREB1	534.702	1.15265	0.38434	2.99904	0.00270834	0.029402
ENSG00000167978	SRRM2	2411.67	1.1526	0.335938	3.43098	0.0006014	0.00982924
ENSG00000127914	AKAP9	1199.83	1.14677	0.289329	3.96356	7.38397e-05	0.00198122
ENSG00000119522	DENND1A	337.469	1.13995	0.4029	2.82936	0.00466408	0.043593
ENSG00000136758	YME1L1	930.666	1.13311	0.325797	3.47795	0.000505255	0.00862784
ENSG00000168769	TET2	734.725	1.13007	0.349116	3.23694	0.00120817	0.0165321
ENSG00000005810	MYCBP2	418.589	1.12182	0.335073	3.34798	0.000814032	0.012295
ENSG00000100941	PNN	399.339	1.10948	0.338933	3.27344	0.00106249	0.015036
ENSG00000216866	RPS2P55	113.91	1.10634	0.353286	3.13158	0.00173869	0.021141
ENSG00000153914	SREK1	520.951	1.10213	0.283702	3.88481	0.000102409	0.00254891
ENSG00000103994	ZNF106	1348.42	1.09497	0.273824	3.9988	6.36639e-05	0.00177407
ENSG00000161547	SRSF2	443.305	1.09449	0.345863	3.16452	0.00155337	0.0194156
ENSG00000171634	BPTF	878.246	1.0939	0.276707	3.95328	7.70878e-05	0.0020426
ENSG00000112343	TRIM38	741.802	1.09319	0.321788	3.39723	0.000680726	0.0108067
ENSG00000132485	ZRANB2	319.062	1.09318	0.213795	5.1132	3.16752e-07	2.55857e-05
ENSG00000170776	AKAP13	1672.4	1.0899	0.219106	4.97431	6.54801e-07	4.78322e-05
ENSG00000177954	RPS27	5778.06	1.08923	0.246788	4.41363	1.01652e-05	0.000420744
ENSG00000143924	EML4	705.217	1.08705	0.302657	3.59169	0.000328536	0.00630295
ENSG00000196562	SULF2	656.702	1.08606	0.329632	3.29476	0.000985074	0.0141665
ENSG00000159335	PTMS	166.545	1.08544	0.379473	2.8604	0.00423111	0.0407252
ENSG00000070961	ATP2B1	761.083	1.08133	0.330195	3.27482	0.00105731	0.0149937
ENSG00000275066	SYNRG	232.082	1.07811	0.358094	3.0107	0.00260646	0.0286695
ENSG00000134884	ARGLU1	617.875	1.07052	0.310008	3.4532	0.000553986	0.00927661
ENSG00000089280	FUS	899.372	1.06628	0.279046	3.82117	0.000132822	0.00311436
ENSG00000196199	MPHOSPH8	769.136	1.06514	0.368988	2.88664	0.00389374	0.0382919
ENSG00000125691	RPL23	1922.88	1.05439	0.245141	4.30117	1.69899e-05	0.000629347
ENSG00000135090	TAOK3	788.312	1.05074	0.239588	4.38561	1.15661e-05	0.000468146
ENSG00000152601	MBNL1	994.702	1.04646	0.294442	3.55404	0.000379368	0.00702679
ENSG00000270629	NBPF14	252.515	1.0414	0.281682	3.69707	0.000218101	0.00461089
ENSG00000099331	MYO9B	843.731	1.04062	0.351664	2.95913	0.00308509	0.0322878
ENSG00000100836	PABPN1	109.2	1.03873	0.364547	2.84937	0.00438056	0.0417474
ENSG00000153922	CHD1	642.727	1.02565	0.282059	3.63629	0.000276598	0.00554284
ENSG00000119707	RBM25	1169.32	1.02356	0.250698	4.08284	4.44886e-05	0.00133948
ENSG00000169895	SYAP1	515.309	1.023	0.311479	3.28433	0.00102225	0.0146094
ENSG00000151846	PABPC3	46.6532	1.0229	0.29196	3.50357	0.000459062	0.00811702
ENSG00000210140	MT-TC	652.673	1.01937	0.344296	2.96075	0.00306896	0.0322109
ENSG00000204977	TRIM13	358.792	1.01127	0.314976	3.21061	0.00132452	0.0175353
ENSG00000034677	RNF19A	327.766	0.99998	0.343343	2.91248	0.00358566	0.0360307
ENSG00000080503	SMARCA2	393.123	0.993246	0.311859	3.18492	0.00144793	0.018528
ENSG00000029363	BCLAF1	615.197	0.982736	0.301376	3.26083	0.00111087	0.0155606
ENSG00000101439	CST3	7285.79	0.979228	0.280396	3.4923	0.000478874	0.00829653
ENSG00000198408	MGEA5	655.597	0.971976	0.284964	3.41088	0.000647546	0.0104061
ENSG00000234545	FAM133B	166.563	0.956485	0.314418	3.04208	0.00234948	0.0266419
ENSG00000163635	ATXN7	386.002	0.947832	0.342117	2.77049	0.00559724	0.0497002
ENSG00000165732	DDX21	578.902	0.945132	0.264116	3.57847	0.00034561	0.00657376
ENSG00000145833	DDX46	582.667	0.943152	0.277094	3.40373	0.000664728	0.0106079
ENSG00000025708	TYMP	2065	0.927421	0.329215	2.81707	0.00484636	0.0447898
ENSG00000198695	MT-ND6	13030.2	0.923885	0.324183	2.84989	0.00437347	0.0417015
ENSG00000100664	EIF5	1908.01	0.920841	0.254549	3.61755	0.000297409	0.00580137
ENSG00000227081	AC005912.1	374.644	0.919978	0.277903	3.31043	0.000931515	0.0136206
ENSG00000085224	ATRX	787.38	0.90084	0.238792	3.77249	0.000161628	0.00364528
ENSG00000117523	PRRC2C	2091.37	0.897615	0.188093	4.77219	1.82236e-06	0.000104096
ENSG00000101745	ANKRD12	699.082	0.89462	0.317395	2.81863	0.00482293	0.0446633
ENSG00000185641	AC034236.1	153.933	0.891926	0.293071	3.04338	0.00233934	0.0265928
ENSG00000122218	COPA	907.023	0.876002	0.313734	2.79218	0.00523541	0.0472656
ENSG00000107372	ZFAND5	1067.94	0.87161	0.270788	3.21879	0.00128734	0.0172045
ENSG00000117713	ARID1A	764.265	0.869823	0.264653	3.28665	0.00101386	0.0145349
ENSG00000134419	RPS15A	644.961	0.869502	0.248876	3.49371	0.000476364	0.00829378
ENSG00000170144	HNRNPA3	441.791	0.865138	0.239831	3.60728	0.000309421	0.00599107
ENSG00000182670	TTC3	1177.52	0.851169	0.306074	2.78093	0.00542036	0.0485292
ENSG00000108107	RPL28	2437.69	0.842456	0.184659	4.56222	5.06164e-06	0.000237366
ENSG00000008988	RPS20	1781.45	0.826084	0.272256	3.03422	0.00241155	0.0270971
ENSG00000138668	HNRNPD	452.004	0.820411	0.27631	2.96917	0.00298607	0.0315395
ENSG00000120533	ENY2	375.866	0.797173	0.252974	3.15121	0.00162595	0.020117
ENSG00000137776	SLTM	587.199	0.787171	0.249363	3.15673	0.00159551	0.0198745
ENSG00000073614	KDM5A	928.062	0.779959	0.270815	2.88004	0.00397628	0.0389263
ENSG00000149187	CELF1	514.73	0.779526	0.238932	3.26255	0.00110415	0.0154901
ENSG00000120899	PTK2B	620.439	0.778123	0.245563	3.16872	0.0015311	0.0192056
ENSG00000139218	SCAF11	926.654	0.764017	0.224624	3.40131	0.000670641	0.0106651
ENSG00000153187	HNRNPU	1559.22	0.76223	0.243839	3.12596	0.00177227	0.0214356
ENSG00000087460	GNAS	2737.27	0.761969	0.212781	3.58099	0.000342289	0.00652018
ENSG00000034510	TMSB10	17026.3	0.760618	0.252826	3.00846	0.00262574	0.0287963
ENSG00000204256	BRD2	1321.85	0.751329	0.268765	2.79549	0.00518211	0.0469694
ENSG00000116560	SFPQ	682.401	0.748567	0.25488	2.93694	0.0033147	0.0340482
ENSG00000105193	RPS16	2317.26	0.746384	0.225327	3.31245	0.000924817	0.0135825
ENSG00000123349	PFDN5	1790.05	0.724762	0.209229	3.46396	0.000532286	0.00896782
ENSG00000100354	TNRC6B	845.152	0.724728	0.25282	2.86658	0.0041493	0.0401698
ENSG00000147649	MTDH	1445.93	0.723502	0.216452	3.34255	0.00083011	0.01247
ENSG00000108298	RPL19	5109.27	0.705309	0.233772	3.01708	0.00255222	0.0282197
ENSG00000133226	SRRM1	790.176	0.698187	0.230523	3.02871	0.00245602	0.0274427
ENSG00000172809	RPL38	1659.66	0.696912	0.240511	2.89763	0.00375995	0.0374291
ENSG00000113648	H2AFY	844.751	0.691468	0.216786	3.18963	0.00142455	0.0183302
ENSG00000105323	HNRNPUL1	638.313	0.673028	0.229914	2.9273	0.00341916	0.0347719
ENSG00000123200	ZC3H13	730.346	0.654876	0.215472	3.03926	0.00237157	0.0267938
ENSG00000070756	PABPC1	4211.61	0.631805	0.197349	3.20146	0.00136735	0.0178319
ENSG00000133112	TPT1	6309.96	0.583703	0.188942	3.08932	0.00200612	0.0235695
ENSG00000142534	RPS11	3499.73	0.545168	0.179694	3.03387	0.00241442	0.0271101
ENSG00000136238	RAC1	2494.23	-0.587442	0.211757	-2.77413	0.00553493	0.0492705
ENSG00000164924	YWHAZ	3950.08	-0.604899	0.186456	-3.24419	0.00117784	0.0162383
ENSG00000118816	CCNI	1611.23	-0.640028	0.228594	-2.79984	0.00511278	0.0467104
ENSG00000172757	CFL1	6850.62	-0.651177	0.196615	-3.31194	0.0009265	0.0135825
ENSG00000103363	ELOB	1540.53	-0.660041	0.20284	-3.254	0.00113792	0.0158552
ENSG00000174021	GNG5	1532.8	-0.669162	0.223497	-2.99405	0.00275302	0.0297638
ENSG00000143549	TPM3	2304.29	-0.672416	0.227954	-2.94978	0.00317997	0.0330356
ENSG00000120742	SERP1	1573.76	-0.698927	0.236114	-2.96013	0.0030751	0.0322385
ENSG00000214253	FIS1	563.266	-0.727015	0.22683	-3.20511	0.00135012	0.017708
ENSG00000135940	COX5B	1871.36	-0.732199	0.242903	-3.01436	0.00257519	0.0284015
ENSG00000139644	TMBIM6	4163.98	-0.733543	0.230147	-3.18729	0.00143615	0.0184412
ENSG00000198668	CALM1	2954.69	-0.741004	0.200741	-3.69135	0.000223065	0.00467978
ENSG00000127540	UQCR11	579.308	-0.757212	0.197849	-3.82723	0.000129595	0.00304647
ENSG00000101608	MYL12A	2398.62	-0.760292	0.218757	-3.4755	0.000509894	0.00866489
ENSG00000150991	UBC	3397.68	-0.762516	0.245056	-3.1116	0.00186076	0.0223
ENSG00000157557	ETS2	1091.7	-0.764058	0.215714	-3.542	0.000397111	0.00728143
ENSG00000092841	MYL6	6932.82	-0.765867	0.222879	-3.43625	0.00058983	0.00972054
ENSG00000173812	EIF1	4688.75	-0.766146	0.202418	-3.78496	0.000153734	0.00350656
ENSG00000099795	NDUFB7	799.512	-0.77728	0.275952	-2.81672	0.00485166	0.0448162
ENSG00000169564	PCBP1	1122.39	-0.778725	0.254157	-3.06395	0.00218437	0.0251271
ENSG00000112695	COX7A2	1157.74	-0.783487	0.217345	-3.60482	0.000312374	0.0060355
ENSG00000100906	NFKBIA	8718.93	-0.790225	0.252925	-3.12434	0.00178204	0.0215253
ENSG00000117614	SYF2	545.216	-0.792677	0.242338	-3.27095	0.00107186	0.0151066
ENSG00000133961	NUMB	785.917	-0.81006	0.285531	-2.83703	0.00455352	0.0428797
ENSG00000115561	CHMP3	406.572	-0.815431	0.281567	-2.89605	0.00377894	0.0374544
ENSG00000005022	SLC25A5	1967.69	-0.817851	0.286366	-2.85596	0.00429064	0.0411256
ENSG00000108424	KPNB1	952.946	-0.821512	0.22873	-3.59163	0.000328622	0.00630295
ENSG00000111669	TPI1	3884.16	-0.825574	0.293398	-2.81384	0.00489539	0.0450838
ENSG00000141741	MIEN1	466.322	-0.830048	0.26746	-3.10345	0.00191282	0.0227602
ENSG00000183255	PTTG1IP	941.761	-0.832666	0.266201	-3.12796	0.00176026	0.0213184
ENSG00000008018	PSMB1	1205.38	-0.841521	0.289673	-2.90507	0.00367168	0.0367489
ENSG00000099624	ATP5D	1124.26	-0.841611	0.262314	-3.20841	0.00133471	0.0176321
ENSG00000104904	OAZ1	6409.29	-0.842457	0.282105	-2.98633	0.00282349	0.0302051
ENSG00000089693	MLF2	989.187	-0.849589	0.22486	-3.77831	0.000157896	0.00358314
ENSG00000106153	CHCHD2	986.32	-0.851098	0.282355	-3.01428	0.0025759	0.0284015
ENSG00000100348	TXN2	611.839	-0.862971	0.243759	-3.54027	0.000399723	0.00731468
ENSG00000095380	NANS	823.086	-0.863526	0.305081	-2.83048	0.00464778	0.0434805
ENSG00000143761	ARF1	2936.35	-0.865672	0.182692	-4.73843	2.15384e-06	0.000118954
ENSG00000230989	HSBP1	805.489	-0.867829	0.267547	-3.24365	0.00118009	0.0162571
ENSG00000013364	MVP	1580.21	-0.87333	0.312905	-2.79104	0.00525387	0.047324
ENSG00000178982	EIF3K	903.014	-0.882596	0.306424	-2.88031	0.00397282	0.0389132
ENSG00000184009	ACTG1	12673.8	-0.885368	0.21361	-4.14478	3.4014e-05	0.0010809
ENSG00000234745	HLA-B	16504	-0.891179	0.280807	-3.17364	0.0015054	0.0190211
ENSG00000170345	FOS	18682.3	-0.911132	0.314225	-2.89961	0.00373621	0.0372727
ENSG00000113719	ERGIC1	865.628	-0.921715	0.283278	-3.25375	0.00113892	0.0158558
ENSG00000183283	DAZAP2	2889.74	-0.925641	0.325881	-2.84043	0.00450529	0.0425381
ENSG00000171223	JUNB	7218.65	-0.928968	0.332014	-2.79798	0.00514234	0.0468323
ENSG00000143621	ILF2	454.859	-0.940948	0.287085	-3.2776	0.00104695	0.014868
ENSG00000206341	HLA-H	137.745	-0.972166	0.347714	-2.79588	0.00517584	0.0469694
ENSG00000160014	CALM3	722.012	-0.976535	0.266141	-3.66923	0.000243279	0.00498409
ENSG00000125753	VASP	801.392	-0.981256	0.322074	-3.04668	0.00231384	0.0263193
ENSG00000118680	MYL12B	2319.98	-0.987276	0.281928	-3.50187	0.000462007	0.00815338
ENSG00000168374	ARF4	808.823	-0.987988	0.268782	-3.6758	0.000237108	0.00490674
ENSG00000178952	TUFM	1032.61	-0.988474	0.304877	-3.2422	0.0011861	0.0163276
ENSG00000137207	YIPF3	773.103	-0.991416	0.34018	-2.91439	0.00356388	0.0359051
ENSG00000110955	ATP5B	3293.52	-0.992797	0.288927	-3.43615	0.00059004	0.00972054
ENSG00000265972	TXNIP	5528.62	-0.99919	0.345565	-2.89147	0.00383442	0.0378814
ENSG00000166710	B2M	48627	-1.00376	0.303919	-3.30271	0.000957552	0.0139126
ENSG00000149923	PPP4C	495.954	-1.00453	0.334776	-3.00061	0.00269435	0.0293197
ENSG00000108349	CASC3	394.298	-1.00462	0.329214	-3.05157	0.00227651	0.025959
ENSG00000105887	MTPN	745.692	-1.00945	0.336408	-3.00068	0.00269376	0.0293197
ENSG00000148248	SURF4	798.074	-1.01316	0.305119	-3.32054	0.000898446	0.0133134
ENSG00000122359	ANXA11	1937.51	-1.01519	0.354034	-2.8675	0.00413727	0.0401164
ENSG00000119013	NDUFB3	529.08	-1.01737	0.260263	-3.909	9.26808e-05	0.00236684
ENSG00000140332	TLE3	577.83	-1.02032	0.301387	-3.38542	0.000710707	0.0110343
ENSG00000125826	RBCK1	656.043	-1.02347	0.306394	-3.34037	0.000836673	0.0125439
ENSG00000143774	GUK1	1540.84	-1.03063	0.278785	-3.69687	0.000218273	0.00461089
ENSG00000165264	NDUFB6	321.073	-1.03125	0.341739	-3.01765	0.00254745	0.0281898
ENSG00000147123	NDUFB11	642.809	-1.03226	0.356069	-2.89904	0.00374308	0.0373209
ENSG00000130414	NDUFA10	561.311	-1.03722	0.352178	-2.94515	0.00322799	0.0333832
ENSG00000134248	LAMTOR5	686.485	-1.04095	0.248744	-4.18481	2.85408e-05	0.000946337
ENSG00000197081	IGF2R	506.309	-1.04952	0.372337	-2.81872	0.00482156	0.0446633
ENSG00000104529	EEF1D	332.082	-1.06484	0.357068	-2.98217	0.0028621	0.0304405
ENSG00000014216	CAPN1	863.835	-1.06626	0.358404	-2.97501	0.00292977	0.0310343
ENSG00000196352	CD55	1293.49	-1.07381	0.291899	-3.6787	0.000234423	0.00486242
ENSG00000076944	STXBP2	625.384	-1.07846	0.365744	-2.94869	0.00319129	0.0331053
ENSG00000126945	HNRNPH2	387.26	-1.08238	0.350584	-3.08738	0.00201933	0.0236818
ENSG00000117984	CTSD	2030.46	-1.08452	0.336008	-3.22765	0.00124811	0.0169145
ENSG00000137409	MTCH1	652.095	-1.09831	0.389526	-2.8196	0.00480841	0.0446189
ENSG00000242372	EIF6	690.332	-1.09853	0.318193	-3.4524	0.000555621	0.0092842
ENSG00000188229	TUBB4B	2052.91	-1.09854	0.358694	-3.06262	0.00219411	0.0252075
ENSG00000164032	H2AFZ	1180.06	-1.10405	0.280561	-3.93513	8.315e-05	0.00217185
ENSG00000087086	FTL	78791.9	-1.11671	0.39026	-2.86145	0.00421709	0.0406116
ENSG00000173039	RELA	360.049	-1.1218	0.392744	-2.85631	0.00428592	0.0411141
ENSG00000162704	ARPC5	1184.89	-1.12232	0.322673	-3.47818	0.000504822	0.00862784
ENSG00000204264	PSMB8	1392.25	-1.12327	0.26579	-4.22614	2.37738e-05	0.000816323
ENSG00000119979	FAM45A	228.533	-1.13021	0.397507	-2.84323	0.00446586	0.0422746
ENSG00000148400	NOTCH1	575.909	-1.13049	0.337526	-3.34935	0.000810014	0.0122545
ENSG00000143815	LBR	297.36	-1.13172	0.353093	-3.20516	0.00134989	0.017708
ENSG00000175416	CLTB	493.655	-1.13347	0.342527	-3.30915	0.000935792	0.0136615
ENSG00000137161	CNPY3	1258.79	-1.13644	0.34419	-3.30177	0.000960777	0.0139263
ENSG00000169738	DCXR	435.739	-1.14273	0.275474	-4.14825	3.35028e-05	0.00106651
ENSG00000108588	CCDC47	478.795	-1.14525	0.383128	-2.9892	0.00279706	0.030046
ENSG00000164096	C4orf3	984.9	-1.14589	0.300725	-3.81041	0.000138734	0.0032282
ENSG00000169692	AGPAT2	828.821	-1.15082	0.406782	-2.82909	0.00466802	0.043593
ENSG00000101558	VAPA	865.6	-1.15323	0.28509	-4.04516	5.22873e-05	0.00151221
ENSG00000074319	TSG101	261.404	-1.15965	0.41342	-2.80501	0.00503152	0.046129
ENSG00000163931	TKT	1436.84	-1.1599	0.33134	-3.50063	0.00046416	0.00815996
ENSG00000113916	BCL6	1415.33	-1.16231	0.330379	-3.5181	0.000434641	0.00781747
ENSG00000174574	AKIRIN1	269.188	-1.16235	0.373396	-3.11292	0.00185244	0.0222293
ENSG00000164713	BRI3	729.118	-1.16329	0.388616	-2.99342	0.00275868	0.0297723
ENSG00000149925	ALDOA	6173.34	-1.16401	0.238183	-4.88703	1.02369e-06	6.75192e-05
ENSG00000105379	ETFB	340.387	-1.16686	0.383479	-3.04283	0.00234367	0.0266255
ENSG00000160888	IER2	3115.13	-1.16707	0.265451	-4.39658	1.09971e-05	0.000450094
ENSG00000144591	GMPPA	321.867	-1.16862	0.39864	-2.93152	0.00337309	0.0344179
ENSG00000136026	CKAP4	465.437	-1.17125	0.285244	-4.10613	4.02337e-05	0.00123572
ENSG00000138433	CIR1	335.832	-1.17721	0.387121	-3.04093	0.00235848	0.026711
ENSG00000123146	ADGRE5	1902.52	-1.17866	0.33796	-3.48759	0.000487397	0.00839935
ENSG00000277791	PSMB3	1515.6	-1.18058	0.297874	-3.96335	7.39066e-05	0.00198122
ENSG00000128016	ZFP36	7445.18	-1.18111	0.352124	-3.35424	0.00079584	0.0120699
ENSG00000185825	BCAP31	979	-1.18358	0.328869	-3.59894	0.000319513	0.00616046
ENSG00000125868	DSTN	739.636	-1.18701	0.368613	-3.2202	0.00128101	0.017167
ENSG00000197956	S100A6	9208.17	-1.18907	0.24553	-4.84287	1.27976e-06	7.87442e-05
ENSG00000108528	SLC25A11	480.667	-1.19348	0.379837	-3.14208	0.00167752	0.0205608
ENSG00000104325	DECR1	406.61	-1.19544	0.347426	-3.44084	0.000579916	0.00960554
ENSG00000169714	CNBP	1798	-1.19554	0.315764	-3.78617	0.000152985	0.00350225
ENSG00000152234	ATP5A1	1866.31	-1.19708	0.295824	-4.0466	5.19678e-05	0.00151011
ENSG00000022277	RTFDC1	759.198	-1.1977	0.324148	-3.69493	0.000219947	0.00463558
ENSG00000141030	COPS3	233.208	-1.19796	0.37292	-3.21237	0.00131645	0.0174536
ENSG00000143543	JTB	1186.78	-1.19977	0.287218	-4.17722	2.95095e-05	0.000966225
ENSG00000112245	PTP4A1	416.428	-1.20342	0.302698	-3.97566	7.0185e-05	0.00190937
ENSG00000130724	CHMP2A	1276.66	-1.20603	0.364031	-3.31298	0.000923084	0.0135825
ENSG00000121858	TNFSF10	1080.38	-1.20763	0.303979	-3.97275	7.10485e-05	0.00192714
ENSG00000140526	ABHD2	607.869	-1.21478	0.438678	-2.76919	0.0056195	0.0498255
ENSG00000082996	RNF13	512.492	-1.2174	0.438429	-2.77673	0.00549096	0.0489695
ENSG00000026297	RNASET2	1368.9	-1.21758	0.306423	-3.97353	7.08151e-05	0.00192365
ENSG00000137575	SDCBP	2079.43	-1.24824	0.305003	-4.09255	4.26655e-05	0.00129308
ENSG00000179820	MYADM	1396.67	-1.24848	0.343505	-3.63455	0.00027847	0.00555004
ENSG00000136156	ITM2B	4154.7	-1.25059	0.314509	-3.97633	6.99872e-05	0.00190681
ENSG00000183978	COA3	535.411	-1.25641	0.385821	-3.25646	0.00112811	0.015766
ENSG00000127837	AAMP	578.05	-1.26077	0.444108	-2.83887	0.00452729	0.042658
ENSG00000136810	TXN	1738.67	-1.26394	0.236336	-5.34808	8.88945e-08	9.05539e-06
ENSG00000104388	RAB2A	619.359	-1.265	0.360587	-3.50817	0.000451193	0.00802431
ENSG00000182117	NOP10	1087.65	-1.27242	0.31939	-3.98391	6.77902e-05	0.001858
ENSG00000128340	RAC2	1900.66	-1.27552	0.403523	-3.16096	0.00157251	0.0196257
ENSG00000129235	TXNDC17	524.107	-1.27647	0.347846	-3.66964	0.000242891	0.0049817
ENSG00000241878	PISD	449.865	-1.27988	0.446592	-2.86588	0.00415848	0.040206
ENSG00000160446	ZDHHC12	369.798	-1.2872	0.372031	-3.45992	0.000540327	0.00907275
ENSG00000169230	PRELID1	751.785	-1.28759	0.31706	-4.06104	4.8855e-05	0.00144952
ENSG00000017797	RALBP1	371.72	-1.28883	0.414738	-3.10758	0.00188628	0.0225468
ENSG00000141574	SECTM1	402.117	-1.29297	0.415532	-3.11161	0.00186068	0.0223
ENSG00000105404	RABAC1	1158.49	-1.2983	0.356543	-3.64135	0.000271211	0.00545875
ENSG00000204592	HLA-E	12263.5	-1.30513	0.297626	-4.38514	1.15913e-05	0.000468146
ENSG00000104915	STX10	366.938	-1.30647	0.322534	-4.05064	5.10767e-05	0.00149712
ENSG00000122694	GLIPR2	904.465	-1.30735	0.438985	-2.97811	0.00290033	0.0307579
ENSG00000171302	CANT1	358.948	-1.31765	0.411305	-3.20357	0.00135735	0.0177394
ENSG00000162496	DHRS3	505.463	-1.32324	0.476265	-2.77838	0.00546312	0.0487929
ENSG00000002330	BAD	250.887	-1.32409	0.440073	-3.00879	0.00262291	0.0287963
ENSG00000135926	TMBIM1	667.157	-1.32444	0.413107	-3.20605	0.00134569	0.0176894
ENSG00000146425	DYNLT1	855.779	-1.32513	0.286756	-4.6211	3.81717e-06	0.000188657
ENSG00000213719	CLIC1	3294.73	-1.32998	0.268453	-4.95424	7.26143e-07	5.201e-05
ENSG00000134996	OSTF1	477.518	-1.34281	0.34717	-3.86787	0.000109791	0.00268417
ENSG00000174744	BRMS1	477.496	-1.34422	0.4109	-3.27141	0.00107012	0.0150937
ENSG00000167642	SPINT2	1457.41	-1.34479	0.395953	-3.39633	0.000682957	0.0108234
ENSG00000123329	ARHGAP9	599.962	-1.34481	0.406082	-3.31168	0.000927386	0.0135825
ENSG00000171314	PGAM1	254.656	-1.34647	0.426737	-3.15526	0.00160353	0.0199473
ENSG00000226608	FTLP3	798.355	-1.34687	0.416573	-3.23321	0.0012241	0.0166878
ENSG00000063241	ISOC2	463.5	-1.35031	0.459722	-2.93724	0.00331153	0.034036
ENSG00000010256	UQCRC1	1795.39	-1.35033	0.372729	-3.62282	0.000291408	0.00573311
ENSG00000111640	GAPDH	4869.25	-1.35145	0.349128	-3.87094	0.000108418	0.00266839
ENSG00000156675	RAB11FIP1	639.926	-1.35252	0.442935	-3.05355	0.00226152	0.0258524
ENSG00000067182	TNFRSF1A	1140.11	-1.3565	0.290745	-4.66561	3.077e-06	0.000158929
ENSG00000170296	GABARAP	406.479	-1.35729	0.335174	-4.0495	5.13273e-05	0.00149863
ENSG00000103381	CPPED1	855.795	-1.35785	0.375533	-3.61578	0.000299439	0.00583477
ENSG00000101084	C20orf24	195.196	-1.3584	0.458032	-2.96573	0.00301962	0.0318023
ENSG00000166920	C15orf48	931.157	-1.36459	0.45035	-3.03006	0.00244504	0.0273543
ENSG00000175538	KCNE3	182.014	-1.36628	0.437044	-3.12618	0.00177092	0.0214334
ENSG00000143158	MPC2	302.927	-1.36649	0.396216	-3.44884	0.000562995	0.00939316
ENSG00000108523	RNF167	279.577	-1.3776	0.331768	-4.1523	3.2915e-05	0.00105697
ENSG00000126768	TIMM17B	229.18	-1.37795	0.464944	-2.96368	0.00303979	0.0319597
ENSG00000175756	AURKAIP1	857.855	-1.38147	0.321402	-4.29825	1.7215e-05	0.000632475
ENSG00000137642	SORL1	1354.16	-1.38237	0.4095	-3.37575	0.000736137	0.0113047
ENSG00000070010	UFD1	262.795	-1.38586	0.459696	-3.01473	0.0025721	0.0283937
ENSG00000119471	HSDL2	176.529	-1.39053	0.400751	-3.46981	0.000520829	0.00881802
ENSG00000110619	CARS	249.486	-1.39059	0.398045	-3.49355	0.000476645	0.00829378
ENSG00000158470	B4GALT5	262.63	-1.39139	0.480437	-2.89609	0.00377842	0.0374544
ENSG00000261371	PECAM1	843.207	-1.39299	0.402371	-3.46196	0.000536255	0.00901263
ENSG00000117335	CD46	414.194	-1.39648	0.245112	-5.69733	1.217e-08	1.67782e-06
ENSG00000175606	TMEM70	158.326	-1.39687	0.440518	-3.17097	0.00151928	0.0191198
ENSG00000034152	MAP2K3	618.27	-1.3986	0.286784	-4.87685	1.07792e-06	6.95941e-05
ENSG00000137312	FLOT1	1540.88	-1.40492	0.39597	-3.54805	0.000388088	0.00715894
ENSG00000142657	PGD	1135.29	-1.40584	0.395175	-3.5575	0.000374403	0.00696252
ENSG00000117676	RPS6KA1	700.513	-1.4068	0.36911	-3.81132	0.000138228	0.00322052
ENSG00000108582	CPD	203.534	-1.4082	0.435912	-3.23047	0.00123585	0.016798
ENSG00000135838	NPL	205.59	-1.41711	0.447565	-3.16626	0.00154413	0.0193264
ENSG00000102007	PLP2	708.553	-1.42466	0.39717	-3.58702	0.000334473	0.00640177
ENSG00000159840	ZYX	1709.29	-1.42603	0.354912	-4.01798	5.86991e-05	0.00165841
ENSG00000102172	SMS	283.977	-1.42772	0.400377	-3.56593	0.000362574	0.006798
ENSG00000136261	BZW2	312.512	-1.43119	0.484942	-2.95126	0.00316477	0.0329337
ENSG00000164144	ARFIP1	124.741	-1.43187	0.460546	-3.10906	0.00187685	0.0224634
ENSG00000164691	TAGAP	607.894	-1.43484	0.485147	-2.95754	0.003101	0.0324033
ENSG00000120129	DUSP1	13379.1	-1.43557	0.3097	-4.63537	3.56304e-06	0.000179977
ENSG00000137038	DMAC1	163.583	-1.43822	0.504037	-2.8534	0.00432542	0.041394
ENSG00000140350	ANP32A	657.974	-1.43966	0.330787	-4.35223	1.3476e-05	0.000526857
ENSG00000178458	H3F3AP6	80.4312	-1.44018	0.309058	-4.65991	3.16344e-06	0.000162479
ENSG00000100612	DHRS7	361.058	-1.44324	0.46871	-3.07918	0.00207568	0.0241956
ENSG00000132471	WBP2	648.167	-1.44676	0.333096	-4.34337	1.4031e-05	0.000541628
ENSG00000099977	DDT	148.03	-1.45475	0.38372	-3.79118	0.000149933	0.00344077
ENSG00000135916	ITM2C	2000.3	-1.46172	0.416965	-3.50562	0.000455549	0.00806268
ENSG00000125827	TMX4	299.874	-1.46268	0.379861	-3.85058	0.00011784	0.00283599
ENSG00000011009	LYPLA2	335.917	-1.46571	0.413847	-3.54166	0.000397612	0.00728333
ENSG00000101150	TPD52L2	577.572	-1.46607	0.428908	-3.41814	0.000630518	0.010195
ENSG00000147324	MFHAS1	134.336	-1.46747	0.495823	-2.95967	0.00307971	0.0322683
ENSG00000086065	CHMP5	246.728	-1.47215	0.286273	-5.14247	2.71149e-07	2.27023e-05
ENSG00000169217	CD2BP2	339.334	-1.47612	0.511025	-2.88855	0.00387025	0.0381762
ENSG00000172531	PPP1CA	814.757	-1.47625	0.369615	-3.99402	6.49629e-05	0.00179329
ENSG00000235655	H3F3AP4	139.109	-1.47929	0.303681	-4.8712	1.1092e-06	7.11131e-05
ENSG00000215845	TSTD1	290.354	-1.48921	0.450344	-3.30682	0.000943602	0.0137644
ENSG00000160570	DEDD2	521.793	-1.49	0.436063	-3.41694	0.000633293	0.0102073
ENSG00000197324	LRP10	1218.31	-1.497	0.373986	-4.00282	6.25911e-05	0.00174683
ENSG00000142089	IFITM3	9435.8	-1.50088	0.355753	-4.21888	2.45514e-05	0.000839879
ENSG00000173757	STAT5B	318.274	-1.5032	0.408057	-3.68379	0.000229789	0.00480561
ENSG00000116209	TMEM59	1384.14	-1.50608	0.305437	-4.93088	8.18579e-07	5.75076e-05
ENSG00000100365	NCF4	1145.94	-1.50753	0.419619	-3.59261	0.000327381	0.00629231
ENSG00000139112	GABARAPL1	270.928	-1.50854	0.44439	-3.39462	0.000687238	0.0108302
ENSG00000164081	TEX264	373.33	-1.50885	0.545104	-2.76799	0.00564026	0.0499854
ENSG00000110047	EHD1	1290.55	-1.51609	0.362862	-4.17814	2.93907e-05	0.000964901
ENSG00000117410	ATP6V0B	2850.16	-1.51659	0.310902	-4.87802	1.07157e-06	6.95941e-05
ENSG00000131828	PDHA1	397.387	-1.51662	0.410535	-3.69424	0.000220542	0.00463744
ENSG00000127084	FGD3	482.006	-1.51716	0.505813	-2.99945	0.0027047	0.0293974
ENSG00000240065	PSMB9	1912.02	-1.51815	0.336564	-4.51074	6.46008e-06	0.000288205
ENSG00000197405	C5AR1	753.477	-1.52101	0.50346	-3.02111	0.00251847	0.0279871
ENSG00000104687	GSR	152.197	-1.52539	0.433777	-3.51653	0.000437223	0.00784434
ENSG00000196154	S100A4	4204.64	-1.5263	0.421588	-3.62037	0.000294178	0.00576118
ENSG00000163162	RNF149	4724.48	-1.53056	0.354926	-4.31234	1.61539e-05	0.000604484
ENSG00000106392	C1GALT1	145.836	-1.53213	0.551325	-2.77899	0.00545279	0.0487244
ENSG00000185862	EVI2B	1006.84	-1.53524	0.496699	-3.09088	0.00199564	0.0234714
ENSG00000159388	BTG2	3859.75	-1.5381	0.348278	-4.4163	1.00406e-05	0.000417153
ENSG00000197852	FAM212B	159.137	-1.53839	0.481203	-3.19697	0.0013888	0.0180092
ENSG00000147813	NAPRT	467.895	-1.54187	0.467838	-3.29573	0.000981669	0.0141509
ENSG00000172765	TMCC1	192.118	-1.54229	0.486526	-3.17002	0.00152431	0.0191529
ENSG00000122862	SRGN	6669.01	-1.54448	0.449912	-3.43286	0.000597254	0.00978665
ENSG00000078902	TOLLIP	342.049	-1.54479	0.50891	-3.03549	0.00240144	0.0270472
ENSG00000184260	HIST2H2AC	41.1536	-1.54732	0.499908	-3.09521	0.00196672	0.0232208
ENSG00000187534	PRR13P5	29.6841	-1.55061	0.410638	-3.77611	0.000159295	0.00360596
ENSG00000163191	S100A11	8250	-1.55096	0.345177	-4.49322	7.01542e-06	0.000307004
ENSG00000165030	NFIL3	242.833	-1.5516	0.49352	-3.14395	0.00166684	0.0204705
ENSG00000155926	SLA	1270.31	-1.55569	0.543265	-2.86359	0.00418869	0.0404444
ENSG00000158517	NCF1	620.223	-1.56153	0.513787	-3.03925	0.00237164	0.0267938
ENSG00000163219	ARHGAP25	527.121	-1.57313	0.498923	-3.15306	0.0016157	0.0200443
ENSG00000167552	TUBA1A	1781.38	-1.57492	0.331593	-4.74957	2.03855e-06	0.000113982
ENSG00000118564	FBXL5	461.299	-1.57509	0.409203	-3.84916	0.000118524	0.00283861
ENSG00000064666	CNN2	1623.71	-1.57812	0.376988	-4.18613	2.83752e-05	0.000942551
ENSG00000172216	CEBPB	642.254	-1.58158	0.41248	-3.83431	0.000125916	0.00297525
ENSG00000187608	ISG15	1999.84	-1.58194	0.490412	-3.22574	0.00125647	0.0169902
ENSG00000226415	TPI1P1	57.0128	-1.58772	0.437338	-3.63042	0.000282957	0.0056046
ENSG00000204482	LST1	3135.65	-1.59602	0.468171	-3.40905	0.0006519	0.0104486
ENSG00000163041	H3F3A	2792.57	-1.59855	0.257414	-6.21005	5.29679e-10	1.17014e-07
ENSG00000173334	TRIB1	844.833	-1.6031	0.29996	-5.34439	9.07215e-08	9.13994e-06
ENSG00000107341	UBE2R2	499.903	-1.60861	0.336192	-4.7848	1.71156e-06	9.86892e-05
ENSG00000112977	DAP	589.426	-1.61304	0.407374	-3.95961	7.50713e-05	0.00200074
ENSG00000139722	VPS37B	226.683	-1.61307	0.551787	-2.92335	0.00346282	0.0351185
ENSG00000181444	ZNF467	259.966	-1.62079	0.538644	-3.00902	0.00262094	0.0287942
ENSG00000132589	FLOT2	1370.21	-1.62575	0.416095	-3.90715	9.33925e-05	0.0023817
ENSG00000103005	USB1	511.914	-1.62642	0.536217	-3.03314	0.00242026	0.0271424
ENSG00000160746	ANO10	150.753	-1.62791	0.557634	-2.91931	0.00350804	0.0354594
ENSG00000106245	BUD31	273.571	-1.62915	0.512398	-3.17946	0.00147551	0.0187349
ENSG00000132475	H3F3B	9299.35	-1.63095	0.32494	-5.01923	5.18794e-07	3.91465e-05
ENSG00000134755	DSC2	333.119	-1.63308	0.488199	-3.34511	0.000822496	0.0123922
ENSG00000146592	CREB5	598.341	-1.63319	0.449871	-3.63035	0.000283042	0.0056046
ENSG00000153179	RASSF3	367.644	-1.63952	0.434163	-3.77627	0.000159196	0.00360596
ENSG00000219507	FTH1P8	413.395	-1.64102	0.408375	-4.01841	5.85918e-05	0.00165841
ENSG00000115956	PLEK	3098.69	-1.64144	0.473885	-3.4638	0.000532611	0.00896782
ENSG00000227507	LTB	1473.3	-1.64177	0.559071	-2.9366	0.00331828	0.0340482
ENSG00000162517	PEF1	444.792	-1.64246	0.479643	-3.42434	0.000616299	0.0100093
ENSG00000160410	SHKBP1	844.708	-1.64373	0.446396	-3.68221	0.00023122	0.00481778
ENSG00000163412	EIF4E3	105.48	-1.64635	0.506342	-3.25146	0.00114814	0.0159487
ENSG00000181631	P2RY13	586.343	-1.64818	0.537859	-3.06434	0.00218153	0.0251102
ENSG00000172354	GNB2	992.023	-1.65009	0.337134	-4.89445	9.8579e-07	6.62105e-05
ENSG00000204525	HLA-C	8095.12	-1.65037	0.309403	-5.33404	9.60517e-08	9.62406e-06
ENSG00000235750	KIAA0040	484.712	-1.65396	0.398079	-4.15486	3.25487e-05	0.00104888
ENSG00000113328	CCNG1	135.859	-1.65669	0.531082	-3.11946	0.0018118	0.0217987
ENSG00000158805	ZNF276	676.803	-1.66428	0.553578	-3.0064	0.00264361	0.028922
ENSG00000089159	PXN	827.936	-1.66656	0.389598	-4.27763	1.88891e-05	0.000679494
ENSG00000163739	CXCL1	744.234	-1.66805	0.491695	-3.39245	0.000692703	0.0108559
ENSG00000131165	CHMP1A	611.492	-1.68311	0.391528	-4.29883	1.71701e-05	0.000632327
ENSG00000126883	NUP214	786.843	-1.68882	0.455638	-3.70651	0.000210137	0.00448554
ENSG00000100368	CSF2RB	607.192	-1.68981	0.493559	-3.42373	0.000617685	0.0100229
ENSG00000189159	JPT1	1181.18	-1.69569	0.344596	-4.9208	8.61927e-07	5.98647e-05
ENSG00000173801	JUP	790.373	-1.70063	0.596405	-2.85147	0.0043517	0.0415371
ENSG00000143409	MINDY1	154.059	-1.70088	0.560423	-3.03499	0.00240546	0.0270592
ENSG00000129353	SLC44A2	794.202	-1.70893	0.442514	-3.86187	0.000112521	0.00273075
ENSG00000174903	RAB1B	716.211	-1.70992	0.410075	-4.16978	3.04895e-05	0.000992994
ENSG00000188375	H3F3C	145.654	-1.71169	0.399275	-4.287	1.81105e-05	0.000658878
ENSG00000151651	ADAM8	743.342	-1.71299	0.55215	-3.1024	0.00191961	0.0227694
ENSG00000177105	RHOG	1927.8	-1.72077	0.456583	-3.7688	0.000164035	0.00368984
ENSG00000196182	STK40	528.463	-1.72985	0.472368	-3.66209	0.000250162	0.00508534
ENSG00000237765	FAM200B	185.212	-1.73339	0.476746	-3.63588	0.000277031	0.00554545
ENSG00000196083	IL1RAP	209.112	-1.73866	0.576295	-3.01696	0.00255326	0.0282197
ENSG00000197903	HIST1H2BK	110.054	-1.73882	0.480977	-3.61518	0.000300135	0.00583592
ENSG00000188305	PEAK3	239.182	-1.73949	0.606626	-2.86749	0.00413746	0.0401164
ENSG00000034713	GABARAPL2	406.677	-1.7408	0.41634	-4.1812	2.89971e-05	0.000958647
ENSG00000102882	MAPK3	440.7	-1.74155	0.316795	-5.4974	3.85437e-08	4.47302e-06
ENSG00000213846	AC098614.1	37.6701	-1.74188	0.596534	-2.92	0.00350034	0.0354011
ENSG00000138621	PPCDC	255.253	-1.74787	0.626205	-2.79122	0.00525099	0.047324
ENSG00000116741	RGS2	10053.6	-1.74808	0.448248	-3.89982	9.62658e-05	0.00242796
ENSG00000189067	LITAF	6372.31	-1.75337	0.354577	-4.94497	7.61563e-07	5.41241e-05
ENSG00000235568	NFAM1	769.384	-1.75345	0.448036	-3.91364	9.09164e-05	0.00232827
ENSG00000170545	SMAGP	224.306	-1.76207	0.632524	-2.78578	0.00533986	0.0479255
ENSG00000105287	PRKD2	284.386	-1.77049	0.457856	-3.86692	0.000110217	0.002691
ENSG00000164054	SHISA5	2018.57	-1.77271	0.453854	-3.90589	9.38793e-05	0.00239079
ENSG00000165178	NCF1C	1056.79	-1.77418	0.46521	-3.81372	0.000136892	0.00319346
ENSG00000018280	SLC11A1	994.271	-1.77437	0.55432	-3.20099	0.00136958	0.0178483
ENSG00000111802	TDP2	245.218	-1.77454	0.440603	-4.02753	5.63657e-05	0.00160985
ENSG00000105701	FKBP8	270.539	-1.77613	0.454883	-3.90459	9.43867e-05	0.0023934
ENSG00000175221	MED16	330.295	-1.78126	0.602293	-2.95746	0.00310188	0.0324033
ENSG00000114745	GORASP1	266.995	-1.78138	0.559598	-3.18331	0.00145601	0.0185604
ENSG00000139946	PELI2	99.536	-1.78285	0.635392	-2.8059	0.00501761	0.0460684
ENSG00000105514	RAB3D	103.612	-1.78458	0.510773	-3.49388	0.00047605	0.00829378
ENSG00000123131	PRDX4	533.422	-1.78653	0.606913	-2.94364	0.00324382	0.033528
ENSG00000103194	USP10	674.38	-1.78773	0.525126	-3.40438	0.000663142	0.0105918
ENSG00000218980	FTH1P15	16.1142	-1.79609	0.555952	-3.23066	0.00123507	0.016798
ENSG00000157870	FAM213B	153.2	-1.79773	0.602597	-2.9833	0.00285162	0.0303822
ENSG00000128311	TST	516.657	-1.79972	0.438592	-4.1034	4.07122e-05	0.00124833
ENSG00000101307	SIRPB1	692.188	-1.80092	0.577118	-3.12054	0.00180519	0.0217619
ENSG00000069399	BCL3	1190.98	-1.80283	0.364795	-4.94204	7.73103e-07	5.47321e-05
ENSG00000172009	THOP1	172.792	-1.80356	0.626753	-2.87762	0.00400682	0.0391116
ENSG00000120306	CYSTM1	972.109	-1.80407	0.380912	-4.73619	2.17775e-06	0.000119914
ENSG00000163754	GYG1	332.555	-1.80515	0.504107	-3.58088	0.000342438	0.00652018
ENSG00000022567	SLC45A4	119.398	-1.80727	0.576726	-3.13368	0.00172631	0.0210253
ENSG00000087157	PGS1	297.218	-1.80812	0.535348	-3.37747	0.000731562	0.0112533
ENSG00000149798	CDC42EP2	709.965	-1.80907	0.547392	-3.30489	0.000950135	0.0138377
ENSG00000181274	FRAT2	293.626	-1.80907	0.513391	-3.52377	0.000425449	0.00772201
ENSG00000227376	FTH1P16	12.7293	-1.80936	0.639541	-2.82915	0.00466712	0.043593
ENSG00000157514	TSC22D3	2608.48	-1.81327	0.420026	-4.31704	1.58133e-05	0.000595386
ENSG00000173171	MTX1	40.6338	-1.81497	0.615824	-2.94722	0.00320645	0.0331979
ENSG00000226564	FTH1P20	158.927	-1.81515	0.435916	-4.164	3.12726e-05	0.0010131
ENSG00000106077	ABHD11	305.815	-1.82049	0.537029	-3.38992	0.000699126	0.0109192
ENSG00000171777	RASGRP4	147.628	-1.82414	0.642421	-2.83948	0.00451877	0.0425995
ENSG00000126602	TRAP1	133.526	-1.82937	0.63559	-2.87822	0.00399923	0.0390676
ENSG00000234975	FTH1P2	668.581	-1.83123	0.416741	-4.39416	1.11201e-05	0.000453106
ENSG00000134830	C5AR2	106.92	-1.8349	0.575192	-3.19007	0.0014224	0.0183209
ENSG00000222014	RAB6C	4.71084	-1.83715	0.641771	-2.86263	0.00420147	0.0405037
ENSG00000107738	VSIR	2904.22	-1.84481	0.376597	-4.89862	9.65114e-07	6.54432e-05
ENSG00000149260	CAPN5	338.658	-1.84528	0.660515	-2.7937	0.00521095	0.0471376
ENSG00000100300	TSPO	2219.91	-1.85002	0.298169	-6.20459	5.484e-10	1.19708e-07
ENSG00000115756	HPCAL1	668.609	-1.85096	0.322733	-5.73527	9.73544e-09	1.41674e-06
ENSG00000111057	KRT18	3174.33	-1.85663	0.556656	-3.33533	0.000851984	0.0127111
ENSG00000148572	NRBF2	326.511	-1.86385	0.427002	-4.36497	1.27138e-05	0.000504591
ENSG00000217555	CKLF	40.3045	-1.86539	0.56998	-3.27273	0.00106514	0.0150465
ENSG00000205352	PRR13	1035.34	-1.86795	0.356406	-5.24107	1.59648e-07	1.44917e-05
ENSG00000237264	FTH1P11	243.553	-1.87175	0.4306	-4.34683	1.38117e-05	0.000537687
ENSG00000126709	IFI6	863.938	-1.8722	0.485377	-3.85721	0.000114687	0.00277598
ENSG00000215114	UBXN2B	256.549	-1.87363	0.480971	-3.89552	9.79898e-05	0.00245174
ENSG00000147439	BIN3	112.739	-1.87484	0.549861	-3.40965	0.000650451	0.0104437
ENSG00000253276	CCDC71L	126.708	-1.87846	0.592246	-3.17176	0.00151518	0.0190964
ENSG00000223361	FTH1P10	160.72	-1.88299	0.449055	-4.19323	2.75005e-05	0.000921844
ENSG00000185262	UBALD2	322.398	-1.88417	0.473292	-3.98099	6.86296e-05	0.0018782
ENSG00000144118	RALB	562.55	-1.88587	0.349205	-5.40046	6.64703e-08	7.04508e-06
ENSG00000162337	LRP5	131.978	-1.88874	0.638666	-2.95733	0.00310319	0.0324033
ENSG00000175793	SFN	176.667	-1.89185	0.668313	-2.83078	0.00464342	0.0434618
ENSG00000198189	HSD17B11	369.972	-1.90153	0.344683	-5.51674	3.45345e-08	4.05914e-06
ENSG00000075399	VPS9D1	304.294	-1.90573	0.541658	-3.51833	0.000434278	0.00781747
ENSG00000123159	GIPC1	172.149	-1.90638	0.609281	-3.1289	0.0017546	0.0213035
ENSG00000079739	PGM1	230.087	-1.908	0.616594	-3.09443	0.00197194	0.0232524
ENSG00000204131	NHSL2	144.076	-1.91273	0.608067	-3.14559	0.00165754	0.0203704
ENSG00000117115	PADI2	496.83	-1.91385	0.491255	-3.89584	9.78577e-05	0.00245174
ENSG00000112096	SOD2	5697.29	-1.92103	0.390711	-4.91677	8.79843e-07	6.08785e-05
ENSG00000119917	IFIT3	855.764	-1.94127	0.603684	-3.2157	0.00130125	0.0173022
ENSG00000170604	IRF2BP1	59.9972	-1.94559	0.686313	-2.83484	0.0045848	0.0431035
ENSG00000170892	TSEN34	660.569	-1.94572	0.430112	-4.52376	6.07513e-06	0.000276411
ENSG00000185885	IFITM1	2220.36	-1.94885	0.555647	-3.50735	0.000452589	0.00804061
ENSG00000183723	CMTM4	136.57	-1.95599	0.652192	-2.9991	0.00270778	0.029402
ENSG00000131669	NINJ1	2279.77	-1.95897	0.39445	-4.96633	6.82328e-07	4.90634e-05
ENSG00000132313	MRPL35	165.338	-1.96099	0.638953	-3.06907	0.00214726	0.0248404
ENSG00000143226	FCGR2A	2179.26	-1.96668	0.46146	-4.26187	2.02727e-05	0.000713474
ENSG00000167553	TUBA1C	282.787	-1.96859	0.35775	-5.50269	3.74037e-08	4.36837e-06
ENSG00000166024	R3HCC1L	185.886	-1.97454	0.50222	-3.93162	8.43762e-05	0.00218829
ENSG00000162896	PIGR	13905.5	-1.98069	0.574987	-3.44476	0.00057156	0.0095101
ENSG00000076248	UNG	134.243	-1.9833	0.672094	-2.95093	0.00316818	0.0329505
ENSG00000109854	HTATIP2	347.418	-1.98982	0.559922	-3.55375	0.000379775	0.00702679
ENSG00000167996	FTH1	11286.1	-1.99256	0.409722	-4.86322	1.15493e-06	7.26527e-05
ENSG00000182487	NCF1B	320.785	-1.99613	0.511609	-3.90167	9.55328e-05	0.00241612
ENSG00000232187	FTH1P7	532.154	-2.01318	0.441539	-4.55946	5.12857e-06	0.000239891
ENSG00000204580	DDR1	345.078	-2.01682	0.672123	-3.00066	0.00269391	0.0293197
ENSG00000185905	C16orf54	352.959	-2.01908	0.545273	-3.70289	0.000213161	0.00453388
ENSG00000123810	B9D2	136.92	-2.02382	0.631733	-3.2036	0.00135722	0.0177394
ENSG00000097033	SH3GLB1	590.062	-2.03087	0.339561	-5.98087	2.21953e-09	4.02943e-07
ENSG00000171840	NINJ2	190.447	-2.03307	0.612748	-3.31796	0.000906774	0.0134194
ENSG00000242960	FTH1P23	92.6698	-2.04255	0.49048	-4.1644	3.12173e-05	0.0010131
ENSG00000168062	BATF2	143.283	-2.0428	0.564283	-3.62017	0.000294406	0.00576118
ENSG00000134686	PHC2	828.67	-2.04589	0.387946	-5.27366	1.33733e-07	1.26349e-05
ENSG00000008130	NADK	444.723	-2.04736	0.462804	-4.42381	9.69744e-06	0.000405964
ENSG00000223722	AC023157.1	36.4913	-2.05355	0.699533	-2.9356	0.00332906	0.0341397
ENSG00000137648	TMPRSS4	702.359	-2.05789	0.678029	-3.0351	0.00240456	0.0270592
ENSG00000079257	LXN	104.401	-2.0609	0.609981	-3.37863	0.000728473	0.0112152
ENSG00000142405	NLRP12	52.85	-2.06581	0.72585	-2.84606	0.0044264	0.042027
ENSG00000109062	SLC9A3R1	705.043	-2.06856	0.408594	-5.06262	4.13527e-07	3.21289e-05
ENSG00000113368	LMNB1	354.935	-2.06972	0.536643	-3.8568	0.000114882	0.00277598
ENSG00000226015	CCT8P1	19.2917	-2.07268	0.729466	-2.84136	0.00449214	0.0424577
ENSG00000101460	MAP1LC3A	216.356	-2.07454	0.528902	-3.92236	8.76865e-05	0.00225185
ENSG00000008394	MGST1	244.569	-2.07846	0.652595	-3.18491	0.001448	0.018528
ENSG00000150054	MPP7	41.6769	-2.07891	0.712359	-2.91835	0.00351895	0.0355501
ENSG00000115590	IL1R2	2249.32	-2.08091	0.431719	-4.82006	1.43512e-06	8.62768e-05
ENSG00000181885	CLDN7	1143.58	-2.08104	0.565599	-3.67936	0.000233822	0.00485545
ENSG00000254470	AP5B1	380.959	-2.08508	0.487666	-4.27564	1.9059e-05	0.000682551
ENSG00000156711	MAPK13	254.78	-2.08763	0.558697	-3.73661	0.000186518	0.00409579
ENSG00000189077	TMEM120A	352.283	-2.08804	0.519978	-4.01563	5.92868e-05	0.0016684
ENSG00000186501	TMEM222	231.912	-2.09417	0.494327	-4.23641	2.27122e-05	0.000781333
ENSG00000230204	FTH1P5	93.4795	-2.09666	0.478418	-4.38248	1.17335e-05	0.000471808
ENSG00000158109	TPRG1L	204.57	-2.09908	0.472075	-4.4465	8.72802e-06	0.000371315
ENSG00000119333	WDR34	296.575	-2.10187	0.746739	-2.81473	0.00488183	0.0449833
ENSG00000173638	SLC19A1	244.16	-2.10278	0.469161	-4.48201	7.39439e-06	0.000322051
ENSG00000119888	EPCAM	1139.94	-2.10299	0.574256	-3.66211	0.000250143	0.00508534
ENSG00000185085	INTS5	136.366	-2.10333	0.704775	-2.9844	0.00284132	0.0303428
ENSG00000188643	S100A16	789.473	-2.11031	0.65855	-3.20448	0.00135309	0.0177342
ENSG00000188186	LAMTOR4	2749.64	-2.11866	0.367998	-5.75724	8.54979e-09	1.25415e-06
ENSG00000172183	ISG20	1438.08	-2.12177	0.433482	-4.89472	9.84445e-07	6.62105e-05
ENSG00000161267	BDH1	223.688	-2.12833	0.686326	-3.10105	0.00192833	0.0228557
ENSG00000169599	NFU1	156.599	-2.1468	0.519548	-4.13205	3.59543e-05	0.0011308
ENSG00000214530	STARD10	586.463	-2.15116	0.441824	-4.86882	1.12269e-06	7.14776e-05
ENSG00000158792	SPATA2L	74.3895	-2.15621	0.665188	-3.2415	0.00118902	0.0163479
ENSG00000171124	FUT3	289.399	-2.15665	0.690136	-3.12496	0.00177826	0.0214939
ENSG00000156966	B3GNT7	700.558	-2.16361	0.577573	-3.74604	0.000179649	0.00398312
ENSG00000101928	MOSPD1	45.7675	-2.16797	0.733885	-2.95411	0.00313575	0.0327246
ENSG00000072401	UBE2D1	296.534	-2.1692	0.420431	-5.15946	2.47666e-07	2.10241e-05
ENSG00000160180	TFF3	5293.99	-2.17711	0.713136	-3.05286	0.0022667	0.0258793
ENSG00000110876	SELPLG	1725.53	-2.18144	0.538048	-4.05437	5.02694e-05	0.00148428
ENSG00000127824	TUBA4A	554.889	-2.18398	0.454003	-4.81049	1.50562e-06	8.99251e-05
ENSG00000135842	FAM129A	990.452	-2.185	0.496852	-4.39768	1.09413e-05	0.000448815
ENSG00000213347	MXD3	104.738	-2.1858	0.713629	-3.06294	0.00219174	0.0251961
ENSG00000182541	LIMK2	664.008	-2.19616	0.374807	-5.85943	4.64447e-09	7.67216e-07
ENSG00000136371	MTHFS	76.2165	-2.20312	0.503607	-4.37467	1.21616e-05	0.00048689
ENSG00000147454	SLC25A37	1441.67	-2.20815	0.324385	-6.80719	9.95241e-12	3.50937e-09
ENSG00000165215	CLDN3	1334.55	-2.21987	0.610834	-3.63416	0.000278886	0.00555228
ENSG00000205336	ADGRG1	218.617	-2.22038	0.780597	-2.84447	0.00444857	0.0421327
ENSG00000008516	MMP25	434.298	-2.22687	0.53027	-4.19951	2.67497e-05	0.000904948
ENSG00000175274	TP53I11	447.322	-2.22941	0.442942	-5.03319	4.82376e-07	3.67006e-05
ENSG00000237289	CKMT1B	87.7595	-2.24621	0.768591	-2.9225	0.00347231	0.0351953
ENSG00000126432	PRDX5	2098.88	-2.2516	0.35681	-6.31036	2.78384e-10	7.0895e-08
ENSG00000069974	RAB27A	325.337	-2.25515	0.41349	-5.45395	4.92635e-08	5.54169e-06
ENSG00000110852	CLEC2B	395.235	-2.26111	0.405616	-5.5745	2.48238e-08	3.04003e-06
ENSG00000177674	AGTRAP	814.232	-2.26277	0.615222	-3.67797	0.000235093	0.00487081
ENSG00000253676	TAGLN2P1	68.9792	-2.27115	0.386204	-5.88069	4.08556e-09	6.87274e-07
ENSG00000167306	MYO5B	212.024	-2.27124	0.750652	-3.02569	0.00248067	0.0276676
ENSG00000100504	PYGL	359.179	-2.27793	0.430775	-5.28798	1.23675e-07	1.17497e-05
ENSG00000271503	CCL5	184.717	-2.28756	0.696157	-3.28598	0.00101629	0.014547
ENSG00000158710	TAGLN2	4695.11	-2.29344	0.275535	-8.32357	8.53541e-17	7.45263e-14
ENSG00000213654	GPSM3	1413.23	-2.29612	0.469306	-4.89258	9.95214e-07	6.65994e-05
ENSG00000165795	NDRG2	842.468	-2.30034	0.654968	-3.51214	0.000444517	0.00792866
ENSG00000171345	KRT19	4815.19	-2.30363	0.679869	-3.38834	0.00070317	0.010968
ENSG00000196411	EPHB4	73.5534	-2.3056	0.824198	-2.79739	0.00515169	0.0468323
ENSG00000109743	BST1	245.079	-2.30661	0.594111	-3.88246	0.000103405	0.00256915
ENSG00000125505	MBOAT7	1728.2	-2.30751	0.456813	-5.05132	4.38779e-07	3.3663e-05
ENSG00000213362	FTH1P12	7.68415	-2.31249	0.682527	-3.38813	0.000703707	0.010968
ENSG00000169180	XPO6	860.674	-2.31257	0.35732	-6.47199	9.67232e-11	2.72849e-08
ENSG00000115884	SDC1	833.003	-2.31286	0.645621	-3.58239	0.000340471	0.00650299
ENSG00000148926	ADM	1088.08	-2.31389	0.476497	-4.85604	1.19755e-06	7.41836e-05
ENSG00000102897	LYRM1	186.05	-2.31504	0.593456	-3.90096	9.58137e-05	0.00241989
ENSG00000166523	CLEC4E	533.89	-2.31593	0.637139	-3.63489	0.000278096	0.0055486
ENSG00000122547	EEPD1	80.0275	-2.31706	0.796324	-2.9097	0.00361776	0.0362884
ENSG00000166971	AKTIP	55.1984	-2.31785	0.825747	-2.80697	0.00500092	0.0459403
ENSG00000174607	UGT8	100.092	-2.3224	0.838471	-2.76981	0.0056089	0.0497796
ENSG00000229644	NAMPTP1	204.592	-2.32257	0.489011	-4.74952	2.03895e-06	0.000113982
ENSG00000198019	FCGR1B	144.859	-2.32605	0.6775	-3.43329	0.000596308	0.00978665
ENSG00000101236	RNF24	675.055	-2.3268	0.481493	-4.83248	1.34843e-06	8.18703e-05
ENSG00000111913	RIPOR2	1188.97	-2.33221	0.495234	-4.70932	2.48549e-06	0.000134436
ENSG00000177106	EPS8L2	163.453	-2.33417	0.804188	-2.90252	0.00370169	0.0369886
ENSG00000067606	PRKCZ	74.8925	-2.34153	0.801486	-2.92148	0.00348373	0.0352915
ENSG00000143367	TUFT1	139.116	-2.34185	0.809343	-2.89352	0.00380946	0.0377108
ENSG00000178078	STAP2	180.015	-2.35032	0.633517	-3.70996	0.000207291	0.00444028
ENSG00000180573	HIST1H2AC	436.831	-2.35674	0.59492	-3.96144	7.44986e-05	0.00198837
ENSG00000133318	RTN3	972.69	-2.36092	0.400483	-5.89519	3.74242e-09	6.3538e-07
ENSG00000185499	MUC1	864.617	-2.36378	0.620859	-3.80728	0.000140506	0.00326116
ENSG00000123609	NMI	341.576	-2.36815	0.517826	-4.57325	4.80216e-06	0.000227526
ENSG00000085117	CD82	1010.27	-2.37632	0.551713	-4.30717	1.65357e-05	0.00061396
ENSG00000182580	EPHB3	333.181	-2.37723	0.680718	-3.49224	0.00047899	0.00829653
ENSG00000185745	IFIT1	126.261	-2.38549	0.757717	-3.14826	0.00164244	0.0202255
ENSG00000169891	REPS2	101.889	-2.39066	0.615402	-3.88471	0.000102451	0.00254891
ENSG00000064763	FAR2	143.151	-2.39114	0.61739	-3.87299	0.000107508	0.0026567
ENSG00000169429	CXCL8	2030.1	-2.39529	0.493084	-4.85777	1.18713e-06	7.40379e-05
ENSG00000166788	SAAL1	80.2204	-2.39804	0.86367	-2.77657	0.00549358	0.0489695
ENSG00000130755	GMFG	2222.79	-2.39814	0.454814	-5.27278	1.3437e-07	1.26349e-05
ENSG00000136542	GALNT5	123.933	-2.41204	0.827864	-2.91358	0.00357314	0.0359787
ENSG00000167748	KLK1	268.63	-2.42093	0.694291	-3.48692	0.000488623	0.00841148
ENSG00000134321	RSAD2	90.5352	-2.42148	0.649203	-3.72993	0.000191534	0.00418591
ENSG00000166145	SPINT1	725.967	-2.42272	0.692049	-3.50079	0.000463888	0.00815996
ENSG00000116133	DHCR24	456.677	-2.42274	0.839294	-2.88664	0.00389385	0.0382919
ENSG00000117151	CTBS	189.399	-2.42309	0.578216	-4.19063	2.78187e-05	0.000929114
ENSG00000203812	HIST2H2AA3	64.5117	-2.42313	0.471511	-5.13907	2.76104e-07	2.29079e-05
ENSG00000197249	SERPINA1	5487.27	-2.42811	0.411067	-5.90686	3.48686e-09	6.0316e-07
ENSG00000140379	BCL2A1	2604.16	-2.42825	0.516885	-4.69785	2.62921e-06	0.000140962
ENSG00000223572	CKMT1A	72.4135	-2.44291	0.830332	-2.94209	0.00326006	0.0336579
ENSG00000168528	SERINC2	257.456	-2.44661	0.623229	-3.9257	8.64762e-05	0.00222701
ENSG00000272196	HIST2H2AA4	115.574	-2.45323	0.429486	-5.71201	1.1165e-08	1.5867e-06
ENSG00000162444	RBP7	102.133	-2.45568	0.803011	-3.05808	0.00222757	0.0255439
ENSG00000130598	TNNI2	116.572	-2.45963	0.844506	-2.9125	0.00358543	0.0360307
ENSG00000188959	C9orf152	79.791	-2.46	0.858105	-2.86678	0.00414666	0.0401654
ENSG00000173597	SULT1B1	360.177	-2.46012	0.492872	-4.9914	5.9942e-07	4.44978e-05
ENSG00000211893	IGHG2	7754.78	-2.4748	0.85011	-2.91116	0.00360091	0.036159
ENSG00000173295	FAM86B3P	42.6013	-2.47482	0.719717	-3.4386	0.000584724	0.00967447
ENSG00000119048	UBE2B	642.751	-2.47795	0.399714	-6.19931	5.67127e-10	1.22339e-07
ENSG00000110080	ST3GAL4	321.237	-2.48155	0.621321	-3.99399	6.497e-05	0.00179329
ENSG00000174007	CEP19	100.179	-2.48281	0.743462	-3.33953	0.000839213	0.0125521
ENSG00000099849	RASSF7	275.916	-2.48414	0.734359	-3.38273	0.000717684	0.0111144
ENSG00000233461	AL445524.1	183.129	-2.4842	0.477989	-5.1972	2.02313e-07	1.78347e-05
ENSG00000064651	SLC12A2	592.458	-2.49789	0.597876	-4.17794	2.94164e-05	0.000964901
ENSG00000104611	SH2D4A	164.993	-2.498	0.848899	-2.94263	0.00325434	0.0336178
ENSG00000059728	MXD1	1595.1	-2.49914	0.437782	-5.70864	1.13885e-08	1.5867e-06
ENSG00000130193	THEM6	113.581	-2.5107	0.635275	-3.95214	7.74562e-05	0.0020494
ENSG00000106541	AGR2	3417.96	-2.51564	0.608362	-4.1351	3.54797e-05	0.00111779
ENSG00000151726	ACSL1	633.544	-2.52353	0.504583	-5.00121	5.6971e-07	4.26376e-05
ENSG00000268903	AL627309.7	24.9809	-2.52497	0.835257	-3.02299	0.00250292	0.0278649
ENSG00000274180	NATD1	89.4633	-2.52873	0.737034	-3.43095	0.000601462	0.00982924
ENSG00000176788	BASP1	1271.25	-2.54345	0.440285	-5.77683	7.6119e-09	1.14403e-06
ENSG00000250786	SNHG18	78.1024	-2.54395	0.896829	-2.8366	0.00455965	0.0428968
ENSG00000176153	GPX2	1673.46	-2.54874	0.805091	-3.16578	0.00154667	0.019345
ENSG00000198734	F5	81.9626	-2.55478	0.921842	-2.77139	0.00558179	0.0496111
ENSG00000010030	ETV7	137.307	-2.5593	0.757097	-3.38041	0.000723776	0.0111843
ENSG00000177156	TALDO1	2257.04	-2.5647	0.381429	-6.72393	1.76886e-11	6.00628e-09
ENSG00000152939	MARVELD2	91.0931	-2.59552	0.783751	-3.31166	0.000927427	0.0135825
ENSG00000105011	ASF1B	162.003	-2.59701	0.697701	-3.72224	0.000197465	0.00427135
ENSG00000006432	MAP3K9	116.701	-2.59956	0.828906	-3.13613	0.00171193	0.0209381
ENSG00000189143	CLDN4	1827.24	-2.60582	0.77949	-3.34298	0.000828847	0.0124674
ENSG00000236438	FAM157A	15.5892	-2.60724	0.613251	-4.25151	2.12338e-05	0.000741606
ENSG00000158315	RHBDL2	67.7223	-2.60897	0.854053	-3.05481	0.00225206	0.0257764
ENSG00000166900	STX3	451.808	-2.60956	0.468151	-5.57418	2.48694e-08	3.04003e-06
ENSG00000143797	MBOAT2	196.257	-2.62068	0.683737	-3.83288	0.000126652	0.00298878
ENSG00000274213	AC015912.3	84.3921	-2.62608	0.647514	-4.05563	4.99989e-05	0.00147868
ENSG00000119922	IFIT2	883.164	-2.63194	0.50517	-5.21002	1.88825e-07	1.68072e-05
ENSG00000251333	RTN3P1	16.0403	-2.63209	0.608838	-4.32314	1.53822e-05	0.000580344
ENSG00000111261	MANSC1	97.6526	-2.63311	0.728326	-3.61529	0.000300008	0.00583592
ENSG00000197888	UGT2B17	314.959	-2.63629	0.916976	-2.87499	0.00404045	0.0393863
ENSG00000203644	AC083799.1	69.4085	-2.64588	0.657569	-4.02372	5.72854e-05	0.00162851
ENSG00000115828	QPCT	222.712	-2.64738	0.73869	-3.58388	0.00033853	0.00647266
ENSG00000006555	TTC22	122.223	-2.6489	0.955776	-2.77146	0.00558047	0.0496111
ENSG00000110723	EXPH5	105.634	-2.65154	0.854156	-3.10428	0.00190744	0.0227602
ENSG00000174233	ADCY6	76.4372	-2.65173	0.93146	-2.84686	0.00441532	0.0419956
ENSG00000177685	CRACR2B	132.892	-2.65896	0.802344	-3.31399	0.000919762	0.013546
ENSG00000164251	F2RL1	111.491	-2.66171	0.786051	-3.38618	0.000708737	0.0110131
ENSG00000120318	ARAP3	77.5525	-2.66267	0.719246	-3.70202	0.000213886	0.00453388
ENSG00000130768	SMPDL3B	101.394	-2.66339	0.891205	-2.98853	0.00280326	0.0300582
ENSG00000131188	PRR7	37.1138	-2.67119	0.889308	-3.00367	0.00266742	0.029113
ENSG00000105374	NKG7	328.96	-2.67203	0.938897	-2.84593	0.00442824	0.042027
ENSG00000179750	APOBEC3B	89.2824	-2.6863	0.76254	-3.52284	0.000426953	0.00773578
ENSG00000179913	B3GNT3	194.545	-2.70616	0.842278	-3.21291	0.00131398	0.0174335
ENSG00000184489	PTP4A3	182.16	-2.70991	0.704166	-3.8484	0.000118891	0.00283905
ENSG00000170006	TMEM154	566.58	-2.71285	0.593314	-4.57236	4.82256e-06	0.000227903
ENSG00000239998	LILRA2	415.887	-2.71342	0.479744	-5.65597	1.54973e-08	2.0297e-06
ENSG00000101443	WFDC2	366.316	-2.7166	0.970418	-2.79942	0.00511952	0.0467255
ENSG00000198643	FAM3D	610.492	-2.71998	0.711801	-3.82126	0.000132769	0.00311436
ENSG00000185897	FFAR3	14.4521	-2.72313	0.870048	-3.12987	0.00174886	0.0212506
ENSG00000184363	PKP3	303.69	-2.72494	0.775502	-3.51377	0.000441789	0.00790307
ENSG00000167105	TMEM92	33.9097	-2.73721	0.961407	-2.84709	0.00441208	0.0419956
ENSG00000174136	RGMB	163.451	-2.76242	0.927939	-2.97694	0.00291138	0.0308572
ENSG00000080031	PTPRH	168.746	-2.77255	0.918196	-3.01956	0.00253144	0.0280801
ENSG00000146859	TMEM140	494.898	-2.77518	0.600177	-4.62394	3.7652e-06	0.000187097
ENSG00000135636	DYSF	261.71	-2.80705	0.57422	-4.88846	1.0163e-06	6.72742e-05
ENSG00000130513	GDF15	341.248	-2.81717	0.543274	-5.18555	2.15383e-07	1.88061e-05
ENSG00000163563	MNDA	2541.47	-2.8258	0.50238	-5.62482	1.85702e-08	2.3483e-06
ENSG00000129354	AP1M2	191.34	-2.82726	0.857681	-3.2964	0.000979319	0.0141281
ENSG00000164109	MAD2L1	59.2334	-2.83747	0.875862	-3.23963	0.00119685	0.0163922
ENSG00000115271	GCA	1003.24	-2.83932	0.523421	-5.42454	5.81038e-08	6.30409e-06
ENSG00000214456	PLIN5	73.6855	-2.84153	0.827128	-3.43542	0.000591633	0.00973804
ENSG00000238005	AL391832.2	25.8571	-2.84249	0.881431	-3.22486	0.00126036	0.0170177
ENSG00000169562	GJB1	76.8763	-2.85366	0.895327	-3.18728	0.0014362	0.0184412
ENSG00000124102	PI3	2048.89	-2.86255	0.779209	-3.67367	0.000239095	0.0049259
ENSG00000198858	R3HDM4	1314.63	-2.86749	0.502353	-5.70813	1.14226e-08	1.5867e-06
ENSG00000225889	AC012368.1	99.5212	-2.90833	0.712011	-4.08467	4.41393e-05	0.00133334
ENSG00000204160	ZDHHC18	749.999	-2.91193	0.447356	-6.50919	7.55575e-11	2.19908e-08
ENSG00000268734	AC245128.3	72.4107	-2.92683	0.756565	-3.86858	0.000109473	0.00268295
ENSG00000137414	FAM8A1	116.971	-2.9299	0.501001	-5.8481	4.97222e-09	8.14023e-07
ENSG00000269194	AC006942.1	9.82478	-2.93231	0.922318	-3.17928	0.00147643	0.0187349
ENSG00000114626	ABTB1	740.399	-2.94354	0.622423	-4.72917	2.25444e-06	0.000123395
ENSG00000197208	SLC22A4	63.0787	-2.95459	0.846192	-3.49164	0.000480073	0.00829653
ENSG00000123610	TNFAIP6	267.999	-2.95544	0.591259	-4.99855	5.77636e-07	4.3055e-05
ENSG00000166527	CLEC4D	102.962	-2.95815	0.836861	-3.53482	0.000408049	0.00745217
ENSG00000188175	HEPACAM2	124.585	-2.96929	0.875132	-3.39296	0.000691427	0.01085
ENSG00000137124	ALDH1B1	218.565	-2.97326	0.797374	-3.72882	0.000192381	0.00419941
ENSG00000173281	PPP1R3B	211.502	-3.0119	0.59956	-5.02351	5.07347e-07	3.8441e-05
ENSG00000186431	FCAR	109.475	-3.01957	0.64546	-4.67817	2.89446e-06	0.000151205
ENSG00000278745	AL391903.3	32.2281	-3.02575	0.884502	-3.42085	0.000624258	0.0101117
ENSG00000184828	ZBTB7C	126.476	-3.04305	0.928202	-3.27844	0.00104383	0.0148544
ENSG00000235453	SMIM27	122.609	-3.04582	0.651381	-4.67594	2.92606e-06	0.00015156
ENSG00000250966	AC023886.2	4.88828	-3.06953	0.819145	-3.74724	0.00017879	0.00397368
ENSG00000248546	ANP32C	10.9201	-3.0706	0.75813	-4.05022	5.11685e-05	0.00149712
ENSG00000274536	AL034397.3	539.105	-3.08133	0.63452	-4.85616	1.19684e-06	7.41836e-05
ENSG00000183019	MCEMP1	370.435	-3.0836	0.931227	-3.31133	0.000928528	0.0135878
ENSG00000254719	AC080023.2	15.915	-3.08703	0.746286	-4.13653	3.52603e-05	0.00111279
ENSG00000142046	TMEM91	91.8475	-3.09243	0.545161	-5.67251	1.40718e-08	1.88373e-06
ENSG00000136689	IL1RN	5187.71	-3.09511	0.601089	-5.14918	2.61633e-07	2.20368e-05
ENSG00000116299	KIAA1324	325.229	-3.11552	0.750632	-4.15053	3.31711e-05	0.00105963
ENSG00000133135	RNF128	62.6172	-3.12233	1.01833	-3.06612	0.0021686	0.0249927
ENSG00000119535	CSF3R	4648.39	-3.13093	0.427251	-7.32807	2.33496e-13	1.15713e-10
ENSG00000154589	LY96	370.206	-3.13285	0.487926	-6.42075	1.35602e-10	3.65647e-08
ENSG00000179044	EXOC3L1	38.841	-3.14872	1.06633	-2.95285	0.0031486	0.0328213
ENSG00000232719	AC007272.1	14.333	-3.15223	0.802471	-3.92815	8.56019e-05	0.00221382
ENSG00000196549	MME	196.833	-3.16274	0.884906	-3.5741	0.000351434	0.0066227
ENSG00000278196	IGLV2-8	1964.69	-3.17067	1.13319	-2.79801	0.00514178	0.0468323
ENSG00000182782	HCAR2	662.404	-3.17397	0.529236	-5.99726	2.00672e-09	3.67953e-07
ENSG00000172794	RAB37	121.036	-3.17755	0.648395	-4.90064	9.55239e-07	6.51125e-05
ENSG00000180953	ST20	101.26	-3.18264	0.512239	-6.21319	5.19208e-10	1.161e-07
ENSG00000239887	C1orf226	42.8164	-3.19576	1.06909	-2.98925	0.00279667	0.030046
ENSG00000160588	MPZL3	256.417	-3.21303	0.510363	-6.29559	3.06243e-10	7.58819e-08
ENSG00000167286	CD3D	19.3726	-3.21564	1.03641	-3.10266	0.00191789	0.0227694
ENSG00000259516	ANP32AP1	4.95849	-3.21808	0.832775	-3.86429	0.000111415	0.00271022
ENSG00000251230	MIR3945HG	305.333	-3.22214	0.667519	-4.82704	1.38576e-06	8.38593e-05
ENSG00000163993	S100P	1115.38	-3.23141	0.750251	-4.3071	1.6541e-05	0.00061396
ENSG00000242616	GNG10	55.0577	-3.24152	0.56544	-5.73275	9.8815e-09	1.42667e-06
ENSG00000112195	TREML2	122.444	-3.2426	0.921726	-3.51796	0.000434872	0.00781747
ENSG00000196620	UGT2B15	27.4691	-3.26021	0.964468	-3.38032	0.000724026	0.0111843
ENSG00000243709	LEFTY1	267.974	-3.26681	1.00201	-3.26025	0.00111315	0.0155807
ENSG00000052344	PRSS8	484.74	-3.27454	0.847948	-3.86172	0.00011259	0.00273075
ENSG00000170956	CEACAM3	356.75	-3.28149	0.642678	-5.10596	3.29111e-07	2.62373e-05
ENSG00000090238	YPEL3	1440.68	-3.28929	0.491916	-6.68668	2.28291e-11	7.4749e-09
ENSG00000084110	HAL	38.8338	-3.29639	0.941585	-3.5009	0.000463692	0.00815996
ENSG00000148346	LCN2	5219.93	-3.29697	0.94758	-3.47936	0.000502611	0.00861013
ENSG00000280156	AC006548.3	11.2176	-3.30469	1.18257	-2.79449	0.00519809	0.0470445
ENSG00000142273	CBLC	178.403	-3.31406	1.15987	-2.85728	0.00427287	0.0410411
ENSG00000163293	NIPAL1	73.8301	-3.32145	0.910964	-3.64608	0.000266268	0.00537698
ENSG00000016490	CLCA1	6998.76	-3.35141	0.873647	-3.83612	0.000124994	0.00295728
ENSG00000163958	ZDHHC19	76.7378	-3.35394	0.901442	-3.72064	0.00019872	0.00428675
ENSG00000211935	IGHV1-3	259.479	-3.35949	1.15558	-2.9072	0.00364681	0.0365399
ENSG00000233750	CICP27	11.1459	-3.37118	0.78175	-4.31234	1.61533e-05	0.000604484
ENSG00000171051	FPR1	4184.61	-3.38295	0.541236	-6.25041	4.09388e-10	9.50196e-08
ENSG00000203497	PDCD4-AS1	52.5064	-3.38478	0.693689	-4.8794	1.06411e-06	6.95941e-05
ENSG00000180549	FUT7	45.1449	-3.42446	0.903008	-3.79228	0.000149273	0.00342991
ENSG00000198821	CD247	84.3123	-3.42633	1.09266	-3.13577	0.00171401	0.0209381
ENSG00000129355	CDKN2D	407.487	-3.44825	0.581814	-5.92673	3.09033e-09	5.44848e-07
ENSG00000112303	VNN2	704.077	-3.46505	0.646218	-5.36205	8.22838e-08	8.52405e-06
ENSG00000077984	CST7	950.449	-3.48013	0.61416	-5.66648	1.45759e-08	1.9367e-06
ENSG00000248144	ADH1C	512.918	-3.48954	1.08483	-3.21668	0.00129684	0.01726
ENSG00000114656	KIAA1257	15.6403	-3.5075	1.21224	-2.8934	0.00381098	0.0377108
ENSG00000102981	PARD6A	49.1828	-3.54555	0.923783	-3.83808	0.000124003	0.00294522
ENSG00000177191	B3GNT8	148.997	-3.54629	0.745647	-4.75599	1.97473e-06	0.000111676
ENSG00000283288	SMIM33	78.3083	-3.56611	1.14294	-3.12012	0.00180779	0.0217647
ENSG00000125910	S1PR4	534.2	-3.61336	0.576891	-6.26351	3.76404e-10	8.9633e-08
ENSG00000255398	HCAR3	182.578	-3.62505	1.03109	-3.51574	0.000438524	0.00785232
ENSG00000124731	TREM1	2593.37	-3.64673	0.507519	-7.18541	6.7007e-13	3.0716e-10
ENSG00000184106	TREML3P	31.5815	-3.65608	1.0607	-3.44685	0.000567169	0.00944561
ENSG00000125735	TNFSF14	321.001	-3.65615	0.631216	-5.79224	6.94554e-09	1.07927e-06
ENSG00000135220	UGT2A3	20.9664	-3.6715	1.32058	-2.78021	0.00543236	0.0485891
ENSG00000159339	PADI4	174.659	-3.67845	1.04395	-3.52357	0.000425772	0.00772201
ENSG00000181392	SYNE4	26.814	-3.6822	1.31743	-2.79498	0.00519031	0.0470079
ENSG00000102837	OLFM4	2560.1	-3.68309	0.916596	-4.01822	5.86391e-05	0.00165841
ENSG00000179869	ABCA13	15.3455	-3.7062	1.06917	-3.46644	0.000527406	0.00890905
ENSG00000171236	LRG1	1089.62	-3.72217	0.448004	-8.30834	9.70524e-17	8.08887e-14
ENSG00000127954	STEAP4	375.819	-3.74203	0.703833	-5.31665	1.05697e-07	1.02542e-05
ENSG00000101298	SNPH	29.5974	-3.76281	1.32005	-2.8505	0.00436507	0.0416431
ENSG00000188404	SELL	2038.04	-3.7732	0.536367	-7.03473	1.99643e-12	8.13481e-10
ENSG00000067177	PHKA1	16.4781	-3.79819	1.27971	-2.96802	0.00299726	0.0316394
ENSG00000132437	DDC	117.433	-3.83775	1.01687	-3.77409	0.000160595	0.00362644
ENSG00000224397	SMIM25	1880.91	-3.84292	0.530795	-7.23992	4.48936e-13	2.16623e-10
ENSG00000099985	OSM	2578.65	-3.88593	0.56108	-6.92581	4.33497e-12	1.65596e-09
ENSG00000198216	CACNA1E	21.7628	-3.90072	1.257	-3.10319	0.00191447	0.0227651
ENSG00000158825	CDA	498.873	-3.94857	0.668935	-5.90277	3.57459e-09	6.12558e-07
ENSG00000138772	ANXA3	277.967	-3.9539	0.597362	-6.61894	3.61795e-11	1.14377e-08
ENSG00000156006	NAT2	8.31813	-3.96066	1.33332	-2.97051	0.00297301	0.0314197
ENSG00000180596	HIST1H2BC	162.101	-3.97801	0.644014	-6.1769	6.53733e-10	1.39382e-07
ENSG00000124107	SLPI	1593.4	-3.98603	0.965212	-4.12969	3.63251e-05	0.00114051
ENSG00000202019	Y_RNA	47.9998	-4.01267	0.652065	-6.1538	7.56492e-10	1.59437e-07
ENSG00000211829	TRDC	30.0848	-4.04869	1.29202	-3.1336	0.00172676	0.0210253
ENSG00000126262	FFAR2	1168.33	-4.05881	0.608437	-6.67088	2.54278e-11	8.17972e-09
ENSG00000276775	IGHV4-4	323.408	-4.06322	1.07417	-3.78266	0.000155161	0.00352859
ENSG00000151948	GLT1D1	141.29	-4.08739	0.699453	-5.8437	5.10552e-09	8.21183e-07
ENSG00000103569	AQP9	1197.77	-4.11011	0.754829	-5.44509	5.17797e-08	5.75414e-06
ENSG00000111052	LIN7A	93.5756	-4.12048	0.90775	-4.53923	5.64609e-06	0.000259465
ENSG00000171049	FPR2	504.925	-4.1468	0.867256	-4.78151	1.73982e-06	0.000100004
ENSG00000100385	IL2RB	101.197	-4.18497	1.32869	-3.14969	0.00163444	0.0201813
ENSG00000076662	ICAM3	113.405	-4.19716	0.924158	-4.54161	5.58273e-06	0.0002572
ENSG00000154928	EPHB1	63.1071	-4.20476	1.0164	-4.13693	3.51988e-05	0.00111277
ENSG00000142484	TM4SF5	21.6037	-4.20564	1.23133	-3.41552	0.000636593	0.0102481
ENSG00000146904	EPHA1	100.564	-4.24949	0.870446	-4.88197	1.05034e-06	6.90287e-05
ENSG00000163221	S100A12	1395.92	-4.25417	0.736787	-5.77395	7.7434e-09	1.15433e-06
ENSG00000280832	GSEC	204.662	-4.25566	0.783696	-5.43025	5.62758e-08	6.17888e-06
ENSG00000279511	AL356274.2	3.08477	-4.2591	1.5207	-2.80075	0.00509839	0.0466255
ENSG00000135083	CCNJL	178.408	-4.26302	0.841067	-5.06858	4.00787e-07	3.12716e-05
ENSG00000163220	S100A9	48571.3	-4.28058	0.558841	-7.65974	1.86304e-14	1.10196e-11
ENSG00000132965	ALOX5AP	2909.42	-4.32914	0.541905	-7.98875	1.36319e-15	9.9982e-13
ENSG00000254290	AC124067.4	21.4009	-4.35984	1.34522	-3.24099	0.00119114	0.0163479
ENSG00000198736	MSRB1	2586.75	-4.39667	0.444818	-9.88418	4.87559e-23	7.44991e-20
ENSG00000143546	S100A8	25629.1	-4.40309	0.535391	-8.22406	1.96735e-16	1.56841e-13
ENSG00000188910	GJB3	93.4208	-4.43043	1.34328	-3.29822	0.000972986	0.0140699
ENSG00000100604	CHGA	136.06	-4.4452	1.31354	-3.38414	0.000714011	0.0110762
ENSG00000133067	LGR6	22.8743	-4.45485	1.2851	-3.46654	0.000527209	0.00890905
ENSG00000261116	AL049555.1	26.1611	-4.49839	1.21038	-3.71653	0.00020198	0.00434684
ENSG00000163347	CLDN1	140.397	-4.52697	1.221	-3.70761	0.000209226	0.00447129
ENSG00000273004	AL078644.1	9.18237	-4.55565	1.04315	-4.3672	1.25848e-05	0.00050164
ENSG00000102109	PCSK1N	12.9316	-4.55786	1.36856	-3.33042	0.000867161	0.0128851
ENSG00000249173	LINC01093	38.5335	-4.58918	1.11389	-4.11995	3.78948e-05	0.00117969
ENSG00000123689	G0S2	15964.6	-4.59525	0.463002	-9.9249	3.24435e-23	5.40804e-20
ENSG00000062282	DGAT2	413.68	-4.61642	0.544586	-8.47694	2.31204e-17	2.35519e-14
ENSG00000255545	AP004608.1	41.8063	-4.62043	1.33839	-3.45224	0.000555958	0.0092842
ENSG00000254288	AC087672.3	9.64867	-4.62966	1.15626	-4.00401	6.22771e-05	0.00174338
ENSG00000215397	SCRT2	4.08085	-4.63255	1.27336	-3.63805	0.000274715	0.00551113
ENSG00000274173	AL035661.1	32.888	-4.63439	1.12526	-4.11851	3.81331e-05	0.0011851
ENSG00000137561	TTPA	11.5334	-4.65077	1.32044	-3.52215	0.000428063	0.00773651
ENSG00000106714	CNTNAP3	23.0349	-4.65772	1.1475	-4.059	4.92832e-05	0.00145987
ENSG00000073150	PANX2	17.9365	-4.66839	1.24215	-3.75832	0.000171056	0.00382915
ENSG00000115523	GNLY	525.41	-4.67509	1.09096	-4.28531	1.82486e-05	0.000661278
ENSG00000231203	KRT8P10	2.46086	-4.7256	1.6849	-2.80468	0.00503667	0.0461531
ENSG00000177112	MRVI1-AS1	39.1445	-4.73987	1.09403	-4.33249	1.47435e-05	0.000560866
ENSG00000281162	LINC01127	35.8815	-4.74829	1.02127	-4.64939	3.32914e-06	0.000170511
ENSG00000012223	LTF	37.9508	-4.7945	1.08572	-4.41597	1.00557e-05	0.000417153
ENSG00000136883	KIF12	10.7186	-4.82131	1.5961	-3.02069	0.00252201	0.0279957
ENSG00000244361	RPL30P7	2.28937	-4.82629	1.6751	-2.88119	0.00396178	0.0388552
[truncated: 71 more rows]

## Sheet: stroma vs MNP
Differential gene expression analysis (DESeq2) between bulk-sorted cell populations
gene_id	gene_name	baseMean	log2FoldChange	lfcSE	stat	pvalue	padj
ENSG00000260177	AC126696.1	29.6465	24.3705	2.08526	11.687	1.48499e-31	8.79223e-28
ENSG00000254521	SIGLEC12	132.186	10.1867	0.901037	11.3055	1.23232e-29	4.86418e-26
ENSG00000019169	MARCO	86.7506	9.40594	1.41776	6.63437	3.25883e-11	1.87327e-09
ENSG00000259600	AC066616.2	39.73	9.1285	1.01885	8.95963	3.25774e-19	1.00797e-16
ENSG00000255833	TIFAB	84.3157	8.616	0.904333	9.52746	1.61175e-21	7.48453e-19
ENSG00000279958	AC019278.1	27.1893	8.58587	0.88803	9.66844	4.10578e-22	2.16083e-19
ENSG00000259379	MTND5P32	58.0377	8.49607	0.906522	9.37216	7.10624e-21	3.00531e-18
ENSG00000276758	AC245884.12	29.7149	8.37313	1.07834	7.76487	8.17303e-15	1.08743e-12
ENSG00000183019	MCEMP1	51.1225	8.34957	1.48696	5.6152	1.96335e-08	5.65907e-07
ENSG00000240767	RN7SL288P	21.4197	8.23945	0.875403	9.41219	4.85928e-21	2.0924e-18
ENSG00000105609	LILRB5	155.778	8.23285	0.797353	10.3252	5.41926e-25	4.55826e-22
ENSG00000105967	TFEC	103.508	7.93907	0.753894	10.5308	6.23318e-26	6.71002e-23
ENSG00000131042	LILRB2	650.006	7.91572	0.881067	8.98425	2.60506e-19	8.22608e-17
ENSG00000258227	CLEC5A	37.5393	7.8731	0.852943	9.23051	2.69341e-20	1.01251e-17
ENSG00000159339	PADI4	14.9061	7.71438	1.42688	5.40648	6.42755e-08	1.59899e-06
ENSG00000165685	TMEM52B	133.207	7.71389	0.740462	10.4177	2.05944e-25	1.87591e-22
ENSG00000229754	CXCR2P1	41.1633	7.70083	1.05754	7.28186	3.29242e-13	3.03938e-11
ENSG00000186407	CD300E	299.313	7.66804	0.895179	8.56592	1.07213e-17	2.44147e-15
ENSG00000090659	CD209	410.316	7.63215	0.92442	8.25615	1.50453e-16	2.61998e-14
ENSG00000166928	MS4A14	72.3493	7.61802	0.789993	9.64314	5.25546e-22	2.64819e-19
ENSG00000279554	AC130448.2	13.8981	7.6173	0.786203	9.68872	3.36707e-22	1.83613e-19
ENSG00000233038	AC011899.2	27.6546	7.57834	0.906867	8.35661	6.45441e-17	1.2633e-14
ENSG00000279907	AC018695.7	16.67	7.5328	1.31296	5.73726	9.62194e-09	3.03027e-07
ENSG00000155659	VSIG4	504.961	7.50576	1.08187	6.93774	3.98412e-12	2.7916e-10
ENSG00000177575	CD163	396.765	7.48212	0.865556	8.64429	5.41401e-18	1.29515e-15
ENSG00000272625	AP000919.4	19.7894	7.44114	0.90271	8.24311	1.67787e-16	2.90051e-14
ENSG00000282608	ADORA3	49.9655	7.43713	0.927405	8.01928	1.06363e-15	1.65723e-13
ENSG00000273341	AC004921.1	11.8	7.38592	0.88067	8.38671	4.99956e-17	1.01201e-14
ENSG00000162374	ELAVL4	18.9287	7.38022	1.10226	6.69554	2.14873e-11	1.2786e-09
ENSG00000243704	RN7SL105P	34.0254	7.337	1.07712	6.81167	9.64739e-12	6.10907e-10
ENSG00000160883	HK3	242.617	7.26085	0.911081	7.96949	1.59331e-15	2.40346e-13
ENSG00000152207	CYSLTR2	111.874	7.25755	0.670627	10.822	2.70681e-27	5.50102e-24
ENSG00000167850	CD300C	179.591	7.24937	1.01769	7.12336	1.0533e-12	8.63161e-11
ENSG00000136315	AL355922.1	10.3137	7.19093	1.05103	6.8418	7.82015e-12	5.08804e-10
ENSG00000177675	CD163L1	115.666	7.1483	0.67529	10.5855	3.47794e-26	3.92229e-23
ENSG00000250893	AC098869.2	11.1062	7.11488	0.952771	7.46757	8.16917e-14	8.44849e-12
ENSG00000102962	CCL22	519.554	7.02405	1.05391	6.66477	2.65072e-11	1.54243e-09
ENSG00000166523	CLEC4E	114.352	7.01598	0.83617	8.39061	4.83632e-17	9.87401e-15
ENSG00000275385	CCL18	102.621	6.976	1.11716	6.24439	4.25461e-10	1.88693e-08
ENSG00000268849	SIGLEC22P	8.58901	6.92522	1.14504	6.04803	1.46625e-09	5.57387e-08
ENSG00000161643	SIGLEC16	10.7452	6.8922	1.06088	6.49666	8.21229e-11	4.35104e-09
ENSG00000186583	SPATC1	19.3069	6.85101	0.979531	6.99417	2.66825e-12	1.93248e-10
ENSG00000264663	KRT8P34	8.10837	6.84013	2.09654	3.26259	0.00110401	0.00593691
ENSG00000260135	MMP2-AS1	24.123	6.82288	1.077	6.33509	2.37201e-10	1.12804e-08
ENSG00000169385	RNASE2	88.3911	6.81786	1.48036	4.60553	4.11415e-06	5.60295e-05
ENSG00000121807	CCR2	160.528	6.78942	0.899297	7.5497	4.36274e-14	4.80571e-12
ENSG00000274008	Metazoa_SRP	198.201	6.78608	0.711588	9.53653	1.47692e-21	7.10244e-19
ENSG00000161640	SIGLEC11	35.4212	6.7587	1.07879	6.2651	3.72589e-10	1.68076e-08
ENSG00000259671	MTCYBP23	7.63242	6.74506	1.24825	5.40363	6.53044e-08	1.61948e-06
ENSG00000125385	AL161781.1	7.57949	6.74299	2.5423	2.65232	0.0079941	0.0294852
ENSG00000196209	SIRPB2	162.13	6.73626	0.855207	7.87676	3.35988e-15	4.73042e-13
ENSG00000279202	AC130448.1	9.59284	6.73257	0.964772	6.97841	2.98549e-12	2.14259e-10
ENSG00000279490	AC109446.4	8.18783	6.67332	1.60508	4.15763	3.21568e-05	0.000317983
ENSG00000015285	WAS	118.976	6.65817	0.616806	10.7946	3.65099e-27	6.33189e-24
ENSG00000225101	OR52K3P	7.00978	6.62285	1.22963	5.38607	7.20137e-08	1.76736e-06
ENSG00000220517	ASS1P1	8.75502	6.60282	1.38307	4.77404	1.80566e-06	2.80416e-05
ENSG00000235185	AL031727.2	26.0795	6.59178	0.723749	9.10783	8.40491e-20	2.92726e-17
ENSG00000255197	AC090559.1	260.47	6.59011	0.662317	9.95008	2.51988e-23	1.65773e-20
ENSG00000226644	AL121899.1	7.70939	6.58545	1.27685	5.15757	2.50173e-07	5.04672e-06
ENSG00000265531	FCGR1CP	12.3068	6.57551	1.10296	5.96168	2.49652e-09	8.95834e-08
ENSG00000272839	AC011899.3	6.64915	6.55085	0.886298	7.39125	1.45458e-13	1.44138e-11
ENSG00000280222	AL365209.1	6.57845	6.53553	1.41232	4.62751	3.70083e-06	5.11956e-05
ENSG00000166743	ACSM1	26.688	6.53312	1.0151	6.43593	1.22719e-10	6.19396e-09
ENSG00000189068	VSTM1	17.4912	6.53292	1.30321	5.01295	5.36012e-07	9.78749e-06
ENSG00000239961	LILRA4	6.47251	6.52112	1.226	5.31902	1.0433e-07	2.40122e-06
ENSG00000105352	CEACAM4	68.8178	6.50827	1.22836	5.29832	1.16875e-07	2.6437e-06
ENSG00000258082	AL391832.3	7.16121	6.48963	1.28792	5.03885	4.68339e-07	8.73384e-06
ENSG00000222057	RNU4-62P	19.4303	6.48842	0.763138	8.50229	1.85886e-17	4.00213e-15
ENSG00000273837	AC018755.4	19.2584	6.48232	0.968448	6.69351	2.17873e-11	1.29321e-09
ENSG00000142405	NLRP12	12.9867	6.47467	0.951119	6.80742	9.93634e-12	6.25857e-10
ENSG00000173369	C1QB	2864.75	6.47459	0.771028	8.39734	4.56704e-17	9.40532e-15
ENSG00000197272	IL27	8.74975	6.43284	0.974479	6.60131	4.0754e-11	2.2977e-09
ENSG00000187862	TTC24	13.5502	6.42628	1.84371	3.48551	0.000491196	0.00305088
ENSG00000203747	FCGR3A	476.196	6.41237	0.969486	6.61419	3.73587e-11	2.12684e-09
ENSG00000140749	IGSF6	1555.59	6.3625	0.541454	11.7508	6.99873e-32	8.28754e-28
ENSG00000135094	SDS	255.792	6.36234	0.842524	7.55152	4.30195e-14	4.80571e-12
ENSG00000147570	DNAJC5B	7.30164	6.34512	1.00443	6.31712	2.66479e-10	1.24724e-08
ENSG00000176320	AL138899.1	14.1558	6.33592	0.790769	8.01235	1.12537e-15	1.74197e-13
ENSG00000142512	SIGLEC10	304.846	6.33054	1.01877	6.21391	5.16834e-10	2.21743e-08
ENSG00000223274	RNA5SP498	8.15529	6.32183	0.837253	7.55068	4.33e-14	4.80571e-12
ENSG00000010327	STAB1	1364.33	6.31721	1.03274	6.11697	9.5374e-10	3.84794e-08
ENSG00000204020	LIPN	6.3616	6.31495	1.21947	5.17843	2.23758e-07	4.58017e-06
ENSG00000168995	SIGLEC7	41.7161	6.29967	1.03858	6.06566	1.31413e-09	5.06882e-08
ENSG00000110079	MS4A4A	149.34	6.29613	0.717788	8.77157	1.76186e-18	4.43896e-16
ENSG00000248810	LINC02432	10.1263	6.29169	1.40399	4.48131	7.41864e-06	9.30591e-05
ENSG00000038945	MSR1	81.003	6.28053	0.63591	9.87645	5.26666e-23	3.19821e-20
ENSG00000102794	ACOD1	8.7674	6.26215	1.3907	4.50289	6.70357e-06	8.49442e-05
ENSG00000234436	AC245884.2	5.32996	6.23291	1.39314	4.474	7.67705e-06	9.56421e-05
ENSG00000159189	C1QC	2214.54	6.22691	0.860539	7.23606	4.61919e-13	4.11273e-11
ENSG00000162711	NLRP3	99.9104	6.21877	0.807746	7.69892	1.3722e-14	1.7472e-12
ENSG00000173372	C1QA	3649.03	6.19075	0.752791	8.22374	1.97257e-16	3.36089e-14
ENSG00000255189	GLYATL1P1	5.16585	6.18808	1.69575	3.64916	0.000263096	0.00180973
ENSG00000274979	AC020656.2	7.40224	6.17108	0.903749	6.82832	8.5916e-12	5.49932e-10
ENSG00000231461	HLA-DPA2	29.8349	6.17101	1.02548	6.01768	1.76937e-09	6.60945e-08
ENSG00000237982	AP006193.1	5.77745	6.16853	1.50843	4.08936	4.32569e-05	0.000405403
ENSG00000275801	AL121985.3	5.71528	6.16219	1.69016	3.64591	0.000266446	0.00183065
ENSG00000204472	AIF1	2501.22	6.16075	0.741747	8.30574	9.91987e-17	1.84986e-14
ENSG00000066336	SPI1	268.467	6.14025	0.855741	7.17536	7.21192e-13	6.16606e-11
ENSG00000279106	AC009093.7	43.5077	6.1371	0.968963	6.33368	2.39377e-10	1.13611e-08
ENSG00000146070	PLA2G7	255.052	6.13531	0.810599	7.56886	3.76506e-14	4.28692e-12
ENSG00000088827	SIGLEC1	208.042	6.127	0.875924	6.9949	2.65451e-12	1.92843e-10
ENSG00000165168	CYBB	762.309	6.12497	0.926934	6.60777	3.90145e-11	2.21048e-09
ENSG00000229331	GK-IT1	89.5669	6.12488	0.688262	8.89905	5.63255e-19	1.64686e-16
ENSG00000259392	AC090877.1	26.3657	6.12104	1.05507	5.80154	6.5708e-09	2.17645e-07
ENSG00000143110	C1orf162	1002.81	6.11227	0.850678	7.18517	6.7122e-13	5.78054e-11
ENSG00000101307	SIRPB1	194.449	6.10836	0.704105	8.67535	4.12273e-18	9.96311e-16
ENSG00000085265	FCN1	1081.58	6.107	1.16708	5.23272	1.67031e-07	3.58964e-06
ENSG00000258449	AC023510.1	4.85769	6.09946	1.06215	5.74257	9.32479e-09	2.94845e-07
ENSG00000259626	MTND3P12	5.54533	6.09646	1.31179	4.64743	3.36103e-06	4.7198e-05
ENSG00000267212	AC018761.3	4.82516	6.09394	1.55503	3.91886	8.89678e-05	0.000737495
ENSG00000128438	TBC1D27P	6.16338	6.09076	1.69612	3.591	0.000329408	0.00218404
ENSG00000227155	AL161725.1	18.8021	6.08744	0.745513	8.16543	3.20284e-16	5.37964e-14
ENSG00000260314	MRC1	378.455	6.08585	0.913074	6.66523	2.6425e-11	1.54144e-09
ENSG00000181631	P2RY13	178.129	6.08265	1.05437	5.76897	7.97589e-09	2.563e-07
ENSG00000260498	AC126696.3	4.7765	6.07771	2.45333	2.47733	0.013237	0.0441041
ENSG00000161944	ASGR2	151.622	6.07609	1.08888	5.58015	2.40313e-08	6.78415e-07
ENSG00000227531	AL162414.1	6.10955	6.07588	1.11026	5.4725	4.4374e-08	1.15424e-06
ENSG00000224796	RPL32P1	69.979	6.07326	0.876097	6.93218	4.14405e-12	2.87811e-10
ENSG00000205846	CLEC6A	4.74288	6.06708	1.40392	4.32154	1.54943e-05	0.000173582
ENSG00000243544	RN7SL172P	24.1331	6.0521	0.783057	7.72881	1.08557e-14	1.41261e-12
ENSG00000144130	NT5DC4	5.28814	6.0497	1.37185	4.40988	1.03428e-05	0.000123337
ENSG00000152672	CLEC4F	24.031	6.04909	1.13921	5.30991	1.09681e-07	2.5049e-06
ENSG00000235733	AL024509.3	4.64854	6.04509	0.995854	6.07026	1.27704e-09	4.95094e-08
ENSG00000228956	SATB1-AS1	90.5923	6.04132	0.843312	7.1638	7.84696e-13	6.63713e-11
ENSG00000163121	NEURL3	4.63455	6.03584	1.18367	5.09925	3.40996e-07	6.58176e-06
ENSG00000187037	GPR141	31.3845	6.02506	0.836822	7.19993	6.02428e-13	5.24533e-11
ENSG00000198223	CSF2RA	651.696	6.02337	0.81989	7.34656	2.03375e-13	1.97398e-11
ENSG00000126759	CFP	605.993	6.02167	0.740312	8.13397	4.15467e-16	6.78586e-14
ENSG00000279400	AC008957.3	4.54355	6.00966	1.49539	4.01878	5.85013e-05	0.000521644
ENSG00000110077	MS4A6A	1031.26	6.00168	0.801369	7.48928	6.92501e-14	7.35449e-12
ENSG00000113763	UNC5A	5.79892	5.9986	1.13957	5.26391	1.41021e-07	3.10102e-06
ENSG00000101336	HCK	640.895	5.99467	0.760349	7.88411	3.16783e-15	4.49244e-13
ENSG00000150337	FCGR1A	129.241	5.99452	0.699634	8.56808	1.05228e-17	2.41952e-15
ENSG00000166927	MS4A7	1144.82	5.98677	0.680598	8.79634	1.41353e-18	3.67875e-16
ENSG00000160593	JAML	1668.61	5.98436	0.862951	6.93476	4.06914e-12	2.84276e-10
ENSG00000262406	MMP12	434.378	5.98116	0.94657	6.31877	2.63657e-10	1.24139e-08
ENSG00000279301	OR2T11	8.14434	5.9798	1.63373	3.66022	0.000251999	0.00174659
ENSG00000142185	TRPM2	237.643	5.97847	0.859293	6.95742	3.46557e-12	2.47961e-10
ENSG00000258831	AC103996.2	4.48209	5.96688	1.26038	4.7342	2.19921e-06	3.32805e-05
ENSG00000011600	TYROBP	3463.7	5.94762	0.642786	9.25287	2.18543e-20	8.48484e-18
ENSG00000182566	CLEC4G	11.7779	5.94526	1.15841	5.13228	2.86251e-07	5.68255e-06
ENSG00000131355	ADGRE3	106.725	5.93982	0.842287	7.05201	1.76349e-12	1.33009e-10
ENSG00000104972	LILRB1	489.961	5.93149	0.83796	7.07849	1.45735e-12	1.13587e-10
ENSG00000224187	LINC01991	4.3017	5.92544	2.44618	2.42233	0.0154214	0.0496837
ENSG00000186074	CD300LF	119.809	5.92354	0.769787	7.69503	1.41456e-14	1.79149e-12
ENSG00000197629	MPEG1	1113.39	5.91858	0.88661	6.67552	2.46364e-11	1.44422e-09
ENSG00000239948	RN7SL368P	332.114	5.9175	0.775292	7.6326	2.3006e-14	2.76574e-12
ENSG00000230839	AL121760.1	4.80792	5.91106	1.32433	4.46343	8.06562e-06	9.95635e-05
ENSG00000253790	AC007991.1	4.75409	5.89595	1.29966	4.53655	5.71826e-06	7.41246e-05
ENSG00000280435	AC006058.4	20.538	5.8893	1.65848	3.55102	0.000383745	0.00249266
ENSG00000259651	MTCO3P23	6.09648	5.88865	1.25028	4.70986	2.47882e-06	3.66224e-05
ENSG00000224478	AL356417.1	4.20512	5.88756	1.81931	3.23615	0.00121155	0.00641332
ENSG00000114013	CD86	678.911	5.87863	0.861664	6.82241	8.95253e-12	5.69954e-10
ENSG00000236709	DAPK1-IT1	49.4452	5.87792	0.736574	7.98008	1.46241e-15	2.22014e-13
ENSG00000234572	LINC01800	4.13247	5.86859	1.2301	4.77083	1.83468e-06	2.84508e-05
ENSG00000211659	IGLV3-25	229.366	5.85861	0.91172	6.42589	1.31104e-10	6.56435e-09
ENSG00000280122	AC016168.3	4.6327	5.85798	1.47814	3.96307	7.39933e-05	0.000634232
ENSG00000242324	AL049634.1	4.64387	5.85797	1.47073	3.98303	6.80429e-05	0.000590711
ENSG00000158869	FCER1G	2805.49	5.85717	0.721162	8.12184	4.5915e-16	7.39731e-14
ENSG00000139970	RTN1	97.5309	5.85644	0.684628	8.55419	1.18699e-17	2.67728e-15
ENSG00000262151	AC133065.1	4.63794	5.85388	1.26767	4.61782	3.87795e-06	5.32414e-05
ENSG00000278607	AC015819.2	4.12349	5.85227	1.46889	3.98413	6.7727e-05	0.0005884
ENSG00000242048	AC093583.1	12.2926	5.83943	0.977676	5.97277	2.33255e-09	8.48135e-08
ENSG00000171051	FPR1	472.928	5.83938	1.03885	5.621	1.89856e-08	5.50763e-07
ENSG00000244682	FCGR2C	86.2604	5.83859	0.660747	8.83635	9.88932e-19	2.72336e-16
ENSG00000163687	DNASE1L3	584.945	5.83819	0.867674	6.72855	1.71367e-11	1.04331e-09
ENSG00000106689	LHX2	4.04946	5.83626	1.27769	4.56782	4.92813e-06	6.52757e-05
ENSG00000146192	FGD2	1225.24	5.83303	0.820838	7.10618	1.19298e-12	9.57739e-11
ENSG00000233293	AL133343.2	5.76269	5.82248	1.44913	4.01792	5.87147e-05	0.000522815
ENSG00000175294	CATSPER1	15.3621	5.82144	1.05435	5.52136	3.36379e-08	9.05233e-07
ENSG00000254325	AC018607.1	38.3974	5.81955	0.747502	7.78533	6.95328e-15	9.35651e-13
ENSG00000175489	LRRC25	327.956	5.81911	0.754726	7.71023	1.25591e-14	1.61651e-12
ENSG00000206828	U1	8.16555	5.81757	0.974308	5.97097	2.35845e-09	8.55361e-08
ENSG00000187116	LILRA5	252.543	5.81336	1.00401	5.79012	7.03344e-09	2.30159e-07
ENSG00000254205	AC009686.1	11.7172	5.80573	1.18647	4.8933	9.9159e-07	1.68464e-05
ENSG00000227039	ITGB2-AS1	78.3415	5.80202	0.845656	6.86097	6.83959e-12	4.4995e-10
ENSG00000229452	AC005162.1	9.21449	5.80015	0.942022	6.15713	7.40757e-10	3.06167e-08
ENSG00000137462	TLR2	217.688	5.78312	0.682289	8.47606	2.32945e-17	4.92576e-15
ENSG00000205784	ARRDC5	15.769	5.78243	0.886989	6.51916	7.07015e-11	3.79688e-09
ENSG00000177535	OR2B11	6.39609	5.78209	1.09021	5.30367	1.13498e-07	2.57996e-06
ENSG00000173239	LIPM	4.9489	5.78075	1.4586	3.96321	7.39477e-05	0.000634198
ENSG00000104974	LILRA1	273.641	5.77926	1.05082	5.49974	3.80358e-08	1.00648e-06
ENSG00000276097	AC006538.3	5.63063	5.77574	1.1001	5.2502	1.51937e-07	3.31644e-06
ENSG00000253269	AC008680.1	3.8449	5.76809	1.36414	4.22836	2.35402e-05	0.00024409
ENSG00000105048	TNNT1	10.9191	5.76741	1.27206	4.53392	5.78987e-06	7.48888e-05
ENSG00000204482	LST1	984.595	5.7433	0.92366	6.21798	5.03588e-10	2.16845e-08
ENSG00000251230	MIR3945HG	37.993	5.74122	0.834726	6.87798	6.07082e-12	4.03863e-10
ENSG00000253988	AC079015.1	3.79764	5.73584	1.31869	4.34965	1.36353e-05	0.000155878
ENSG00000171643	S100Z	19.2422	5.72854	0.939177	6.09953	1.06381e-09	4.2272e-08
ENSG00000256948	AC026369.3	6.85093	5.72715	1.29243	4.43131	9.36608e-06	0.000112995
ENSG00000280326	AC067931.3	6.83018	5.71759	0.931553	6.1377	8.37242e-10	3.43052e-08
ENSG00000251139	AC084871.1	47.4401	5.71703	0.885545	6.45595	1.07542e-10	5.51627e-09
ENSG00000164935	DCSTAMP	22.6668	5.71692	1.62702	3.51374	0.000441841	0.00279192
ENSG00000237398	HLA-DPA3	3.70698	5.71423	1.43898	3.97102	7.15643e-05	0.00061721
ENSG00000196778	OR52K1	3.72975	5.7141	1.55779	3.66809	0.000244368	0.00170267
ENSG00000160255	ITGB2	1972.51	5.71353	0.760292	7.51492	5.69475e-14	6.15839e-12
ENSG00000260064	AC092332.1	5.33109	5.70806	1.45762	3.916	9.00287e-05	0.000744726
ENSG00000272449	AL139246.5	12.513	5.68458	0.89572	6.34639	2.2043e-10	1.05677e-08
ENSG00000284690	AC079325.2	17.3684	5.67903	1.01138	5.61513	1.96417e-08	5.65907e-07
ENSG00000273669	AC015819.1	3.58303	5.66269	1.56345	3.62192	0.00029243	0.00198215
ENSG00000132514	CLEC10A	876.172	5.653	1.04389	5.41533	6.11771e-08	1.52833e-06
ENSG00000175262	C1orf127	13.875	5.64905	1.20892	4.6728	2.97116e-06	4.2543e-05
ENSG00000212176	RNA5SP207	7.49241	5.64796	1.06652	5.29567	1.18578e-07	2.6775e-06
ENSG00000276231	PIK3R6	71.553	5.64327	0.863946	6.53197	6.49088e-11	3.54202e-09
ENSG00000261222	AC064805.1	28.1866	5.6417	0.889385	6.34338	2.24785e-10	1.07114e-08
ENSG00000182578	CSF1R	1173.81	5.63584	0.486869	11.5757	5.4727e-31	2.5922e-27
ENSG00000188056	TREML4	3.54002	5.63339	1.23742	4.55252	5.30073e-06	6.93192e-05
ENSG00000254813	AC123777.1	3.49145	5.62741	1.56861	3.5875	0.00033386	0.00221169
ENSG00000183484	GPR132	301.526	5.62684	0.929959	6.05063	1.44277e-09	5.49344e-08
ENSG00000101916	TLR8	75.2491	5.6229	0.854659	6.57911	4.73263e-11	2.61876e-09
ENSG00000231560	CLEC12A-AS1	3.47631	5.62028	1.72293	3.26204	0.00110614	0.00594703
ENSG00000182585	EPGN	5.62457	5.60795	1.02534	5.46936	4.51673e-08	1.17291e-06
ENSG00000163534	FCRL1	79.2776	5.5957	1.48647	3.76441	0.000166941	0.00124643
ENSG00000105697	HAMP	4.37427	5.59421	1.60294	3.48996	0.000483086	0.00300761
ENSG00000188886	ASTL	45.0521	5.58929	1.34505	4.15543	3.2467e-05	0.000320382
ENSG00000214787	MS4A4E	19.557	5.58614	0.787488	7.09361	1.30654e-12	1.0328e-10
ENSG00000255151	GLYATL1B	3.38967	5.58361	1.86394	2.99559	0.00273912	0.0125378
ENSG00000255163	HSPE1P18	3.3953	5.58354	1.292	4.32162	1.54891e-05	0.000173582
ENSG00000180767	CHST13	3.87807	5.58265	1.22654	4.55155	5.32511e-06	6.95229e-05
ENSG00000145428	RNF175	12.923	5.55169	1.08337	5.12445	2.98409e-07	5.88935e-06
ENSG00000172243	CLEC7A	286.243	5.54936	0.798564	6.94918	3.67422e-12	2.60696e-10
ENSG00000243968	RN7SL402P	10.5894	5.54234	1.17195	4.72917	2.25439e-06	3.39635e-05
ENSG00000085514	PILRA	349.482	5.5239	0.753154	7.33436	2.22783e-13	2.15353e-11
ENSG00000276085	CCL3L3	460.176	5.51861	0.776468	7.10733	1.18309e-12	9.54555e-11
ENSG00000000938	FGR	842.011	5.4987	0.953053	5.76957	7.94752e-09	2.56003e-07
ENSG00000231435	AC011747.2	3.19708	5.49586	1.67377	3.28352	0.0010252	0.00558415
ENSG00000186431	FCAR	15.1962	5.49365	0.954291	5.75679	8.57301e-09	2.73632e-07
ENSG00000196735	HLA-DQA1	2769.15	5.48781	0.724301	7.5767	3.54466e-14	4.05546e-12
ENSG00000158477	CD1A	17.9378	5.47801	1.04467	5.24377	1.57331e-07	3.40662e-06
ENSG00000119535	CSF3R	581.724	5.47773	0.779076	7.03106	2.04974e-12	1.52176e-10
ENSG00000163563	MNDA	390.599	5.47747	0.870257	6.29408	3.09224e-10	1.42201e-08
ENSG00000272211	AC114760.2	272.61	5.47726	0.491834	11.1364	8.344e-29	2.47014e-25
ENSG00000235669	AC004593.1	6.59316	5.47542	1.12711	4.85793	1.18617e-06	1.95764e-05
ENSG00000165621	OXGR1	3.16309	5.47457	1.59149	3.4399	0.000581938	0.00350892
ENSG00000198283	OR5B21	3.15374	5.47407	1.35143	4.05058	5.10902e-05	0.000464535
ENSG00000239998	LILRA2	68.6009	5.46768	0.74387	7.35033	1.97725e-13	1.92705e-11
ENSG00000266049	AP001011.1	4.54021	5.45789	0.885973	6.16033	7.25938e-10	3.00566e-08
ENSG00000170956	CEACAM3	41.4116	5.45603	0.829013	6.58136	4.66162e-11	2.59158e-09
ENSG00000169413	RNASE6	468.857	5.44317	0.856784	6.35302	2.11124e-10	1.01627e-08
ENSG00000166501	PRKCB	382.389	5.43929	0.733029	7.42029	1.16864e-13	1.17275e-11
ENSG00000179593	ALOX15B	58.565	5.43844	1.24728	4.36023	1.29927e-05	0.000149517
ENSG00000171595	DNAI2	9.31693	5.43529	1.10743	4.90804	9.19906e-07	1.57301e-05
ENSG00000103313	MEFV	59.3009	5.43504	0.886679	6.12966	8.80659e-10	3.58979e-08
ENSG00000279913	AP001962.1	3.09103	5.43084	1.35369	4.01189	6.02337e-05	0.00053248
ENSG00000260997	AC004847.1	32.3145	5.42561	0.98899	5.48601	4.11125e-08	1.07945e-06
ENSG00000125900	SIRPD	4.96979	5.42469	1.47855	3.66893	0.000243568	0.00169909
ENSG00000230730	AC074011.1	3.86682	5.42211	1.02022	5.31464	1.0687e-07	2.44698e-06
ENSG00000066294	CD84	408.123	5.42176	0.817777	6.62987	3.35976e-11	1.92662e-09
ENSG00000222005	LINC01118	3.42471	5.42101	1.86715	2.90337	0.0036917	0.015882
ENSG00000223552	AC098613.1	39.1473	5.4206	0.710492	7.62936	2.35924e-14	2.79369e-12
ENSG00000163154	TNFAIP8L2	219.523	5.41676	0.705113	7.68212	1.56482e-14	1.96083e-12
ENSG00000255422	AP002954.1	4.91451	5.41105	1.168	4.63273	3.60877e-06	5.02153e-05
ENSG00000268734	AC245128.3	10.7325	5.4075	1.0055	5.37791	7.53556e-08	1.83606e-06
ENSG00000105383	CD33	177.547	5.40091	0.96888	5.57438	2.48413e-08	6.97056e-07
ENSG00000137393	RNF144B	244.018	5.39688	0.631386	8.54766	1.25611e-17	2.80646e-15
ENSG00000180316	PNPLA1	3.43051	5.39519	1.67305	3.22476	0.00126077	0.00663675
ENSG00000125538	IL1B	3003.38	5.38385	0.67999	7.91755	2.4224e-15	3.49816e-13
ENSG00000124491	F13A1	211.479	5.38065	0.976361	5.51093	3.56951e-08	9.56298e-07
ENSG00000203364	AL390760.1	4.26783	5.38011	1.32403	4.06344	4.83548e-05	0.000444732
ENSG00000204136	GGTA1P	127.389	5.37487	0.763928	7.03583	1.98073e-12	1.48448e-10
ENSG00000250771	AC106865.1	5.38431	5.35819	1.4037	3.81721	0.000134971	0.00104359
ENSG00000169896	ITGAM	156.8	5.35752	0.709614	7.54991	4.35576e-14	4.80571e-12
ENSG00000268316	AC006272.1	3.74307	5.35448	1.45436	3.68168	0.000231701	0.00162926
ENSG00000188558	OR2G6	4.18313	5.34896	1.51738	3.52512	0.00042329	0.00269628
ENSG00000158481	CD1C	183.188	5.33891	1.03679	5.14947	2.6122e-07	5.24194e-06
ENSG00000187474	FPR3	298.249	5.33717	0.925679	5.76568	8.13295e-09	2.60287e-07
ENSG00000158485	CD1B	21.7067	5.33571	1.0217	5.22239	1.76624e-07	3.74485e-06
ENSG00000278831	AL513190.1	3.6583	5.33482	1.34154	3.97664	6.98946e-05	0.000604129
ENSG00000116701	NCF2	578.172	5.33095	0.784181	6.79812	1.05992e-11	6.6058e-10
ENSG00000161929	SCIMP	454.021	5.33014	0.591125	9.01695	1.93393e-19	6.36127e-17
ENSG00000255240	AP001636.3	10.1694	5.32939	1.35535	3.9321	8.42057e-05	0.000703685
ENSG00000136286	MYO1G	213.895	5.32584	0.827129	6.43895	1.20303e-10	6.08791e-09
ENSG00000186818	LILRB4	305.455	5.3252	0.992372	5.36613	8.04447e-08	1.94405e-06
ENSG00000140678	ITGAX	1280.23	5.3234	0.842948	6.31521	2.69788e-10	1.25282e-08
ENSG00000235637	AC069023.1	2.82648	5.30381	1.08983	4.86662	1.13523e-06	1.8854e-05
ENSG00000273112	AL590385.2	3.64627	5.30124	0.9114	5.81659	6.00599e-09	2.00338e-07
ENSG00000222267	RNU6-892P	5.22306	5.29632	0.964936	5.48878	4.04726e-08	1.06501e-06
ENSG00000259747	AC104261.1	5.65744	5.29192	1.27486	4.15099	3.31043e-05	0.000324776
ENSG00000261573	AL157402.2	30.404	5.28114	0.839173	6.29326	3.1086e-10	1.42676e-08
ENSG00000232810	TNF	436.495	5.279	0.909669	5.80322	6.50543e-09	2.15782e-07
ENSG00000174370	C11orf45	4.44646	5.27718	1.11103	4.74982	2.03596e-06	3.11081e-05
ENSG00000244482	LILRA6	96.2884	5.2771	0.990837	5.3259	1.00456e-07	2.33016e-06
ENSG00000178789	CD300LB	100.693	5.27521	1.17896	4.47447	7.65999e-06	9.54798e-05
ENSG00000152213	ARL11	74.5492	5.26975	0.730042	7.21843	5.2593e-13	4.63034e-11
ENSG00000205837	LINC00487	6.16054	5.26662	1.63371	3.22372	0.00126539	0.00665663
ENSG00000136250	AOAH	615.807	5.26068	0.875967	6.00557	1.90659e-09	7.0774e-08
ENSG00000266274	RN7SL138P	60.3739	5.25974	0.665467	7.90383	2.70465e-15	3.85868e-13
ENSG00000211639	IGLV4-60	34.5258	5.24464	1.14472	4.58157	4.61498e-06	6.21357e-05
ENSG00000277632	CCL3	689.355	5.23924	0.803558	6.52004	7.02873e-11	3.7873e-09
ENSG00000112799	LY86	270.739	5.23776	1.09498	4.78345	1.72316e-06	2.69548e-05
ENSG00000116031	CD207	87.3987	5.23388	1.68202	3.11167	0.00186035	0.00916745
ENSG00000239219	AC008040.1	3.84292	5.22521	1.40764	3.71203	0.000205604	0.0014769
ENSG00000163009	C2orf48	3.011	5.22374	1.58959	3.28621	0.00101544	0.00554375
ENSG00000228175	GEMIN8P4	4.29003	5.2222	1.73911	3.00281	0.00267502	0.0122849
ENSG00000274536	AL034397.3	69.9431	5.2209	0.935715	5.57958	2.41102e-08	6.79764e-07
ENSG00000120280	CXorf21	172.621	5.22028	0.684218	7.62956	2.35554e-14	2.79369e-12
ENSG00000058404	CAMK2B	3.79935	5.21518	1.62914	3.20119	0.00136862	0.00709103
ENSG00000263831	MIR378E	4.33123	5.21311	1.26137	4.1329	3.58212e-05	0.000346408
ENSG00000276070	CCL4L2	382.648	5.20983	0.714072	7.29594	2.96579e-13	2.80955e-11
ENSG00000213171	LINGO4	2.59211	5.19976	1.88771	2.75453	0.00587768	0.0231061
ENSG00000113749	HRH2	403.021	5.1893	0.776643	6.68171	2.36177e-11	1.38794e-09
ENSG00000175857	GAPT	68.0496	5.1778	0.902637	5.7363	9.67683e-09	3.04351e-07
ENSG00000213262	VDAC2P3	2.91243	5.17442	1.72472	3.00015	0.00269845	0.0123771
ENSG00000280228	AC079753.1	14.9813	5.16967	0.827383	6.24821	4.15171e-10	1.84821e-08
ENSG00000255303	OR5BA1P	2.92932	5.16707	1.80468	2.86315	0.00419451	0.0175914
ENSG00000176349	AC104129.1	4.72768	5.16384	1.55141	3.32848	0.000873222	0.00488093
ENSG00000271856	LINC01215	22.5682	5.16322	1.2803	4.03283	5.51093e-05	0.000495314
ENSG00000122025	FLT3	51.1965	5.16096	0.927067	5.56698	2.59193e-08	7.23024e-07
ENSG00000211974	IGHV2-70D	2.90292	5.15967	1.62987	3.16569	0.00154717	0.00784616
ENSG00000276778	LINC02227	3.66979	5.15514	1.22633	4.20369	2.62595e-05	0.000267715
ENSG00000100055	CYTH4	340.433	5.14935	0.574862	8.95755	3.31975e-19	1.00797e-16
ENSG00000153898	MCOLN2	64.9864	5.14813	0.82176	6.26476	3.73403e-10	1.68124e-08
ENSG00000236278	PEBP1P3	10.2723	5.14252	0.863291	5.95688	2.57093e-09	9.18361e-08
ENSG00000131401	NAPSB	636.667	5.1425	0.841242	6.11299	9.7784e-10	3.93178e-08
ENSG00000254281	AP003354.2	44.3622	5.14005	0.573781	8.95821	3.29981e-19	1.00797e-16
ENSG00000273272	U62317.5	4.65875	5.13717	0.927425	5.53918	3.03897e-08	8.32045e-07
ENSG00000205056	LINC02397	59.8512	5.1351	1.36289	3.76779	0.000164698	0.0012324
ENSG00000141096	DPEP3	2.46941	5.12839	1.69112	3.03254	0.00242506	0.0113347
ENSG00000167851	CD300A	316.635	5.1256	0.957866	5.35107	8.74381e-08	2.0812e-06
ENSG00000140379	BCL2A1	501.588	5.12095	0.981069	5.21976	1.79154e-07	3.79169e-06
ENSG00000222585	RNA5SP494	3.16157	5.12061	1.24806	4.10284	4.08103e-05	0.000386449
ENSG00000254054	AC087273.2	2.44447	5.11659	1.72908	2.95914	0.003085	0.0138035
ENSG00000224988	AL158207.1	70.6125	5.11355	0.963121	5.30936	1.10012e-07	2.51004e-06
ENSG00000123338	NCKAP1L	681.505	5.11091	0.684642	7.46508	8.3249e-14	8.57211e-12
ENSG00000254952	AP001257.1	2.47032	5.11078	1.57729	3.24022	0.00119437	0.00634697
ENSG00000267293	AC012569.1	2.74761	5.10768	1.61175	3.16903	0.0015295	0.00777488
ENSG00000241333	RN7SL385P	2.44266	5.10374	1.88634	2.70563	0.00681756	0.0259641
ENSG00000254415	SIGLEC14	199.132	5.10127	0.796919	6.40124	1.54125e-10	7.52604e-09
ENSG00000103569	AQP9	86.9507	5.09982	1.03681	4.91877	8.70888e-07	1.49784e-05
ENSG00000214894	LINC00243	17.5785	5.09907	0.898178	5.67712	1.36982e-08	4.16984e-07
ENSG00000225195	AC078962.1	27.2956	5.09348	0.611287	8.33238	7.92312e-17	1.52555e-14
ENSG00000280224	AL008636.1	2.38887	5.08399	1.73242	2.93462	0.00333956	0.0146845
ENSG00000216490	IFI30	587.433	5.0763	0.733202	6.92347	4.40703e-12	3.03406e-10
ENSG00000132704	FCRL2	61.4547	5.06858	1.23478	4.10486	4.04556e-05	0.000383551
ENSG00000126264	HCST	349.252	5.06734	0.557469	9.08991	9.91235e-20	3.40224e-17
ENSG00000188820	CALHM6	862.887	5.06559	0.694693	7.29183	3.05773e-13	2.85104e-11
ENSG00000111729	CLEC4A	13.5194	5.06429	0.93226	5.43227	5.5643e-08	1.4079e-06
ENSG00000205269	TMEM170B	27.6582	5.06321	0.582362	8.69426	3.49097e-18	8.52338e-16
ENSG00000197992	CLEC9A	22.6077	5.04991	0.923435	5.46861	4.5358e-08	1.17658e-06
ENSG00000171860	C3AR1	247.408	5.04556	0.91152	5.53533	3.1064e-08	8.45619e-07
ENSG00000188676	IDO2	35.7324	5.04275	0.906509	5.56283	2.65437e-08	7.37834e-07
ENSG00000020633	RUNX3	593.773	5.0374	0.727993	6.91957	4.53015e-12	3.10978e-10
ENSG00000266677	AC087164.1	7.97046	5.03294	1.06349	4.73246	2.21818e-06	3.35033e-05
ENSG00000163833	FBXO40	4.31054	5.0296	1.31811	3.81577	0.000135759	0.00104729
ENSG00000137841	PLCB2	438.015	5.02693	0.769871	6.52957	6.5959e-11	3.57462e-09
ENSG00000088053	GP6	11.7173	5.02439	1.00653	4.99179	5.98229e-07	1.0775e-05
ENSG00000269072	AC063977.6	2.97433	5.02184	1.28529	3.90717	9.3382e-05	0.000768171
ENSG00000236790	LINC00299	19.0815	5.01739	1.20266	4.17191	3.02062e-05	0.00030121
ENSG00000147443	DOK2	231.491	5.01723	0.652898	7.68456	1.53525e-14	1.934e-12
ENSG00000231439	WASIR2	2.29007	5.01202	1.87638	2.67111	0.00756001	0.0281648
ENSG00000213997	PGAM1P7	6.96857	5.00943	1.40066	3.57649	0.000348243	0.00229478
ENSG00000228723	SRGAP3-AS2	5.59181	5.00869	1.51176	3.31316	0.000922481	0.00510685
ENSG00000235419	AC010149.1	3.30858	5.00692	1.22821	4.07659	4.5701e-05	0.000424265
ENSG00000158488	CD1E	83.3095	5.00238	1.17576	4.2546	2.09424e-05	0.000222711
ENSG00000275302	CCL4	1182.25	5.0023	0.803773	6.22352	4.86114e-10	2.10085e-08
ENSG00000253736	AC022217.3	9.15955	4.99686	0.820724	6.08835	1.1408e-09	4.51044e-08
ENSG00000219039	AC005102.1	5.47197	4.99616	1.56531	3.1918	0.00141388	0.00728247
ENSG00000163221	S100A12	87.831	4.98239	0.87815	5.67373	1.39718e-08	4.2206e-07
ENSG00000254522	AP001767.1	4.16862	4.98091	1.43057	3.48178	0.000498093	0.00308401
ENSG00000167208	SNX20	217.572	4.98028	0.793674	6.27497	3.49713e-10	1.59274e-08
ENSG00000174130	TLR6	111.14	4.97764	0.628647	7.91803	2.41308e-15	3.49816e-13
ENSG00000250274	AC034199.1	24.1336	4.97712	0.895274	5.55933	2.70819e-08	7.5103e-07
ENSG00000233029	AC244453.2	5.46512	4.96474	1.17279	4.23327	2.30322e-05	0.000239873
ENSG00000167613	LAIR1	449.896	4.96427	0.950848	5.22088	1.78074e-07	3.7722e-06
ENSG00000231906	AC016397.1	3.62453	4.96411	1.2749	3.89372	9.87198e-05	0.000801777
ENSG00000248971	KRT8P46	20.5582	4.96161	0.94028	5.27673	1.31508e-07	2.92167e-06
ENSG00000244534	RN7SL211P	2.19864	4.95721	1.60079	3.09672	0.00195672	0.00955089
ENSG00000165457	FOLR2	75.1557	4.9566	0.831602	5.9603	2.51769e-09	9.02065e-08
ENSG00000244124	ATP1B3-AS1	21.4537	4.95533	0.923749	5.36437	8.12339e-08	1.95395e-06
ENSG00000269553	U62631.1	4.58371	4.9526	1.55557	3.18378	0.00145367	0.00745339
ENSG00000278918	AC080112.3	15.2486	4.95074	1.02311	4.83891	1.30555e-06	2.11631e-05
ENSG00000082074	FYB1	1246.06	4.93993	0.662764	7.45353	9.08732e-14	9.31666e-12
ENSG00000115956	PLEK	950.287	4.93854	0.7523	6.56459	5.21765e-11	2.86705e-09
ENSG00000165682	CLEC1B	7.43007	4.93449	0.889749	5.54594	2.92379e-08	8.05164e-07
ENSG00000253043	RNU7-181P	2.17553	4.92987	1.15757	4.25879	2.05533e-05	0.000219263
ENSG00000143226	FCGR2A	565.176	4.92722	0.455408	10.8194	2.78733e-27	5.50102e-24
ENSG00000238709	RNU7-56P	2.78844	4.91949	1.18262	4.15982	3.18502e-05	0.000315478
ENSG00000254760	AC008750.1	2.10008	4.90252	1.41937	3.454	0.000552338	0.003361
ENSG00000141506	PIK3R5	223.631	4.8997	0.809123	6.05557	1.3992e-09	5.34474e-08
ENSG00000272825	AL844908.1	4.18986	4.89584	1.2442	3.93494	8.32188e-05	0.000697407
ENSG00000226822	AL390036.1	8.26971	4.88334	1.21561	4.01721	5.88914e-05	0.000523546
ENSG00000254826	AP001922.3	2.37306	4.87875	1.34509	3.62707	0.000286652	0.00194968
ENSG00000284543	LINC01226	8.94738	4.87592	1.03866	4.69441	2.67371e-06	3.90152e-05
ENSG00000203395	AC015969.1	3.825	4.87343	1.2201	3.9943	6.48858e-05	0.000568302
ENSG00000222375	RN7SKP127	3.06222	4.8603	1.39456	3.48519	0.00049179	0.00305376
ENSG00000226705	SDCBPP1	3.73978	4.84713	1.79214	2.70467	0.00683723	0.026008
ENSG00000242330	RN7SL683P	6.04182	4.84684	1.39768	3.46777	0.000524801	0.0032221
ENSG00000256249	AC026333.3	3.88098	4.84481	1.17033	4.13969	3.47781e-05	0.000337838
ENSG00000269800	PLEKHA3P1	5.03032	4.84297	1.21359	3.9906	6.59075e-05	0.000575761
ENSG00000148488	ST8SIA6	3.35484	4.84185	1.65738	2.92139	0.0034847	0.0151567
ENSG00000253428	LINC01942	2.01808	4.84146	1.88097	2.57392	0.0100552	0.0354214
ENSG00000255274	SMIM35	10.7926	4.83914	1.25851	3.84514	0.000120482	0.00095176
ENSG00000184221	OLIG1	2.0031	4.82915	1.74867	2.76161	0.00575174	0.0227258
ENSG00000258476	LINC02207	14.058	4.8272	1.01216	4.76921	1.8495e-06	2.86396e-05
ENSG00000229274	AL662860.1	2.26328	4.82472	1.77079	2.72462	0.00643753	0.024859
ENSG00000165178	NCF1C	309.299	4.82322	0.582639	8.27823	1.25019e-16	2.24305e-14
ENSG00000199872	RNU6-942P	13.3291	4.82118	0.79501	6.0643	1.32531e-09	5.09535e-08
ENSG00000176659	C20orf197	1.98132	4.81911	1.47405	3.26929	0.00107818	0.00582434
ENSG00000235361	AC016292.1	1.9887	4.80922	1.44646	3.32482	0.000884771	0.00493036
ENSG00000185818	NAT8L	1.96708	4.80754	1.57338	3.05555	0.00224648	0.0106492
ENSG00000278231	AL133342.1	3.22707	4.80269	1.23518	3.88826	0.000100967	0.000818341
ENSG00000179344	HLA-DQB1	3401.28	4.80209	0.617986	7.77055	7.81473e-15	1.04563e-12
ENSG00000005844	ITGAL	244.716	4.80014	0.795277	6.03581	1.58168e-09	5.98385e-08
ENSG00000219073	CELA3B	3.27363	4.79116	1.79363	2.67122	0.00755769	0.0281606
ENSG00000275234	AC010503.4	16.51	4.78712	1.00035	4.78545	1.70605e-06	2.67579e-05
ENSG00000142549	IGLON5	1.94686	4.78708	1.74636	2.74117	0.00612202	0.0238938
ENSG00000249173	LINC01093	1.94883	4.78268	1.75027	2.73253	0.006285	0.0243773
ENSG00000258867	LINC01146	5.95419	4.7801	1.07659	4.44002	8.99507e-06	0.000109302
ENSG00000156299	TIAM1	293.46	4.7766	0.766716	6.22994	4.66618e-10	2.03892e-08
ENSG00000198019	FCGR1B	31.7612	4.77558	0.933084	5.11806	3.08697e-07	6.06207e-06
ENSG00000197550	AL359955.1	8.0202	4.77343	1.25598	3.80056	0.000144371	0.00110366
ENSG00000028277	POU2F2	400.634	4.77245	0.574565	8.30619	9.88272e-17	1.84986e-14
ENSG00000251002	AC244502.1	9.74121	4.76972	1.36937	3.48315	0.000495559	0.00307395
ENSG00000237827	RPS15AP29	1.94721	4.76843	1.76686	2.69882	0.00695849	0.0263508
ENSG00000109943	CRTAM	12.4382	4.76378	0.902079	5.28089	1.28558e-07	2.8642e-06
ENSG00000227055	AC009961.2	3.16281	4.76327	1.02049	4.66763	3.04699e-06	4.33926e-05
ENSG00000173391	OLR1	177.2	4.75941	0.7289	6.52958	6.59545e-11	3.57462e-09
ENSG00000090382	LYZ	2036.47	4.75586	0.718906	6.61541	3.70516e-11	2.11444e-09
ENSG00000279933	AL031595.1	21.599	4.75084	0.951734	4.99177	5.98282e-07	1.0775e-05
ENSG00000171759	PAH	3.18962	4.75074	1.56091	3.04357	0.00233792	0.0110077
ENSG00000168329	CX3CR1	104.883	4.74565	1.11795	4.24495	2.18643e-05	0.000230446
ENSG00000223350	IGLV9-49	14.8418	4.7447	1.9071	2.48792	0.0128493	0.0430667
ENSG00000263494	AC004702.1	2.49482	4.74295	1.69641	2.79587	0.00517601	0.0208526
ENSG00000224802	TUBB4BP2	3.11733	4.74142	1.7784	2.66611	0.00767344	0.0285335
ENSG00000112195	TREML2	15.326	4.73969	1.11948	4.23382	2.29755e-05	0.000239493
ENSG00000225936	AL731557.1	2.44408	4.73568	1.92728	2.45718	0.0140033	0.0460719
ENSG00000110665	C11orf21	10.0823	4.7332	0.779472	6.07232	1.26079e-09	4.90299e-08
ENSG00000275126	HIST1H4L	2.12958	4.72207	1.7771	2.65718	0.00787967	0.0291722
ENSG00000248682	ARHGAP22-IT1	5.50812	4.72157	1.57927	2.98972	0.00279232	0.0127518
ENSG00000174125	TLR1	155.438	4.72072	0.627324	7.52518	5.26494e-14	5.77267e-12
ENSG00000087589	CASS4	92.4323	4.7158	0.713882	6.60585	3.95238e-11	2.23399e-09
ENSG00000225000	AC010082.1	9.51072	4.70862	0.874189	5.38626	7.1937e-08	1.76731e-06
ENSG00000180061	TMEM150B	30.6478	4.70789	0.784767	5.9991	1.98411e-09	7.33069e-08
ENSG00000204577	LILRB3	407.556	4.70205	0.55935	8.40628	4.23228e-17	8.79238e-15
ENSG00000235481	UBE2R2-AS1	2.13987	4.69891	1.53492	3.06134	0.00220346	0.0104894
ENSG00000257838	AC106788.1	2.70737	4.69692	1.34594	3.48968	0.000483591	0.00300838
ENSG00000164821	DEFA4	2.06535	4.68753	1.60908	2.91317	0.0035778	0.015482
ENSG00000284095	AC055733.4	6.40235	4.68639	1.12314	4.17257	3.01183e-05	0.000300791
ENSG00000231335	AC121158.1	3.46473	4.68632	1.5701	2.98472	0.00283838	0.0129212
ENSG00000255801	AC092746.1	1.81433	4.68564	1.73062	2.7075	0.00677921	0.0258455
ENSG00000142347	MYO1F	943.183	4.68049	0.435529	10.7467	6.14313e-27	9.09299e-24
ENSG00000165244	ZNF367	3.0007	4.67368	1.04684	4.46456	8.02334e-06	9.91737e-05
ENSG00000136167	LCP1	2959.89	4.66778	0.69338	6.73192	1.67434e-11	1.02199e-09
ENSG00000128815	WDFY4	329.344	4.66717	0.648111	7.20119	5.9691e-13	5.21646e-11
ENSG00000234999	SNRPCP19	1.80619	4.66474	1.75829	2.65299	0.0079782	0.0294495
ENSG00000171049	FPR2	36.5915	4.66358	1.01464	4.59631	4.3004e-06	5.83647e-05
ENSG00000243402	AC022973.1	2.58921	4.66303	1.50816	3.09187	0.001989	0.00967059
ENSG00000151650	VENTX	14.922	4.65775	0.942641	4.94117	7.76556e-07	1.35002e-05
ENSG00000182393	IFNL1	3.35771	4.65765	1.38738	3.35714	0.000787519	0.00449526
ENSG00000184293	CLECL1	37.4413	4.65759	0.912482	5.10431	3.31999e-07	6.43959e-06
ENSG00000124557	BTN1A1	1.77613	4.65177	1.71075	2.71914	0.00654511	0.0251877
ENSG00000223638	RFPL4A	2.58297	4.65115	1.7608	2.6415	0.00825402	0.0302835
ENSG00000181036	FCRL6	21.135	4.64126	1.09949	4.22127	2.4293e-05	0.000250362
ENSG00000158517	NCF1	205.36	4.64037	0.636295	7.29279	3.03611e-13	2.85069e-11
ENSG00000278745	AL391903.3	4.55384	4.63782	1.33059	3.48554	0.000491146	0.00305088
ENSG00000196329	GIMAP5	54.704	4.63584	0.827235	5.60402	2.0944e-08	6.00506e-07
ENSG00000143119	CD53	1263.04	4.6294	0.756761	6.11739	9.51177e-10	3.84415e-08
ENSG00000010671	BTK	232.507	4.62622	0.793134	5.83283	5.44941e-09	1.83582e-07
ENSG00000260487	AC116348.1	1.74737	4.62611	1.54639	2.99155	0.00277568	0.0126929
ENSG00000206728	Y_RNA	2.25043	4.62473	1.40484	3.292	0.00099479	0.00544605
ENSG00000225014	KCTD9P1	3.29501	4.6236	1.3452	3.43712	0.000587929	0.00353938
ENSG00000256733	AP003721.2	1.75423	4.62085	1.47484	3.13311	0.00172963	0.0086376
ENSG00000269148	AC092301.1	2.92346	4.6208	1.23952	3.72788	0.000193099	0.00140367
ENSG00000265206	AC004687.1	45.3884	4.62032	0.675506	6.83979	7.93099e-12	5.14602e-10
ENSG00000253720	AC022973.2	5.66786	4.61493	1.15568	3.99326	6.51698e-05	0.000570368
ENSG00000196092	PAX5	116.549	4.6069	1.5517	2.96894	0.00298829	0.0134572
ENSG00000182183	FAM159A	19.7428	4.60636	1.31706	3.49745	0.000469734	0.00293761
ENSG00000134061	CD180	129.194	4.60435	0.980953	4.69375	2.68239e-06	3.90936e-05
ENSG00000264757	MIR3198-1	67.1666	4.60354	0.70452	6.53429	6.391e-11	3.49557e-09
ENSG00000251309	AP002075.1	1.7161	4.6023	1.77374	2.59468	0.00946788	0.0337896
ENSG00000162511	LAPTM5	2900.14	4.59693	0.630263	7.29367	3.01618e-13	2.84591e-11
ENSG00000214212	C19orf38	126.702	4.59612	0.678055	6.77839	1.21524e-11	7.51451e-10
ENSG00000185811	IKZF1	377.078	4.59436	0.72415	6.34449	2.23159e-10	1.06554e-08
ENSG00000242258	LINC00996	117.116	4.59397	0.805108	5.70603	1.1564e-08	3.56139e-07
ENSG00000213972	AL024509.1	7.71674	4.59299	1.15252	3.98518	6.743e-05	0.00058625
ENSG00000267719	LINC02078	1.71231	4.59236	1.76387	2.60358	0.00922562	0.0330745
ENSG00000175567	UCP2	2104.38	4.58969	0.463839	9.895	4.37614e-23	2.72737e-20
ENSG00000265871	MIR3174	5.26769	4.58104	1.16002	3.94909	7.84498e-05	0.000664733
ENSG00000249412	AC010285.2	1.72334	4.57959	1.7802	2.57252	0.0100962	0.0355141
ENSG00000151651	ADAM8	218.992	4.57711	0.636802	7.18765	6.59162e-13	5.69742e-11
ENSG00000230731	AL589745.1	13.2976	4.57349	1.08545	4.21347	2.51478e-05	0.000257825
ENSG00000226791	AC109826.1	10.8302	4.5723	1.07891	4.23787	2.25654e-05	0.000236049
ENSG00000280194	AD000864.1	49.7562	4.56866	0.854613	5.34588	8.99796e-08	2.13099e-06
ENSG00000081237	PTPRC	1731.43	4.56738	0.652498	6.99984	2.56257e-12	1.87313e-10
ENSG00000270811	AL590095.2	1.92707	4.56189	1.80602	2.52594	0.0115389	0.0395652
ENSG00000134516	DOCK2	377.766	4.55909	0.603333	7.5565	4.14051e-14	4.66951e-12
ENSG00000258810	AL133371.2	3.50371	4.55777	1.4083	3.23636	0.00121065	0.00640999
ENSG00000228651	AC074327.1	2.71806	4.55656	1.21112	3.76226	0.000168384	0.00125443
ENSG00000243055	GK-AS1	8.59871	4.55153	0.970842	4.68823	2.75577e-06	4.00398e-05
ENSG00000265987	AC011933.4	3.90346	4.55097	0.948605	4.79754	1.60629e-06	2.5378e-05
ENSG00000225450	AL021707.1	9.19427	4.54887	1.09645	4.14873	3.34322e-05	0.000327315
ENSG00000050438	SLC4A8	40.3556	4.54375	0.808958	5.61679	1.94532e-08	5.61842e-07
ENSG00000112149	CD83	1506.61	4.54182	0.643013	7.06334	1.62546e-12	1.2418e-10
ENSG00000104970	KIR3DX1	6.37248	4.53821	1.10888	4.09259	4.26575e-05	0.000401055
ENSG00000188822	CNR2	18.3857	4.53694	1.22504	3.70349	0.00021265	0.00151601
ENSG00000182531	OR7E115P	2.71184	4.53434	1.3869	3.26942	0.00107769	0.00582316
ENSG00000234828	IQCM	4.05745	4.52719	1.51678	2.98473	0.00283831	0.0129212
ENSG00000269220	LINC00528	51.836	4.52619	0.863128	5.24394	1.57185e-07	3.40662e-06
ENSG00000205037	AC134312.1	8.87029	4.51917	0.85437	5.28947	1.22669e-07	2.7459e-06
ENSG00000180539	C9orf139	13.1977	4.51913	1.09864	4.11338	3.89915e-05	0.000371509
ENSG00000236255	AC009404.1	145.186	4.51845	0.790547	5.7156	1.0932e-08	3.38879e-07
ENSG00000199349	Y_RNA	8.67895	4.51586	1.40839	3.2064	0.00134407	0.00699287
ENSG00000165188	RNF183	2.40345	4.51558	1.40858	3.20577	0.00134703	0.00700519
ENSG00000224794	AL022326.1	2.70215	4.51084	1.35411	3.33123	0.000864638	0.00484439
ENSG00000238152	OR7E140P	2.09712	4.50757	1.19196	3.78164	0.000155797	0.00117471
ENSG00000241886	AC112496.1	32.3057	4.50611	0.796608	5.65662	1.5438e-08	4.61058e-07
ENSG00000272563	AC016745.2	2.0778	4.50203	1.27036	3.54391	0.000394246	0.00254551
ENSG00000212348	RNU6-1300P	2.6307	4.49897	1.03487	4.34735	1.3779e-05	0.000156964
ENSG00000233844	KCNQ5-IT1	2.35865	4.49841	1.64533	2.73404	0.00625621	0.0242899
ENSG00000211689	TRGC1	14.874	4.497	0.899518	4.99934	5.75257e-07	1.04078e-05
ENSG00000110934	BIN2	141.198	4.49562	0.653545	6.87883	6.03465e-12	4.02588e-10
ENSG00000115590	IL1R2	539.537	4.49558	0.42338	10.6183	2.44972e-26	2.90083e-23
ENSG00000182487	NCF1B	83.0535	4.4954	0.65676	6.84482	7.65707e-12	4.99566e-10
ENSG00000145416	MARCH1	281.173	4.49478	0.41648	10.7923	3.74304e-27	6.33189e-24
ENSG00000272192	AC100812.1	1.58627	4.49474	1.63039	2.75685	0.0058362	0.022982
ENSG00000105366	SIGLEC8	10.1996	4.49333	1.22335	3.67296	0.000239758	0.00167745
ENSG00000118492	ADGB	4.50773	4.49005	1.2677	3.54188	0.000397283	0.00255954
ENSG00000269524	AC245052.7	1.79601	4.48934	1.35346	3.31692	0.000910144	0.00505154
ENSG00000265658	MIR3690	2.9429	4.48858	1.1515	3.89802	9.69841e-05	0.000790662
ENSG00000271046	AL512631.1	5.4579	4.4882	1.67624	2.67754	0.00741647	0.0277348
ENSG00000181908	AP003774.1	1.80172	4.48765	1.5298	2.93349	0.00335179	0.014711
ENSG00000203416	FAM32BP	2.64285	4.48488	1.23208	3.6401	0.000272532	0.00186368
ENSG00000219249	AMZ2P2	2.97391	4.4816	1.44709	3.09697	0.00195508	0.00954685
ENSG00000160856	FCRL3	119.678	4.47911	1.51721	2.9522	0.00315522	0.0140514
ENSG00000105467	SYNGR4	1.56992	4.46642	1.75226	2.54895	0.0108047	0.0375366
ENSG00000264357	MIR4648	2.05696	4.46605	1.23637	3.61222	0.00030359	0.00204375
ENSG00000268758	ADGRE4P	8.20433	4.46235	1.09653	4.0695	4.71139e-05	0.000435565
ENSG00000018280	SLC11A1	302.26	4.45111	0.653901	6.807	9.96535e-12	6.26019e-10
ENSG00000106066	CPVL	859.534	4.44794	0.5357	8.30305	1.01476e-16	1.8768e-14
ENSG00000179639	FCER1A	209.901	4.44781	1.08859	4.08585	4.39154e-05	0.000409952
ENSG00000174004	NRROS	21.0114	4.44615	0.834871	5.32556	1.00643e-07	2.33221e-06
ENSG00000279396	AC130469.2	43.3898	4.44513	0.743544	5.97829	2.25486e-09	8.21567e-08
ENSG00000136541	ERMN	2.60209	4.44093	1.10388	4.02303	5.74543e-05	0.000513855
ENSG00000268635	AP003680.1	8.87517	4.43543	1.26987	3.49281	0.000477963	0.00298399
ENSG00000151948	GLT1D1	10.3817	4.43084	1.00561	4.40612	1.05238e-05	0.000125026
ENSG00000104918	RETN	52.0869	4.42921	1.25105	3.54041	0.000399512	0.00257133
ENSG00000257506	AC133555.1	4.83728	4.42796	1.20663	3.6697	0.000242832	0.00169446
ENSG00000264739	AC093484.2	7.94894	4.42749	1.03951	4.25921	2.05153e-05	0.000219037
ENSG00000224116	INHBA-AS1	27.6531	4.42565	0.929209	4.76281	1.90913e-06	2.94379e-05
ENSG00000271199	AL353804.2	2.00653	4.42272	1.64236	2.6929	0.00708337	0.0267339
ENSG00000217195	AL513475.1	2.57341	4.42227	1.17111	3.77613	0.000159283	0.0011987
ENSG00000185862	EVI2B	335.773	4.42024	0.477497	9.25709	2.10076e-20	8.29204e-18
ENSG00000129450	SIGLEC9	95.8407	4.41765	0.838982	5.26549	1.39817e-07	3.0774e-06
ENSG00000263264	AC119396.1	18.2991	4.4175	0.802545	5.50437	3.705e-08	9.84799e-07
ENSG00000278017	AC064801.1	6.17463	4.41699	1.22025	3.61975	0.000294887	0.0019948
ENSG00000155629	PIK3AP1	354.185	4.40767	0.626676	7.03341	2.01553e-12	1.5058e-10
ENSG00000263800	MIR5684	1.69328	4.40738	1.45744	3.02406	0.0024941	0.0116047
ENSG00000121594	CD80	61.0141	4.39813	0.886231	4.96274	6.95057e-07	1.22844e-05
ENSG00000135077	HAVCR2	225.88	4.39591	0.775771	5.6665	1.4574e-08	4.39688e-07
ENSG00000105246	EBI3	238.513	4.39248	0.964493	4.55419	5.25884e-06	6.88856e-05
ENSG00000196301	HLA-DRB9	3.11882	4.38598	1.18523	3.70054	0.000215138	0.00153145
ENSG00000126353	CCR7	372.334	4.37754	0.90502	4.83695	1.31847e-06	2.13288e-05
ENSG00000206638	RNU6-672P	3.07986	4.37407	1.00624	4.34696	1.38039e-05	0.000157172
ENSG00000259807	AC009093.1	100.527	4.37361	0.818235	5.34518	9.03284e-08	2.13498e-06
ENSG00000272068	AL365181.2	2.46287	4.37156	1.63761	2.66947	0.00759701	0.0282715
ENSG00000162897	FCAMR	3.67481	4.36719	1.49671	2.91787	0.00352435	0.0152926
ENSG00000214748	AL355309.1	2.80595	4.36462	0.837147	5.21369	1.85125e-07	3.90759e-06
ENSG00000168356	SCN11A	7.56542	4.36303	1.46915	2.96977	0.00298021	0.0134336
ENSG00000169403	PTAFR	556.846	4.36144	0.754558	5.78013	7.46447e-09	2.41835e-07
ENSG00000163518	FCRL4	9.79119	4.35994	1.42392	3.06192	0.0021992	0.0104768
ENSG00000133246	PRAM1	130.78	4.35821	0.798431	5.45847	4.80259e-08	1.2363e-06
ENSG00000198829	SUCNR1	22.3624	4.35759	1.0954	3.97809	6.94708e-05	0.000600905
ENSG00000259326	AC116158.1	5.67568	4.35458	1.28204	3.39659	0.000682299	0.00399808
ENSG00000259269	AC109630.1	66.0409	4.353	0.71776	6.0647	1.32197e-09	5.09075e-08
ENSG00000211655	IGLV1-36	4.27594	4.35224	1.34144	3.24447	0.00117671	0.00627086
ENSG00000244675	AC108676.1	28.6682	4.35216	0.862136	5.04811	4.46191e-07	8.3337e-06
ENSG00000026751	SLAMF7	807.452	4.34553	0.814813	5.33317	9.65134e-08	2.25639e-06
ENSG00000224397	SMIM25	162.504	4.34303	0.912056	4.7618	1.91873e-06	2.94887e-05
ENSG00000158050	DUSP2	2166.35	4.3424	0.547429	7.93235	2.15032e-15	3.20289e-13
ENSG00000105392	CRX	3.12771	4.33834	1.53314	2.82971	0.00465895	0.0191227
ENSG00000100079	LGALS2	468.4	4.33255	0.467786	9.26181	2.00992e-20	8.06794e-18
ENSG00000172322	CLEC12A	84.4642	4.33213	1.0347	4.18686	2.82845e-05	0.000285769
ENSG00000086730	LAT2	334.32	4.33213	0.545916	7.93553	2.096e-15	3.14175e-13
ENSG00000274466	MIR1273H	1.61126	4.33158	1.26956	3.41189	0.000645153	0.0038194
ENSG00000225465	RFPL1S	8.59832	4.32884	0.796228	5.43669	5.42809e-08	1.38081e-06
ENSG00000199405	SNORA1B	1.41304	4.32811	1.77552	2.43766	0.0147828	0.0480313
ENSG00000237387	AL022329.2	12.3058	4.32508	0.829271	5.21552	1.83304e-07	3.8726e-06
ENSG00000265743	AC138207.5	19.3412	4.32209	0.776579	5.56555	2.61325e-08	7.27259e-07
ENSG00000266758	MIR3680-2	3.72836	4.3211	1.20883	3.57462	0.000350731	0.00230989
ENSG00000223914	LINC02471	2.06456	4.31981	1.76428	2.44848	0.014346	0.0469144
ENSG00000230138	AC119428.2	10.8964	4.31788	1.40714	3.06856	0.00215093	0.0102889
ENSG00000100365	NCF4	377.986	4.31736	0.819813	5.26627	1.39225e-07	3.07008e-06
ENSG00000225873	LINC00694	4.40033	4.31608	1.60563	2.68808	0.00718634	0.0270407
ENSG00000211698	TRGV4	3.55042	4.31377	1.03556	4.16565	3.10465e-05	0.00030855
ENSG00000171794	UTF1	1.80359	4.30976	1.26505	3.40678	0.000657345	0.00387358
ENSG00000139610	CELA1	2.0635	4.3087	1.34162	3.21156	0.00132017	0.00689123
ENSG00000237705	AC008937.2	3.48572	4.29934	0.978539	4.39363	1.11475e-05	0.000131281
ENSG00000236911	AL137789.1	3.01179	4.29806	1.45048	2.9632	0.00304461	0.0136693
ENSG00000211669	IGLV3-10	149.007	4.29749	1.36681	3.14418	0.00166554	0.0083552
ENSG00000177369	FLJ40194	1.59779	4.2951	1.2895	3.33082	0.000865921	0.00484928
ENSG00000223799	IL10RB-AS1	20.0009	4.29104	0.82162	5.22266	1.76375e-07	3.74397e-06
ENSG00000141480	ARRB2	296.129	4.28945	0.367009	11.6876	1.47542e-31	8.79223e-28
ENSG00000261218	AC099524.1	29.7264	4.28426	0.975396	4.39233	1.12143e-05	0.000132002
ENSG00000184730	APOBR	258.247	4.28237	0.526164	8.13885	3.99057e-16	6.56311e-14
ENSG00000106178	CCL24	135.1	4.2804	1.11714	3.83158	0.00012732	0.000994174
ENSG00000237484	LINC01684	11.3021	4.2802	1.039	4.11955	3.79607e-05	0.000363535
ENSG00000253926	AC011257.1	1.37422	4.27923	1.76171	2.42902	0.0151398	0.0489399
ENSG00000264608	AC005726.4	7.26727	4.2775	0.984605	4.34438	1.39667e-05	0.000158873
ENSG00000237576	LINC01888	5.48806	4.2695	1.31766	3.2402	0.00119446	0.00634697
ENSG00000236942	AC096533.1	3.29322	4.26177	1.32099	3.2262	0.00125446	0.00660945
ENSG00000205755	CRLF2	29.5511	4.25675	0.920295	4.62542	3.73848e-06	5.15958e-05
ENSG00000201367	RNU6-522P	6.03476	4.2563	1.02226	4.1636	3.13272e-05	0.000310688
ENSG00000253214	AC079209.1	9.07522	4.25484	1.09987	3.8685	0.000109509	0.000878261
ENSG00000139572	GPR84	61.9522	4.25376	0.889062	4.78455	1.71371e-06	2.68584e-05
ENSG00000141505	ASGR1	85.2121	4.25191	0.71257	5.96701	2.41638e-09	8.73695e-08
ENSG00000248663	LINC00992	2.96713	4.24905	1.47727	2.87628	0.00402386	0.0170082
ENSG00000276136	AC016957.2	4.00702	4.24901	1.01345	4.1926	2.7577e-05	0.000279942
ENSG00000137642	SORL1	480.094	4.24885	0.480234	8.84747	8.95232e-19	2.49433e-16
ENSG00000253770	HMGB1P23	9.72311	4.24836	1.26811	3.35014	0.000807717	0.00458623
ENSG00000230069	LRRC37A15P	38.3244	4.24695	0.929143	4.57082	4.85808e-06	6.46007e-05
ENSG00000276548	AC008740.2	1.72574	4.23351	1.55419	2.72393	0.00645104	0.024899
ENSG00000215840	AL592295.1	4.35508	4.23205	0.895931	4.72363	2.31667e-06	3.47691e-05
ENSG00000253924	AC103831.1	2.19414	4.2308	1.35882	3.11358	0.00184834	0.00913102
ENSG00000254915	AP003168.1	2.02276	4.23039	1.52804	2.76851	0.00563136	0.0223696
ENSG00000268659	AL589863.1	7.30168	4.22953	1.28956	3.27982	0.00103875	0.00565012
ENSG00000117091	CD48	255.535	4.22745	0.618298	6.83723	8.07405e-12	5.22453e-10
ENSG00000262296	AC118755.1	1.99343	4.22647	1.55608	2.71609	0.00660578	0.0253393
ENSG00000123700	KCNJ2	90.7118	4.22469	0.771124	5.47861	4.28688e-08	1.12308e-06
ENSG00000244265	SIAH2-AS1	2.8574	4.22449	0.949616	4.44863	8.64194e-06	0.000105607
ENSG00000127084	FGD3	164.316	4.21786	0.635113	6.64113	3.11296e-11	1.79758e-09
ENSG00000236564	YWHAQP5	3.30251	4.21257	1.46579	2.87392	0.00405409	0.0171055
ENSG00000207109	SNORD38C	2.0019	4.20955	1.01406	4.1512	3.30736e-05	0.000324744
ENSG00000179583	CIITA	1627.64	4.20906	0.435481	9.66531	4.23346e-22	2.17959e-19
ENSG00000168658	VWA3B	4.41404	4.20149	1.36011	3.08908	0.00200777	0.00974186
ENSG00000245869	AP004609.1	16.7706	4.19699	1.27358	3.29543	0.000982713	0.0053924
ENSG00000279145	AC011912.1	7.63538	4.19495	1.25678	3.33785	0.000844294	0.0047549
ENSG00000187997	C17orf99	6.20715	4.19491	1.21506	3.45244	0.000555548	0.0033762
ENSG00000229140	CCDC26	4.4646	4.19357	1.15775	3.62216	0.000292148	0.00198144
ENSG00000241525	AC141424.1	10.94	4.19325	1.02997	4.07124	4.67628e-05	0.00043261
ENSG00000169442	CD52	1501.92	4.18677	0.624637	6.70274	2.04553e-11	1.22644e-09
ENSG00000236700	LINC01010	1.90374	4.18542	1.52323	2.74773	0.00600092	0.0235025
ENSG00000254246	AC011377.1	1.30475	4.18532	1.4802	2.82753	0.00469089	0.0192271
ENSG00000099985	OSM	202.347	4.17958	1.12013	3.73133	0.000190471	0.00139062
ENSG00000231971	AL078590.2	8.10453	4.17219	1.19877	3.48041	0.000500655	0.00309663
ENSG00000237604	AP001056.1	1.94464	4.16696	0.998669	4.17251	3.01261e-05	0.000300791
ENSG00000250698	AC131182.1	4.48774	4.16477	1.11653	3.7301	0.000191406	0.00139479
ENSG00000187808	SOWAHD	24.9496	4.16343	1.05688	3.93937	8.16966e-05	0.000687325
ENSG00000012124	CD22	357.453	4.15667	1.25072	3.32341	0.000889237	0.00495292
ENSG00000259294	AC005096.1	2.4304	4.15578	1.38335	3.00415	0.00266325	0.0122449
ENSG00000260286	C6orf229	1.46595	4.15445	1.63925	2.53436	0.0112651	0.0388231
ENSG00000152766	ANKRD22	167.438	4.15182	0.952198	4.36025	1.29914e-05	0.000149517
ENSG00000152315	KCNK13	17.2221	4.15075	1.07185	3.87252	0.000107715	0.000865047
ENSG00000271699	SNX29P2	13.2701	4.15034	1.0495	3.95458	7.66692e-05	0.000654326
ENSG00000234965	SHISA8	3.28067	4.14861	1.58091	2.62419	0.00868545	0.0315487
ENSG00000269473	AC012313.8	1.42275	4.14405	1.65563	2.50301	0.0123144	0.0417405
ENSG00000204287	HLA-DRA	22173	4.14311	0.466661	8.8782	6.795e-19	1.96251e-16
ENSG00000079215	SLC1A3	66.2542	4.14271	0.886799	4.67153	2.9896e-06	4.27552e-05
ENSG00000170909	OSCAR	114.955	4.14126	0.735791	5.62831	1.81982e-08	5.31426e-07
ENSG00000172578	KLHL6	205.308	4.13981	0.674031	6.14188	8.1552e-10	3.34731e-08
ENSG00000231128	AL137856.1	2.10355	4.13961	1.12898	3.66667	0.000245725	0.00171011
ENSG00000211664	IGLV2-18	26.1654	4.13883	1.10318	3.75172	0.000175627	0.0012983
ENSG00000238829	RNU7-45P	17.3166	4.13813	0.615498	6.72322	1.77746e-11	1.07662e-09
ENSG00000128604	IRF5	224.599	4.13382	0.777238	5.3186	1.04569e-07	2.40437e-06
ENSG00000279613	AC124283.5	18.8144	4.13283	1.00799	4.10005	4.13054e-05	0.000390202
ENSG00000146094	DOK3	460.193	4.13065	0.506703	8.15201	3.5791e-16	5.96928e-14
ENSG00000235027	AC068580.3	9.84542	4.12692	1.18497	3.48272	0.000496356	0.00307647
ENSG00000122862	SRGN	2213.99	4.12436	0.502168	8.21311	2.15535e-16	3.64608e-14
ENSG00000184305	CCSER1	48.392	4.12384	0.713782	5.77745	7.58435e-09	2.45383e-07
ENSG00000263941	RN7SL32P	1.85382	4.12324	0.962324	4.28467	1.83012e-05	0.000199369
ENSG00000104814	MAP4K1	154.733	4.12246	0.68442	6.02329	1.70909e-09	6.40448e-08
ENSG00000241418	MCRIP2P1	3.0906	4.11699	1.39901	2.94278	0.00325282	0.0143932
ENSG00000163568	AIM2	43.9818	4.11205	0.821945	5.00284	5.6493e-07	1.02366e-05
ENSG00000232591	AL139125.1	3.58449	4.10982	1.17269	3.50462	0.000457254	0.00287152
ENSG00000261448	AC109446.3	3.14093	4.10737	1.36783	3.00284	0.00267469	0.0122849
ENSG00000111679	PTPN6	795.288	4.10601	0.539165	7.61551	2.62657e-14	3.09478e-12
ENSG00000105464	GRIN2D	9.05526	4.10576	0.765322	5.36475	8.10631e-08	1.95302e-06
ENSG00000230155	FO393401.1	6.55821	4.10521	0.822054	4.99385	5.91878e-07	1.06759e-05
ENSG00000242574	HLA-DMB	1054.1	4.1032	0.496036	8.27197	1.31759e-16	2.34621e-14
ENSG00000138964	PARVG	319.082	4.0985	0.753564	5.43883	5.36329e-08	1.36726e-06
ENSG00000107099	DOCK8	707.139	4.09278	0.417942	9.79269	1.21028e-22	6.82452e-20
ENSG00000161911	TREML1	8.32661	4.0899	1.5707	2.60388	0.00921761	0.0330608
ENSG00000183784	C9orf66	20.9672	4.08839	0.893003	4.57825	4.68875e-06	6.29143e-05
ENSG00000186517	ARHGAP30	672.069	4.08118	0.564007	7.23605	4.61929e-13	4.11273e-11
ENSG00000197471	SPN	141.865	4.08117	0.710968	5.74029	9.45119e-09	2.98046e-07
ENSG00000117009	KMO	66.4037	4.08054	0.835829	4.88202	1.05004e-06	1.77218e-05
ENSG00000246130	AC107959.2	10.0866	4.07975	0.948438	4.30155	1.69609e-05	0.000187178
ENSG00000188389	PDCD1	15.1889	4.07724	1.05942	3.84857	0.000118807	0.000940414
ENSG00000168918	INPP5D	884.712	4.07699	0.382179	10.6677	1.44078e-26	1.79589e-23
ENSG00000226816	AC005082.1	3.03216	4.07672	1.59677	2.55311	0.0106766	0.0371624
ENSG00000138115	CYP2C8	1.35217	4.07667	1.61095	2.5306	0.0113868	0.0391625
ENSG00000258826	AL157955.2	1.18111	4.0728	1.64401	2.47735	0.0132362	0.0441041
ENSG00000091106	NLRC4	29.5684	4.06807	0.656029	6.20105	5.60877e-10	2.37625e-08
ENSG00000279757	AC132068.1	2.46156	4.06515	1.58464	2.56534	0.0103075	0.0361059
ENSG00000180353	HCLS1	1044.62	4.06497	0.541743	7.50351	6.21296e-14	6.65798e-12
ENSG00000224137	LINC01857	9.96557	4.06405	1.54768	2.6259	0.00864208	0.0314152
ENSG00000227028	SLC8A1-AS1	306.979	4.05883	0.402927	10.0734	7.2454e-24	5.53525e-21
ENSG00000255354	AC022239.2	10.1684	4.05797	1.30844	3.10139	0.00192611	0.00943262
ENSG00000200113	SNORA51	19.3506	4.05419	0.757295	5.35351	8.62659e-08	2.06367e-06
ENSG00000125898	FAM110A	299.423	4.04836	0.540892	7.4846	7.1764e-14	7.58744e-12
ENSG00000280080	TBC1D22A-AS1	33.615	4.04828	0.679518	5.95758	2.55998e-09	9.15832e-08
ENSG00000151012	SLC7A11	50.9745	4.04653	0.750542	5.39148	6.98804e-08	1.72035e-06
ENSG00000110324	IL10RA	575.876	4.04295	0.590321	6.84872	7.45118e-12	4.88827e-10
ENSG00000166428	PLD4	129.532	4.03515	1.02209	3.94793	7.883e-05	0.000667477
ENSG00000174123	TLR10	46.4672	4.0339	1.43756	2.80607	0.00501498	0.0203164
ENSG00000147488	ST18	9.53707	4.03265	1.13764	3.54474	0.000393003	0.00254162
ENSG00000211892	IGHG4	1170.95	4.02886	0.812708	4.95733	7.14691e-07	1.25751e-05
ENSG00000138670	RASGEF1B	886.889	4.02606	0.40115	10.0363	1.05584e-23	7.81419e-21
ENSG00000283849	AC092053.2	1.9843	4.02371	1.3718	2.93316	0.00335527	0.0147211
ENSG00000104903	LYL1	38.0638	4.01811	0.651621	6.16633	6.98918e-10	2.90394e-08
ENSG00000266288	AP005671.1	2.50928	4.01554	1.55731	2.57851	0.00992276	0.0350852
ENSG00000259954	IL21R-AS1	12.2596	4.01217	1.36687	2.9353	0.00333221	0.0146631
ENSG00000214595	EML6	44.7812	4.00992	0.813353	4.9301	8.21857e-07	1.41866e-05
ENSG00000260911	AC135050.3	43.6976	4.0096	0.782958	5.12109	3.03769e-07	5.98018e-06
ENSG00000118308	LRMP	485.043	4.00798	0.829208	4.8335	1.34153e-06	2.16722e-05
ENSG00000279141	LINC01451	2.90693	4.00443	1.30245	3.07454	0.00210831	0.0101259
ENSG00000207719	MIR623	5.06251	4.00424	1.17987	3.39379	0.000689314	0.00403585
ENSG00000134215	VAV3	137.002	4.00222	0.638196	6.27114	3.58408e-10	1.62921e-08
ENSG00000264419	MIR548AC	1.7157	4.00198	1.46048	2.74018	0.00614061	0.0239389
ENSG00000197405	C5AR1	247.029	4.00195	0.41698	9.59744	8.1951e-22	4.04343e-19
ENSG00000231389	HLA-DPA1	8789.16	4.0009	0.36574	10.9392	7.48663e-28	1.97006e-24
ENSG00000277539	AC138058.1	9.66296	3.99752	0.974556	4.10189	4.09789e-05	0.000387637
ENSG00000135625	EGR4	10.0847	3.99506	1.0115	3.94964	7.82678e-05	0.000663665
ENSG00000162267	ITIH3	2.20781	3.99501	1.55762	2.56482	0.0103228	0.0361543
ENSG00000254162	AC009812.3	8.74519	3.99477	0.994244	4.01789	5.8721e-05	0.000522815
ENSG00000279962	AP001525.1	26.0424	3.99023	0.782406	5.09994	3.39758e-07	6.5632e-06
ENSG00000111245	MYL2	2.80263	3.98936	1.48621	2.68426	0.00726914	0.0272959
ENSG00000211594	IGKJ4	19.8332	3.98902	0.931551	4.28212	1.85119e-05	0.000201109
ENSG00000227394	AC007386.1	2.14946	3.9879	1.43133	2.78615	0.00533379	0.0213812
ENSG00000199472	Y_RNA	2.67479	3.98689	1.24091	3.21287	0.00131417	0.00686466
ENSG00000155307	SAMSN1	317.196	3.98499	0.635544	6.27021	3.60561e-10	1.63586e-08
ENSG00000220008	LINGO3	8.83127	3.98232	1.45572	2.73563	0.00622603	0.0241888
ENSG00000130487	KLHDC7B	37.5187	3.98086	0.953096	4.17676	2.9569e-05	0.000296301
ENSG00000171777	RASGRP4	43.4972	3.9789	0.826589	4.81364	1.48202e-06	2.36993e-05
ENSG00000232748	AC135050.1	24.3288	3.97364	0.786858	5.05	4.4181e-07	8.27146e-06
ENSG00000125910	S1PR4	53.5757	3.9697	0.742023	5.34984	8.80336e-08	2.09117e-06
ENSG00000184060	ADAP2	536.848	3.95492	0.437339	9.04314	1.52232e-19	5.07789e-17
ENSG00000203710	CR1	54.747	3.95248	0.864465	4.57217	4.82698e-06	6.43316e-05
ENSG00000237152	DLEU7-AS1	12.5237	3.95094	1.01782	3.88176	0.000103701	0.000838496
ENSG00000242522	KLHL6-AS1	12.0338	3.95075	0.836545	4.7227	2.32732e-06	3.48778e-05
ENSG00000136040	PLXNC1	366.687	3.94938	0.535425	7.37617	1.62911e-13	1.60759e-11
ENSG00000237541	HLA-DQA2	236.307	3.94572	0.783264	5.03754	4.71559e-07	8.78673e-06
ENSG00000232344	AC087163.2	5.76912	3.9438	1.17356	3.36055	0.000777873	0.00444985
ENSG00000266680	AL135905.2	1.64452	3.94282	1.62152	2.43156	0.0150339	0.0487043
ENSG00000255299	AP003557.1	4.03172	3.93782	1.18051	3.33569	0.000850875	0.00478425
ENSG00000269927	AC004817.3	35.5063	3.93708	1.10956	3.54834	0.000387668	0.00251538
ENSG00000240710	AL512306.3	18.1097	3.93507	1.14674	3.43152	0.000600208	0.00359412
ENSG00000253686	LINC01484	8.5057	3.93364	1.57243	2.50164	0.0123621	0.0418365
ENSG00000108798	ABI3	500.258	3.93193	0.572364	6.86964	6.43642e-12	4.24606e-10
ENSG00000078589	P2RY10	37.8407	3.92895	0.867458	4.52926	5.91894e-06	7.63082e-05
ENSG00000223831	AC005006.1	1.41574	3.92518	1.4542	2.69921	0.00695045	0.0263288
ENSG00000261269	AC093278.2	34.7141	3.92495	0.977295	4.01613	5.91605e-05	0.000525209
ENSG00000164047	CAMP	3.27098	3.9237	1.58548	2.47478	0.0133319	0.0443541
ENSG00000260335	AC133555.4	1.36472	3.92282	0.920212	4.26296	2.01741e-05	0.000216289
ENSG00000226117	AC090844.1	4.02211	3.91749	1.48225	2.64293	0.00821928	0.0301794
ENSG00000276903	HIST1H2AL	8.19489	3.91509	1.13601	3.44634	0.00056823	0.00343915
ENSG00000271815	AC008897.3	1.82306	3.9127	1.51295	2.58615	0.00970549	0.0344869
ENSG00000228007	AC011933.1	32.7166	3.91116	0.728711	5.36724	7.99528e-08	1.93612e-06
ENSG00000251152	AC025539.1	1.60245	3.90698	1.50456	2.59676	0.00941087	0.0336318
ENSG00000242431	AC107398.1	1.62662	3.90079	1.58302	2.46414	0.0137341	0.0453942
ENSG00000158714	SLAMF8	431.034	3.89793	0.481882	8.08898	6.01687e-16	9.62821e-14
ENSG00000134955	SLC37A2	169.496	3.89615	0.692148	5.62906	1.81189e-08	5.31426e-07
ENSG00000229914	AL138899.2	13.6642	3.89379	1.16046	3.35538	0.000792551	0.00451853
ENSG00000213557	AC068050.1	4.13505	3.89342	1.17842	3.30393	0.000953381	0.00524969
ENSG00000241217	RN7SL809P	8.00586	3.89008	1.31433	2.95975	0.0030789	0.0137814
ENSG00000167483	FAM129C	73.7353	3.88978	1.13227	3.43539	0.000591701	0.00355667
ENSG00000163958	ZDHHC19	9.0103	3.88813	1.14778	3.38753	0.000705256	0.00410786
ENSG00000135925	WNT10A	15.7569	3.88788	1.21505	3.19976	0.00137541	0.00711839
ENSG00000244232	RN7SL698P	18.2559	3.8875	0.984597	3.94831	7.87035e-05	0.000666643
ENSG00000216863	LY86-AS1	3.26631	3.88697	1.40217	2.7721	0.00556957	0.0221576
ENSG00000242197	AC098869.1	13.6086	3.88571	1.10792	3.50721	0.000452831	0.00285224
ENSG00000272341	AL137003.2	7.75716	3.88388	1.07284	3.62018	0.0002944	0.00199307
ENSG00000255733	IFNG-AS1	19.9325	3.88175	0.97792	3.9694	7.20541e-05	0.00062053
ENSG00000137101	CD72	146.839	3.87718	0.605663	6.40154	1.53815e-10	7.52604e-09
ENSG00000182687	GALR2	7.1056	3.87655	1.36456	2.84088	0.00449892	0.0185656
ENSG00000260103	AC012435.1	5.54584	3.87653	1.11678	3.47115	0.000518228	0.00319033
ENSG00000245148	ARAP1-AS2	11.2095	3.87532	0.752586	5.14934	2.614e-07	5.24194e-06
ENSG00000278818	Metazoa_SRP	12.1163	3.87334	0.817689	4.73693	2.16979e-06	3.28983e-05
ENSG00000237349	BX679664.2	1.2085	3.87222	1.51261	2.55996	0.0104685	0.0365888
ENSG00000159958	TNFRSF13C	137.076	3.87137	1.30947	2.95645	0.00311198	0.0139006
ENSG00000265975	AC002091.1	7.12063	3.85866	1.2489	3.08965	0.00200391	0.00972911
ENSG00000254698	AP000893.2	1.51983	3.8556	1.25304	3.077	0.00209093	0.0100711
ENSG00000253755	IGHGP	2215.78	3.83795	0.79308	4.8393	1.30297e-06	2.11358e-05
ENSG00000196664	TLR7	76.5551	3.83543	0.929247	4.12746	3.66789e-05	0.000353485
ENSG00000149927	DOC2A	9.61633	3.83176	0.997109	3.84287	0.000121604	0.000959664
ENSG00000236234	AC091132.2	1.16022	3.83054	1.38912	2.75754	0.00582389	0.0229573
ENSG00000065923	SLC9A7	78.6645	3.82982	0.659269	5.80919	6.2776e-09	2.0881e-07
ENSG00000123329	ARHGAP9	221.256	3.82703	0.604709	6.32871	2.47223e-10	1.171e-08
ENSG00000207091	Y_RNA	1.72418	3.82541	1.16565	3.28179	0.00103149	0.00561324
ENSG00000156738	MS4A1	402.78	3.81875	1.15205	3.31474	0.000917296	0.00508409
ENSG00000250687	AC146944.2	1.7086	3.81533	1.1607	3.2871	0.00101226	0.00553172
ENSG00000242175	RN7SL127P	5.55532	3.81362	1.06697	3.57426	0.000351219	0.00231182
ENSG00000211665	IGLV3-16	8.71782	3.80962	1.24138	3.06887	0.00214871	0.0102804
ENSG00000105501	SIGLEC5	14.4273	3.80827	0.995377	3.82595	0.000130267	0.00101284
ENSG00000185760	KCNQ5	4.84064	3.8038	1.14976	3.30835	0.000938475	0.00517604
ENSG00000259188	AC025040.1	15.9179	3.80374	0.963046	3.9497	7.82498e-05	0.000663665
ENSG00000232884	AF127936.2	1.12155	3.80142	1.53633	2.47435	0.013348	0.0443991
ENSG00000263828	MIR4439	5.74523	3.80029	1.16244	3.26923	0.0010784	0.00582434
ENSG00000254263	AC022973.3	7.89629	3.79695	0.868622	4.37123	1.23549e-05	0.000143362
ENSG00000224003	YES1P1	12.7449	3.7957	0.998937	3.79974	0.000144847	0.00110516
ENSG00000273691	AC087284.1	97.7006	3.79219	0.566765	6.69094	2.21736e-11	1.31285e-09
ENSG00000225636	HNRNPA3P15	12.597	3.79177	1.01075	3.75144	0.000175822	0.00129922
ENSG00000223865	HLA-DPB1	6104.7	3.79176	0.304132	12.4675	1.12339e-35	2.66051e-31
ENSG00000229228	LINC00582	3.20824	3.79158	1.41305	2.68325	0.00729096	0.0273518
ENSG00000231507	LINC01353	25.165	3.78984	1.16863	3.24299	0.00118282	0.00629923
ENSG00000232628	AC092809.2	24.1308	3.78972	1.0095	3.75407	0.000173988	0.00128848
ENSG00000232629	HLA-DQB2	340.275	3.78678	0.856607	4.42067	9.83939e-06	0.000117809
ENSG00000111247	RAD51AP1	55.4799	3.78373	0.711745	5.31614	1.05994e-07	2.43007e-06
ENSG00000237798	AC010894.4	16.4098	3.78042	0.813687	4.64604	3.38373e-06	4.74183e-05
ENSG00000141574	SECTM1	156.266	3.78035	0.365662	10.3384	4.72528e-25	4.14477e-22
ENSG00000255081	AP003168.2	12.3727	3.77772	0.826888	4.5686	4.90986e-06	6.507e-05
ENSG00000204872	NAT8B	9.79989	3.77683	1.17338	3.21875	0.00128749	0.00675192
ENSG00000075702	WDR62	39.2539	3.77177	0.891952	4.22866	2.35082e-05	0.000243973
ENSG00000269534	AC011466.3	3.66673	3.76973	1.26194	2.98726	0.00281494	0.0128328
ENSG00000014257	ACPP	70.359	3.76919	0.904893	4.16534	3.10886e-05	0.000308839
ENSG00000089820	ARHGAP4	374.407	3.76819	0.407694	9.24268	2.40392e-20	9.18258e-18
ENSG00000263693	MIR3161	1.47698	3.76734	1.55054	2.4297	0.0151113	0.0488709
ENSG00000267263	AC111170.2	14.1537	3.76116	0.862479	4.36087	1.29543e-05	0.000149293
ENSG00000284649	AC009093.8	4.11715	3.76082	0.925302	4.06443	4.81497e-05	0.000443191
ENSG00000164691	TAGAP	216.15	3.76033	0.847175	4.43867	9.05154e-06	0.000109876
ENSG00000274976	AC087588.2	3.46157	3.76029	1.31772	2.85363	0.00432229	0.0179935
ENSG00000256982	AC135782.1	8.54137	3.75741	0.853696	4.40134	1.07584e-05	0.000127316
ENSG00000196126	HLA-DRB1	11249.9	3.75127	0.403328	9.30079	1.39404e-20	5.69224e-18
ENSG00000242661	RPS3AP43	2.3754	3.74903	1.31082	2.86006	0.0042356	0.0177073
ENSG00000163803	PLB1	61.2904	3.74704	0.876723	4.27392	1.92068e-05	0.000207801
ENSG00000196730	DAPK1	473.602	3.74358	0.490673	7.62948	2.35705e-14	2.79369e-12
ENSG00000136573	BLK	44.9652	3.74118	1.08917	3.43489	0.000592795	0.00355963
ENSG00000258101	AC010173.1	10.4581	3.74093	1.35422	2.76243	0.0057373	0.0226839
ENSG00000252824	SNORA48	1.65258	3.74011	1.35319	2.76393	0.005711	0.022595
ENSG00000240233	RN7SL587P	14.4522	3.73123	0.743114	5.02107	5.13847e-07	9.44833e-06
ENSG00000277587	AC008759.3	2.02568	3.72951	1.35424	2.75394	0.00588827	0.0231379
ENSG00000201643	SNORA14A	6.27364	3.72704	1.06016	3.51556	0.000438822	0.00277672
ENSG00000236081	ELFN1-AS1	3.90729	3.72348	1.11911	3.32718	0.000877286	0.00490018
ENSG00000272666	U62317.2	14.1078	3.72141	0.701671	5.30365	1.13512e-07	2.57996e-06
ENSG00000127074	RGS13	32.0835	3.71743	0.965553	3.85005	0.000118092	0.000936
ENSG00000121933	TMIGD3	17.4529	3.71617	1.10588	3.36038	0.00077834	0.00445144
ENSG00000169508	GPR183	664.978	3.71444	0.517982	7.17097	7.44656e-13	6.34378e-11
ENSG00000228427	AL590764.1	15.8406	3.714	0.925857	4.01141	6.03563e-05	0.000533365
ENSG00000178175	ZNF366	89.2308	3.70666	1.13113	3.27695	0.00104934	0.00569989
ENSG00000269480	AC020913.2	8.58413	3.70154	0.811239	4.56282	5.04704e-06	6.65386e-05
ENSG00000279486	OR2AG1	3.21679	3.69409	1.47	2.51298	0.0119716	0.0407538
ENSG00000169679	BUB1	26.8829	3.69407	0.71598	5.15946	2.4766e-07	5.00455e-06
ENSG00000231047	GCNT1P3	3.28546	3.69373	1.52607	2.42042	0.0155028	0.0499084
ENSG00000241544	LINC02029	5.26726	3.69209	1.5098	2.44541	0.0144686	0.047205
ENSG00000188282	RUFY4	23.4628	3.69036	0.934818	3.94768	7.89114e-05	0.000667688
ENSG00000115919	KYNU	255.71	3.68992	0.677893	5.44322	5.23256e-08	1.33682e-06
ENSG00000275799	AP001059.2	1.22515	3.68603	1.41959	2.59654	0.0094167	0.0336475
ENSG00000165025	SYK	998.306	3.68462	0.34181	10.7797	4.29101e-27	6.77493e-24
ENSG00000254887	AC010247.1	10.8782	3.68366	1.1073	3.32671	0.000878777	0.00490697
ENSG00000054967	RELT	187.692	3.68325	0.545869	6.7475	1.50413e-11	9.20471e-10
ENSG00000273710	Metazoa_SRP	1.33473	3.67808	1.48561	2.4758	0.0132938	0.0442684
ENSG00000236008	LINC01814	12.1234	3.67735	1.05089	3.49926	0.000466548	0.00292076
ENSG00000201801	RNU5E-4P	1.34324	3.66841	1.25273	2.92833	0.00340785	0.0148906
ENSG00000079263	SP140	209.231	3.66624	0.896888	4.08773	4.35612e-05	0.000407288
ENSG00000234607	AL355994.4	3.17658	3.65976	1.23946	2.95271	0.00314997	0.0140332
ENSG00000249784	SCARNA22	3.97893	3.65697	1.03117	3.54643	0.000390494	0.00253037
ENSG00000184106	TREML3P	3.11487	3.65354	1.3205	2.76679	0.00566114	0.0224615
ENSG00000203356	LINC01562	3.03028	3.65273	1.43102	2.55254	0.010694	0.0372066
ENSG00000244383	FAM3D-AS1	2.63135	3.64823	1.23176	2.96181	0.00305836	0.0137128
ENSG00000223828	BANF1P4	5.17123	3.64649	1.16184	3.13854	0.0016979	0.00849597
ENSG00000232878	DPYD-AS1	9.83552	3.64039	0.843334	4.31667	1.58401e-05	0.000176704
ENSG00000276842	AC023510.2	1.14551	3.64013	1.30396	2.7916	0.00524486	0.0210711
ENSG00000274591	AC025031.3	8.03213	3.63813	0.94726	3.84069	0.000122691	0.000966874
ENSG00000177455	CD19	85.1876	3.63625	1.13986	3.1901	0.00142225	0.00731767
ENSG00000248323	LUCAT1	92.3671	3.63604	0.750349	4.8458	1.26106e-06	2.05383e-05
ENSG00000086570	FAT2	16.4158	3.63541	0.983849	3.69509	0.000219808	0.00156
ENSG00000240905	RN7SL798P	22.7572	3.62876	0.827319	4.38616	1.15369e-05	0.000134927
ENSG00000143297	FCRL5	206.146	3.62735	1.02037	3.55495	0.000378057	0.00246314
ENSG00000160791	CCR5	74.2027	3.62477	0.855401	4.23751	2.26013e-05	0.000236284
ENSG00000100077	GRK3	325.744	3.62299	0.414905	8.7321	2.4999e-18	6.1672e-16
ENSG00000213172	AL031985.1	11.357	3.6216	1.217	2.97584	0.00292191	0.0132274
ENSG00000253364	AL928742.1	1.64154	3.62129	1.44893	2.49928	0.0124445	0.0420491
ENSG00000153064	BANK1	118.708	3.6154	0.975214	3.70729	0.000209488	0.00149889
ENSG00000074276	CDHR2	139.351	3.61504	0.952279	3.79619	0.000146935	0.00111964
ENSG00000270210	AC104695.2	63.5145	3.61364	0.701526	5.15112	2.58932e-07	5.21009e-06
ENSG00000279814	AC010997.6	86.8911	3.61282	0.472487	7.64639	2.06706e-14	2.53648e-12
ENSG00000215022	AL008729.1	148.87	3.6116	0.520385	6.94024	3.91421e-12	2.75894e-10
ENSG00000083454	P2RX5	54.5671	3.61014	0.930412	3.88015	0.000104392	0.000842356
ENSG00000102445	RUBCNL	164.374	3.60911	0.574394	6.28333	3.31404e-10	1.51518e-08
ENSG00000135363	LMO2	190.719	3.6016	0.807719	4.45897	8.23528e-06	0.000101317
ENSG00000180113	TDRD6	54.1491	3.60006	0.800851	4.4953	6.94729e-06	8.77247e-05
ENSG00000199530	Y_RNA	1.91255	3.59642	1.32239	2.71964	0.0065353	0.0251586
ENSG00000093072	ADA2	1247.57	3.59224	0.403073	8.91214	5.00583e-19	1.48191e-16
ENSG00000036565	SLC18A1	9.01867	3.58853	1.04646	3.42921	0.000605343	0.00361664
ENSG00000267476	AC104365.1	49.7652	3.58	0.620707	5.76762	8.03996e-09	2.58009e-07
ENSG00000272908	AC006033.2	6.45815	3.57654	1.21394	2.94622	0.00321683	0.014256
ENSG00000100985	MMP9	232.254	3.57404	0.678724	5.26583	1.39555e-07	3.0745e-06
ENSG00000185527	PDE6G	19.6603	3.56504	0.836827	4.26019	2.04255e-05	0.000218314
ENSG00000260601	AC131391.1	3.91054	3.56443	1.37034	2.60113	0.00929162	0.0332558
ENSG00000261158	AC109597.2	12.8792	3.56418	1.08159	3.29533	0.000983077	0.00539315
ENSG00000235820	AL109935.1	1.89709	3.56315	1.25514	2.83885	0.00452761	0.018671
ENSG00000201076	RNU4-51P	14.4709	3.56267	0.879949	4.04872	5.14985e-05	0.000467473
ENSG00000197980	LEKR1	104.587	3.5621	0.641894	5.54935	2.86732e-08	7.91453e-07
ENSG00000258699	AL357093.1	1.27586	3.55943	1.35121	2.63426	0.00843207	0.0307936
ENSG00000173200	PARP15	81.5195	3.55736	0.777905	4.573	4.80797e-06	6.41505e-05
ENSG00000265929	MIR5195	6.4258	3.55683	1.35105	2.63264	0.00847229	0.0309119
ENSG00000279147	AC112504.1	4.26126	3.55494	0.884879	4.01743	5.88359e-05	0.000523248
ENSG00000224557	HLA-DPB2	23.1689	3.55302	0.677574	5.24373	1.57364e-07	3.40662e-06
ENSG00000252021	Y_RNA	6.80117	3.55162	0.71472	4.96924	6.72149e-07	1.19329e-05
ENSG00000278982	AL139125.2	6.37703	3.54471	1.21958	2.90651	0.0036549	0.0157437
ENSG00000203989	RHOXF2B	1.43611	3.54336	1.31948	2.68542	0.00724381	0.0272137
ENSG00000251805	SCARNA21	1.9957	3.5428	1.09253	3.24274	0.00118385	0.00630192
ENSG00000223336	RNU2-6P	8.68077	3.5391	1.27643	2.77265	0.00556022	0.0221359
ENSG00000153208	MERTK	92.3799	3.53356	0.651313	5.42529	5.78599e-08	1.45931e-06
ENSG00000170571	EMB	141.219	3.53204	0.690671	5.11393	3.15529e-07	6.17824e-06
ENSG00000251513	LIX1-AS1	4.39924	3.53195	1.15827	3.04932	0.00229357	0.0108205
ENSG00000146039	SLC17A4	40.1919	3.53123	1.03882	3.39927	0.000675652	0.00396468
ENSG00000104951	IL4I1	500.753	3.52626	0.53563	6.58339	4.59839e-11	2.57367e-09
ENSG00000181577	C6orf223	3.51274	3.52551	1.14586	3.07672	0.0020929	0.0100758
ENSG00000249437	NAIP	36.612	3.52519	0.492014	7.16482	7.78889e-13	6.61162e-11
ENSG00000188042	ARL4C	674.122	3.52504	0.475518	7.41306	1.23418e-13	1.23143e-11
ENSG00000202255	Y_RNA	2.16714	3.5236	1.33229	2.64478	0.00817447	0.0300475
ENSG00000280153	AC133065.6	69.0013	3.52236	0.580404	6.06882	1.28856e-09	4.98643e-08
ENSG00000223534	HLA-DQB1-AS1	30.6203	3.51862	1.01621	3.46251	0.000535166	0.00327418
ENSG00000235111	Z97192.3	20.0627	3.51854	1.20472	2.92064	0.00349312	0.0151849
ENSG00000277233	Metazoa_SRP	24.1639	3.51629	0.685077	5.1327	2.85612e-07	5.67462e-06
ENSG00000254879	PTPRJ-AS1	25.6823	3.51199	0.545017	6.44381	1.16514e-10	5.92148e-09
ENSG00000187912	CLEC17A	44.4548	3.508	1.0589	3.31287	0.000923426	0.00511089
ENSG00000187726	DNAJB13	2.41264	3.50396	1.37514	2.54807	0.010832	0.037615
ENSG00000258613	RPL21P7	1.95276	3.50359	1.03682	3.37916	0.000727089	0.00420907
ENSG00000201519	RNU6-645P	19.3039	3.50343	0.576091	6.08138	1.19153e-09	4.67979e-08
ENSG00000204252	HLA-DOA	429.942	3.50268	0.600378	5.83413	5.40728e-09	1.82422e-07
ENSG00000049249	TNFRSF9	45.0894	3.50171	0.824958	4.24471	2.1888e-05	0.00023049
ENSG00000259151	CAP2P1	4.92674	3.49877	1.22452	2.85725	0.00427331	0.017833
ENSG00000211650	IGLV5-45	19.1405	3.49764	1.19009	2.93897	0.00329308	0.0145368
ENSG00000256633	AP005019.1	4.11522	3.49719	1.29717	2.69602	0.00701735	0.0265398
ENSG00000280011	AL031595.2	11.4789	3.49136	0.90391	3.86251	0.000112229	0.000897338
ENSG00000102879	CORO1A	1057.98	3.49076	0.654009	5.33748	9.42458e-08	2.21431e-06
ENSG00000170458	CD14	1311.77	3.48844	0.440253	7.9237	2.30545e-15	3.4125e-13
ENSG00000198502	HLA-DRB5	3782.31	3.47894	0.687468	5.06051	4.18134e-07	7.89057e-06
ENSG00000258035	AC123567.2	6.33131	3.47878	0.912211	3.81357	0.000136975	0.00105564
ENSG00000163806	SPDYA	45.8977	3.47878	0.650708	5.34614	8.98487e-08	2.13002e-06
ENSG00000122122	SASH3	232.865	3.47824	0.854861	4.06878	4.72607e-05	0.000436365
ENSG00000180712	LINC02363	15.8835	3.47571	0.869889	3.99558	6.45373e-05	0.000565669
ENSG00000196218	RYR1	33.792	3.47333	0.862131	4.02877	5.60701e-05	0.000503006
ENSG00000177699	AC011944.1	5.43538	3.47311	0.897911	3.86798	0.000109739	0.000879806
ENSG00000259772	AC012236.1	53.7151	3.47085	0.977126	3.55211	0.000382161	0.00248374
ENSG00000234506	LINC01506	2.54807	3.46864	1.3157	2.63635	0.00838038	0.030646
ENSG00000254177	AC079209.2	3.27603	3.46515	1.14469	3.02714	0.0024688	0.0115141
ENSG00000206814	Y_RNA	1.85601	3.46288	1.26672	2.73374	0.00626185	0.0243074
ENSG00000260719	AC009133.3	5.05531	3.46268	1.04644	3.30902	0.000936227	0.00516614
ENSG00000070190	DAPP1	243.221	3.46164	0.816917	4.23744	2.26078e-05	0.000236284
ENSG00000276216	AC245014.3	74.1371	3.45729	0.628176	5.50369	3.71914e-08	9.87448e-07
ENSG00000100167	SEPT3	4.33821	3.45726	1.33688	2.58607	0.00970767	0.0344895
ENSG00000256658	AC008115.1	1.04299	3.45665	1.20809	2.86125	0.00421968	0.0176719
ENSG00000274215	AC106028.4	1.56622	3.45646	1.09745	3.14953	0.00163534	0.00822464
ENSG00000226777	FAM30A	93.6882	3.45643	0.838528	4.12202	3.75558e-05	0.000360885
ENSG00000167604	NFKBID	718.914	3.45307	0.40465	8.53348	1.42012e-17	3.14325e-15
ENSG00000211593	IGKJ5	28.7453	3.45112	0.816158	4.22849	2.35265e-05	0.000244056
ENSG00000104921	FCER2	87.275	3.45065	1.29147	2.67187	0.00754291	0.0281232
ENSG00000100373	UPK3A	14.0125	3.44918	1.14109	3.0227	0.00250533	0.01165
ENSG00000166527	CLEC4D	16.6859	3.44909	1.2294	2.80551	0.00502373	0.0203449
ENSG00000235777	DPYD-AS2	7.4651	3.44776	0.903014	3.81805	0.000134509	0.0010407
ENSG00000269967	AL136115.2	1.55932	3.44594	1.30929	2.63192	0.00849047	0.0309639
ENSG00000254087	LYN	627.119	3.44584	0.328599	10.4864	9.9705e-26	9.44526e-23
ENSG00000263050	AC090617.6	133.329	3.44293	0.428846	8.02838	9.87701e-16	1.54912e-13
ENSG00000155966	AFF2	12.0159	3.4419	1.15434	2.98171	0.00286646	0.0130125
ENSG00000111732	AICDA	13.7626	3.44179	1.3956	2.46618	0.0136562	0.045221
ENSG00000203684	IBA57-AS1	14.2064	3.44022	1.05794	3.25182	0.00114668	0.006133
ENSG00000263628	MIR3155A	4.13685	3.43895	0.971462	3.53997	0.000400169	0.00257323
ENSG00000163376	KBTBD8	64.3321	3.43865	0.857813	4.00862	6.10733e-05	0.000538897
ENSG00000167680	SEMA6B	129.46	3.43695	0.727763	4.72263	2.32812e-06	3.48778e-05
ENSG00000116990	MYCL	122.44	3.4334	0.937881	3.66081	0.000251422	0.00174344
ENSG00000102970	CCL17	24.399	3.43116	1.10477	3.10576	0.0018979	0.0093137
ENSG00000167281	RBFOX3	49.6802	3.42213	0.842728	4.06078	4.89095e-05	0.000448963
ENSG00000250541	AC092436.4	6.42961	3.4216	1.29403	2.64414	0.00818993	0.0300856
ENSG00000224707	E2F3-IT1	11.5643	3.42114	0.985732	3.47066	0.000519187	0.0031954
ENSG00000230534	AL392046.1	1.32188	3.41997	1.31162	2.60744	0.00912228	0.0327735
ENSG00000255398	HCAR3	16.902	3.41982	1.18381	2.88884	0.00386671	0.016484
ENSG00000162924	REL	843.59	3.41823	0.314172	10.8801	1.43404e-27	3.39624e-24
ENSG00000111181	SLC6A12	18.8432	3.41125	1.24878	2.73166	0.00630152	0.0244296
ENSG00000237336	AL445489.1	39.1205	3.40822	0.953529	3.57432	0.000351137	0.00231182
ENSG00000044012	GUCA2B	151.99	3.40744	1.40409	2.4268	0.0152327	0.0491509
ENSG00000265460	AC015910.1	2.25277	3.40557	1.17032	2.90995	0.00361487	0.0156089
ENSG00000126262	FFAR2	82.956	3.40504	0.870324	3.91238	9.13921e-05	0.00075416
ENSG00000279410	AC099494.1	29.0488	3.40461	1.0416	3.26864	0.00108064	0.00583378
ENSG00000100629	CEP128	109.66	3.4008	0.547376	6.21291	5.20119e-10	2.22748e-08
ENSG00000230684	AL158207.2	2.29927	3.39692	1.30706	2.5989	0.00935221	0.0334625
ENSG00000134460	IL2RA	71.1882	3.39587	0.907388	3.74247	0.000182222	0.00133858
ENSG00000111913	RIPOR2	262.539	3.39545	0.480564	7.06554	1.59988e-12	1.23019e-10
ENSG00000242958	AC040975.1	3.24527	3.39194	1.31418	2.58102	0.00985075	0.0348736
ENSG00000022556	NLRP2	15.6232	3.39173	1.09834	3.08805	0.00201473	0.00977164
ENSG00000268355	AC243960.3	83.5419	3.39123	0.65748	5.15793	2.49696e-07	5.04138e-06
ENSG00000232341	RPL4P2	3.09222	3.38947	0.73239	4.62796	3.69291e-06	5.11457e-05
ENSG00000069424	KCNAB2	262.598	3.38623	0.450177	7.52201	5.39402e-14	5.88694e-12
ENSG00000235300	THRA1/BTR	4.08696	3.38459	1.28314	2.63775	0.00834587	0.0305372
ENSG00000235488	JARID2-AS1	2.96708	3.38451	1.31178	2.58009	0.00987751	0.0349304
ENSG00000228340	MIR646HG	15.3238	3.38393	1.1015	3.07212	0.00212546	0.0101875
ENSG00000132205	EMILIN2	465.87	3.38305	0.431739	7.83587	4.65624e-15	6.41126e-13
ENSG00000104043	ATP8B4	145.44	3.38266	0.526315	6.42706	1.30092e-10	6.52749e-09
ENSG00000170819	BFSP2	10.5831	3.38187	1.16031	2.91462	0.00356117	0.0154213
ENSG00000232698	AP001058.1	1.08238	3.38137	1.37704	2.45553	0.0140676	0.046202
ENSG00000197153	HIST1H3J	10.692	3.38064	1.32561	2.55024	0.0107647	0.0374198
ENSG00000167895	TMC8	221.105	3.37862	0.642165	5.26129	1.43044e-07	3.1426e-06
ENSG00000166926	MS4A6E	1.1339	3.37649	1.13059	2.98649	0.00282196	0.0128598
ENSG00000231256	C17orf105	1.95047	3.37311	1.2211	2.76234	0.00573882	0.0226861
ENSG00000244036	AC073320.1	2.6507	3.37101	1.23461	2.73043	0.00632525	0.0244973
ENSG00000269066	AC020908.3	7.35748	3.36997	0.773754	4.35535	1.32852e-05	0.000152438
ENSG00000204464	C1orf195	3.01836	3.36545	1.0027	3.3564	0.000789642	0.00450412
ENSG00000249738	AC008691.1	11.5308	3.35858	1.3351	2.51561	0.0118826	0.0405264
ENSG00000185436	IFNLR1	18.2215	3.3579	1.02234	3.28453	0.00102151	0.0055679
ENSG00000009790	TRAF3IP3	108.758	3.35726	0.757576	4.43158	9.35439e-06	0.000112915
ENSG00000267694	AP005131.5	17.6812	3.35679	0.742839	4.51887	6.21701e-06	7.95878e-05
ENSG00000263370	AC104564.2	10.058	3.35663	0.985413	3.40632	0.000658446	0.00387813
ENSG00000182162	P2RY8	161.937	3.3556	0.663214	5.0596	4.20137e-07	7.91575e-06
ENSG00000119866	BCL11A	184.987	3.3507	0.706155	4.745	2.08511e-06	3.17159e-05
ENSG00000116852	KIF21B	80.1496	3.3462	0.602393	5.55485	2.77846e-08	7.69618e-07
ENSG00000240531	RPL21P123	7.73128	3.34379	1.0991	3.04231	0.00234774	0.011043
ENSG00000090104	RGS1	1426.4	3.34283	0.64269	5.20132	1.97883e-07	4.14365e-06
ENSG00000243609	RPS2P44	54.8755	3.34107	0.795979	4.19743	2.69956e-05	0.000274747
ENSG00000200834	Y_RNA	6.11491	3.33755	0.770857	4.32967	1.49336e-05	0.000168416
ENSG00000129810	SGO1	21.8578	3.33443	0.782773	4.25976	2.04645e-05	0.000218611
ENSG00000124256	ZBP1	83.029	3.33114	0.758131	4.39389	1.11342e-05	0.000131189
ENSG00000225885	AC023590.1	43.4345	3.32967	0.904787	3.68006	0.000233176	0.00163818
ENSG00000269242	AC010422.3	1.76688	3.32903	1.03008	3.2318	0.00123013	0.00650004
ENSG00000236325	AC005300.1	6.2774	3.32764	1.10758	3.00443	0.00266083	0.0122362
ENSG00000198723	TEX45	5.6998	3.32543	1.13016	2.94244	0.00325634	0.0144015
ENSG00000255507	AP003031.2	3.4259	3.32482	1.1484	2.89518	0.0037894	0.0162198
ENSG00000267222	AC107993.1	10.5394	3.32412	0.703296	4.72648	2.28444e-06	3.43725e-05
ENSG00000179456	ZBTB18	51.3237	3.32174	0.531698	6.24742	4.173e-10	1.85421e-08
ENSG00000204257	HLA-DMA	1920.55	3.32148	0.310383	10.7012	1.00443e-26	1.39928e-23
ENSG00000229433	LINC02069	10.7261	3.31878	1.12078	2.96113	0.00306516	0.0137355
ENSG00000248905	FMN1	154.03	3.31736	0.612363	5.41732	6.04986e-08	1.51457e-06
[truncated: 6,348 more rows]
