# Supplementary material for: IL-1-driven stromal–neutrophil interactions define a subset of patients with inflammatory bowel disease that does not respond to therapies
Source: Nat Med. 2021 Oct 21;27(11):1970–81. doi: 10.1038/s41591-021-01520-5 (PMC8604730; doi:10.1038/s41591-021-01520-5)
Supplement: Supplementary file 8 — Marker gene scRNA-seq clusters. [file 41591_2021_1520_MOESM8_ESM.xlsx]

## Sheet: Supplementary Table 6
Genes significantly upregulated in single-cell RNA sequencing clusters
feature	cell_type	baseMean	log2FoldChange	lfcSE	stat	pvalue	padj
CCL21	ABCA8_fibroblasts	56.7637	3.74001	0.534385	6.99871	2.58e-12	3.89e-10
CP	ABCA8_fibroblasts	10.6156	3.46426	0.395722	8.75426	2.05e-18	1.33e-15
TFPI2	ABCA8_fibroblasts	24.4462	3.44057	0.431177	7.9795	1.47e-15	4.29e-13
CCL19	ABCA8_fibroblasts	140.592	3.2104	0.587813	5.46161	4.72e-08	2.34e-06
CCL13	ABCA8_fibroblasts	93.9155	3.19788	0.5647	5.66296	1.49e-08	8.62e-07
CCL11	ABCA8_fibroblasts	305.017	2.99958	0.486904	6.16052	7.25e-10	5.9e-08
FDCSP	ABCA8_fibroblasts	53.2482	2.95237	0.562873	5.24517	1.56e-07	6.66e-06
ADAM28	ABCA8_fibroblasts	58.198	2.75355	0.343727	8.01087	1.14e-15	3.39e-13
ADAMDEC1	ABCA8_fibroblasts	1013.07	2.72129	0.436195	6.23869	4.41e-10	3.77e-08
ABCA6	ABCA8_fibroblasts	14.2771	2.71098	0.310419	8.73328	2.47e-18	1.44e-15
CCL8	ABCA8_fibroblasts	116.785	2.70493	0.519572	5.20606	1.93e-07	7.96e-06
HAPLN1	ABCA8_fibroblasts	26.7401	2.6701	0.461276	5.78852	7.1e-09	4.44e-07
SCT	ABCA8_fibroblasts	9.93488	2.66929	0.428375	6.2312	4.63e-10	3.87e-08
CHL1	ABCA8_fibroblasts	17.9293	2.65446	0.240783	11.0243	2.92e-28	1.45e-24
MUSK	ABCA8_fibroblasts	3.98974	2.65188	0.287988	9.20828	3.31e-20	3.09e-17
IGF1	ABCA8_fibroblasts	1.72657	2.6329	0.309746	8.50019	1.89e-17	7.83e-15
ABCA8	ABCA8_fibroblasts	58.1112	2.6067	0.423659	6.15282	7.61e-10	6.13e-08
DPT	ABCA8_fibroblasts	14.2179	2.54707	0.425459	5.98665	2.14e-09	1.54e-07
CCL7	ABCA8_fibroblasts	8.40187	2.54297	0.468903	5.42324	5.85e-08	2.81e-06
PTGDS	ABCA8_fibroblasts	184.463	2.53888	0.413367	6.14196	8.15e-10	6.46e-08
ADH1B	ABCA8_fibroblasts	56.3684	2.47931	0.35517	6.98062	2.94e-12	4.33e-10
C7	ABCA8_fibroblasts	6.94613	2.46291	0.377168	6.53002	6.58e-11	7.31e-09
KLRF1	ABCA8_fibroblasts	2.20783	2.43504	0.373883	6.51285	7.37e-11	8.02e-09
CFD	ABCA8_fibroblasts	455.551	2.42375	0.432433	5.60491	2.08e-08	1.14e-06
COL6A5	ABCA8_fibroblasts	2.92096	2.38939	0.538048	4.44084	8.96e-06	0.000222095
CXCL6	ABCA8_fibroblasts	68.5314	2.35387	0.542339	4.34022	1.42e-05	0.000330258
CXCL1	ABCA8_fibroblasts	334.34	2.34899	0.482733	4.86603	1.14e-06	3.78e-05
SFRP1	ABCA8_fibroblasts	10.8256	2.34409	0.433963	5.40159	6.61e-08	3.11e-06
FGF7	ABCA8_fibroblasts	52.3728	2.2743	0.331692	6.85668	7.05e-12	1e-09
STMN2	ABCA8_fibroblasts	76.568	2.27356	0.402164	5.65331	1.57e-08	9.02e-07
SLIT2	ABCA8_fibroblasts	10.4591	2.26294	0.295788	7.65054	2e-14	4.81e-12
GABRA2	ABCA8_fibroblasts	4.16374	2.26057	0.361781	6.24845	4.15e-10	3.59e-08
PTGFR	ABCA8_fibroblasts	6.007	2.23314	0.322244	6.92996	4.21e-12	6.09e-10
APBB1IP	ABCA8_fibroblasts	1.32195	2.23167	0.387195	5.76369	8.23e-09	5.09e-07
PTGER1	ABCA8_fibroblasts	2.96792	2.22933	0.393103	5.6711	1.42e-08	8.29e-07
CILP	ABCA8_fibroblasts	1.75514	2.22844	0.34614	6.43796	1.21e-10	1.24e-08
TCF21	ABCA8_fibroblasts	6.70786	2.2152	0.214762	10.3147	6.05e-25	1.5e-21
ABCA10	ABCA8_fibroblasts	4.69539	2.19267	0.391393	5.60223	2.12e-08	1.15e-06
NAV2	ABCA8_fibroblasts	4.62245	2.18117	0.302617	7.20771	5.69e-13	9.97e-11
PTGS2	ABCA8_fibroblasts	30.7292	2.15973	0.303268	7.12152	1.07e-12	1.77e-10
FBLN1	ABCA8_fibroblasts	209.185	2.15656	0.261073	8.26038	1.45e-16	5.28e-14
MFAP4	ABCA8_fibroblasts	213.253	2.15417	0.295289	7.29512	2.98e-13	5.77e-11
FBLN5	ABCA8_fibroblasts	22.7396	2.15399	0.205053	10.5046	8.23e-26	3.07e-22
TNXB	ABCA8_fibroblasts	3.68671	2.15286	0.256148	8.40477	4.29e-17	1.64e-14
SCARA5	ABCA8_fibroblasts	27.5591	2.14839	0.3403	6.31323	2.73e-10	2.58e-08
DCN	ABCA8_fibroblasts	628.238	2.13233	0.267753	7.96381	1.67e-15	4.69e-13
SFRP2	ABCA8_fibroblasts	7.37484	2.12962	0.599531	3.55215	0.000382104	0.00501041
ELANE	ABCA8_fibroblasts	3.41879	2.12639	0.339887	6.25618	3.95e-10	3.48e-08
GRIA3	ABCA8_fibroblasts	1.85056	2.11395	0.44625	4.73714	2.17e-06	6.52e-05
EPHA7	ABCA8_fibroblasts	5.61006	2.09228	0.422498	4.95217	7.34e-07	2.57e-05
C3	ABCA8_fibroblasts	64.6001	2.08322	0.358739	5.80705	6.36e-09	4.05e-07
RSPO3	ABCA8_fibroblasts	6.26147	2.05631	0.349484	5.88384	4.01e-09	2.65e-07
LUM	ABCA8_fibroblasts	935.455	2.04977	0.304305	6.73592	1.63e-11	1.99e-09
PID1	ABCA8_fibroblasts	5.05159	2.03577	0.257912	7.89326	2.94e-15	7.83e-13
TAC3	ABCA8_fibroblasts	11.5292	2.02974	0.391533	5.1841	2.17e-07	8.81e-06
COLEC11	ABCA8_fibroblasts	4.02291	2.02886	0.395656	5.12785	2.93e-07	1.14e-05
PLEKHA6	ABCA8_fibroblasts	2.75039	2.02443	0.225401	8.98146	2.67e-19	2.21e-16
PF4V1	ABCA8_fibroblasts	2.87451	2.02262	0.549205	3.68281	0.00023068	0.0033524
TNFAIP6	ABCA8_fibroblasts	32.4212	2.01011	0.444373	4.52347	6.08e-06	0.00016067
PTPRD	ABCA8_fibroblasts	3.06974	1.99292	0.298467	6.67719	2.44e-11	2.93e-09
APOE	ABCA8_fibroblasts	649.699	1.98893	0.380649	5.2251	1.74e-07	7.29e-06
LPAR1	ABCA8_fibroblasts	8.10368	1.98736	0.272762	7.28608	3.19e-13	6.09e-11
LYPD3	ABCA8_fibroblasts	2.26462	1.98666	0.331249	5.99748	2e-09	1.47e-07
FABP4	ABCA8_fibroblasts	22.971	1.97399	0.504804	3.91041	9.21e-05	0.0015941
IL13RA2	ABCA8_fibroblasts	4.28429	1.96043	0.53096	3.69224	0.000222285	0.00326222
LSAMP	ABCA8_fibroblasts	11.888	1.95777	0.245669	7.96917	1.6e-15	4.58e-13
GFRA1	ABCA8_fibroblasts	3.84241	1.95755	0.348381	5.619	1.92e-08	1.07e-06
PCDH7	ABCA8_fibroblasts	15.2704	1.95563	0.25198	7.76107	8.42e-15	2.13e-12
OGN	ABCA8_fibroblasts	5.35935	1.94587	0.371091	5.24365	1.57e-07	6.7e-06
ANGPTL1	ABCA8_fibroblasts	5.46274	1.94095	0.341438	5.68463	1.31e-08	7.81e-07
GSTM5	ABCA8_fibroblasts	8.73352	1.94067	0.267911	7.24369	4.37e-13	7.84e-11
EYA4	ABCA8_fibroblasts	1.32949	1.93957	0.351549	5.51721	3.44e-08	1.79e-06
APOC1	ABCA8_fibroblasts	29.7759	1.93512	0.309232	6.25783	3.9e-10	3.46e-08
FAIM2	ABCA8_fibroblasts	1.21306	1.92431	0.462756	4.15838	3.21e-05	0.000659455
ANKRD55	ABCA8_fibroblasts	6.44463	1.92253	0.283365	6.78463	1.16e-11	1.52e-09
CHODL	ABCA8_fibroblasts	0.945048	1.91928	0.513705	3.73616	0.000186852	0.00287452
SVEP1	ABCA8_fibroblasts	10.0399	1.91491	0.18396	10.4094	2.25e-25	6.69e-22
DPP4	ABCA8_fibroblasts	3.01699	1.90689	0.37966	5.02262	5.1e-07	1.88e-05
ARHGAP20	ABCA8_fibroblasts	3.85804	1.89473	0.331819	5.71012	1.13e-08	6.81e-07
FIBIN	ABCA8_fibroblasts	11.4464	1.89231	0.410024	4.61512	3.93e-06	0.00010918
PTGER4	ABCA8_fibroblasts	12.2335	1.88157	0.201164	9.35341	8.49e-21	1.05e-17
C16orf89	ABCA8_fibroblasts	6.8356	1.8799	0.284611	6.60516	3.97e-11	4.66e-09
FGFR2	ABCA8_fibroblasts	4.47161	1.86667	0.262017	7.12425	1.05e-12	1.75e-10
ZNF385A	ABCA8_fibroblasts	4.67949	1.8612	0.21449	8.67731	4.05e-18	2.17e-15
ANK2	ABCA8_fibroblasts	7.23727	1.85361	0.260919	7.10417	1.21e-12	1.98e-10
CHRDL2	ABCA8_fibroblasts	3.12022	1.8533	0.372269	4.97838	6.41e-07	2.27e-05
CHI3L1	ABCA8_fibroblasts	112.446	1.84966	0.519301	3.56184	0.00036827	0.00484606
PTGER2	ABCA8_fibroblasts	24.3761	1.84348	0.183661	10.0374	1.04e-23	2.22e-20
NOVA1	ABCA8_fibroblasts	29.9741	1.83379	0.208824	8.78149	1.61e-18	1.09e-15
GPC6	ABCA8_fibroblasts	22.1807	1.82918	0.159874	11.4414	2.6e-30	3.87e-26
SLCO2B1	ABCA8_fibroblasts	8.52291	1.82834	0.288264	6.34261	2.26e-10	2.17e-08
PHACTR3	ABCA8_fibroblasts	5.72876	1.82566	0.220821	8.26759	1.37e-16	5.09e-14
IL11	ABCA8_fibroblasts	14.8136	1.82121	0.508445	3.58193	0.000341068	0.00457706
SORCS1	ABCA8_fibroblasts	0.610497	1.81818	0.443205	4.10234	4.09e-05	0.00080587
ARHGAP24	ABCA8_fibroblasts	12.4305	1.81555	0.220841	8.22106	2.02e-16	6.83e-14
GLI3	ABCA8_fibroblasts	3.43655	1.81417	0.205356	8.83424	1.01e-18	7.51e-16
CXCL12	ABCA8_fibroblasts	89.2291	1.80028	0.266071	6.76617	1.32e-11	1.7e-09
LAMA2	ABCA8_fibroblasts	8.12058	1.79753	0.222937	8.06292	7.45e-16	2.36e-13
FGF10	ABCA8_fibroblasts	5.21992	1.7943	0.288041	6.22933	4.68e-10	3.9e-08
OTULINL	ABCA8_fibroblasts	21.866	1.79279	0.294809	6.08119	1.19e-09	9.16e-08
TNFSF13B	ABCA8_fibroblasts	16.355	1.7925	0.209146	8.57058	1.03e-17	4.95e-15
CXCL2	ABCA8_fibroblasts	159.905	1.78655	0.415915	4.29546	1.74e-05	0.000392265
FGFR4	ABCA8_fibroblasts	10.4355	1.78221	0.209348	8.51313	1.69e-17	7.31e-15
SAMD11	ABCA8_fibroblasts	10.2978	1.78215	0.232667	7.65966	1.86e-14	4.63e-12
HAAO	ABCA8_fibroblasts	17.3179	1.78128	0.289326	6.15664	7.43e-10	6.02e-08
RDH10	ABCA8_fibroblasts	17.3216	1.76688	0.23791	7.42666	1.11e-13	2.3e-11
ZNF536	ABCA8_fibroblasts	3.29175	1.76408	0.279657	6.30802	2.83e-10	2.63e-08
TNFRSF11B	ABCA8_fibroblasts	12.4015	1.76247	0.510932	3.44952	0.00056159	0.00684569
MATN2	ABCA8_fibroblasts	32.951	1.75097	0.259786	6.74006	1.58e-11	1.95e-09
CEMIP	ABCA8_fibroblasts	6.9162	1.74797	0.487313	3.58695	0.000334566	0.00451013
SLCO1C1	ABCA8_fibroblasts	1.70606	1.72594	0.441941	3.90537	9.41e-05	0.00161459
NR2F1	ABCA8_fibroblasts	22.0455	1.72535	0.189444	9.10743	8.44e-20	7.39e-17
CXCL8	ABCA8_fibroblasts	139.09	1.69496	0.522601	3.24331	0.0011815	0.0124467
G0S2	ABCA8_fibroblasts	63.0987	1.68075	0.446605	3.7634	0.000167622	0.00264222
EREG	ABCA8_fibroblasts	7.46521	1.67945	0.485872	3.45656	0.000547117	0.00670542
MBP	ABCA8_fibroblasts	5.32463	1.67087	0.246509	6.77814	1.22e-11	1.58e-09
EXOC3L4	ABCA8_fibroblasts	1.44798	1.65625	0.318389	5.20196	1.97e-07	8.09e-06
P2RY1	ABCA8_fibroblasts	4.07488	1.65414	0.298772	5.53647	3.09e-08	1.62e-06
CTSK	ABCA8_fibroblasts	137.94	1.65174	0.24429	6.76138	1.37e-11	1.74e-09
LSP1	ABCA8_fibroblasts	57.5434	1.65128	0.333224	4.95547	7.22e-07	2.53e-05
COL14A1	ABCA8_fibroblasts	56.5642	1.64035	0.234655	6.99046	2.74e-12	4.08e-10
FNDC1	ABCA8_fibroblasts	4.64878	1.63712	0.365227	4.48248	7.38e-06	0.000188514
P2RX1	ABCA8_fibroblasts	7.46644	1.63686	0.488978	3.34752	0.000815377	0.00929293
CD69	ABCA8_fibroblasts	2.08436	1.63569	0.541214	3.02227	0.00250886	0.0226634
ABI3BP	ABCA8_fibroblasts	22.4232	1.63222	0.251872	6.48037	9.15e-11	9.67e-09
ADM	ABCA8_fibroblasts	39.9554	1.6301	0.247139	6.59588	4.23e-11	4.92e-09
PRKAR2B	ABCA8_fibroblasts	18.7169	1.62836	0.176395	9.23134	2.67e-20	2.65e-17
CXCL14	ABCA8_fibroblasts	1736.44	1.6237	0.30481	5.32693	9.99e-08	4.44e-06
BASP1	ABCA8_fibroblasts	31.4879	1.61817	0.261428	6.18973	6.03e-10	4.96e-08
IGDCC4	ABCA8_fibroblasts	14.2059	1.61649	0.227965	7.09097	1.33e-12	2.13e-10
EFEMP1	ABCA8_fibroblasts	39.8607	1.61627	0.263277	6.13906	8.3e-10	6.54e-08
LONRF3	ABCA8_fibroblasts	1.72595	1.615	0.380082	4.24908	2.15e-05	0.000469514
LRP1	ABCA8_fibroblasts	48.7054	1.61202	0.174344	9.24617	2.33e-20	2.48e-17
CD302	ABCA8_fibroblasts	11.7096	1.60994	0.229789	7.00616	2.45e-12	3.76e-10
SYNDIG1	ABCA8_fibroblasts	1.74014	1.60593	0.315761	5.0859	3.66e-07	1.4e-05
TWIST2	ABCA8_fibroblasts	13.5375	1.60479	0.249579	6.42998	1.28e-10	1.29e-08
VCAN	ABCA8_fibroblasts	91.8242	1.60243	0.212556	7.53888	4.74e-14	1.07e-11
SMPDL3A	ABCA8_fibroblasts	38.5715	1.60135	0.189968	8.4296	3.47e-17	1.36e-14
CELF2	ABCA8_fibroblasts	7.79554	1.59744	0.247734	6.4482	1.13e-10	1.17e-08
IQGAP2	ABCA8_fibroblasts	6.63491	1.59611	0.378648	4.21528	2.49e-05	0.000528595
RARRES1	ABCA8_fibroblasts	11.1168	1.58329	0.328087	4.82581	1.39e-06	4.51e-05
GLIS1	ABCA8_fibroblasts	1.92364	1.58201	0.286886	5.51442	3.5e-08	1.8e-06
PLTP	ABCA8_fibroblasts	33.6441	1.57955	0.214492	7.36411	1.78e-13	3.54e-11
PCDH19	ABCA8_fibroblasts	4.41177	1.57555	0.323603	4.86876	1.12e-06	3.73e-05
MMP19	ABCA8_fibroblasts	14.5478	1.5735	0.283878	5.54286	2.98e-08	1.57e-06
SPON1	ABCA8_fibroblasts	19.2501	1.57046	0.167381	9.38253	6.44e-21	8.72e-18
SMIM41	ABCA8_fibroblasts	0.820133	1.56762	0.324618	4.82911	1.37e-06	4.44e-05
BDKRB1	ABCA8_fibroblasts	5.85583	1.56566	0.265366	5.9	3.63e-09	2.44e-07
VCAM1	ABCA8_fibroblasts	43.6495	1.56443	0.334566	4.676	2.93e-06	8.41e-05
DTX4	ABCA8_fibroblasts	4.29542	1.56345	0.231537	6.75248	1.45e-11	1.83e-09
TMEM176B	ABCA8_fibroblasts	298.405	1.56131	0.218902	7.13246	9.86e-13	1.67e-10
AREG	ABCA8_fibroblasts	68.5846	1.55945	0.533844	2.92117	0.00348717	0.0292318
MRC2	ABCA8_fibroblasts	19.6577	1.55803	0.165301	9.42538	4.29e-21	6.38e-18
EDIL3	ABCA8_fibroblasts	70.2053	1.55284	0.232918	6.66691	2.61e-11	3.11e-09
TMEM176A	ABCA8_fibroblasts	190.738	1.55111	0.209958	7.38771	1.49e-13	3.01e-11
TDO2	ABCA8_fibroblasts	31.7292	1.55029	0.407779	3.80179	0.000143656	0.00231341
GREM1	ABCA8_fibroblasts	17.1503	1.54786	0.285035	5.43043	5.62e-08	2.72e-06
MITF	ABCA8_fibroblasts	5.7695	1.54582	0.207173	7.46149	8.56e-14	1.79e-11
ADORA1	ABCA8_fibroblasts	1.90712	1.54474	0.309938	4.98403	6.23e-07	2.21e-05
RBP1	ABCA8_fibroblasts	77.0639	1.54048	0.215016	7.1645	7.81e-13	1.35e-10
CXCL3	ABCA8_fibroblasts	61.8383	1.53973	0.477233	3.22637	0.0012537	0.0130231
ABHD17C	ABCA8_fibroblasts	4.16747	1.53831	0.267072	5.75991	8.42e-09	5.18e-07
SPOCK1	ABCA8_fibroblasts	2.95403	1.53416	0.417322	3.67619	0.000236744	0.0034205
C10orf55	ABCA8_fibroblasts	1.88136	1.52765	0.264804	5.76899	7.97e-09	4.97e-07
OMG	ABCA8_fibroblasts	1.41354	1.52558	0.342763	4.45083	8.55e-06	0.000213072
C1S	ABCA8_fibroblasts	361.691	1.5201	0.192423	7.89978	2.79e-15	7.57e-13
FABP5	ABCA8_fibroblasts	367.912	1.52001	0.39161	3.88144	0.000103842	0.00175775
CLIC6	ABCA8_fibroblasts	2.95434	1.5197	0.268918	5.65118	1.59e-08	9.09e-07
MOXD1	ABCA8_fibroblasts	7.29426	1.51677	0.242788	6.2473	4.18e-10	3.6e-08
CCL2	ABCA8_fibroblasts	439.629	1.51584	0.356662	4.25008	2.14e-05	0.000468807
MMP23B	ABCA8_fibroblasts	2.82108	1.50437	0.343928	4.37409	1.22e-05	0.000290169
FIGN	ABCA8_fibroblasts	4.96785	1.50169	0.238866	6.28672	3.24e-10	2.96e-08
VIPR2	ABCA8_fibroblasts	1.97634	1.49769	0.303327	4.93754	7.91e-07	2.75e-05
NDNF	ABCA8_fibroblasts	3.63091	1.49725	0.333782	4.48572	7.27e-06	0.000186631
RBFOX1	ABCA8_fibroblasts	1.9755	1.49451	0.368036	4.06077	4.89e-05	0.000941301
CLMP	ABCA8_fibroblasts	31.0355	1.48968	0.189826	7.84761	4.24e-15	1.11e-12
COL16A1	ABCA8_fibroblasts	15.3749	1.48847	0.174557	8.52713	1.5e-17	6.77e-15
GRIA4	ABCA8_fibroblasts	3.79758	1.48811	0.360574	4.12706	3.67e-05	0.000734664
MCOLN3	ABCA8_fibroblasts	5.35851	1.48746	0.285466	5.21062	1.88e-07	7.79e-06
SPINT1	ABCA8_fibroblasts	1.14592	1.48693	0.303177	4.90448	9.37e-07	3.2e-05
OLFML3	ABCA8_fibroblasts	38.2304	1.48675	0.220553	6.74102	1.57e-11	1.95e-09
C1QTNF3	ABCA8_fibroblasts	3.15934	1.48562	0.415706	3.57373	0.000351934	0.00466878
ACP5	ABCA8_fibroblasts	18.7961	1.48389	0.3422	4.33632	1.45e-05	0.000335127
VNN2	ABCA8_fibroblasts	2.84906	1.47997	0.42545	3.47859	0.00050406	0.00628851
ARHGAP15	ABCA8_fibroblasts	19.5604	1.46455	0.320693	4.56683	4.95e-06	0.000133864
TRIM9	ABCA8_fibroblasts	0.688219	1.46423	0.468664	3.12425	0.00178257	0.0173211
SOD2	ABCA8_fibroblasts	232.318	1.4628	0.314209	4.65549	3.23e-06	9.19e-05
LTBP2	ABCA8_fibroblasts	9.0347	1.45674	0.218569	6.66491	2.65e-11	3.13e-09
ROBO2	ABCA8_fibroblasts	1.98747	1.45134	0.347099	4.18135	2.9e-05	0.000602866
UNC5C	ABCA8_fibroblasts	5.63252	1.45125	0.26966	5.38179	7.37e-08	3.4e-06
PLPP3	ABCA8_fibroblasts	59.0652	1.45047	0.181057	8.01114	1.14e-15	3.39e-13
LOXL4	ABCA8_fibroblasts	2.05736	1.45024	0.263057	5.51303	3.53e-08	1.81e-06
HSD11B1	ABCA8_fibroblasts	4.04204	1.4463	0.393242	3.67788	0.000235184	0.00340457
RARRES2	ABCA8_fibroblasts	498.181	1.44436	0.242191	5.96371	2.47e-09	1.74e-07
ANKRD35	ABCA8_fibroblasts	6.98326	1.44417	0.190129	7.59572	3.06e-14	7.12e-12
GFPT2	ABCA8_fibroblasts	4.89173	1.44253	0.297546	4.84809	1.25e-06	4.08e-05
RNF112	ABCA8_fibroblasts	1.93869	1.44236	0.410863	3.51055	0.000447185	0.00572362
CTSC	ABCA8_fibroblasts	292.012	1.43715	0.218259	6.58458	4.56e-11	5.27e-09
ITGB8	ABCA8_fibroblasts	12.3996	1.43593	0.187624	7.65326	1.96e-14	4.78e-12
PARM1	ABCA8_fibroblasts	14.1079	1.4354	0.2289	6.27086	3.59e-10	3.22e-08
CCDC80	ABCA8_fibroblasts	51.1852	1.43494	0.151236	9.48805	2.35e-21	4.38e-18
CEBPD	ABCA8_fibroblasts	244.265	1.42935	0.217293	6.57798	4.77e-11	5.42e-09
STEAP2	ABCA8_fibroblasts	25.511	1.41925	0.290248	4.88976	1.01e-06	3.43e-05
EMILIN1	ABCA8_fibroblasts	101.226	1.41607	0.18836	7.51786	5.57e-14	1.24e-11
DMKN	ABCA8_fibroblasts	56.4325	1.41434	0.284253	4.97565	6.5e-07	2.3e-05
PGR	ABCA8_fibroblasts	1.92666	1.41209	0.34647	4.07566	4.59e-05	0.000888807
PDPN	ABCA8_fibroblasts	66.1667	1.4063	0.325592	4.31922	1.57e-05	0.000357196
RIPOR3	ABCA8_fibroblasts	9.18374	1.40376	0.225061	6.23725	4.45e-10	3.77e-08
CMYA5	ABCA8_fibroblasts	1.01563	1.40223	0.301757	4.64688	3.37e-06	9.47e-05
WNT4	ABCA8_fibroblasts	8.17518	1.39667	0.29014	4.81378	1.48e-06	4.72e-05
CLEC11A	ABCA8_fibroblasts	58.7127	1.39017	0.16895	8.22829	1.9e-16	6.74e-14
STEAP1	ABCA8_fibroblasts	13.7271	1.38575	0.389706	3.55588	0.000376719	0.00494415
VMO1	ABCA8_fibroblasts	3.57932	1.38179	0.465364	2.96926	0.00298518	0.02605
PAMR1	ABCA8_fibroblasts	7.21967	1.3765	0.2411	5.70925	1.13e-08	6.82e-07
ROR1	ABCA8_fibroblasts	4.95338	1.37396	0.212614	6.46224	1.03e-10	1.07e-08
SCG5	ABCA8_fibroblasts	1.49144	1.36863	0.464994	2.94333	0.00324701	0.0277284
PLEKHH2	ABCA8_fibroblasts	62.3459	1.36786	0.200456	6.82375	8.87e-12	1.21e-09
HAS2	ABCA8_fibroblasts	30.0522	1.36587	0.215469	6.33904	2.31e-10	2.19e-08
FZD1	ABCA8_fibroblasts	10.1472	1.36478	0.237289	5.75153	8.84e-09	5.4e-07
ITIH5	ABCA8_fibroblasts	35.3514	1.36443	0.192866	7.07447	1.5e-12	2.35e-10
ACHE	ABCA8_fibroblasts	3.87579	1.36421	0.302106	4.51566	6.31e-06	0.000165531
BMPER	ABCA8_fibroblasts	3.75257	1.35984	0.381241	3.56688	0.000361261	0.00476225
FAM216B	ABCA8_fibroblasts	1.29195	1.35928	0.47905	2.83745	0.00454756	0.0359522
RASL11A	ABCA8_fibroblasts	7.60954	1.35868	0.244397	5.55931	2.71e-08	1.44e-06
MAB21L2	ABCA8_fibroblasts	7.36631	1.35797	0.217109	6.25479	3.98e-10	3.49e-08
DNM1	ABCA8_fibroblasts	7.52179	1.35674	0.166736	8.13708	4.05e-16	1.31e-13
RORB	ABCA8_fibroblasts	1.89428	1.35425	0.353209	3.83412	0.000126012	0.00207412
PKDCC	ABCA8_fibroblasts	8.59266	1.34808	0.28245	4.77282	1.82e-06	5.62e-05
XPNPEP2	ABCA8_fibroblasts	0.743655	1.34736	0.393277	3.42599	0.000612554	0.00740634
FZD10	ABCA8_fibroblasts	1.12917	1.34642	0.364757	3.69128	0.000223131	0.0032682
PITX1	ABCA8_fibroblasts	39.4388	1.34509	0.19211	7.00163	2.53e-12	3.85e-10
PDGFRA	ABCA8_fibroblasts	80.9294	1.34501	0.220969	6.08686	1.15e-09	8.89e-08
OXER1	ABCA8_fibroblasts	2.02116	1.34256	0.383309	3.50255	0.00046083	0.0058621
CCDC152	ABCA8_fibroblasts	3.34343	1.33899	0.213101	6.28337	3.31e-10	2.99e-08
GPR65	ABCA8_fibroblasts	1.32656	1.33856	0.34568	3.87224	0.00010784	0.00181718
GABRE	ABCA8_fibroblasts	7.1115	1.33786	0.157182	8.51152	1.72e-17	7.31e-15
LOXL1	ABCA8_fibroblasts	25.9141	1.33566	0.247506	5.39648	6.8e-08	3.18e-06
ID4	ABCA8_fibroblasts	43.0032	1.33555	0.224031	5.96147	2.5e-09	1.76e-07
GDF15	ABCA8_fibroblasts	32.2893	1.33223	0.366331	3.63669	0.000276161	0.00388084
TEKT3	ABCA8_fibroblasts	1.25577	1.33071	0.386167	3.44595	0.000569064	0.00692547
HGF	ABCA8_fibroblasts	14.6651	1.3298	0.317444	4.18908	2.8e-05	0.0005868
CCDC71L	ABCA8_fibroblasts	29.4118	1.32954	0.28567	4.65411	3.25e-06	9.23e-05
MAF	ABCA8_fibroblasts	25.2138	1.32333	0.201954	6.55262	5.65e-11	6.33e-09
NBPF3	ABCA8_fibroblasts	2.66169	1.32237	0.303782	4.35303	1.34e-05	0.00031448
ST8SIA1	ABCA8_fibroblasts	7.59685	1.3216	0.154043	8.57943	9.53e-18	4.73e-15
NCAM1	ABCA8_fibroblasts	7.13043	1.32156	0.253985	5.20331	1.96e-07	8.06e-06
GFI1B	ABCA8_fibroblasts	4.27874	1.32023	0.309831	4.26113	2.03e-05	0.000450866
CEBPB	ABCA8_fibroblasts	190.864	1.31949	0.249965	5.27871	1.3e-07	5.65e-06
ASPA	ABCA8_fibroblasts	6.06683	1.3176	0.254562	5.17594	2.27e-07	9.15e-06
COLEC10	ABCA8_fibroblasts	0.89367	1.31446	0.432726	3.03763	0.00238447	0.0217774
BICC1	ABCA8_fibroblasts	42.0241	1.30687	0.20534	6.36441	1.96e-10	1.95e-08
TSTD1	ABCA8_fibroblasts	4.87651	1.30523	0.290326	4.49575	6.93e-06	0.000180223
CCDC102B	ABCA8_fibroblasts	25.2547	1.30388	0.26039	5.0074	5.52e-07	2e-05
IRF8	ABCA8_fibroblasts	9.24216	1.30255	0.254047	5.12722	2.94e-07	1.14e-05
ADAMTSL4	ABCA8_fibroblasts	3.41478	1.2966	0.189369	6.84697	7.54e-12	1.04e-09
MILR1	ABCA8_fibroblasts	2.45401	1.29505	0.249413	5.19242	2.08e-07	8.47e-06
DENND2D	ABCA8_fibroblasts	1.32578	1.2948	0.356947	3.62744	0.000286244	0.0039924
GLIS3	ABCA8_fibroblasts	11.7906	1.29357	0.284551	4.54601	5.47e-06	0.000145952
DDR2	ABCA8_fibroblasts	28.7425	1.29343	0.178408	7.24986	4.17e-13	7.67e-11
GALNT9	ABCA8_fibroblasts	1.03582	1.28972	0.350337	3.68137	0.000231987	0.00336811
IL7	ABCA8_fibroblasts	7.46823	1.28937	0.236469	5.45262	4.96e-08	2.44e-06
GLI2	ABCA8_fibroblasts	2.89653	1.28911	0.23544	5.47532	4.37e-08	2.18e-06
LTBP4	ABCA8_fibroblasts	116.642	1.28792	0.150576	8.5533	1.2e-17	5.57e-15
SERPINE2	ABCA8_fibroblasts	36.4101	1.28568	0.21608	5.94999	2.68e-09	1.87e-07
QSOX1	ABCA8_fibroblasts	49.1267	1.2817	0.146528	8.74712	2.19e-18	1.36e-15
RBP5	ABCA8_fibroblasts	39.7471	1.28141	0.343726	3.728	0.000193002	0.00294565
ABCA9	ABCA8_fibroblasts	4.08398	1.27885	0.261006	4.8997	9.6e-07	3.27e-05
SQSTM1	ABCA8_fibroblasts	100.452	1.27261	0.146676	8.67636	4.09e-18	2.17e-15
SERPINB9	ABCA8_fibroblasts	14.6044	1.2695	0.253949	4.99906	5.76e-07	2.06e-05
GPR153	ABCA8_fibroblasts	2.08067	1.26723	0.270983	4.6764	2.92e-06	8.41e-05
WNT2B	ABCA8_fibroblasts	34.4709	1.26655	0.196639	6.44098	1.19e-10	1.22e-08
GPC3	ABCA8_fibroblasts	1.89946	1.26633	0.411443	3.07777	0.00208557	0.0196376
EVA1A	ABCA8_fibroblasts	12.2875	1.26584	0.268667	4.71158	2.46e-06	7.21e-05
BATF2	ABCA8_fibroblasts	5.11408	1.26328	0.28825	4.38259	1.17e-05	0.000281311
PRDM8	ABCA8_fibroblasts	1.69193	1.26209	0.261763	4.82151	1.42e-06	4.59e-05
TMTC2	ABCA8_fibroblasts	4.63029	1.26209	0.178152	7.08435	1.4e-12	2.21e-10
BMP4	ABCA8_fibroblasts	64.204	1.26115	0.332508	3.79284	0.000148937	0.00238812
S1PR2	ABCA8_fibroblasts	19.2566	1.26009	0.17419	7.23396	4.69e-13	8.32e-11
FHL2	ABCA8_fibroblasts	57.267	1.25671	0.14817	8.48154	2.22e-17	8.95e-15
FBLN2	ABCA8_fibroblasts	12.893	1.25602	0.306708	4.09518	4.22e-05	0.000825733
CCDC151	ABCA8_fibroblasts	2.8771	1.25595	0.350994	3.57827	0.000345872	0.00461245
PAPPA	ABCA8_fibroblasts	8.18789	1.25366	0.288389	4.34711	1.38e-05	0.000321559
CRYBG3	ABCA8_fibroblasts	14.8927	1.24875	0.213277	5.85506	4.77e-09	3.09e-07
MAP3K5	ABCA8_fibroblasts	4.90852	1.24788	0.263028	4.74427	2.09e-06	6.34e-05
MAFF	ABCA8_fibroblasts	91.8256	1.24725	0.198973	6.26847	3.65e-10	3.25e-08
TRIL	ABCA8_fibroblasts	8.09146	1.24137	0.334945	3.70618	0.000210409	0.00313697
GGT5	ABCA8_fibroblasts	37.287	1.23578	0.18995	6.50583	7.73e-11	8.34e-09
UNC5D	ABCA8_fibroblasts	0.727139	1.23533	0.457559	2.69984	0.00693731	0.0490219
CSRNP3	ABCA8_fibroblasts	3.25035	1.23303	0.267848	4.60345	4.16e-06	0.000115055
NCKAP5	ABCA8_fibroblasts	3.33087	1.22817	0.325393	3.77441	0.000160385	0.00254725
SLC9A9	ABCA8_fibroblasts	9.61618	1.227	0.224791	5.45839	4.8e-08	2.37e-06
TCEAL5	ABCA8_fibroblasts	0.662652	1.22556	0.394932	3.10322	0.00191429	0.0183496
NFKBIZ	ABCA8_fibroblasts	122.713	1.22371	0.171005	7.15599	8.31e-13	1.42e-10
VANGL2	ABCA8_fibroblasts	1.5665	1.21771	0.273261	4.45623	8.34e-06	0.00021011
PTN	ABCA8_fibroblasts	96.3544	1.21759	0.369056	3.2992	0.000969601	0.0106356
CNTN1	ABCA8_fibroblasts	1.60463	1.21483	0.265878	4.56913	4.9e-06	0.000132645
GPAT3	ABCA8_fibroblasts	1.64189	1.21026	0.282529	4.28368	1.84e-05	0.000413024
WFDC8	ABCA8_fibroblasts	1.39313	1.20991	0.31622	3.82617	0.000130151	0.00213047
KCNMA1	ABCA8_fibroblasts	1.60349	1.20876	0.412793	2.92825	0.00340871	0.0287521
RSPO1	ABCA8_fibroblasts	0.962622	1.20763	0.35346	3.41658	0.000634121	0.00760537
SLC27A6	ABCA8_fibroblasts	0.990455	1.207	0.402374	2.9997	0.00270245	0.0241052
ADGRB2	ABCA8_fibroblasts	0.819239	1.20278	0.354789	3.39014	0.000698561	0.0082259
SELENOP	ABCA8_fibroblasts	12.7192	1.20152	0.176744	6.79807	1.06e-11	1.43e-09
FZD7	ABCA8_fibroblasts	5.38205	1.20112	0.243883	4.92498	8.44e-07	2.9e-05
ADD3	ABCA8_fibroblasts	27.0959	1.20108	0.176724	6.79635	1.07e-11	1.43e-09
ROR2	ABCA8_fibroblasts	5.4456	1.20089	0.237468	5.05706	4.26e-07	1.59e-05
CYS1	ABCA8_fibroblasts	3.06234	1.20035	0.359791	3.33625	0.000849166	0.00956098
GPCPD1	ABCA8_fibroblasts	17.002	1.19892	0.203093	5.90332	3.56e-09	2.4e-07
CYGB	ABCA8_fibroblasts	84.6	1.19839	0.177758	6.74172	1.57e-11	1.95e-09
FAM110B	ABCA8_fibroblasts	9.82344	1.19733	0.210777	5.68056	1.34e-08	7.94e-07
PCDHB7	ABCA8_fibroblasts	1.05984	1.19469	0.349021	3.42298	0.000619388	0.00747683
SPIDR	ABCA8_fibroblasts	16.0543	1.19311	0.164613	7.24798	4.23e-13	7.68e-11
CLDN23	ABCA8_fibroblasts	4.40393	1.19222	0.244804	4.8701	1.12e-06	3.72e-05
HPSE2	ABCA8_fibroblasts	3.22704	1.19199	0.2859	4.16924	3.06e-05	0.000634039
NAALADL2	ABCA8_fibroblasts	5.29512	1.19125	0.196492	6.06259	1.34e-09	1.01e-07
SMIM1	ABCA8_fibroblasts	1.94955	1.18903	0.314856	3.77642	0.0001591	0.00253471
CLEC2B	ABCA8_fibroblasts	59.4311	1.18897	0.173243	6.863	6.74e-12	9.66e-10
MYB	ABCA8_fibroblasts	12.88	1.1862	0.307982	3.85152	0.000117386	0.0019559
SOCS1	ABCA8_fibroblasts	21.4506	1.18486	0.281203	4.21354	2.51e-05	0.000531947
PCDH18	ABCA8_fibroblasts	36.8385	1.18275	0.192324	6.14976	7.76e-10	6.18e-08
ZEB2	ABCA8_fibroblasts	50.5481	1.18251	0.189203	6.24995	4.11e-10	3.58e-08
CYP7B1	ABCA8_fibroblasts	12.1249	1.17979	0.238531	4.94606	7.57e-07	2.64e-05
IFIT2	ABCA8_fibroblasts	8.45441	1.17936	0.341193	3.45658	0.000547074	0.00670542
PDE3B	ABCA8_fibroblasts	5.58427	1.1752	0.229285	5.1255	2.97e-07	1.15e-05
TLCD1	ABCA8_fibroblasts	3.46333	1.17431	0.314287	3.73642	0.000186658	0.00287452
EPHA3	ABCA8_fibroblasts	4.96473	1.17328	0.281989	4.16072	3.17e-05	0.000654515
CLU	ABCA8_fibroblasts	78.1268	1.17043	0.429058	2.7279	0.00637387	0.0459561
CYP4F12	ABCA8_fibroblasts	2.91807	1.16228	0.347012	3.34939	0.00080991	0.00924477
RND3	ABCA8_fibroblasts	53.0472	1.15939	0.206257	5.62107	1.9e-08	1.07e-06
TSPYL2	ABCA8_fibroblasts	15.7695	1.1587	0.154489	7.50018	6.37e-14	1.38e-11
DKK3	ABCA8_fibroblasts	47.1873	1.15652	0.229561	5.03795	4.71e-07	1.75e-05
OXT	ABCA8_fibroblasts	1.02729	1.15296	0.335048	3.44119	0.000579165	0.00702627
PLAC9	ABCA8_fibroblasts	77.4578	1.15032	0.246186	4.67255	2.97e-06	8.52e-05
OLFML1	ABCA8_fibroblasts	11.4522	1.15026	0.193129	5.95593	2.59e-09	1.81e-07
CGNL1	ABCA8_fibroblasts	2.62203	1.15015	0.270962	4.24468	2.19e-05	0.000476036
NKX3-1	ABCA8_fibroblasts	4.44401	1.14507	0.322678	3.54864	0.000387219	0.00507302
F10	ABCA8_fibroblasts	8.00483	1.13997	0.187119	6.09223	1.11e-09	8.64e-08
MXRA5	ABCA8_fibroblasts	44.775	1.13966	0.122014	9.34045	9.59e-21	1.1e-17
SRRM3	ABCA8_fibroblasts	1.68927	1.13385	0.306124	3.7039	0.000212309	0.00315599
IRF1	ABCA8_fibroblasts	145.68	1.13315	0.209553	5.40749	6.39e-08	3.03e-06
EMID1	ABCA8_fibroblasts	35.1269	1.12995	0.206129	5.48177	4.21e-08	2.11e-06
SH3BP1	ABCA8_fibroblasts	1.72522	1.12952	0.26662	4.23643	2.27e-05	0.000490092
ALDH1A3	ABCA8_fibroblasts	14.8558	1.12933	0.23807	4.74368	2.1e-06	6.34e-05
MNS1	ABCA8_fibroblasts	1.38672	1.12914	0.365238	3.09153	0.00199127	0.0189292
ADAMTSL3	ABCA8_fibroblasts	6.07719	1.12861	0.2491	4.53075	5.88e-06	0.000155787
CADM3	ABCA8_fibroblasts	1.76886	1.12741	0.380533	2.96271	0.00304943	0.0263942
SEMA3E	ABCA8_fibroblasts	3.48511	1.12486	0.366006	3.07334	0.00211677	0.0198811
C11orf96	ABCA8_fibroblasts	315.803	1.12356	0.300959	3.73328	0.000189002	0.00289648
SPON2	ABCA8_fibroblasts	127.41	1.12252	0.264142	4.24969	2.14e-05	0.000468931
HECW1	ABCA8_fibroblasts	2.1557	1.12193	0.247594	4.53133	5.86e-06	0.000155633
SERPINF1	ABCA8_fibroblasts	158.32	1.12055	0.230737	4.8564	1.2e-06	3.92e-05
CCDC200	ABCA8_fibroblasts	9.99027	1.11654	0.244706	4.56276	5.05e-06	0.000135747
NSG1	ABCA8_fibroblasts	35.8513	1.11232	0.29999	3.70786	0.000209022	0.00312296
SLIT3	ABCA8_fibroblasts	8.52335	1.11177	0.212771	5.22518	1.74e-07	7.29e-06
NKD2	ABCA8_fibroblasts	1.70761	1.1088	0.36434	3.04332	0.00233983	0.0214267
PAQR5	ABCA8_fibroblasts	6.96262	1.10871	0.242017	4.58114	4.62e-06	0.000125933
FAH	ABCA8_fibroblasts	3.62953	1.1068	0.297507	3.72025	0.000199026	0.00299766
ARRDC4	ABCA8_fibroblasts	5.27513	1.10573	0.223901	4.93849	7.87e-07	2.74e-05
PLAAT4	ABCA8_fibroblasts	46.9728	1.10512	0.161213	6.85499	7.13e-12	1e-09
FOXF2	ABCA8_fibroblasts	15.5256	1.10477	0.173772	6.35757	2.05e-10	2.02e-08
TNFAIP2	ABCA8_fibroblasts	26.2375	1.10227	0.179203	6.15099	7.7e-10	6.17e-08
NRG1	ABCA8_fibroblasts	50.0114	1.10164	0.26894	4.09623	4.2e-05	0.000824163
IL34	ABCA8_fibroblasts	26.5034	1.10134	0.196108	5.616	1.95e-08	1.09e-06
ISLR	ABCA8_fibroblasts	25.6575	1.09914	0.238051	4.61725	3.89e-06	0.000108268
NKX3-2	ABCA8_fibroblasts	0.472478	1.09699	0.379465	2.89088	0.00384166	0.0314932
TNFSF4	ABCA8_fibroblasts	0.8678	1.09663	0.394755	2.778	0.00546944	0.0411895
HEPH	ABCA8_fibroblasts	8.82116	1.09628	0.183019	5.98994	2.1e-09	1.53e-07
GPNMB	ABCA8_fibroblasts	10.2986	1.0961	0.295034	3.71515	0.000203082	0.00304644
NFIL3	ABCA8_fibroblasts	4.95549	1.09125	0.32712	3.33592	0.000850183	0.0095652
HOXD11	ABCA8_fibroblasts	4.32957	1.08798	0.310686	3.50187	0.000462004	0.00587202
PTGES	ABCA8_fibroblasts	12.1712	1.08741	0.365478	2.97531	0.00292692	0.0255865
RNF212	ABCA8_fibroblasts	2.08267	1.08695	0.251187	4.32725	1.51e-05	0.000346542
SNX10	ABCA8_fibroblasts	6.14079	1.0811	0.383452	2.81938	0.00481161	0.037369
C1QL1	ABCA8_fibroblasts	4.42776	1.08022	0.245533	4.39949	1.09e-05	0.000261963
SDK2	ABCA8_fibroblasts	4.5569	1.07955	0.283485	3.80814	0.000140013	0.00226454
C1R	ABCA8_fibroblasts	296.307	1.07949	0.215689	5.00485	5.59e-07	2.01e-05
SGIP1	ABCA8_fibroblasts	27.5502	1.07921	0.27208	3.96651	7.29e-05	0.00130576
TOX	ABCA8_fibroblasts	5.26246	1.07874	0.337004	3.20097	0.00136967	0.0140707
TMEM158	ABCA8_fibroblasts	10.1996	1.07684	0.339847	3.1686	0.00153174	0.0153442
IER3	ABCA8_fibroblasts	34.3643	1.07627	0.355891	3.02416	0.00249322	0.0226182
DLL1	ABCA8_fibroblasts	35.0061	1.07392	0.201355	5.3335	9.63e-08	4.31e-06
PDE10A	ABCA8_fibroblasts	5.89136	1.07295	0.351898	3.04904	0.00229578	0.0211667
TMEM144	ABCA8_fibroblasts	3.02037	1.07191	0.267395	4.0087	6.11e-05	0.0011326
NFKBIA	ABCA8_fibroblasts	328.459	1.0703	0.205062	5.2194	1.8e-07	7.49e-06
GPC4	ABCA8_fibroblasts	9.83955	1.06958	0.208308	5.13458	2.83e-07	1.11e-05
CD1D	ABCA8_fibroblasts	2.43191	1.06944	0.297225	3.59809	0.000320558	0.00437001
GPRC5A	ABCA8_fibroblasts	15.1178	1.06911	0.257834	4.1465	3.38e-05	0.000686996
GPX3	ABCA8_fibroblasts	102.008	1.06694	0.314346	3.39416	0.000688385	0.00813178
CIB2	ABCA8_fibroblasts	5.39985	1.0652	0.231514	4.60101	4.2e-06	0.000115983
NEGR1	ABCA8_fibroblasts	19.5021	1.06514	0.247109	4.31041	1.63e-05	0.000369458
QPRT	ABCA8_fibroblasts	13.7855	1.0649	0.155451	6.85038	7.37e-12	1.03e-09
PDE4B	ABCA8_fibroblasts	12.1181	1.06438	0.318742	3.33931	0.000839875	0.00947787
TRPA1	ABCA8_fibroblasts	47.3885	1.06101	0.291042	3.64558	0.000266794	0.00377773
C2	ABCA8_fibroblasts	44.4736	1.0607	0.179224	5.91828	3.25e-09	2.21e-07
GXYLT2	ABCA8_fibroblasts	3.77047	1.05843	0.265992	3.97919	6.92e-05	0.00124555
CCNL1	ABCA8_fibroblasts	145.512	1.05823	0.12986	8.149	3.67e-16	1.21e-13
CFH	ABCA8_fibroblasts	99.2715	1.0562	0.209111	5.05091	4.4e-07	1.64e-05
NAALAD2	ABCA8_fibroblasts	2.38252	1.05403	0.263709	3.99693	6.42e-05	0.00118301
N4BP2	ABCA8_fibroblasts	4.28169	1.05365	0.207181	5.08565	3.66e-07	1.4e-05
SDK1	ABCA8_fibroblasts	3.77612	1.05158	0.312342	3.36677	0.000760554	0.00882337
SALL1	ABCA8_fibroblasts	7.45606	1.05089	0.221969	4.73439	2.2e-06	6.6e-05
BMP5	ABCA8_fibroblasts	39.4007	1.05073	0.383239	2.74172	0.00611187	0.0446724
KIF25	ABCA8_fibroblasts	1.29793	1.05002	0.283558	3.70304	0.000213034	0.00315599
TMEM37	ABCA8_fibroblasts	5.00182	1.04758	0.245683	4.26397	2.01e-05	0.00044582
SORCS2	ABCA8_fibroblasts	2.91497	1.04705	0.336134	3.11498	0.00183956	0.017759
HNMT	ABCA8_fibroblasts	29.1562	1.04604	0.119805	8.7312	2.52e-18	1.44e-15
PCOLCE	ABCA8_fibroblasts	157.545	1.04516	0.192536	5.4284	5.69e-08	2.74e-06
ZNF649	ABCA8_fibroblasts	6.45246	1.04418	0.312416	3.34227	0.000830969	0.00939159
BMP7	ABCA8_fibroblasts	5.05343	1.04281	0.290273	3.59253	0.000327485	0.00443474
PBX1	ABCA8_fibroblasts	30.9586	1.04241	0.14341	7.26873	3.63e-13	6.84e-11
STAMBPL1	ABCA8_fibroblasts	6.72746	1.03955	0.186885	5.56248	2.66e-08	1.42e-06
KLF4	ABCA8_fibroblasts	155.889	1.03787	0.202173	5.13356	2.84e-07	1.11e-05
KCNT2	ABCA8_fibroblasts	1.88066	1.03754	0.258592	4.01227	6.01e-05	0.00111836
EDA2R	ABCA8_fibroblasts	2.08152	1.03473	0.318976	3.24391	0.00117899	0.0124291
FMOD	ABCA8_fibroblasts	13.3488	1.03275	0.25059	4.12128	3.77e-05	0.000751336
PLA2G4A	ABCA8_fibroblasts	4.55562	1.03216	0.26521	3.89185	9.95e-05	0.00169166
KAZN	ABCA8_fibroblasts	7.62158	1.03108	0.183447	5.62057	1.9e-08	1.07e-06
PHLDA1	ABCA8_fibroblasts	289.473	1.03059	0.324323	3.17767	0.00148461	0.0149922
ZFP36L2	ABCA8_fibroblasts	75.4745	1.0267	0.189533	5.41698	6.06e-08	2.88e-06
KHDRBS3	ABCA8_fibroblasts	7.05493	1.02602	0.263039	3.90064	9.59e-05	0.00164047
RIOX2	ABCA8_fibroblasts	4.58647	1.0258	0.220126	4.66005	3.16e-06	9.02e-05
KLHL13	ABCA8_fibroblasts	2.04217	1.02552	0.282686	3.62777	0.000285885	0.00399113
SCN7A	ABCA8_fibroblasts	5.45084	1.02539	0.329083	3.11591	0.00183379	0.0177273
TEX14	ABCA8_fibroblasts	2.62245	1.02538	0.248246	4.13052	3.62e-05	0.000726634
CBLN3	ABCA8_fibroblasts	1.17726	1.02522	0.304018	3.37225	0.000745574	0.0086834
AMY2B	ABCA8_fibroblasts	0.702899	1.02369	0.361517	2.83166	0.00463069	0.0364197
ASCL2	ABCA8_fibroblasts	2.45492	1.02361	0.315254	3.24695	0.00116651	0.0123365
FAM49A	ABCA8_fibroblasts	2.31196	1.02346	0.270964	3.77712	0.00015865	0.00253025
PRCD	ABCA8_fibroblasts	3.85722	1.02282	0.213523	4.7902	1.67e-06	5.23e-05
ID2	ABCA8_fibroblasts	70.6631	1.0221	0.18986	5.38345	7.31e-08	3.38e-06
FGF11	ABCA8_fibroblasts	1.93769	1.02098	0.321606	3.17464	0.00150024	0.0150997
DACT1	ABCA8_fibroblasts	5.48199	1.02037	0.324503	3.14442	0.00166418	0.0164497
THBS1	ABCA8_fibroblasts	89.1266	1.01642	0.257361	3.94941	7.83e-05	0.0013811
CCNF	ABCA8_fibroblasts	6.02567	1.0138	0.25378	3.99481	6.47e-05	0.00118485
DNAJB1	ABCA8_fibroblasts	151.079	1.01321	0.215502	4.70163	2.58e-06	7.54e-05
ANTXR1	ABCA8_fibroblasts	30.9667	1.01215	0.184714	5.47954	4.26e-08	2.13e-06
PPP1R3C	ABCA8_fibroblasts	2.81252	1.01171	0.302253	3.34722	0.000816253	0.0092936
SOD3	ABCA8_fibroblasts	211.006	1.01123	0.235191	4.29962	1.71e-05	0.000386145
HOXA2	ABCA8_fibroblasts	0.947496	1.01101	0.353532	2.85975	0.00423977	0.0339546
NR1H3	ABCA8_fibroblasts	4.92589	1.00891	0.208258	4.84455	1.27e-06	4.15e-05
IL6ST	ABCA8_fibroblasts	88.5677	1.00738	0.144581	6.96758	3.22e-12	4.71e-10
FXYD1	ABCA8_fibroblasts	3.54242	1.00503	0.293546	3.42376	0.000617619	0.00746152
PEG10	ABCA8_fibroblasts	1.51774	1.00393	0.330611	3.0366	0.00239263	0.0218384
IER2	ABCA8_fibroblasts	667.701	1.00007	0.209241	4.77952	1.76e-06	5.49e-05
PLXDC2	ABCA8_fibroblasts	21.3448	0.998831	0.209798	4.76091	1.93e-06	5.89e-05
JUNB	ABCA8_fibroblasts	1310.81	0.998048	0.177241	5.63104	1.79e-08	1.01e-06
NAMPT	ABCA8_fibroblasts	75.4171	0.997797	0.26436	3.77439	0.0001604	0.00254725
TSLP	ABCA8_fibroblasts	18.2036	0.996505	0.323293	3.08235	0.0020537	0.0194112
IL18R1	ABCA8_fibroblasts	2.8343	0.996007	0.266227	3.7412	0.000183144	0.00282706
SNED1	ABCA8_fibroblasts	4.35792	0.993521	0.248702	3.99482	6.47e-05	0.00118485
LIFR	ABCA8_fibroblasts	18.0297	0.993076	0.266125	3.73162	0.000190253	0.00290668
HOXD10	ABCA8_fibroblasts	1.27346	0.991866	0.331754	2.98976	0.00279195	0.0246965
LPAR4	ABCA8_fibroblasts	1.07919	0.99012	0.324059	3.05536	0.00224787	0.0208625
PROCR	ABCA8_fibroblasts	91.4551	0.98942	0.179647	5.50757	3.64e-08	1.85e-06
GSTM2	ABCA8_fibroblasts	2.50487	0.986836	0.293552	3.36171	0.00077462	0.00893091
GPR63	ABCA8_fibroblasts	12.0842	0.985476	0.182979	5.38574	7.21e-08	3.35e-06
TBXAS1	ABCA8_fibroblasts	4.67293	0.985379	0.301455	3.26875	0.00108026	0.0115766
TNFSF10	ABCA8_fibroblasts	53.155	0.984612	0.245093	4.0173	5.89e-05	0.00110162
ADGRE2	ABCA8_fibroblasts	12.4769	0.98424	0.250966	3.92181	8.79e-05	0.00153475
EGR1	ABCA8_fibroblasts	476.2	0.98177	0.204642	4.79751	1.61e-06	5.06e-05
DZIP1	ABCA8_fibroblasts	7.85174	0.980991	0.150433	6.52111	6.98e-11	7.7e-09
RHOBTB3	ABCA8_fibroblasts	31.2336	0.979761	0.169247	5.78893	7.08e-09	4.44e-07
FAM20A	ABCA8_fibroblasts	4.62828	0.978716	0.289445	3.38136	0.000721284	0.00843347
ANGPTL4	ABCA8_fibroblasts	22.1626	0.977205	0.210178	4.64941	3.33e-06	9.39e-05
SOBP	ABCA8_fibroblasts	6.68081	0.976315	0.163453	5.97307	2.33e-09	1.65e-07
ZKSCAN4	ABCA8_fibroblasts	5.02294	0.975409	0.183936	5.30297	1.14e-07	5.02e-06
PDK4	ABCA8_fibroblasts	34.6823	0.974326	0.328297	2.96782	0.00299924	0.0261521
HERC5	ABCA8_fibroblasts	3.63189	0.974299	0.243889	3.99485	6.47e-05	0.00118485
CABP4	ABCA8_fibroblasts	10.8634	0.974033	0.228259	4.26723	1.98e-05	0.00044002
TRPC4	ABCA8_fibroblasts	1.90974	0.973988	0.331126	2.94144	0.00326685	0.0278711
TLN2	ABCA8_fibroblasts	6.20869	0.973361	0.176531	5.51383	3.51e-08	1.8e-06
NHS	ABCA8_fibroblasts	1.27372	0.971977	0.285424	3.40538	0.000660731	0.00787254
SGCE	ABCA8_fibroblasts	35.1054	0.971718	0.160457	6.05593	1.4e-09	1.05e-07
CDH11	ABCA8_fibroblasts	43.1227	0.970352	0.163934	5.91915	3.24e-09	2.21e-07
B3GNT3	ABCA8_fibroblasts	5.49406	0.970229	0.31024	3.12735	0.00176392	0.0172071
SMARCD3	ABCA8_fibroblasts	9.77804	0.968108	0.168248	5.75405	8.71e-09	5.34e-07
C16orf74	ABCA8_fibroblasts	3.23501	0.966366	0.259661	3.72165	0.000197927	0.00299018
MMP2	ABCA8_fibroblasts	172.614	0.965172	0.192524	5.01326	5.35e-07	1.96e-05
PRRX2	ABCA8_fibroblasts	5.60135	0.96396	0.326513	2.95229	0.0031543	0.0270583
VAT1L	ABCA8_fibroblasts	4.8497	0.962974	0.287791	3.34609	0.0008196	0.00931256
MEIS1	ABCA8_fibroblasts	24.1526	0.962838	0.164213	5.86335	4.54e-09	2.95e-07
ZDBF2	ABCA8_fibroblasts	4.34222	0.958164	0.240174	3.98946	6.62e-05	0.00120597
SMIM3	ABCA8_fibroblasts	18.3182	0.956187	0.175509	5.44809	5.09e-08	2.49e-06
PPP1R15A	ABCA8_fibroblasts	305.638	0.955891	0.145752	6.55835	5.44e-11	6.14e-09
OR2I1P	ABCA8_fibroblasts	2.84203	0.95546	0.346897	2.75431	0.00588169	0.0435023
PMP22	ABCA8_fibroblasts	121.668	0.955147	0.157433	6.06702	1.3e-09	9.95e-08
PRELP	ABCA8_fibroblasts	5.2577	0.951856	0.267585	3.55721	0.000374813	0.00492347
GEM	ABCA8_fibroblasts	98.1951	0.950913	0.335146	2.83731	0.00454954	0.0359522
TMEM98	ABCA8_fibroblasts	47.7774	0.950655	0.178106	5.33759	9.42e-08	4.24e-06
MRPS24	ABCA8_fibroblasts	2.97318	0.950451	0.284261	3.34358	0.000827037	0.00937138
SLC16A4	ABCA8_fibroblasts	5.53982	0.949993	0.268191	3.54222	0.000396772	0.00517088
ICAM1	ABCA8_fibroblasts	16.4318	0.947095	0.211976	4.46793	7.9e-06	0.000199918
LRP3	ABCA8_fibroblasts	0.870221	0.943352	0.294355	3.2048	0.00135155	0.0139133
EML6	ABCA8_fibroblasts	7.33654	0.942814	0.240526	3.9198	8.86e-05	0.00154221
STK24	ABCA8_fibroblasts	2.03822	0.94124	0.23383	4.02532	5.69e-05	0.00107149
CCDC8	ABCA8_fibroblasts	5.50119	0.941127	0.229104	4.10785	3.99e-05	0.000787917
PRNP	ABCA8_fibroblasts	54.8304	0.941037	0.105701	8.9028	5.45e-19	4.27e-16
SYK	ABCA8_fibroblasts	1.40902	0.940828	0.338236	2.78157	0.00540968	0.0408016
ACSS3	ABCA8_fibroblasts	3.3087	0.939353	0.23541	3.99029	6.6e-05	0.0012032
LRRN4CL	ABCA8_fibroblasts	7.11809	0.938679	0.221948	4.22927	2.34e-05	0.000501784
LDHC	ABCA8_fibroblasts	1.30614	0.938106	0.293868	3.19226	0.00141162	0.014363
SYCE1L	ABCA8_fibroblasts	7.84452	0.934946	0.220527	4.2396	2.24e-05	0.000484814
IL11RA	ABCA8_fibroblasts	8.32076	0.93437	0.207787	4.49677	6.9e-06	0.000179676
SLC31A2	ABCA8_fibroblasts	1.7027	0.929786	0.330633	2.81214	0.00492134	0.0378659
LGALS3BP	ABCA8_fibroblasts	122.663	0.928961	0.146329	6.34844	2.18e-10	2.12e-08
PDZRN3	ABCA8_fibroblasts	11.6802	0.928446	0.176306	5.26611	1.39e-07	6.02e-06
EIF4A1	ABCA8_fibroblasts	20.8055	0.928417	0.197647	4.69736	2.64e-06	7.68e-05
AKAP12	ABCA8_fibroblasts	30.8477	0.927816	0.206863	4.48517	7.29e-06	0.000186793
SLC66A1L	ABCA8_fibroblasts	1.3071	0.927709	0.328632	2.82294	0.00475857	0.0371898
USP29	ABCA8_fibroblasts	0.96622	0.927428	0.2774	3.34329	0.000827923	0.00937138
LRRC75B	ABCA8_fibroblasts	1.98718	0.926122	0.241467	3.83541	0.000125357	0.00206562
TNFSF14	ABCA8_fibroblasts	2.9281	0.925396	0.300806	3.07639	0.00209524	0.0197038
EGFR	ABCA8_fibroblasts	5.47051	0.923592	0.182314	5.06593	4.06e-07	1.53e-05
LRIG3	ABCA8_fibroblasts	2.86752	0.923139	0.219357	4.2084	2.57e-05	0.000542648
NPAS3	ABCA8_fibroblasts	2.97991	0.923111	0.244769	3.77136	0.000162359	0.00257288
VASN	ABCA8_fibroblasts	26.4576	0.922865	0.193341	4.77325	1.81e-06	5.62e-05
SOCS3	ABCA8_fibroblasts	398.024	0.922854	0.241592	3.81989	0.00013351	0.0021759
PKNOX2	ABCA8_fibroblasts	1.63367	0.922698	0.289877	3.18306	0.00145725	0.0147668
FAM102B	ABCA8_fibroblasts	7.05312	0.920496	0.153709	5.98855	2.12e-09	1.53e-07
ETV1	ABCA8_fibroblasts	5.21506	0.919304	0.232218	3.95879	7.53e-05	0.00133904
MMD	ABCA8_fibroblasts	15.2891	0.918843	0.182648	5.03068	4.89e-07	1.81e-05
DCLK1	ABCA8_fibroblasts	5.77998	0.916459	0.228312	4.01406	5.97e-05	0.00111268
PRR16	ABCA8_fibroblasts	19.1734	0.915258	0.269249	3.3993	0.000675578	0.00799953
TCF7	ABCA8_fibroblasts	7.52311	0.914219	0.149837	6.10143	1.05e-09	8.24e-08
TMEM150C	ABCA8_fibroblasts	11.4992	0.913446	0.186874	4.88803	1.02e-06	3.45e-05
TTC21B	ABCA8_fibroblasts	10.6839	0.910994	0.155676	5.85185	4.86e-09	3.13e-07
FN1	ABCA8_fibroblasts	114.978	0.907835	0.325859	2.78597	0.00533676	0.0403945
LRP11	ABCA8_fibroblasts	2.30164	0.906885	0.230364	3.93675	8.26e-05	0.00144738
ZFP36	ABCA8_fibroblasts	1205.25	0.901902	0.235984	3.82188	0.000132441	0.0021632
COBLL1	ABCA8_fibroblasts	5.25006	0.900731	0.226491	3.9769	6.98e-05	0.00125608
PIWIL4	ABCA8_fibroblasts	0.593999	0.896487	0.321115	2.79179	0.00524171	0.0397964
HDAC4	ABCA8_fibroblasts	3.52663	0.896153	0.188676	4.7497	2.04e-06	6.21e-05
CSF1	ABCA8_fibroblasts	24.5152	0.894819	0.184215	4.85746	1.19e-06	3.91e-05
PLBD1	ABCA8_fibroblasts	15.8616	0.894581	0.190703	4.69097	2.72e-06	7.91e-05
TCEAL7	ABCA8_fibroblasts	16.9078	0.89345	0.143225	6.2381	4.43e-10	3.77e-08
AC005747.1	ABCA8_fibroblasts	9.84866	0.890678	0.167712	5.31076	1.09e-07	4.84e-06
ACKR3	ABCA8_fibroblasts	11.7453	0.890079	0.264935	3.35962	0.000780508	0.00898489
ADGRL2	ABCA8_fibroblasts	13.2097	0.887769	0.235444	3.77061	0.000162849	0.00257789
THRB	ABCA8_fibroblasts	2.69721	0.887179	0.261231	3.39614	0.00068343	0.00807966
PROS1	ABCA8_fibroblasts	24.1523	0.886547	0.199865	4.43572	9.18e-06	0.000225938
PRICKLE1	ABCA8_fibroblasts	4.58731	0.886338	0.236188	3.75268	0.000174956	0.00272895
ELOVL4	ABCA8_fibroblasts	3.83298	0.88632	0.185544	4.77688	1.78e-06	5.54e-05
COL3A1	ABCA8_fibroblasts	1229.41	0.884618	0.261951	3.37704	0.000732712	0.00856037
PCBP3	ABCA8_fibroblasts	5.26027	0.884059	0.265443	3.3305	0.000866906	0.00970934
COL1A2	ABCA8_fibroblasts	905.095	0.883937	0.272763	3.24067	0.00119248	0.0125269
SLCO1A2	ABCA8_fibroblasts	1.12636	0.883048	0.245423	3.59807	0.000320586	0.00437001
GALNT5	ABCA8_fibroblasts	1.71494	0.883046	0.28249	3.12593	0.00177242	0.017251
FAM107A	ABCA8_fibroblasts	10.9398	0.882186	0.243774	3.61887	0.000295887	0.00408105
SPRY1	ABCA8_fibroblasts	57.6078	0.881956	0.23264	3.79108	0.000149996	0.00240252
MXRA8	ABCA8_fibroblasts	49.3232	0.880299	0.180354	4.88094	1.06e-06	3.54e-05
HOXA3	ABCA8_fibroblasts	5.00191	0.879273	0.262046	3.35542	0.000792447	0.00909372
CES4A	ABCA8_fibroblasts	2.31779	0.87835	0.211877	4.14557	3.39e-05	0.0006879
CYP27C1	ABCA8_fibroblasts	4.25778	0.8766	0.20657	4.2436	2.2e-05	0.000477629
KIAA1755	ABCA8_fibroblasts	4.97897	0.875347	0.219092	3.99534	6.46e-05	0.00118485
LRCH2	ABCA8_fibroblasts	2.80741	0.872612	0.211355	4.12865	3.65e-05	0.000731564
FOSB	ABCA8_fibroblasts	484.239	0.872126	0.1768	4.93285	8.1e-07	2.8e-05
RTL5	ABCA8_fibroblasts	1.56583	0.870451	0.303865	2.86459	0.00417545	0.0335903
SDC4	ABCA8_fibroblasts	23.3235	0.869661	0.211457	4.11271	3.91e-05	0.000775637
ABHD5	ABCA8_fibroblasts	23.1566	0.868215	0.185377	4.68351	2.82e-06	8.16e-05
GPC1	ABCA8_fibroblasts	13.7101	0.867703	0.202823	4.27813	1.88e-05	0.000422179
ZCCHC24	ABCA8_fibroblasts	8.52557	0.865413	0.163421	5.29559	1.19e-07	5.21e-06
PLEKHA4	ABCA8_fibroblasts	14.7791	0.865198	0.144791	5.97552	2.29e-09	1.63e-07
KIF21B	ABCA8_fibroblasts	3.10815	0.864151	0.235906	3.66312	0.000249161	0.00356875
MUC12	ABCA8_fibroblasts	19.3464	0.862892	0.190419	4.53155	5.86e-06	0.000155633
LIPG	ABCA8_fibroblasts	6.88906	0.862738	0.143343	6.01871	1.76e-09	1.3e-07
XDH	ABCA8_fibroblasts	2.4938	0.862672	0.198868	4.33791	1.44e-05	0.000333233
MARCKS	ABCA8_fibroblasts	66.0055	0.860837	0.211434	4.07141	4.67e-05	0.000900476
RAB3IL1	ABCA8_fibroblasts	2.81063	0.859575	0.262138	3.27909	0.00104141	0.0112168
CD44	ABCA8_fibroblasts	61.5094	0.85903	0.192937	4.45238	8.49e-06	0.000212694
FMNL1	ABCA8_fibroblasts	4.70146	0.858443	0.215264	3.98786	6.67e-05	0.00120966
COL13A1	ABCA8_fibroblasts	13.2835	0.856238	0.268624	3.1875	0.00143509	0.014582
FTL	ABCA8_fibroblasts	1167.97	0.856159	0.16585	5.16225	2.44e-07	9.77e-06
PRDM5	ABCA8_fibroblasts	3.1892	0.852912	0.194186	4.39225	1.12e-05	0.0002704
RGS17	ABCA8_fibroblasts	9.25982	0.852743	0.175404	4.8616	1.16e-06	3.85e-05
ZNF608	ABCA8_fibroblasts	7.09237	0.852705	0.201768	4.22617	2.38e-05	0.00050729
CREB3L1	ABCA8_fibroblasts	11.1846	0.852684	0.211677	4.02824	5.62e-05	0.00106032
IDUA	ABCA8_fibroblasts	3.96247	0.852284	0.192474	4.42806	9.51e-06	0.00023296
JUN	ABCA8_fibroblasts	1563.76	0.852279	0.177052	4.81371	1.48e-06	4.72e-05
ADAM33	ABCA8_fibroblasts	7.29662	0.852085	0.180645	4.71691	2.39e-06	7.11e-05
RUNX2	ABCA8_fibroblasts	7.22086	0.851085	0.221228	3.84709	0.000119531	0.00198943
ENOX1	ABCA8_fibroblasts	1.59517	0.851026	0.259385	3.28094	0.00103463	0.0111761
MCL1	ABCA8_fibroblasts	171.025	0.850492	0.191039	4.45194	8.51e-06	0.000212694
ENPP6	ABCA8_fibroblasts	4.77693	0.849251	0.287693	2.95194	0.00315783	0.0270595
MYC	ABCA8_fibroblasts	54.157	0.84914	0.312331	2.71871	0.00655362	0.0469792
ZNF106	ABCA8_fibroblasts	28.1535	0.849081	0.144714	5.86731	4.43e-09	2.89e-07
CTSS	ABCA8_fibroblasts	25.2461	0.848384	0.201125	4.21819	2.46e-05	0.000523307
ANKRD16	ABCA8_fibroblasts	5.08832	0.847703	0.225341	3.76186	0.000168655	0.00265009
CD248	ABCA8_fibroblasts	13.4463	0.844772	0.259331	3.2575	0.00112397	0.011959
PTGS1	ABCA8_fibroblasts	8.40704	0.844716	0.305003	2.76954	0.00561357	0.0419778
RHD	ABCA8_fibroblasts	3.14864	0.844328	0.182101	4.63659	3.54e-06	9.9e-05
VWA5A	ABCA8_fibroblasts	8.5307	0.842068	0.221823	3.79613	0.000146972	0.00236106
MCTP1	ABCA8_fibroblasts	17.2331	0.841695	0.196777	4.27741	1.89e-05	0.000422905
MYH10	ABCA8_fibroblasts	6.3167	0.841391	0.22159	3.79706	0.000146422	0.0023554
SRSF12	ABCA8_fibroblasts	5.11385	0.839423	0.189723	4.42447	9.67e-06	0.000236481
SSPN	ABCA8_fibroblasts	11.2888	0.838879	0.192283	4.36272	1.28e-05	0.000304205
HIC1	ABCA8_fibroblasts	21.0535	0.838226	0.1533	5.46788	4.55e-08	2.26e-06
SLC40A1	ABCA8_fibroblasts	15.1333	0.837505	0.187456	4.46774	7.9e-06	0.000199918
MELTF	ABCA8_fibroblasts	1.25157	0.836916	0.256653	3.26089	0.00111063	0.0118424
POLG2	ABCA8_fibroblasts	12.0693	0.836657	0.172144	4.86021	1.17e-06	3.86e-05
PPP1R15B	ABCA8_fibroblasts	14.7734	0.836386	0.155168	5.3902	7.04e-08	3.29e-06
GSTM3	ABCA8_fibroblasts	35.0968	0.836032	0.145564	5.74339	9.28e-09	5.64e-07
RNF150	ABCA8_fibroblasts	3.71267	0.835535	0.244864	3.41224	0.000644325	0.00772153
PRRT1	ABCA8_fibroblasts	2.57249	0.835115	0.201379	4.14698	3.37e-05	0.000686489
SLC24A3	ABCA8_fibroblasts	3.8117	0.834909	0.27862	2.99658	0.00273022	0.0242953
THEMIS2	ABCA8_fibroblasts	2.82015	0.832909	0.302424	2.75411	0.00588523	0.0435069
CDKN2B	ABCA8_fibroblasts	5.93582	0.832476	0.270528	3.07723	0.00208935	0.0196608
AEBP1	ABCA8_fibroblasts	84.9873	0.831468	0.154795	5.3714	7.81e-08	3.57e-06
RGMA	ABCA8_fibroblasts	6.05602	0.830754	0.222867	3.72757	0.000193333	0.00294662
CCDC170	ABCA8_fibroblasts	2.01104	0.829744	0.278589	2.97838	0.00289776	0.0253763
ARSJ	ABCA8_fibroblasts	4.64992	0.829413	0.229038	3.62129	0.000293134	0.00405433
ABCA1	ABCA8_fibroblasts	17.4745	0.829368	0.187126	4.43213	9.33e-06	0.000229351
ZNF711	ABCA8_fibroblasts	2.6809	0.82838	0.280375	2.95454	0.00313137	0.0269002
SSC5D	ABCA8_fibroblasts	6.90068	0.82761	0.189741	4.36179	1.29e-05	0.000305023
H4C8	ABCA8_fibroblasts	2.19713	0.827592	0.250865	3.29896	0.000970446	0.0106371
FTH1	ABCA8_fibroblasts	571.651	0.826146	0.229486	3.59998	0.000318243	0.00434912
RAB7B	ABCA8_fibroblasts	2.85145	0.825969	0.229878	3.59308	0.000326796	0.00442944
SGCD	ABCA8_fibroblasts	8.57887	0.825528	0.20544	4.01834	5.86e-05	0.00109817
UST	ABCA8_fibroblasts	2.10608	0.82494	0.269521	3.06077	0.00220771	0.0205795
MAFB	ABCA8_fibroblasts	20.2621	0.824737	0.304784	2.70598	0.00681039	0.0483544
DAB2	ABCA8_fibroblasts	30.2871	0.82418	0.161191	5.11308	3.17e-07	1.22e-05
SCIMP	ABCA8_fibroblasts	2.62875	0.822083	0.223123	3.68444	0.000229206	0.00333423
PLAGL1	ABCA8_fibroblasts	37.3473	0.821242	0.22223	3.69547	0.000219484	0.00323066
FGFR1	ABCA8_fibroblasts	35.0222	0.820398	0.126227	6.4994	8.06e-11	8.64e-09
GBGT1	ABCA8_fibroblasts	3.64301	0.819354	0.224942	3.64251	0.000269996	0.00381285
FSTL3	ABCA8_fibroblasts	9.25059	0.817753	0.208708	3.91817	8.92e-05	0.00155087
RGS10	ABCA8_fibroblasts	63.4317	0.817182	0.206519	3.95694	7.59e-05	0.00134466
PHLDB3	ABCA8_fibroblasts	6.96266	0.816125	0.165395	4.93439	8.04e-07	2.79e-05
C1RL	ABCA8_fibroblasts	11.9089	0.815405	0.150397	5.42169	5.9e-08	2.83e-06
HESX1	ABCA8_fibroblasts	3.04729	0.815244	0.277615	2.9366	0.00331826	0.0282128
EFCC1	ABCA8_fibroblasts	7.64356	0.811815	0.212802	3.81487	0.000136252	0.00221816
DACH1	ABCA8_fibroblasts	9.55961	0.811779	0.230927	3.51531	0.000439238	0.00564043
NNMT	ABCA8_fibroblasts	184.587	0.810795	0.277898	2.91759	0.00352743	0.0294698
ADGRA3	ABCA8_fibroblasts	5.17063	0.807347	0.176267	4.58026	4.64e-06	0.000126237
STOX2	ABCA8_fibroblasts	4.43341	0.807187	0.244416	3.30251	0.00095823	0.0105419
FAM149A	ABCA8_fibroblasts	1.52491	0.807028	0.293792	2.74694	0.00601544	0.0442028
AL162231.1	ABCA8_fibroblasts	1.91086	0.806209	0.269604	2.99035	0.00278661	0.0246639
NBPF14	ABCA8_fibroblasts	1.78046	0.805148	0.269434	2.98829	0.00280544	0.0247565
DPYD	ABCA8_fibroblasts	6.82609	0.805141	0.150071	5.36507	8.09e-08	3.67e-06
DUOX2	ABCA8_fibroblasts	8.58691	0.803924	0.230292	3.4909	0.0004814	0.00606165
YARS2	ABCA8_fibroblasts	11.6041	0.802703	0.156087	5.14268	2.71e-07	1.08e-05
ERN1	ABCA8_fibroblasts	9.55039	0.801814	0.201985	3.96967	7.2e-05	0.00129014
GRTP1	ABCA8_fibroblasts	1.76711	0.801641	0.294174	2.72506	0.00642898	0.0462415
PNRC1	ABCA8_fibroblasts	157.493	0.801413	0.119521	6.70519	2.01e-11	2.44e-09
SAT1	ABCA8_fibroblasts	514.999	0.801329	0.243265	3.29406	0.00098752	0.010753
ZFP36L1	ABCA8_fibroblasts	259.692	0.798865	0.148314	5.38632	7.19e-08	3.35e-06
PTPRS	ABCA8_fibroblasts	2.62671	0.798603	0.228684	3.49217	0.000479108	0.00604301
SEMA3D	ABCA8_fibroblasts	4.352	0.798074	0.289989	2.75209	0.0059217	0.0437331
GADD45B	ABCA8_fibroblasts	193.731	0.796576	0.28343	2.81049	0.00494662	0.0379819
TCF7L1	ABCA8_fibroblasts	6.02984	0.795774	0.146162	5.44447	5.2e-08	2.52e-06
RRAD	ABCA8_fibroblasts	15.3339	0.794929	0.293913	2.70464	0.00683786	0.0485032
CLSTN3	ABCA8_fibroblasts	8.93918	0.794878	0.257682	3.08473	0.00203738	0.0192935
SCN3B	ABCA8_fibroblasts	12.7097	0.79422	0.148359	5.35337	8.63e-08	3.91e-06
PHF7	ABCA8_fibroblasts	2.76499	0.794118	0.19073	4.16358	3.13e-05	0.000647273
CHEK2	ABCA8_fibroblasts	5.71566	0.793851	0.158301	5.01483	5.31e-07	1.95e-05
MSI1	ABCA8_fibroblasts	4.04002	0.793074	0.274544	2.88869	0.00386849	0.03161
CDK18	ABCA8_fibroblasts	3.25761	0.792558	0.208792	3.79593	0.000147091	0.00236106
TGFBI	ABCA8_fibroblasts	89.3068	0.792072	0.236217	3.35316	0.000798952	0.0091407
PSD3	ABCA8_fibroblasts	19.1773	0.791577	0.176443	4.4863	7.25e-06	0.00018648
FOS	ABCA8_fibroblasts	1850.6	0.791337	0.16784	4.71483	2.42e-06	7.15e-05
ZNF483	ABCA8_fibroblasts	11.3783	0.791033	0.163488	4.83848	1.31e-06	4.26e-05
FLT3LG	ABCA8_fibroblasts	8.31976	0.790874	0.142307	5.55752	2.74e-08	1.45e-06
TFPI	ABCA8_fibroblasts	92.0674	0.790289	0.164722	4.7977	1.6e-06	5.06e-05
MDK	ABCA8_fibroblasts	53.7297	0.789652	0.187094	4.22061	2.44e-05	0.00051846
GCSH	ABCA8_fibroblasts	23.4586	0.788084	0.132677	5.93988	2.85e-09	1.98e-07
ZNF423	ABCA8_fibroblasts	12.0963	0.787906	0.178569	4.41234	1.02e-05	0.000248089
ETNK2	ABCA8_fibroblasts	1.67406	0.786453	0.249645	3.15029	0.00163111	0.0161764
PRKAA2	ABCA8_fibroblasts	8.0699	0.78482	0.225755	3.47642	0.000508158	0.00633433
TMEM119	ABCA8_fibroblasts	28.6115	0.784611	0.233866	3.35496	0.000793773	0.00909542
HS3ST3B1	ABCA8_fibroblasts	26.7596	0.784431	0.165371	4.74345	2.1e-06	6.34e-05
PYGL	ABCA8_fibroblasts	5.65468	0.783891	0.18725	4.18633	2.83e-05	0.000593118
SLC25A48	ABCA8_fibroblasts	2.34099	0.783108	0.268116	2.92078	0.00349155	0.0292424
MAP7	ABCA8_fibroblasts	1.41095	0.779589	0.26193	2.97633	0.00291724	0.0255169
HAP1	ABCA8_fibroblasts	2.78061	0.778955	0.206308	3.77569	0.000159566	0.00253943
PXK	ABCA8_fibroblasts	10.2097	0.778347	0.145021	5.36714	8e-08	3.64e-06
OPRM1	ABCA8_fibroblasts	5.41652	0.775197	0.192448	4.02808	5.62e-05	0.00106032
PDE7B	ABCA8_fibroblasts	17.6849	0.775113	0.206003	3.76263	0.000168137	0.00264474
ECM1	ABCA8_fibroblasts	60.9896	0.773943	0.155099	4.99	6.04e-07	2.15e-05
ADGRL3	ABCA8_fibroblasts	21.56	0.770038	0.243143	3.16702	0.00154011	0.0154164
ITM2C	ABCA8_fibroblasts	62.9743	0.76693	0.100332	7.64392	2.11e-14	4.98e-12
KDM6B	ABCA8_fibroblasts	27.6169	0.76692	0.278269	2.75604	0.00585062	0.0433415
PLEKHA5	ABCA8_fibroblasts	28.2647	0.766608	0.16121	4.75534	1.98e-06	6.05e-05
NOTCH2	ABCA8_fibroblasts	10.1897	0.766267	0.162441	4.71721	2.39e-06	7.11e-05
EPSTI1	ABCA8_fibroblasts	18.5135	0.76593	0.236844	3.2339	0.00122111	0.0127468
SQOR	ABCA8_fibroblasts	25.8365	0.765729	0.129268	5.92358	3.15e-09	2.16e-07
TPCN1	ABCA8_fibroblasts	5.86342	0.765729	0.149071	5.13668	2.8e-07	1.1e-05
GPAT4	ABCA8_fibroblasts	24.8488	0.76529	0.227761	3.36006	0.00077926	0.00897746
METTL7A	ABCA8_fibroblasts	16.0444	0.763532	0.230809	3.30807	0.000939412	0.0103732
NFIA	ABCA8_fibroblasts	96.3657	0.76311	0.152401	5.00725	5.52e-07	2e-05
SPEF2	ABCA8_fibroblasts	3.16717	0.762777	0.216218	3.52782	0.000419001	0.00542734
TSPAN33	ABCA8_fibroblasts	8.44963	0.761985	0.27214	2.79998	0.00511064	0.03904
GPR137B	ABCA8_fibroblasts	10.961	0.761586	0.140885	5.40574	6.45e-08	3.05e-06
EPDR1	ABCA8_fibroblasts	2.58428	0.761209	0.249323	3.0531	0.00226491	0.0209683
GRAMD4	ABCA8_fibroblasts	2.32887	0.759947	0.235083	3.23268	0.00122634	0.0127835
ALG1L2	ABCA8_fibroblasts	5.71105	0.759737	0.217178	3.49823	0.000468364	0.00593261
TNNT2	ABCA8_fibroblasts	1.30506	0.759261	0.27167	2.79479	0.00519337	0.0395099
GASK1B	ABCA8_fibroblasts	17.3563	0.758682	0.223629	3.39259	0.000692362	0.00817228
HOXA11	ABCA8_fibroblasts	4.54156	0.757853	0.256675	2.95258	0.00315133	0.027056
HSP90AA1	ABCA8_fibroblasts	720.349	0.757695	0.181795	4.16787	3.07e-05	0.000636346
TPST1	ABCA8_fibroblasts	17.963	0.757601	0.174021	4.35349	1.34e-05	0.000314306
PTK7	ABCA8_fibroblasts	14.8916	0.757432	0.175166	4.32408	1.53e-05	0.000350485
CLIP4	ABCA8_fibroblasts	3.24495	0.75705	0.226691	3.33957	0.000839091	0.0094762
COL6A3	ABCA8_fibroblasts	219.689	0.755909	0.268016	2.82039	0.00479652	0.0373291
NOP53	ABCA8_fibroblasts	125.102	0.755443	0.135458	5.57696	2.45e-08	1.32e-06
SCARA3	ABCA8_fibroblasts	9.6228	0.755348	0.279088	2.70649	0.00679987	0.0483472
CDKN2C	ABCA8_fibroblasts	7.29568	0.75512	0.213009	3.54502	0.000392588	0.00513433
ACSL4	ABCA8_fibroblasts	21.0724	0.754147	0.263174	2.86558	0.0041624	0.0335152
TRIM22	ABCA8_fibroblasts	13.2083	0.753265	0.121855	6.18163	6.34e-10	5.19e-08
NDN	ABCA8_fibroblasts	39.558	0.753193	0.177297	4.24819	2.16e-05	0.000470697
ITGA11	ABCA8_fibroblasts	10.9432	0.751626	0.142883	5.26044	1.44e-07	6.19e-06
WWP1	ABCA8_fibroblasts	10.7875	0.750076	0.136385	5.49972	3.8e-08	1.93e-06
NINL	ABCA8_fibroblasts	3.09047	0.748309	0.190838	3.92118	8.81e-05	0.00153521
ALDH1A1	ABCA8_fibroblasts	11.2561	0.748236	0.263709	2.83736	0.00454885	0.0359522
LAMC3	ABCA8_fibroblasts	7.60369	0.745513	0.263435	2.82997	0.0046552	0.0365352
AL354822.1	ABCA8_fibroblasts	3.15884	0.744969	0.265853	2.80219	0.00507573	0.0387933
ISOC1	ABCA8_fibroblasts	12.0732	0.744585	0.134096	5.55262	2.81e-08	1.49e-06
TNIK	ABCA8_fibroblasts	7.13664	0.743832	0.23524	3.16201	0.00156685	0.0156433
DDX3X	ABCA8_fibroblasts	117.723	0.743774	0.0955722	7.78233	7.12e-15	1.83e-12
DSEL	ABCA8_fibroblasts	12.6017	0.743277	0.168009	4.42402	9.69e-06	0.000236502
C2orf91	ABCA8_fibroblasts	1.55571	0.741826	0.247982	2.99145	0.00277654	0.0246252
GGT7	ABCA8_fibroblasts	6.00178	0.741487	0.179459	4.1318	3.6e-05	0.00072357
L1TD1	ABCA8_fibroblasts	1.68904	0.741386	0.228999	3.23751	0.00120579	0.0126469
NFIX	ABCA8_fibroblasts	8.88912	0.737995	0.166342	4.43662	9.14e-06	0.000225747
PI4K2A	ABCA8_fibroblasts	3.08421	0.737988	0.204357	3.61127	0.0003047	0.00418922
KCTD11	ABCA8_fibroblasts	4.24148	0.737714	0.240644	3.06559	0.00217242	0.0203141
AKR1B1	ABCA8_fibroblasts	47.8402	0.737247	0.153403	4.80595	1.54e-06	4.89e-05
BST1	ABCA8_fibroblasts	4.39377	0.73572	0.208237	3.53308	0.000410743	0.00533429
MAP9	ABCA8_fibroblasts	7.48621	0.730619	0.198776	3.67559	0.000237303	0.00342209
BTG2	ABCA8_fibroblasts	197.146	0.730197	0.248392	2.9397	0.00328533	0.0279967
NR4A1	ABCA8_fibroblasts	16.5756	0.729875	0.222337	3.28275	0.00102802	0.0111208
GRAMD2B	ABCA8_fibroblasts	4.30499	0.729001	0.260758	2.7957	0.00517876	0.0394391
NEO1	ABCA8_fibroblasts	14.5521	0.727996	0.188827	3.85535	0.000115564	0.00192987
PLD1	ABCA8_fibroblasts	7.38012	0.725919	0.206134	3.52159	0.000428963	0.00553711
PBX3	ABCA8_fibroblasts	5.42205	0.725097	0.193789	3.74169	0.000182787	0.00282448
PTGFRN	ABCA8_fibroblasts	12.694	0.724491	0.181864	3.9837	6.78e-05	0.00122805
BNC2	ABCA8_fibroblasts	8.29764	0.722724	0.206139	3.50601	0.000454874	0.00579624
FBXO9	ABCA8_fibroblasts	32.2699	0.721965	0.200894	3.59376	0.000325937	0.00442181
RPL13A	ABCA8_fibroblasts	623.217	0.721718	0.161965	4.456	8.35e-06	0.00021011
IL1R1	ABCA8_fibroblasts	40.787	0.721631	0.191622	3.76591	0.000165942	0.00262129
CRISPLD2	ABCA8_fibroblasts	113.783	0.720721	0.231745	3.10998	0.00187101	0.0180159
PAM	ABCA8_fibroblasts	31.5828	0.720591	0.134026	5.37651	7.59e-08	3.49e-06
RPS12	ABCA8_fibroblasts	1090.35	0.718463	0.147358	4.87564	1.08e-06	3.63e-05
CYP27A1	ABCA8_fibroblasts	10.0856	0.716016	0.160075	4.473	7.71e-06	0.000196393
NEK6	ABCA8_fibroblasts	4.43165	0.713637	0.258379	2.76198	0.00574524	0.0427478
TMEM220	ABCA8_fibroblasts	8.16984	0.713399	0.138925	5.13515	2.82e-07	1.11e-05
PLK3	ABCA8_fibroblasts	36.9239	0.711674	0.202343	3.51717	0.000436176	0.00560594
SLC22A18	ABCA8_fibroblasts	7.03787	0.711126	0.176679	4.02496	5.7e-05	0.00107178
PPP1R10	ABCA8_fibroblasts	29.4989	0.708161	0.140452	5.04203	4.61e-07	1.72e-05
INAFM1	ABCA8_fibroblasts	20.2965	0.70648	0.182585	3.86931	0.000109143	0.00183498
MYL5	ABCA8_fibroblasts	2.83039	0.706342	0.217852	3.2423	0.00118567	0.012473
SPTLC3	ABCA8_fibroblasts	2.97908	0.706175	0.18645	3.78749	0.00015218	0.00243226
EFS	ABCA8_fibroblasts	4.06886	0.706005	0.196236	3.59774	0.000320995	0.0043707
DCBLD1	ABCA8_fibroblasts	14.7677	0.705372	0.220953	3.1924	0.00141094	0.014363
MRNIP	ABCA8_fibroblasts	25.2707	0.703566	0.174871	4.02335	5.74e-05	0.00107777
ZNF215	ABCA8_fibroblasts	1.50622	0.702722	0.249117	2.82085	0.00478961	0.0372953
ADCY7	ABCA8_fibroblasts	1.47994	0.70239	0.249415	2.81614	0.00486039	0.0376293
TRERF1	ABCA8_fibroblasts	6.29215	0.70217	0.173819	4.03966	5.35e-05	0.00101611
DYNLL2	ABCA8_fibroblasts	7.68846	0.701952	0.137876	5.09119	3.56e-07	1.36e-05
SMO	ABCA8_fibroblasts	3.03529	0.700946	0.191203	3.66598	0.000246395	0.00353593
GPSM1	ABCA8_fibroblasts	2.86591	0.700337	0.202102	3.46527	0.0005297	0.00654263
FBRSL1	ABCA8_fibroblasts	2.25148	0.699997	0.247888	2.82385	0.00474507	0.0371037
PRKCA	ABCA8_fibroblasts	7.21997	0.699524	0.200757	3.48442	0.000493198	0.00617887
RAB37	ABCA8_fibroblasts	2.48021	0.699198	0.254174	2.75086	0.00594386	0.0438099
NEU1	ABCA8_fibroblasts	35.0419	0.699181	0.0922772	7.57696	3.54e-14	8.11e-12
MTSS2	ABCA8_fibroblasts	2.86946	0.698751	0.245304	2.84851	0.00439251	0.0349711
AC072022.2	ABCA8_fibroblasts	3.28482	0.698374	0.217998	3.20357	0.00135733	0.0139536
SLC20A1	ABCA8_fibroblasts	16.3441	0.697538	0.247334	2.82023	0.00479896	0.0373291
AKNAD1	ABCA8_fibroblasts	1.68385	0.697469	0.257586	2.70771	0.00677499	0.0482668
CYBRD1	ABCA8_fibroblasts	33.2886	0.697288	0.164608	4.23605	2.27e-05	0.000490092
PRTFDC1	ABCA8_fibroblasts	6.38416	0.696208	0.186794	3.72715	0.000193659	0.00294662
A2M	ABCA8_fibroblasts	279.475	0.695236	0.202327	3.4362	0.00058994	0.00715032
TCF23	ABCA8_fibroblasts	7.36676	0.694383	0.193622	3.58629	0.000335421	0.00451349
ZNF699	ABCA8_fibroblasts	4.93786	0.694204	0.198093	3.50444	0.000457562	0.0058255
CPEB1	ABCA8_fibroblasts	3.3904	0.694181	0.171675	4.04358	5.26e-05	0.00100404
WTAP	ABCA8_fibroblasts	78.7086	0.69333	0.203787	3.40222	0.000668402	0.00793348
ARNT2	ABCA8_fibroblasts	1.84729	0.693164	0.221059	3.13565	0.00171476	0.0167939
TSKU	ABCA8_fibroblasts	7.3811	0.693051	0.175	3.96029	7.49e-05	0.00133387
CREG1	ABCA8_fibroblasts	20.9989	0.692234	0.160958	4.30071	1.7e-05	0.000384832
GLT8D2	ABCA8_fibroblasts	25.342	0.691526	0.163148	4.23864	2.25e-05	0.000486187
WDR90	ABCA8_fibroblasts	4.8068	0.690393	0.192786	3.58113	0.000342108	0.00458277
C1GALT1	ABCA8_fibroblasts	6.00027	0.689329	0.166822	4.13212	3.59e-05	0.00072353
CMBL	ABCA8_fibroblasts	6.33488	0.688846	0.239038	2.88175	0.00395477	0.0321914
SPRY2	ABCA8_fibroblasts	7.08571	0.688739	0.18407	3.74172	0.000182763	0.00282448
MAK	ABCA8_fibroblasts	2.54223	0.686699	0.196319	3.49788	0.000468976	0.00593531
ZNF703	ABCA8_fibroblasts	8.62597	0.686444	0.216527	3.17025	0.0015231	0.0152679
TNFRSF10D	ABCA8_fibroblasts	10.9025	0.686279	0.177707	3.86186	0.000112527	0.00188549
ETV2	ABCA8_fibroblasts	1.93267	0.686004	0.220802	3.10687	0.0018908	0.0181595
ADAT2	ABCA8_fibroblasts	3.36517	0.685683	0.18431	3.72028	0.000199006	0.00299766
TRIM61	ABCA8_fibroblasts	2.34046	0.685326	0.227864	3.00761	0.00263312	0.0235998
VMP1	ABCA8_fibroblasts	304.376	0.684703	0.240273	2.84969	0.00437615	0.0348781
CEP126	ABCA8_fibroblasts	6.02979	0.683967	0.203194	3.36608	0.000762457	0.00883856
DUSP1	ABCA8_fibroblasts	591.714	0.681756	0.214711	3.17524	0.00149715	0.015089
MYLIP	ABCA8_fibroblasts	31.0822	0.679069	0.169342	4.01005	6.07e-05	0.00112752
GTPBP1	ABCA8_fibroblasts	18.6857	0.677877	0.24305	2.78904	0.0052864	0.0400744
NUPR1	ABCA8_fibroblasts	94.1315	0.677782	0.137616	4.92516	8.43e-07	2.9e-05
C14orf132	ABCA8_fibroblasts	8.62029	0.67765	0.143727	4.71485	2.42e-06	7.15e-05
SLC7A7	ABCA8_fibroblasts	7.30569	0.677448	0.182896	3.704	0.000212223	0.00315599
ARHGAP6	ABCA8_fibroblasts	12.8755	0.676166	0.195999	3.44985	0.000560906	0.00684296
CASP1	ABCA8_fibroblasts	23.7439	0.674902	0.138119	4.88638	1.03e-06	3.47e-05
RGS2	ABCA8_fibroblasts	60.3502	0.674629	0.173993	3.87733	0.00010561	0.00178364
RAI2	ABCA8_fibroblasts	6.81415	0.672956	0.165914	4.05606	4.99e-05	0.000956785
BEST1	ABCA8_fibroblasts	6.78001	0.672819	0.158839	4.23586	2.28e-05	0.000490092
RPLP0	ABCA8_fibroblasts	561.732	0.672001	0.165886	4.05097	5.1e-05	0.000976578
JUND	ABCA8_fibroblasts	97.4239	0.671959	0.198719	3.38145	0.000721046	0.00843347
TIPARP	ABCA8_fibroblasts	9.25348	0.671862	0.214883	3.12664	0.00176818	0.0172375
FGF2	ABCA8_fibroblasts	5.54723	0.670978	0.207538	3.23304	0.0012248	0.0127764
FBXO44	ABCA8_fibroblasts	5.89452	0.668092	0.16402	4.07322	4.64e-05	0.000896998
H2AC20	ABCA8_fibroblasts	2.52468	0.667966	0.229727	2.90766	0.00364148	0.0301353
ANK3	ABCA8_fibroblasts	22.1715	0.667791	0.143507	4.65338	3.27e-06	9.23e-05
CEP19	ABCA8_fibroblasts	3.6881	0.6677	0.18565	3.59655	0.000322466	0.00438672
GADD45G	ABCA8_fibroblasts	44.3241	0.667579	0.245178	2.72283	0.00647248	0.046487
FNIP1	ABCA8_fibroblasts	45.6566	0.66703	0.115733	5.76353	8.24e-09	5.09e-07
SESN2	ABCA8_fibroblasts	3.59438	0.666541	0.221675	3.00684	0.00263981	0.0236424
PDE5A	ABCA8_fibroblasts	16.171	0.666342	0.180278	3.69619	0.000218859	0.00322465
TOP1MT	ABCA8_fibroblasts	5.11997	0.665874	0.198743	3.35042	0.000806878	0.00921722
NANOG	ABCA8_fibroblasts	7.60569	0.664834	0.200723	3.3122	0.000925648	0.0102516
FBXO17	ABCA8_fibroblasts	9.08571	0.664442	0.198254	3.35148	0.000803821	0.00918934
C9orf72	ABCA8_fibroblasts	7.65623	0.664268	0.177063	3.75158	0.000175722	0.00273517
DZIP3	ABCA8_fibroblasts	4.90856	0.664074	0.187458	3.54252	0.000396321	0.00517088
RPL21	ABCA8_fibroblasts	238.239	0.663083	0.230227	2.88012	0.00397518	0.0323222
LACC1	ABCA8_fibroblasts	3.08594	0.662427	0.234908	2.81994	0.00480328	0.0373432
TLE4	ABCA8_fibroblasts	33.9666	0.66024	0.214505	3.07797	0.00208415	0.0196366
LBHD1	ABCA8_fibroblasts	1.61588	0.660164	0.220894	2.9886	0.00280259	0.0247565
SLC25A37	ABCA8_fibroblasts	61.5034	0.659963	0.143436	4.60109	4.2e-06	0.000115983
IL15RA	ABCA8_fibroblasts	17.6157	0.658537	0.192455	3.42177	0.000622157	0.0074981
RPL7	ABCA8_fibroblasts	461.472	0.657831	0.17257	3.81196	0.000137869	0.00223958
KATNAL2	ABCA8_fibroblasts	2.01901	0.657569	0.227509	2.89029	0.00384883	0.0315137
IFI27L2	ABCA8_fibroblasts	63.4367	0.655398	0.124872	5.24857	1.53e-07	6.56e-06
SULT1A1	ABCA8_fibroblasts	10.5244	0.654998	0.215747	3.03595	0.00239778	0.0218588
TFRC	ABCA8_fibroblasts	7.37282	0.654858	0.235646	2.77899	0.00545274	0.0411027
MPHOSPH6	ABCA8_fibroblasts	19.2662	0.652858	0.205644	3.1747	0.0014999	0.0150997
F11R	ABCA8_fibroblasts	6.26467	0.652782	0.182663	3.5737	0.000351977	0.00466878
NOTCH2NLA	ABCA8_fibroblasts	14.4329	0.65276	0.220315	2.96285	0.0030481	0.0263942
RNLS	ABCA8_fibroblasts	2.07209	0.652642	0.241941	2.69752	0.00698579	0.0492943
DTWD1	ABCA8_fibroblasts	22.5171	0.651275	0.12189	5.34313	9.14e-08	4.12e-06
S100A13	ABCA8_fibroblasts	155.841	0.651108	0.149368	4.35908	1.31e-05	0.000307845
KIZ	ABCA8_fibroblasts	5.53544	0.651074	0.188453	3.45483	0.00055064	0.0067398
JADE2	ABCA8_fibroblasts	3.66631	0.651022	0.21768	2.99072	0.00278316	0.0246627
MST1	ABCA8_fibroblasts	1.64051	0.650064	0.241553	2.69119	0.00711979	0.049984
BIN1	ABCA8_fibroblasts	14.0545	0.64838	0.158178	4.09905	4.15e-05	0.00081633
PGRMC1	ABCA8_fibroblasts	51.8547	0.647241	0.0952797	6.79307	1.1e-11	1.45e-09
FAM53C	ABCA8_fibroblasts	11.4872	0.646658	0.157828	4.09722	4.18e-05	0.000821722
ELN	ABCA8_fibroblasts	17.7724	0.646183	0.17558	3.68027	0.000232989	0.00337936
SLC37A2	ABCA8_fibroblasts	2.06812	0.645573	0.235645	2.7396	0.00615141	0.0448098
RPL12	ABCA8_fibroblasts	797.591	0.645121	0.14284	4.51638	6.29e-06	0.000165262
EFNA5	ABCA8_fibroblasts	8.55105	0.645078	0.211669	3.04758	0.00230692	0.0212199
DIPK1A	ABCA8_fibroblasts	4.05007	0.644973	0.22904	2.81598	0.00486281	0.0376293
FBLIM1	ABCA8_fibroblasts	40.1734	0.644676	0.0995441	6.47629	9.4e-11	9.86e-09
ALS2CL	ABCA8_fibroblasts	6.20868	0.644492	0.183476	3.51267	0.000443628	0.00568699
RPS27	ABCA8_fibroblasts	841.503	0.643813	0.189282	3.40134	0.000670561	0.00795277
ADGRV1	ABCA8_fibroblasts	9.19395	0.643018	0.166206	3.86881	0.000109368	0.00183669
TANC1	ABCA8_fibroblasts	16.4464	0.642959	0.142499	4.51202	6.42e-06	0.000167513
MSC	ABCA8_fibroblasts	19.4818	0.641226	0.236069	2.71626	0.00660233	0.0472261
ERCC5	ABCA8_fibroblasts	2.43604	0.639291	0.218399	2.92717	0.00342062	0.0288362
KCNK12	ABCA8_fibroblasts	1.88457	0.639231	0.214615	2.9785	0.00289661	0.0253763
CRLF3	ABCA8_fibroblasts	14.8565	0.639124	0.120398	5.30845	1.11e-07	4.89e-06
TYMP	ABCA8_fibroblasts	88.3274	0.638886	0.178481	3.57958	0.000344147	0.00460594
TRIM58	ABCA8_fibroblasts	3.3227	0.638866	0.192613	3.31684	0.000910404	0.0101129
2020-03-02	ABCA8_fibroblasts	6.61195	0.638344	0.185284	3.44521	0.000570612	0.00693864
RPL13	ABCA8_fibroblasts	1574.42	0.638303	0.128632	4.96224	6.97e-07	2.45e-05
LIN7B	ABCA8_fibroblasts	3.45122	0.637175	0.209386	3.04307	0.00234181	0.0214273
HPS4	ABCA8_fibroblasts	12.1335	0.63702	0.112155	5.67983	1.35e-08	7.94e-07
COX7C	ABCA8_fibroblasts	219.117	0.636648	0.116922	5.44505	5.18e-08	2.52e-06
ACSF2	ABCA8_fibroblasts	2.74616	0.636247	0.200981	3.16571	0.00154706	0.0154664
CUTC	ABCA8_fibroblasts	8.56372	0.635287	0.179528	3.53865	0.000402181	0.00522766
JDP2	ABCA8_fibroblasts	5.33554	0.635196	0.195559	3.24811	0.00116176	0.0123084
FCRL2	ABCA8_fibroblasts	2.73578	0.635188	0.200343	3.17051	0.00152174	0.0152645
P3H3	ABCA8_fibroblasts	10.2632	0.634909	0.159245	3.98699	6.69e-05	0.00121263
SLC29A4	ABCA8_fibroblasts	7.13212	0.634566	0.165678	3.83012	0.000128083	0.00210356
STAT3	ABCA8_fibroblasts	91.3362	0.634565	0.100536	6.31182	2.76e-10	2.58e-08
RPL39	ABCA8_fibroblasts	862.292	0.634019	0.177272	3.57653	0.000348192	0.00463095
TXLNG	ABCA8_fibroblasts	5.60499	0.633889	0.173115	3.66167	0.000250579	0.0035795
FBXO27	ABCA8_fibroblasts	5.15647	0.633704	0.189331	3.34708	0.000816684	0.0092936
FOXRED2	ABCA8_fibroblasts	2.69875	0.632823	0.209579	3.01949	0.00253202	0.0228449
PRKG1	ABCA8_fibroblasts	41.9966	0.63201	0.170539	3.70596	0.000210591	0.00313697
ANTXR2	ABCA8_fibroblasts	18.1325	0.631925	0.124644	5.06983	3.98e-07	1.51e-05
ZNF273	ABCA8_fibroblasts	7.2954	0.631829	0.22782	2.77337	0.00554796	0.0415982
DHFR2	ABCA8_fibroblasts	4.70156	0.63134	0.175576	3.59581	0.000323382	0.00439516
CCNG2	ABCA8_fibroblasts	12.156	0.63102	0.157237	4.01316	5.99e-05	0.00111553
SEPTIN1	ABCA8_fibroblasts	5.09612	0.629775	0.168571	3.73597	0.000186991	0.00287452
GGCX	ABCA8_fibroblasts	18.8869	0.629721	0.14834	4.24511	2.18e-05	0.000475817
PLA2R1	ABCA8_fibroblasts	9.5503	0.629122	0.154342	4.07617	4.58e-05	0.000888015
ZBTB24	ABCA8_fibroblasts	9.50984	0.628701	0.133425	4.71203	2.45e-06	7.21e-05
PYCARD	ABCA8_fibroblasts	25.7277	0.62823	0.174246	3.60542	0.000311644	0.00427464
PIF1	ABCA8_fibroblasts	4.19653	0.627483	0.17326	3.62162	0.000292761	0.00405294
PHYHD1	ABCA8_fibroblasts	11.3754	0.627243	0.157815	3.97456	7.05e-05	0.00126696
GNPDA1	ABCA8_fibroblasts	5.47242	0.627102	0.192445	3.2586	0.00111963	0.0119299
ADAMTS4	ABCA8_fibroblasts	29.2008	0.626759	0.226131	2.77166	0.00557712	0.0417681
TNFRSF1B	ABCA8_fibroblasts	5.61491	0.626112	0.205354	3.04893	0.00229655	0.0211667
KAT6B	ABCA8_fibroblasts	55.8055	0.625705	0.140547	4.45193	8.51e-06	0.000212694
PLPP1	ABCA8_fibroblasts	7.67223	0.625187	0.166447	3.75607	0.000172602	0.00270355
COLEC12	ABCA8_fibroblasts	18.7154	0.624692	0.18269	3.41942	0.000627548	0.00754475
ABHD14A	ABCA8_fibroblasts	12.2719	0.623459	0.151048	4.12756	3.67e-05	0.000734059
SNX22	ABCA8_fibroblasts	4.58988	0.621398	0.20412	3.04427	0.00233243	0.0213808
RPS15A	ABCA8_fibroblasts	925.25	0.620547	0.140829	4.40638	1.05e-05	0.00025459
TLR3	ABCA8_fibroblasts	2.75197	0.620449	0.220351	2.81573	0.00486665	0.0376395
BDH2	ABCA8_fibroblasts	28.5301	0.620371	0.154521	4.01479	5.95e-05	0.00111204
RNF125	ABCA8_fibroblasts	11.15	0.619151	0.134952	4.58792	4.48e-06	0.000122364
LPIN3	ABCA8_fibroblasts	9.83155	0.617108	0.142173	4.34052	1.42e-05	0.000330258
SPATA6	ABCA8_fibroblasts	6.81664	0.616632	0.199945	3.08401	0.00204228	0.0193277
CSKMT	ABCA8_fibroblasts	13.3594	0.616623	0.172321	3.57835	0.000345774	0.00461245
NBPF1	ABCA8_fibroblasts	7.63999	0.616582	0.157871	3.9056	9.4e-05	0.00161459
MAN1C1	ABCA8_fibroblasts	8.308	0.616532	0.198009	3.11366	0.00184779	0.0178269
NFASC	ABCA8_fibroblasts	15.4336	0.616413	0.161618	3.81402	0.000136725	0.00222342
CYP2U1	ABCA8_fibroblasts	3.28716	0.6162	0.210285	2.9303	0.00338631	0.0286399
EPHX1	ABCA8_fibroblasts	34.1476	0.616027	0.180616	3.4107	0.000647972	0.00775276
FXYD6	ABCA8_fibroblasts	27.7257	0.615462	0.201884	3.0486	0.00229912	0.0211667
PDE7A	ABCA8_fibroblasts	5.27308	0.615335	0.173812	3.54024	0.000399758	0.00520069
SSBP3	ABCA8_fibroblasts	14.8204	0.614878	0.123848	4.96479	6.88e-07	2.43e-05
SYCP3	ABCA8_fibroblasts	2.18526	0.614749	0.203701	3.01789	0.00254538	0.0229377
KYNU	ABCA8_fibroblasts	6.91476	0.61467	0.221468	2.77543	0.00551289	0.0413703
ALDH16A1	ABCA8_fibroblasts	11.0283	0.614386	0.129511	4.74388	2.1e-06	6.34e-05
COL5A1	ABCA8_fibroblasts	79.1859	0.612625	0.210297	2.91314	0.00357819	0.029745
LRRC37A	ABCA8_fibroblasts	7.47646	0.612465	0.163169	3.75356	0.00017434	0.00272219
ELL	ABCA8_fibroblasts	9.58858	0.612464	0.20159	3.03816	0.00238025	0.0217523
MICALL2	ABCA8_fibroblasts	15.1795	0.611689	0.159841	3.82685	0.000129792	0.00212694
SCRN1	ABCA8_fibroblasts	3.46053	0.611429	0.218831	2.79408	0.00520483	0.0395365
DMXL2	ABCA8_fibroblasts	5.87912	0.610613	0.175974	3.46991	0.000520638	0.00646285
NFKB2	ABCA8_fibroblasts	12.999	0.610271	0.197444	3.09086	0.0019958	0.0189481
CCDC14	ABCA8_fibroblasts	20.8959	0.609969	0.120323	5.06944	3.99e-07	1.51e-05
CXCL16	ABCA8_fibroblasts	6.11623	0.609084	0.20454	2.97782	0.00290304	0.0254076
HS6ST1	ABCA8_fibroblasts	6.09629	0.608818	0.203742	2.98818	0.00280642	0.0247565
GALT	ABCA8_fibroblasts	9.09939	0.608381	0.146888	4.1418	3.45e-05	0.000696472
GALNT10	ABCA8_fibroblasts	5.55871	0.608086	0.17077	3.56085	0.00036966	0.00486007
TRAPPC5	ABCA8_fibroblasts	5.50839	0.607992	0.184165	3.30135	0.000962191	0.0105777
FCGRT	ABCA8_fibroblasts	76.3608	0.607833	0.110851	5.48333	4.17e-08	2.1e-06
NIPAL2	ABCA8_fibroblasts	2.77628	0.607199	0.221815	2.73741	0.00619256	0.0450192
REV3L	ABCA8_fibroblasts	27.2361	0.607095	0.1658	3.66161	0.000250633	0.0035795
PSD4	ABCA8_fibroblasts	6.23183	0.605918	0.167408	3.6194	0.000295282	0.00407648
EEF1D	ABCA8_fibroblasts	266.787	0.605303	0.145155	4.17003	3.05e-05	0.000632733
PPP5D1	ABCA8_fibroblasts	4.20762	0.604028	0.158508	3.81071	0.000138567	0.00224358
CPNE8	ABCA8_fibroblasts	23.0747	0.60259	0.164093	3.67225	0.000240421	0.00345687
SRSF7	ABCA8_fibroblasts	129.996	0.599995	0.132592	4.52512	6.04e-06	0.000159707
KIF6	ABCA8_fibroblasts	2.51966	0.599721	0.220697	2.71739	0.00657985	0.0471219
RAB34	ABCA8_fibroblasts	51.6654	0.598948	0.12724	4.70722	2.51e-06	7.35e-05
GPX4	ABCA8_fibroblasts	131.78	0.597452	0.124599	4.79499	1.63e-06	5.11e-05
RPL34	ABCA8_fibroblasts	1473.48	0.597198	0.143702	4.15582	3.24e-05	0.000665136
PCDHGA10	ABCA8_fibroblasts	9.54135	0.597023	0.152523	3.91431	9.07e-05	0.0015722
NPIPA1	ABCA8_fibroblasts	2.48015	0.596764	0.198173	3.01133	0.00260104	0.0233487
TMEM91	ABCA8_fibroblasts	6.5333	0.59671	0.195419	3.05349	0.00226199	0.0209543
ALDH9A1	ABCA8_fibroblasts	20.4409	0.595351	0.135996	4.37772	1.2e-05	0.000286288
MKNK2	ABCA8_fibroblasts	13.664	0.594706	0.18521	3.21099	0.00132279	0.0136551
KIAA2012	ABCA8_fibroblasts	2.95153	0.594332	0.186082	3.19393	0.00140352	0.01431
RPL28	ABCA8_fibroblasts	917.58	0.593335	0.178032	3.33274	0.000859962	0.00965335
TYSND1	ABCA8_fibroblasts	3.77239	0.592426	0.209907	2.82232	0.00476774	0.0372205
RPS3A	ABCA8_fibroblasts	467.266	0.592416	0.176096	3.36417	0.00076775	0.00888354
PTPRK	ABCA8_fibroblasts	19.8865	0.592281	0.163502	3.62247	0.000291806	0.00404724
CSGALNACT2	ABCA8_fibroblasts	11.4548	0.591082	0.205095	2.882	0.00395165	0.0321914
SEPTIN11	ABCA8_fibroblasts	38.6612	0.591077	0.151416	3.90366	9.47e-05	0.00162227
CPT1C	ABCA8_fibroblasts	9.60286	0.590957	0.16679	3.54311	0.00039544	0.00516709
TPT1	ABCA8_fibroblasts	1180.27	0.589009	0.164841	3.5732	0.00035264	0.00466926
RPL30	ABCA8_fibroblasts	489.256	0.58895	0.128084	4.59817	4.26e-06	0.000117141
CCDC122	ABCA8_fibroblasts	9.37517	0.588871	0.114644	5.13652	2.8e-07	1.1e-05
ARHGEF11	ABCA8_fibroblasts	3.97646	0.587918	0.158771	3.70294	0.000213113	0.00315599
TNFAIP8L3	ABCA8_fibroblasts	4.87254	0.587869	0.198813	2.9569	0.00310748	0.0267412
LRRK1	ABCA8_fibroblasts	28.4879	0.587725	0.0989684	5.93851	2.88e-09	1.98e-07
NDUFAF4	ABCA8_fibroblasts	27.1736	0.586604	0.156158	3.75647	0.00017233	0.00270213
RBMS3	ABCA8_fibroblasts	74.1695	0.586576	0.130498	4.49491	6.96e-06	0.000180617
SPIRE2	ABCA8_fibroblasts	7.15468	0.586206	0.182416	3.21357	0.00131095	0.0135517
LOXL3	ABCA8_fibroblasts	2.58544	0.586147	0.204022	2.87296	0.00406643	0.0329025
MTHFR	ABCA8_fibroblasts	11.336	0.585958	0.122976	4.76481	1.89e-06	5.79e-05
RPL17	ABCA8_fibroblasts	65.386	0.585448	0.205156	2.85367	0.0043217	0.0345365
EXTL2	ABCA8_fibroblasts	12.1317	0.584765	0.175339	3.33505	0.000852838	0.00958783
CEP70	ABCA8_fibroblasts	3.18105	0.581541	0.18334	3.17193	0.0015143	0.0152189
STAT2	ABCA8_fibroblasts	22.5555	0.581289	0.134634	4.31756	1.58e-05	0.000359341
H3-3B	ABCA8_fibroblasts	851.753	0.580781	0.123251	4.71219	2.45e-06	7.21e-05
TENT5A	ABCA8_fibroblasts	33.9368	0.580417	0.168208	3.45059	0.000559371	0.00683543
PMM1	ABCA8_fibroblasts	14.3432	0.57974	0.124949	4.63982	3.49e-06	9.78e-05
RPL3	ABCA8_fibroblasts	402.982	0.57856	0.180867	3.19881	0.00137997	0.0141473
SERTAD1	ABCA8_fibroblasts	97.8253	0.578492	0.200336	2.88762	0.00388173	0.0317008
IRF7	ABCA8_fibroblasts	12.2648	0.577561	0.147519	3.91516	9.03e-05	0.00156853
TJP2	ABCA8_fibroblasts	3.7961	0.577171	0.20434	2.82456	0.00473458	0.0370412
TBC1D16	ABCA8_fibroblasts	6.4962	0.576271	0.206177	2.79503	0.00518953	0.0395009
PCNX1	ABCA8_fibroblasts	11.9806	0.575616	0.172171	3.34329	0.000827922	0.00937138
AC118553.2	ABCA8_fibroblasts	2.97636	0.575313	0.177764	3.23639	0.00121051	0.0126716
TNFRSF9	ABCA8_fibroblasts	10.8198	0.5748	0.143958	3.99283	6.53e-05	0.00119187
EFEMP2	ABCA8_fibroblasts	64.9353	0.574074	0.135295	4.24313	2.2e-05	0.000477936
RPL37	ABCA8_fibroblasts	546.498	0.573203	0.168431	3.40319	0.000666051	0.00791188
BCL3	ABCA8_fibroblasts	23.7055	0.572207	0.193308	2.96007	0.00307566	0.026498
NPC2	ABCA8_fibroblasts	161.887	0.57198	0.15371	3.72117	0.000198301	0.0029928
RPL36	ABCA8_fibroblasts	557.47	0.571289	0.172597	3.30995	0.000933111	0.0103113
GLIPR2	ABCA8_fibroblasts	15.0806	0.570938	0.155333	3.67558	0.000237313	0.00342209
TEP1	ABCA8_fibroblasts	6.37824	0.570719	0.203385	2.80611	0.0050144	0.0384033
FAT1	ABCA8_fibroblasts	13.1512	0.569825	0.195399	2.91621	0.00354315	0.0295679
SLC2A3	ABCA8_fibroblasts	52.8925	0.569557	0.186687	3.05086	0.00228188	0.0210861
ROBO1	ABCA8_fibroblasts	20.9824	0.569296	0.192315	2.96023	0.00307412	0.026498
CD81	ABCA8_fibroblasts	76.9634	0.568948	0.148277	3.83706	0.000124514	0.00205628
NEB	ABCA8_fibroblasts	2.22634	0.56873	0.202123	2.81379	0.00489615	0.0377577
TOMM7	ABCA8_fibroblasts	215.439	0.567539	0.116493	4.87187	1.11e-06	3.69e-05
AASS	ABCA8_fibroblasts	21.7053	0.567397	0.127361	4.45504	8.39e-06	0.000210701
RPS7	ABCA8_fibroblasts	562.871	0.567099	0.113117	5.01338	5.35e-07	1.96e-05
RPL32	ABCA8_fibroblasts	1028.14	0.567071	0.129766	4.36994	1.24e-05	0.000295255
MORC4	ABCA8_fibroblasts	4.78926	0.566689	0.17018	3.32993	0.000868666	0.00972175
BCLAF3	ABCA8_fibroblasts	6.26057	0.566685	0.172811	3.27921	0.00104098	0.0112168
NAAA	ABCA8_fibroblasts	12.9231	0.565655	0.141831	3.98823	6.66e-05	0.00120937
SAMHD1	ABCA8_fibroblasts	16.9251	0.564718	0.161978	3.48638	0.000489596	0.00613891
DRC3	ABCA8_fibroblasts	3.8906	0.564141	0.19627	2.87432	0.00404902	0.0327973
RPLP2	ABCA8_fibroblasts	955.624	0.56409	0.130325	4.32832	1.5e-05	0.000345853
TCF7L2	ABCA8_fibroblasts	11.6925	0.562846	0.156976	3.58556	0.000336352	0.00452193
PTPN13	ABCA8_fibroblasts	4.8416	0.562651	0.208333	2.70073	0.00691869	0.0489368
FAM135A	ABCA8_fibroblasts	5.87966	0.562436	0.162009	3.47163	0.000517302	0.00643525
GTF2H2	ABCA8_fibroblasts	9.38923	0.562238	0.150882	3.72635	0.000194271	0.00294992
SERINC5	ABCA8_fibroblasts	24.799	0.562028	0.196716	2.85705	0.00427598	0.0342262
ZNF552	ABCA8_fibroblasts	4.57566	0.561485	0.181126	3.09997	0.0019354	0.0184806
RPS9	ABCA8_fibroblasts	748.67	0.561263	0.137386	4.08529	4.4e-05	0.000856082
PJA1	ABCA8_fibroblasts	7.0529	0.559772	0.205143	2.72869	0.00635866	0.0459158
RUNX1	ABCA8_fibroblasts	25.279	0.557724	0.178824	3.11885	0.0018156	0.0175857
IDH3A	ABCA8_fibroblasts	2.27065	0.55729	0.205201	2.71582	0.00661116	0.0472552
RUNX1T1	ABCA8_fibroblasts	23.6294	0.557084	0.169022	3.29592	0.000980994	0.0107133
CLIP3	ABCA8_fibroblasts	5.49511	0.556629	0.193647	2.87445	0.00404738	0.0327973
AATK	ABCA8_fibroblasts	5.08772	0.556159	0.192988	2.88183	0.00395369	0.0321914
FGF13	ABCA8_fibroblasts	7.07337	0.556065	0.150435	3.69638	0.000218697	0.00322465
PYGO1	ABCA8_fibroblasts	4.10791	0.554672	0.186087	2.98071	0.00287576	0.025243
PDE4D	ABCA8_fibroblasts	26.5401	0.554614	0.190458	2.912	0.00359123	0.0298022
C1orf21	ABCA8_fibroblasts	39.2357	0.55418	0.153818	3.60284	0.000314756	0.00431334
CRX	ABCA8_fibroblasts	4.06605	0.554097	0.157196	3.52488	0.000423667	0.00547825
RPL22	ABCA8_fibroblasts	215.153	0.553337	0.134378	4.11775	3.83e-05	0.00076088
MAML2	ABCA8_fibroblasts	9.15447	0.553056	0.141912	3.89719	9.73e-05	0.00165861
MAPKAP1	ABCA8_fibroblasts	14.0491	0.553027	0.177962	3.10757	0.00188635	0.0181284
OMA1	ABCA8_fibroblasts	5.88583	0.552705	0.189245	2.92058	0.00349375	0.0292424
CSRNP2	ABCA8_fibroblasts	6.12884	0.552684	0.176812	3.12583	0.00177305	0.017251
FARP1	ABCA8_fibroblasts	23.3915	0.552561	0.14091	3.92139	8.8e-05	0.00153521
COL8A1	ABCA8_fibroblasts	27.419	0.550678	0.176746	3.11566	0.00183536	0.0177299
RPL11	ABCA8_fibroblasts	898.124	0.550545	0.128724	4.27693	1.89e-05	0.000423178
NBPF9	ABCA8_fibroblasts	6.26745	0.550384	0.175053	3.1441	0.00166599	0.0164566
ECHDC2	ABCA8_fibroblasts	25.5127	0.550045	0.167823	3.27753	0.00104718	0.0112627
TUBGCP6	ABCA8_fibroblasts	6.25131	0.547789	0.151694	3.61114	0.000304855	0.00418922
TRIP6	ABCA8_fibroblasts	23.248	0.547288	0.128571	4.25671	2.07e-05	0.000457812
SLC16A2	ABCA8_fibroblasts	3.08711	0.547069	0.18028	3.03455	0.00240897	0.021934
RPS13	ABCA8_fibroblasts	651.68	0.546105	0.12091	4.51664	6.28e-06	0.000165262
RPS16	ABCA8_fibroblasts	781.406	0.545163	0.135079	4.03589	5.44e-05	0.0010296
ALPK1	ABCA8_fibroblasts	5.99438	0.545148	0.163281	3.33871	0.000841697	0.00949123
ITGB3	ABCA8_fibroblasts	10.5935	0.544351	0.16167	3.36706	0.00075974	0.0088208
RPS27A	ABCA8_fibroblasts	1020.17	0.544212	0.12393	4.39128	1.13e-05	0.000271175
RASA3	ABCA8_fibroblasts	4.65348	0.543353	0.169025	3.21463	0.00130613	0.0135112
ECPAS	ABCA8_fibroblasts	5.01197	0.543076	0.178854	3.03642	0.00239408	0.0218384
NAP1L1	ABCA8_fibroblasts	165.507	0.5428	0.11799	4.60037	4.22e-06	0.000116124
RPL26	ABCA8_fibroblasts	820.729	0.541826	0.136906	3.95766	7.57e-05	0.00134382
NKAP	ABCA8_fibroblasts	24.6983	0.541719	0.132421	4.09089	4.3e-05	0.000837828
GABPB2	ABCA8_fibroblasts	17.3134	0.54071	0.175821	3.07534	0.00210263	0.0197607
PLD6	ABCA8_fibroblasts	2.14549	0.540604	0.196839	2.74642	0.00602487	0.0442318
TSHR	ABCA8_fibroblasts	2.57305	0.540576	0.189739	2.84904	0.00438508	0.0349305
PRICKLE2	ABCA8_fibroblasts	16.7201	0.540189	0.150043	3.60022	0.000317949	0.0043491
USP46	ABCA8_fibroblasts	6.18267	0.538938	0.170924	3.15308	0.00161555	0.0160435
RFTN1	ABCA8_fibroblasts	16.9987	0.538599	0.18244	2.9522	0.00315523	0.0270583
WARS1	ABCA8_fibroblasts	76.5565	0.538356	0.185326	2.90491	0.0036736	0.0303842
MEIS3	ABCA8_fibroblasts	6.79881	0.538239	0.168329	3.19755	0.00138602	0.0141995
ASAP3	ABCA8_fibroblasts	2.80131	0.535864	0.196295	2.72989	0.00633562	0.0458355
LIPH	ABCA8_fibroblasts	3.88143	0.53552	0.197264	2.71474	0.00663274	0.047364
GABBR1	ABCA8_fibroblasts	7.11168	0.535109	0.143764	3.72213	0.000197552	0.00299018
RPS4X	ABCA8_fibroblasts	1123.28	0.535038	0.123707	4.32505	1.52e-05	0.000349479
TIAM2	ABCA8_fibroblasts	5.93936	0.533409	0.151214	3.52751	0.000419487	0.00542892
CYP4V2	ABCA8_fibroblasts	5.87394	0.532363	0.169969	3.13213	0.00173546	0.0169629
FUS	ABCA8_fibroblasts	119.03	0.532145	0.118481	4.49141	7.08e-06	0.000183298
KIAA0586	ABCA8_fibroblasts	15.6053	0.531329	0.141645	3.75112	0.000176048	0.00273738
ZNF554	ABCA8_fibroblasts	4.91653	0.531047	0.181974	2.91825	0.00351997	0.029424
TEAD3	ABCA8_fibroblasts	9.03695	0.530743	0.176031	3.01505	0.00256933	0.0231255
SPATA13	ABCA8_fibroblasts	6.98144	0.529947	0.188345	2.81371	0.0048974	0.0377577
DNAJC22	ABCA8_fibroblasts	5.49867	0.528231	0.160356	3.29412	0.000987304	0.010753
CLMN	ABCA8_fibroblasts	12.9753	0.527433	0.145823	3.61694	0.000298101	0.00410778
FBN1	ABCA8_fibroblasts	39.9162	0.526278	0.190666	2.76021	0.00577638	0.0428938
ABCB9	ABCA8_fibroblasts	5.07386	0.525851	0.180374	2.91534	0.00355306	0.0296174
HSPA12A	ABCA8_fibroblasts	8.8037	0.52551	0.149839	3.50717	0.000452893	0.00577594
RAB13	ABCA8_fibroblasts	70.2237	0.525459	0.165008	3.18445	0.00145032	0.0147166
OR4D9	ABCA8_fibroblasts	4.01513	0.52492	0.163999	3.20075	0.0013707	0.0140716
CARF	ABCA8_fibroblasts	6.29717	0.524705	0.164006	3.1993	0.00137762	0.014133
RPS20	ABCA8_fibroblasts	492.26	0.52418	0.116832	4.48661	7.24e-06	0.00018648
DOCK7	ABCA8_fibroblasts	14.3815	0.52362	0.118564	4.41633	1e-05	0.000244348
SCD5	ABCA8_fibroblasts	9.11701	0.523409	0.179581	2.91462	0.00356121	0.0296688
CYBA	ABCA8_fibroblasts	101.019	0.52292	0.18529	2.82217	0.00477	0.0372205
RPL6	ABCA8_fibroblasts	342.904	0.522729	0.141874	3.68445	0.000229198	0.00333423
HELZ2	ABCA8_fibroblasts	14.5796	0.521911	0.161621	3.22924	0.00124121	0.0129113
TTC14	ABCA8_fibroblasts	29.7996	0.521228	0.111258	4.68487	2.8e-06	8.13e-05
TMEM266	ABCA8_fibroblasts	3.94555	0.520904	0.193025	2.69864	0.00696238	0.0491758
ADSS1	ABCA8_fibroblasts	5.19921	0.519556	0.191325	2.71557	0.00661613	0.047268
TMEM205	ABCA8_fibroblasts	36.5153	0.519544	0.121998	4.25862	2.06e-05	0.000454604
POLR2A	ABCA8_fibroblasts	26.668	0.519047	0.148615	3.49256	0.000478409	0.00603931
RPS24	ABCA8_fibroblasts	746.87	0.518984	0.142759	3.63538	0.000277569	0.00389328
PAF1	ABCA8_fibroblasts	8.73717	0.518815	0.14457	3.58867	0.000332367	0.00449269
SRSF5	ABCA8_fibroblasts	139.142	0.518806	0.103663	5.00472	5.59e-07	2.01e-05
FOXF1	ABCA8_fibroblasts	57.5032	0.518667	0.12959	4.00237	6.27e-05	0.00115901
COL6A1	ABCA8_fibroblasts	262.609	0.518512	0.174575	2.97015	0.00297658	0.0259901
EEF1A1	ABCA8_fibroblasts	2256.74	0.518174	0.135955	3.81138	0.000138195	0.00224244
ATP9B	ABCA8_fibroblasts	5.70713	0.517928	0.18481	2.80249	0.00507102	0.0387771
MIB2	ABCA8_fibroblasts	6.38735	0.517385	0.13659	3.78787	0.000151944	0.0024311
RPLP1	ABCA8_fibroblasts	1720.5	0.517237	0.162616	3.18072	0.00146907	0.0148563
CDKN1C	ABCA8_fibroblasts	14.3379	0.51715	0.177632	2.91135	0.00359868	0.0298308
TTC39C	ABCA8_fibroblasts	10.6642	0.51665	0.182004	2.83868	0.00453013	0.0359322
BTBD19	ABCA8_fibroblasts	16.047	0.516105	0.139987	3.68679	0.000227098	0.00331652
SELENOM	ABCA8_fibroblasts	283.886	0.515039	0.16694	3.08517	0.00203433	0.0192769
RPL38	ABCA8_fibroblasts	378.099	0.514764	0.152044	3.38562	0.000710171	0.00833626
RPS19	ABCA8_fibroblasts	1099.23	0.514334	0.148402	3.46581	0.000528631	0.00653485
RPL27A	ABCA8_fibroblasts	722.083	0.514234	0.138648	3.70891	0.000208153	0.00311623
SNAI2	ABCA8_fibroblasts	39.4584	0.513588	0.175854	2.92053	0.00349433	0.0292424
TUBB4B	ABCA8_fibroblasts	70.0432	0.513563	0.137948	3.72288	0.000196962	0.00298469
SMARCA2	ABCA8_fibroblasts	16.5992	0.513353	0.13058	3.93132	8.45e-05	0.00147879
SSBP2	ABCA8_fibroblasts	25.7345	0.512738	0.170084	3.01462	0.00257304	0.0231447
PAXIP1	ABCA8_fibroblasts	4.37737	0.511642	0.18154	2.81834	0.00482724	0.0374513
CHPT1	ABCA8_fibroblasts	16.1864	0.51144	0.136796	3.73871	0.000184966	0.00285222
BEX3	ABCA8_fibroblasts	116.592	0.510917	0.121848	4.19307	2.75e-05	0.000577398
UBB	ABCA8_fibroblasts	510.094	0.510035	0.132366	3.85321	0.000116578	0.00194461
RPS29	ABCA8_fibroblasts	484.254	0.51	0.173687	2.93632	0.00332129	0.0282171
KLF9	ABCA8_fibroblasts	27.2016	0.509941	0.172754	2.95183	0.00315899	0.0270595
PCF11	ABCA8_fibroblasts	26.0686	0.509829	0.142513	3.57741	0.00034701	0.00461935
USP49	ABCA8_fibroblasts	4.93593	0.50978	0.187105	2.72457	0.00643855	0.046288
UBA7	ABCA8_fibroblasts	5.35777	0.509606	0.164241	3.10278	0.0019171	0.0183614
SLC22A17	ABCA8_fibroblasts	7.13172	0.509537	0.167207	3.04735	0.00230867	0.0212199
SFPQ	ABCA8_fibroblasts	74.7361	0.509436	0.107685	4.73079	2.24e-06	6.7e-05
RXRA	ABCA8_fibroblasts	10.6165	0.508795	0.172515	2.94928	0.00318512	0.0272362
HNRNPA1	ABCA8_fibroblasts	271.433	0.508301	0.11426	4.44862	8.64e-06	0.000214917
UBA52	ABCA8_fibroblasts	409.706	0.507708	0.130168	3.90041	9.6e-05	0.00164047
RUFY3	ABCA8_fibroblasts	30.5863	0.507566	0.116411	4.36012	1.3e-05	0.000306869
RPL7A	ABCA8_fibroblasts	535.311	0.506948	0.133023	3.81097	0.000138423	0.00224358
RPL31	ABCA8_fibroblasts	573.786	0.506263	0.121906	4.15291	3.28e-05	0.000672622
TOP1	ABCA8_fibroblasts	36.9415	0.505605	0.157648	3.20717	0.00134046	0.0138184
KCTD3	ABCA8_fibroblasts	9.19178	0.50488	0.141641	3.56451	0.000364535	0.00480116
RPSA	ABCA8_fibroblasts	237.67	0.502899	0.15315	3.28369	0.00102457	0.0110997
SCMH1	ABCA8_fibroblasts	5.83523	0.501986	0.137468	3.65166	0.000260552	0.00370695
ZNF100	ABCA8_fibroblasts	5.33762	0.501299	0.177317	2.82714	0.00469665	0.0368023
CCS	ABCA8_fibroblasts	24.7318	0.499697	0.0968124	5.1615	2.45e-07	9.78e-06
DENND2B	ABCA8_fibroblasts	27.3404	0.499598	0.170151	2.9362	0.00332256	0.0282171
SAT2	ABCA8_fibroblasts	55.3238	0.499415	0.0860442	5.80417	6.47e-09	4.1e-07
RPL24	ABCA8_fibroblasts	455.074	0.499362	0.109412	4.56405	5.02e-06	0.000135159
FAM227A	ABCA8_fibroblasts	9.04945	0.498707	0.180778	2.75867	0.00580373	0.043054
HIBADH	ABCA8_fibroblasts	15.4215	0.497753	0.116411	4.27581	1.9e-05	0.000424682
DAAM1	ABCA8_fibroblasts	18.4724	0.497105	0.1619	3.07045	0.00213737	0.0200366
DPH5	ABCA8_fibroblasts	6.42594	0.497088	0.135271	3.67475	0.000238079	0.00342982
PLA2G4C	ABCA8_fibroblasts	11.9764	0.497074	0.171447	2.89928	0.0037402	0.0307983
WDFY3	ABCA8_fibroblasts	6.03957	0.496979	0.165094	3.01029	0.00261001	0.0234068
TRA2A	ABCA8_fibroblasts	60.4893	0.496873	0.109971	4.51823	6.24e-06	0.000164403
GABRG2	ABCA8_fibroblasts	3.88808	0.496212	0.160979	3.08246	0.00205297	0.0194112
C16orf70	ABCA8_fibroblasts	3.6296	0.496061	0.175033	2.8341	0.00459543	0.0362572
WARS2	ABCA8_fibroblasts	4.35827	0.496027	0.171654	2.88969	0.00385622	0.0315443
CEP250	ABCA8_fibroblasts	4.96829	0.495409	0.174016	2.84692	0.00441441	0.0351079
DEPDC5	ABCA8_fibroblasts	10.1215	0.495104	0.162689	3.04326	0.00234031	0.0214267
ME2	ABCA8_fibroblasts	34.0171	0.495035	0.147084	3.36566	0.000763601	0.00884494
HELQ	ABCA8_fibroblasts	4.39559	0.494273	0.179781	2.74931	0.00597208	0.0439744
CENPL	ABCA8_fibroblasts	3.22548	0.494076	0.179238	2.75654	0.00584173	0.0433143
BTG1	ABCA8_fibroblasts	185.223	0.493628	0.11344	4.35144	1.35e-05	0.000316269
DENND1B	ABCA8_fibroblasts	3.40297	0.493321	0.169625	2.90831	0.00363393	0.0300895
HYI	ABCA8_fibroblasts	11.5912	0.493089	0.172323	2.86142	0.00421752	0.033831
ARMCX4	ABCA8_fibroblasts	4.33868	0.49277	0.170499	2.89017	0.00385036	0.0315137
UBE2E3	ABCA8_fibroblasts	56.1872	0.492699	0.113657	4.33496	1.46e-05	0.000336693
CTSF	ABCA8_fibroblasts	26.5943	0.49241	0.131919	3.73266	0.000189466	0.00290059
AC013394.1	ABCA8_fibroblasts	7.01558	0.491639	0.149598	3.28641	0.00101472	0.0110089
ABHD14B	ABCA8_fibroblasts	16.559	0.491557	0.155594	3.15923	0.00158187	0.0157721
RPS23	ABCA8_fibroblasts	731.801	0.491272	0.134628	3.6491	0.000263161	0.00373694
FAM92A	ABCA8_fibroblasts	22.1946	0.4909	0.134766	3.64262	0.000269881	0.00381285
SELENBP1	ABCA8_fibroblasts	20.9204	0.490585	0.166683	2.94321	0.00324826	0.0277284
UNC5B	ABCA8_fibroblasts	11.7631	0.489628	0.156156	3.1355	0.00171563	0.0167939
RPL35A	ABCA8_fibroblasts	794.974	0.488831	0.117813	4.14922	3.34e-05	0.000681667
YBEY	ABCA8_fibroblasts	10.1507	0.488537	0.163287	2.99189	0.00277252	0.0246123
RPL23	ABCA8_fibroblasts	314.865	0.486982	0.126706	3.8434	0.000121341	0.00201281
COL6A2	ABCA8_fibroblasts	469.505	0.48621	0.159437	3.04955	0.00229183	0.021165
MTA3	ABCA8_fibroblasts	7.67786	0.485686	0.147412	3.29475	0.00098509	0.0107422
TBC1D12	ABCA8_fibroblasts	6.07257	0.485627	0.160962	3.01703	0.00255261	0.0229889
BEX4	ABCA8_fibroblasts	27.3233	0.485568	0.12771	3.80211	0.00014347	0.00231291
RPS18	ABCA8_fibroblasts	1402.78	0.485167	0.130503	3.71767	0.000201069	0.00302232
KIAA1328	ABCA8_fibroblasts	7.91613	0.484389	0.151064	3.20652	0.00134352	0.0138403
WSB1	ABCA8_fibroblasts	99.4959	0.484202	0.0869199	5.57067	2.54e-08	1.36e-06
ITPRIPL2	ABCA8_fibroblasts	8.77508	0.483818	0.166933	2.89827	0.00375228	0.0308807
AUTS2	ABCA8_fibroblasts	7.3222	0.483696	0.15763	3.06856	0.00215095	0.020126
ABCA5	ABCA8_fibroblasts	9.80211	0.48336	0.161146	2.99951	0.00270416	0.0241061
SOCS7	ABCA8_fibroblasts	2.91024	0.482352	0.178041	2.70922	0.00674416	0.0480904
SMIM14	ABCA8_fibroblasts	28.7284	0.481433	0.0796587	6.04369	1.51e-09	1.13e-07
RBM19	ABCA8_fibroblasts	6.62405	0.481317	0.138617	3.47228	0.000516053	0.00642737
RPL10A	ABCA8_fibroblasts	614.633	0.480834	0.136974	3.51042	0.000447403	0.00572362
PDE4DIP	ABCA8_fibroblasts	21.1734	0.480597	0.131763	3.64743	0.000264881	0.00375778
SATB1	ABCA8_fibroblasts	4.40369	0.480502	0.175976	2.73049	0.00632406	0.0457742
TRIP10	ABCA8_fibroblasts	14.882	0.480491	0.122479	3.92305	8.74e-05	0.00152868
RPL35	ABCA8_fibroblasts	623.249	0.480342	0.122974	3.90605	9.38e-05	0.00161377
INIP	ABCA8_fibroblasts	12.9787	0.479908	0.156724	3.06212	0.00219776	0.0204996
DRAM1	ABCA8_fibroblasts	19.6153	0.479898	0.132038	3.63455	0.00027847	0.00389858
ABRAXAS1	ABCA8_fibroblasts	9.66571	0.479736	0.132122	3.63102	0.000282307	0.00394859
HDDC2	ABCA8_fibroblasts	22.4883	0.478908	0.133254	3.59393	0.000325722	0.00442181
NSA2	ABCA8_fibroblasts	38.4015	0.478786	0.128174	3.73544	0.000187388	0.00287765
ZNF83	ABCA8_fibroblasts	27.9528	0.478759	0.158822	3.01444	0.00257456	0.0231447
LITAF	ABCA8_fibroblasts	86.5539	0.478052	0.14561	3.28311	0.0010267	0.0111146
CERCAM	ABCA8_fibroblasts	23.7013	0.4776	0.157862	3.02543	0.00248279	0.022551
SPTBN1	ABCA8_fibroblasts	60.3253	0.476503	0.119278	3.99489	6.47e-05	0.00118485
RPS11	ABCA8_fibroblasts	424.429	0.476465	0.117443	4.05699	4.97e-05	0.000954232
DYNC2H1	ABCA8_fibroblasts	9.13549	0.47612	0.169148	2.81481	0.00488058	0.0377276
MX2	ABCA8_fibroblasts	15.5826	0.475516	0.122838	3.87108	0.000108354	0.00182378
SLC11A1	ABCA8_fibroblasts	6.59729	0.475167	0.171154	2.77625	0.00549892	0.041312
PFDN5	ABCA8_fibroblasts	263.053	0.475016	0.10907	4.35516	1.33e-05	0.000312904
RPL18	ABCA8_fibroblasts	626.703	0.47431	0.112014	4.23439	2.29e-05	0.00049261
BLVRB	ABCA8_fibroblasts	30.8526	0.472327	0.139878	3.37671	0.00073359	0.00856392
RPL23A	ABCA8_fibroblasts	690.887	0.471363	0.13536	3.4823	0.000497127	0.00621763
ZC3H7B	ABCA8_fibroblasts	11.0222	0.471295	0.128723	3.66132	0.000250919	0.00358016
ZNF829	ABCA8_fibroblasts	5.36439	0.471182	0.166996	2.82151	0.00477983	0.0372581
SLC11A2	ABCA8_fibroblasts	7.72499	0.471051	0.149729	3.14603	0.00165503	0.0163701
RPL41	ABCA8_fibroblasts	2049.93	0.470873	0.150177	3.13545	0.00171592	0.0167939
CIRBP	ABCA8_fibroblasts	186.614	0.470425	0.143315	3.28246	0.00102904	0.0111238
HOMER2	ABCA8_fibroblasts	2.95575	0.470348	0.169598	2.77331	0.00554885	0.0415982
FMNL2	ABCA8_fibroblasts	7.58021	0.470104	0.171335	2.74377	0.00607377	0.0445031
ZNF396	ABCA8_fibroblasts	4.1308	0.469929	0.161951	2.90168	0.00371165	0.030614
RPL29	ABCA8_fibroblasts	613.179	0.469557	0.129185	3.63475	0.000278251	0.00389858
DNAJA1	ABCA8_fibroblasts	168.196	0.46938	0.152821	3.07144	0.00213031	0.0199831
RSL1D1	ABCA8_fibroblasts	45.7721	0.468885	0.0972653	4.82068	1.43e-06	4.6e-05
FOXO3	ABCA8_fibroblasts	19.9661	0.468585	0.139659	3.35522	0.000793014	0.00909372
RSRP1	ABCA8_fibroblasts	77.9512	0.468333	0.0975352	4.80168	1.57e-06	4.98e-05
RPL19	ABCA8_fibroblasts	821.292	0.468095	0.119826	3.90646	9.37e-05	0.0016129
HELLS	ABCA8_fibroblasts	11.5161	0.467503	0.146411	3.19309	0.00140759	0.0143416
RPS15	ABCA8_fibroblasts	693.638	0.467063	0.148865	3.13749	0.00170401	0.0167433
TRPS1	ABCA8_fibroblasts	8.44251	0.466853	0.164832	2.83229	0.00462164	0.0363869
PIGM	ABCA8_fibroblasts	9.02806	0.466701	0.124645	3.74424	0.00018094	0.00280466
PGPEP1	ABCA8_fibroblasts	12.9396	0.46647	0.160988	2.89753	0.00376108	0.0309189
TYRO3	ABCA8_fibroblasts	9.69149	0.465673	0.160578	2.89997	0.00373195	0.0307473
CD63	ABCA8_fibroblasts	623.502	0.465589	0.14679	3.17181	0.00151493	0.0152189
SAG	ABCA8_fibroblasts	7.71924	0.465133	0.147729	3.14856	0.00164077	0.0162506
TRMT11	ABCA8_fibroblasts	6.14582	0.464486	0.15626	2.97252	0.00295362	0.0258048
ZNF430	ABCA8_fibroblasts	9.33117	0.463453	0.151022	3.06877	0.00214939	0.020124
TMEM256	ABCA8_fibroblasts	42.5247	0.462937	0.10436	4.43597	9.17e-06	0.000225938
KIAA1958	ABCA8_fibroblasts	5.24832	0.462738	0.158233	2.92441	0.00345112	0.0290279
ERO1B	ABCA8_fibroblasts	7.19376	0.46233	0.166143	2.78273	0.00539039	0.0407176
PAQR7	ABCA8_fibroblasts	19.0396	0.46212	0.119271	3.87455	0.000106822	0.00180207
CACNB4	ABCA8_fibroblasts	4.80018	0.461788	0.157877	2.92498	0.00344484	0.0290075
OPHN1	ABCA8_fibroblasts	141.724	0.461659	0.09537	4.84072	1.29e-06	4.22e-05
UBE2S	ABCA8_fibroblasts	17.0358	0.461483	0.156793	2.94327	0.00324766	0.0277284
RPL10	ABCA8_fibroblasts	1737.08	0.460266	0.137552	3.34613	0.000819475	0.00931256
TP53I13	ABCA8_fibroblasts	18.3092	0.460103	0.114204	4.0288	5.61e-05	0.00105979
CROT	ABCA8_fibroblasts	4.2564	0.458799	0.147873	3.10265	0.00191799	0.0183614
ANKFY1	ABCA8_fibroblasts	6.27602	0.458711	0.147888	3.10175	0.00192381	0.0183935
ELMO1	ABCA8_fibroblasts	13.992	0.45761	0.165643	2.76263	0.00573382	0.0427268
CPQ	ABCA8_fibroblasts	36.7359	0.456343	0.105413	4.32909	1.5e-05	0.00034525
FAM133B	ABCA8_fibroblasts	34.8819	0.455896	0.103057	4.42374	9.7e-06	0.000236502
DAPK2	ABCA8_fibroblasts	7.98374	0.455037	0.167211	2.72134	0.00650184	0.0466529
MBOAT2	ABCA8_fibroblasts	5.55647	0.454652	0.166718	2.72707	0.00638992	0.0460272
GRK5	ABCA8_fibroblasts	27.9573	0.454466	0.1452	3.12994	0.00174842	0.0170672
P2RX5-TAX1BP3	ABCA8_fibroblasts	7.7421	0.453956	0.130968	3.46615	0.000527976	0.00653217
RPS3	ABCA8_fibroblasts	720.703	0.452634	0.128795	3.51438	0.000440777	0.00565531
KANTR	ABCA8_fibroblasts	8.4724	0.451081	0.141969	3.17733	0.0014864	0.0149922
SEC11A	ABCA8_fibroblasts	102.105	0.450422	0.108913	4.13562	3.54e-05	0.000713554
TSPAN4	ABCA8_fibroblasts	67.8753	0.450034	0.129314	3.48015	0.000501131	0.00626246
APOBEC3C	ABCA8_fibroblasts	16.9003	0.449725	0.147813	3.04252	0.00234607	0.021453
PNISR	ABCA8_fibroblasts	99.8803	0.448725	0.0978635	4.58521	4.54e-06	0.00012373
AACS	ABCA8_fibroblasts	11.5969	0.448585	0.130739	3.43115	0.000601022	0.00727872
DNPEP	ABCA8_fibroblasts	18.206	0.448557	0.131946	3.39955	0.000674978	0.00799879
HLA-E	ABCA8_fibroblasts	275.803	0.446796	0.126499	3.532	0.000412427	0.00535149
ADI1	ABCA8_fibroblasts	36.5372	0.44659	0.128943	3.46346	0.000533274	0.00657043
FRMD6	ABCA8_fibroblasts	11.0506	0.446543	0.165121	2.70434	0.00684392	0.0485231
FAM111A	ABCA8_fibroblasts	13.6404	0.445531	0.14741	3.02239	0.00250787	0.0226634
RPS2	ABCA8_fibroblasts	886.672	0.444751	0.14673	3.03108	0.00243677	0.0221609
ST3GAL5	ABCA8_fibroblasts	12.0152	0.44307	0.13247	3.34469	0.000823757	0.00935092
RPS8	ABCA8_fibroblasts	996.16	0.442907	0.112087	3.95144	7.77e-05	0.00137102
RPL14	ABCA8_fibroblasts	449.752	0.442757	0.128308	3.45073	0.000559077	0.00683543
L3MBTL1	ABCA8_fibroblasts	7.52017	0.440859	0.150504	2.92922	0.00339809	0.0286954
ZCCHC8	ABCA8_fibroblasts	11.1004	0.440734	0.120259	3.66488	0.00024745	0.00354766
B4GALT4	ABCA8_fibroblasts	7.47026	0.440454	0.148651	2.96301	0.0030465	0.0263942
GNG2	ABCA8_fibroblasts	10.7643	0.43989	0.156144	2.81721	0.00484434	0.0375254
RPS28	ABCA8_fibroblasts	760.934	0.439291	0.162053	2.71078	0.0067125	0.0479106
CCNI	ABCA8_fibroblasts	177.239	0.439234	0.105952	4.14558	3.39e-05	0.0006879
CREBZF	ABCA8_fibroblasts	15.576	0.43903	0.105942	4.14407	3.41e-05	0.000691495
IFRD1	ABCA8_fibroblasts	37.6437	0.438333	0.105172	4.16778	3.08e-05	0.000636346
TNRC18	ABCA8_fibroblasts	7.12033	0.438306	0.147702	2.9675	0.00300233	0.0261536
HOOK2	ABCA8_fibroblasts	10.687	0.437211	0.145515	3.00458	0.0026595	0.0237648
ENOSF1	ABCA8_fibroblasts	10.073	0.437057	0.161493	2.70634	0.00680288	0.0483472
POU2F1	ABCA8_fibroblasts	5.49086	0.436903	0.15114	2.89072	0.00384362	0.0314932
CUL3	ABCA8_fibroblasts	7.56154	0.435772	0.149172	2.92127	0.00348605	0.0292318
RPL4	ABCA8_fibroblasts	309.687	0.435674	0.125676	3.46666	0.000526975	0.00652521
RBBP6	ABCA8_fibroblasts	23.4366	0.43561	0.129866	3.3543	0.000795661	0.00911004
PGBD2	ABCA8_fibroblasts	5.66667	0.435018	0.151871	2.86439	0.00417814	0.0335903
NPM3	ABCA8_fibroblasts	14.0918	0.433707	0.129755	3.34251	0.000830257	0.00939067
NTPCR	ABCA8_fibroblasts	14.7865	0.43354	0.140336	3.0893	0.00200632	0.0190357
BAZ2B	ABCA8_fibroblasts	25.7516	0.433317	0.124109	3.49143	0.000480445	0.00605475
IRF9	ABCA8_fibroblasts	31.369	0.432715	0.143133	3.02316	0.00250148	0.0226549
RPS6	ABCA8_fibroblasts	1163.06	0.43233	0.131123	3.29713	0.000976792	0.0106854
PPWD1	ABCA8_fibroblasts	8.47607	0.432272	0.126475	3.41785	0.000631174	0.00758223
SLC38A2	ABCA8_fibroblasts	52.4432	0.432228	0.136627	3.16356	0.00155852	0.0155705
EPB41L2	ABCA8_fibroblasts	40.4459	0.432126	0.140362	3.07865	0.00207941	0.0196167
CUTA	ABCA8_fibroblasts	73.1667	0.431652	0.124678	3.46214	0.000535908	0.00659198
FAM228B	ABCA8_fibroblasts	11.2999	0.431075	0.148447	2.9039	0.00368542	0.0304481
EFHC1	ABCA8_fibroblasts	30.2745	0.430421	0.131543	3.2721	0.0010675	0.0114482
FRK	ABCA8_fibroblasts	6.73589	0.430339	0.151936	2.83237	0.00462045	0.0363869
PIGX	ABCA8_fibroblasts	15.9273	0.430187	0.146412	2.93819	0.00330134	0.028101
TMEM218	ABCA8_fibroblasts	11.9439	0.430154	0.115694	3.71803	0.000200784	0.00302109
BRAP	ABCA8_fibroblasts	6.83583	0.428596	0.151005	2.83828	0.00453568	0.0359522
TTBK2	ABCA8_fibroblasts	4.66301	0.428503	0.159101	2.69327	0.00707555	0.0497627
PIAS2	ABCA8_fibroblasts	12.42	0.42811	0.126553	3.38286	0.000717348	0.00840725
FEZ1	ABCA8_fibroblasts	15.2766	0.427955	0.113984	3.75453	0.000173666	0.00271451
ARID1B	ABCA8_fibroblasts	27.1386	0.427745	0.0897318	4.76692	1.87e-06	5.75e-05
IRF2BPL	ABCA8_fibroblasts	20.3696	0.427608	0.149304	2.86402	0.00418301	0.0335903
HNRNPA2B1	ABCA8_fibroblasts	223.904	0.427585	0.0855112	5.00034	5.72e-07	2.05e-05
RBIS	ABCA8_fibroblasts	31.2595	0.427488	0.144602	2.95631	0.00311347	0.0267773
SCIN	ABCA8_fibroblasts	7.25479	0.425783	0.135774	3.13596	0.00171294	0.0167939
SCAI	ABCA8_fibroblasts	7.11944	0.425587	0.148207	2.87157	0.00408436	0.0329835
CHD6	ABCA8_fibroblasts	10.1912	0.425107	0.139509	3.04716	0.00231017	0.0212199
NPM1	ABCA8_fibroblasts	190.436	0.425081	0.125518	3.38663	0.000707567	0.00831224
OAT	ABCA8_fibroblasts	40.3277	0.424589	0.127344	3.33419	0.000855491	0.0096104
FUCA2	ABCA8_fibroblasts	17.9344	0.423981	0.118381	3.58148	0.000341657	0.00458085
CLN5	ABCA8_fibroblasts	19.329	0.423574	0.10046	4.21632	2.48e-05	0.000526911
TEAD1	ABCA8_fibroblasts	13.9424	0.423259	0.134111	3.15604	0.00159928	0.0159351
EIF1B	ABCA8_fibroblasts	57.6702	0.423132	0.11622	3.64078	0.000271818	0.00383428
PTPN2	ABCA8_fibroblasts	15.9938	0.421864	0.128093	3.29341	0.00098981	0.0107701
BCLAF1	ABCA8_fibroblasts	33.4618	0.421795	0.0996386	4.23324	2.3e-05	0.000494409
OGT	ABCA8_fibroblasts	15.7187	0.421305	0.141238	2.98294	0.00285497	0.0251048
UFM1	ABCA8_fibroblasts	29.3728	0.419531	0.123121	3.40747	0.000655672	0.00782603
ZNF8	ABCA8_fibroblasts	7.19677	0.41921	0.151246	2.7717	0.00557641	0.0417681
PHYKPL	ABCA8_fibroblasts	23.6217	0.419029	0.115687	3.6221	0.000292223	0.00404925
AP4S1	ABCA8_fibroblasts	9.45795	0.418684	0.147916	2.83055	0.00464684	0.0364888
SRSF6	ABCA8_fibroblasts	69.3555	0.418464	0.113356	3.6916	0.00022285	0.0032673
ACVRL1	ABCA8_fibroblasts	33.6051	0.417214	0.126541	3.29707	0.000977007	0.0106854
HSCB	ABCA8_fibroblasts	9.9479	0.417059	0.136625	3.05258	0.0022688	0.0209812
SCARB2	ABCA8_fibroblasts	51.847	0.41633	0.0894665	4.65348	3.26e-06	9.23e-05
INTU	ABCA8_fibroblasts	12.1067	0.415917	0.15013	2.77038	0.00559901	0.041911
FEM1A	ABCA8_fibroblasts	17.1463	0.415135	0.12557	3.306	0.000946387	0.0104348
SMIM20	ABCA8_fibroblasts	15.4641	0.414991	0.138838	2.98903	0.00279869	0.0247414
USE1	ABCA8_fibroblasts	21.3776	0.414967	0.104696	3.96355	7.38e-05	0.00132051
ATG10	ABCA8_fibroblasts	7.22573	0.414513	0.150741	2.74984	0.00596235	0.0439244
ZFYVE16	ABCA8_fibroblasts	17.9236	0.414433	0.151114	2.74252	0.00609701	0.0446076
EIF3E	ABCA8_fibroblasts	138.595	0.41419	0.106075	3.90468	9.43e-05	0.00161729
ZNF445	ABCA8_fibroblasts	14.3014	0.413383	0.137906	2.99758	0.00272136	0.0242449
SMC5	ABCA8_fibroblasts	16.1488	0.413086	0.12302	3.35788	0.000785434	0.00902765
ARNT	ABCA8_fibroblasts	9.70777	0.413007	0.150094	2.75166	0.00592948	0.0437688
EIF4B	ABCA8_fibroblasts	52.1789	0.412843	0.11107	3.71697	0.000201628	0.00302768
PTGR1	ABCA8_fibroblasts	16.4345	0.412805	0.132999	3.10382	0.00191038	0.0183239
SLC35E3	ABCA8_fibroblasts	32.0788	0.411891	0.123922	3.32381	0.00088798	0.00990813
EEF1B2	ABCA8_fibroblasts	140.577	0.411727	0.146104	2.81805	0.00483169	0.0374663
PPIL3	ABCA8_fibroblasts	12.2244	0.411618	0.136225	3.02159	0.00251448	0.0227004
ERCC1	ABCA8_fibroblasts	23.9185	0.409189	0.149032	2.74565	0.00603909	0.0442965
CDK12	ABCA8_fibroblasts	12.3606	0.40754	0.134718	3.02513	0.00248527	0.0225597
SCML1	ABCA8_fibroblasts	9.15238	0.407325	0.141691	2.87475	0.0040435	0.0327882
ATR	ABCA8_fibroblasts	15.1736	0.407161	0.139439	2.92	0.00350036	0.0292764
URI1	ABCA8_fibroblasts	9.70069	0.406708	0.14498	2.80528	0.00502733	0.0384628
PSMA6	ABCA8_fibroblasts	6.14697	0.405531	0.145539	2.78641	0.00532954	0.0403603
MTREX	ABCA8_fibroblasts	12.8196	0.405346	0.125342	3.23392	0.00122105	0.0127468
TOB2	ABCA8_fibroblasts	21.013	0.404814	0.100106	4.04384	5.26e-05	0.00100404
TMEM9	ABCA8_fibroblasts	16.4653	0.404724	0.138949	2.91275	0.00358264	0.0297641
TCAF1	ABCA8_fibroblasts	11.4264	0.404387	0.131228	3.08155	0.00205926	0.019439
IGF2BP2	ABCA8_fibroblasts	9.60696	0.404038	0.146013	2.76714	0.005655	0.0422028
LIMD1	ABCA8_fibroblasts	8.38347	0.403871	0.128533	3.14216	0.00167706	0.0165274
RAB3GAP2	ABCA8_fibroblasts	7.88557	0.403704	0.131156	3.07805	0.0020836	0.0196366
NFX1	ABCA8_fibroblasts	9.67955	0.40358	0.144276	2.79728	0.00515345	0.0392865
EIF1	ABCA8_fibroblasts	920.598	0.40343	0.103831	3.88545	0.000102139	0.00173288
MAGI2	ABCA8_fibroblasts	8.32545	0.402855	0.147429	2.73253	0.00628501	0.0455687
PLEKHH3	ABCA8_fibroblasts	8.1663	0.402051	0.147606	2.72382	0.00645318	0.0463707
ALDH3A2	ABCA8_fibroblasts	12.4056	0.401965	0.127537	3.15176	0.00162292	0.0161059
RPS5	ABCA8_fibroblasts	505.025	0.401697	0.122559	3.27759	0.00104698	0.0112627
ZNF141	ABCA8_fibroblasts	15.0326	0.401514	0.143447	2.79903	0.0051256	0.0391343
LPIN1	ABCA8_fibroblasts	11.4136	0.401335	0.121632	3.29958	0.000968287	0.010629
NCKAP5L	ABCA8_fibroblasts	9.59634	0.400024	0.129243	3.09512	0.0019673	0.0187492
FAU	ABCA8_fibroblasts	469.857	0.398769	0.111723	3.56925	0.000358004	0.0047235
GTF2IRD2	ABCA8_fibroblasts	12.8444	0.397826	0.114099	3.48666	0.000489084	0.00613765
TSPYL1	ABCA8_fibroblasts	41.4796	0.39714	0.121289	3.27433	0.00105914	0.0113749
MCOLN1	ABCA8_fibroblasts	10.6828	0.396794	0.138561	2.86368	0.00418751	0.0336084
SLC25A36	ABCA8_fibroblasts	18.3196	0.396763	0.115691	3.4295	0.000604684	0.00731712
AHI1	ABCA8_fibroblasts	22.7992	0.396747	0.108013	3.67314	0.000239585	0.00344818
RPS14	ABCA8_fibroblasts	1061.83	0.396451	0.122958	3.22428	0.00126288	0.0130911
MPST	ABCA8_fibroblasts	27.4249	0.396187	0.117411	3.37436	0.000739874	0.00862376
SLF2	ABCA8_fibroblasts	10.6795	0.396022	0.129735	3.05254	0.00226911	0.0209812
HEBP1	ABCA8_fibroblasts	29.5366	0.396	0.145305	2.7253	0.00642428	0.04623
NT5C	ABCA8_fibroblasts	21.4884	0.395718	0.136849	2.89164	0.00383241	0.0314359
MYL6B	ABCA8_fibroblasts	24.9867	0.394539	0.146341	2.69603	0.0070171	0.049445
ATG14	ABCA8_fibroblasts	12.8779	0.39436	0.137336	2.8715	0.00408529	0.0329835
TMEM107	ABCA8_fibroblasts	14.0185	0.393931	0.137895	2.85675	0.00428009	0.0342407
PWWP2A	ABCA8_fibroblasts	13.1505	0.393758	0.136094	2.89328	0.00381242	0.0313142
RPL5	ABCA8_fibroblasts	480.033	0.393375	0.109251	3.60066	0.000317416	0.00434579
KIN	ABCA8_fibroblasts	11.884	0.393353	0.139926	2.81116	0.00493635	0.0379421
ACAA2	ABCA8_fibroblasts	17.7558	0.393028	0.123961	3.17058	0.00152134	0.0152645
MED28	ABCA8_fibroblasts	36.4169	0.392637	0.0991185	3.96129	7.45e-05	0.00132985
CTSD	ABCA8_fibroblasts	56.1556	0.392233	0.136313	2.87744	0.00400917	0.0325452
NFE2L2	ABCA8_fibroblasts	67.8589	0.3913	0.0908109	4.30896	1.64e-05	0.000371324
MT-CO3	ABCA8_fibroblasts	2533.32	0.390878	0.111372	3.50966	0.000448673	0.00573194
SDC3	ABCA8_fibroblasts	16.7514	0.390361	0.142395	2.74139	0.00611793	0.0446948
PNRC2	ABCA8_fibroblasts	48.1455	0.390166	0.102557	3.80438	0.000142162	0.0022968
RPL27	ABCA8_fibroblasts	430.873	0.389844	0.128616	3.03107	0.00243686	0.0221609
SART1	ABCA8_fibroblasts	7.78288	0.389345	0.144676	2.69116	0.00712044	0.049984
LAPTM4A	ABCA8_fibroblasts	261.322	0.387383	0.0981858	3.94541	7.97e-05	0.00140269
MFSD14C	ABCA8_fibroblasts	22.0861	0.387097	0.101115	3.82827	0.000129046	0.00211704
TATDN1	ABCA8_fibroblasts	18.6153	0.386978	0.0883353	4.38079	1.18e-05	0.000282861
DCP2	ABCA8_fibroblasts	10.7337	0.385954	0.13586	2.84082	0.0044998	0.0357107
SLC35F6	ABCA8_fibroblasts	32.7731	0.385456	0.132317	2.91312	0.00357834	0.029745
PHLDA3	ABCA8_fibroblasts	19.4163	0.384407	0.115532	3.32727	0.000877026	0.00980059
NOLC1	ABCA8_fibroblasts	13.2725	0.384122	0.139815	2.74735	0.00600796	0.0441731
ELMOD3	ABCA8_fibroblasts	13.164	0.383746	0.117555	3.2644	0.00109695	0.0117133
RPS25	ABCA8_fibroblasts	456.739	0.381636	0.128821	2.96252	0.00305133	0.0263952
CCDC30	ABCA8_fibroblasts	16.5332	0.381572	0.127528	2.99207	0.00277096	0.0246123
APOL6	ABCA8_fibroblasts	26.4466	0.381535	0.119543	3.19162	0.00141479	0.0143855
AGO3	ABCA8_fibroblasts	21.6628	0.381127	0.106535	3.57748	0.000346928	0.00461935
RORA	ABCA8_fibroblasts	15.3749	0.380524	0.140539	2.70761	0.00677704	0.0482668
DDX5	ABCA8_fibroblasts	388.845	0.380333	0.0721279	5.27304	1.34e-07	5.81e-06
YME1L1	ABCA8_fibroblasts	26.175	0.380103	0.105642	3.59802	0.000320651	0.00437001
TMBIM4	ABCA8_fibroblasts	78.1884	0.379786	0.0948093	4.00579	6.18e-05	0.00114518
EIF4A3	ABCA8_fibroblasts	31.3549	0.378792	0.137688	2.7511	0.00593959	0.0438099
MMP24OS	ABCA8_fibroblasts	16.6367	0.378598	0.138768	2.72829	0.00636644	0.0459247
AGO1	ABCA8_fibroblasts	9.10628	0.377913	0.140158	2.69633	0.00701082	0.0494241
SMARCA1	ABCA8_fibroblasts	17.4629	0.377371	0.130877	2.88339	0.00393416	0.0320938
GATAD1	ABCA8_fibroblasts	13.4273	0.377285	0.112689	3.34802	0.000813915	0.00928337
RBMS1	ABCA8_fibroblasts	51.7859	0.374778	0.0946089	3.96134	7.45e-05	0.00132985
ZNF131	ABCA8_fibroblasts	15.2006	0.374754	0.128147	2.9244	0.00345116	0.0290279
ODF3B	ABCA8_fibroblasts	18.7292	0.374553	0.135408	2.76611	0.00567287	0.042315
EXOG	ABCA8_fibroblasts	11.0506	0.374511	0.122928	3.0466	0.00231448	0.0212424
TNFRSF1A	ABCA8_fibroblasts	75.7413	0.373738	0.103392	3.61478	0.000300605	0.00413846
DST	ABCA8_fibroblasts	70.82	0.373578	0.138469	2.69791	0.00697753	0.0492594
PRPF4B	ABCA8_fibroblasts	21.8819	0.373385	0.123525	3.02275	0.00250487	0.0226549
ALDH2	ABCA8_fibroblasts	43.8283	0.372777	0.116663	3.19534	0.00139667	0.0142694
MED30	ABCA8_fibroblasts	16.1297	0.3726	0.115833	3.21671	0.00129669	0.0134229
TRIM56	ABCA8_fibroblasts	30.9647	0.372571	0.0890414	4.18425	2.86e-05	0.000596909
SIN3A	ABCA8_fibroblasts	15.2396	0.37248	0.107504	3.46482	0.000530594	0.00654825
ALG8	ABCA8_fibroblasts	8.36844	0.372334	0.135916	2.73944	0.00615444	0.0448098
SRGAP1	ABCA8_fibroblasts	30.7612	0.371314	0.107027	3.46935	0.000521722	0.00647092
HNRNPH1	ABCA8_fibroblasts	131.76	0.371296	0.131975	2.81339	0.00490222	0.0377577
CASP4	ABCA8_fibroblasts	36.1382	0.370224	0.135687	2.72851	0.00636212	0.0459158
TPP1	ABCA8_fibroblasts	22.4311	0.369959	0.12844	2.8804	0.00397166	0.0323112
ETFDH	ABCA8_fibroblasts	8.12504	0.369795	0.126099	2.93257	0.00336169	0.0285007
RACK1	ABCA8_fibroblasts	542.111	0.368719	0.113323	3.25369	0.00113918	0.012095
TSTD3	ABCA8_fibroblasts	9.55533	0.365869	0.128311	2.85142	0.00435241	0.0347633
ZFC3H1	ABCA8_fibroblasts	10.0404	0.365859	0.133521	2.74009	0.00614222	0.0448063
FAM162A	ABCA8_fibroblasts	25.1665	0.365786	0.123406	2.9641	0.00303573	0.0263829
CTSO	ABCA8_fibroblasts	16.1011	0.365312	0.12874	2.8376	0.00454545	0.0359522
DNAJC30	ABCA8_fibroblasts	8.21682	0.364998	0.130617	2.79442	0.00519927	0.0395145
NOP58	ABCA8_fibroblasts	18.8349	0.36369	0.117249	3.10187	0.001923	0.0183935
SCAMP4	ABCA8_fibroblasts	10.0608	0.362485	0.131224	2.76233	0.00573898	0.0427322
RNASEH2B	ABCA8_fibroblasts	24.2417	0.361787	0.11937	3.03081	0.00243899	0.0221667
SF1	ABCA8_fibroblasts	50.9344	0.361542	0.10363	3.48879	0.000485219	0.00609943
NECAP1	ABCA8_fibroblasts	14.1254	0.361475	0.12981	2.78465	0.00535847	0.0404971
WDR66	ABCA8_fibroblasts	11.6253	0.360713	0.116703	3.09087	0.0019957	0.0189481
NASP	ABCA8_fibroblasts	41.1077	0.359785	0.0922898	3.89843	9.68e-05	0.00165203
UBC	ABCA8_fibroblasts	434.507	0.359455	0.0967925	3.71366	0.000204282	0.00306135
TLCD2	ABCA8_fibroblasts	10.808	0.359233	0.132679	2.70753	0.00677861	0.0482668
IFI16	ABCA8_fibroblasts	76.3901	0.359202	0.126188	2.84656	0.00441942	0.035129
FNBP4	ABCA8_fibroblasts	20.0891	0.357921	0.130654	2.73945	0.00615413	0.0448098
DNAJC7	ABCA8_fibroblasts	32.6342	0.357658	0.11312	3.16176	0.00156817	0.015646
NF1	ABCA8_fibroblasts	19.9959	0.357412	0.0869557	4.11028	3.95e-05	0.000781746
ZNF791	ABCA8_fibroblasts	21.3349	0.357115	0.120334	2.9677	0.0030004	0.0261521
FGFR1OP	ABCA8_fibroblasts	12.6003	0.356991	0.122578	2.91235	0.0035872	0.0297854
RPAP2	ABCA8_fibroblasts	22.9021	0.356937	0.109952	3.24629	0.00116921	0.0123522
ING5	ABCA8_fibroblasts	14.8454	0.356658	0.106033	3.36365	0.000769191	0.00888896
IGBP1	ABCA8_fibroblasts	27.2436	0.356641	0.106634	3.34453	0.000824232	0.00935092
HERC4	ABCA8_fibroblasts	24.6842	0.356236	0.110051	3.237	0.00120792	0.0126534
NUCKS1	ABCA8_fibroblasts	106.359	0.355074	0.101745	3.48984	0.000483313	0.0060806
EDF1	ABCA8_fibroblasts	195.113	0.354956	0.0993327	3.57341	0.000352365	0.00466926
ZNF471	ABCA8_fibroblasts	19.0221	0.354712	0.115998	3.05792	0.00222878	0.020737
UGGT2	ABCA8_fibroblasts	14.1126	0.354238	0.119658	2.96043	0.00307213	0.026498
SNRPD2	ABCA8_fibroblasts	130.997	0.351312	0.0984113	3.56983	0.000357208	0.0047235
CHD2	ABCA8_fibroblasts	13.7363	0.350418	0.107297	3.26586	0.00109132	0.0116784
ZNF638	ABCA8_fibroblasts	28.1028	0.350403	0.10964	3.19596	0.00139367	0.0142583
ATP5MG	ABCA8_fibroblasts	172.438	0.350091	0.110152	3.17826	0.00148161	0.0149729
PRRG3	ABCA8_fibroblasts	49.2026	0.349978	0.119795	2.92148	0.00348369	0.0292318
TRIM38	ABCA8_fibroblasts	19.2931	0.349917	0.0935159	3.74179	0.000182712	0.00282448
CRTAP	ABCA8_fibroblasts	32.7534	0.34989	0.114204	3.06374	0.0021859	0.0204273
AL360181.3	ABCA8_fibroblasts	14.4672	0.349686	0.126237	2.77008	0.00560425	0.0419291
STAT6	ABCA8_fibroblasts	19.4836	0.349599	0.100725	3.47083	0.000518847	0.006446
PINLYP	ABCA8_fibroblasts	6.42037	0.349401	0.127485	2.74073	0.00613036	0.0447581
EIF3F	ABCA8_fibroblasts	88.7342	0.348164	0.0994923	3.49941	0.000466298	0.00592154
DPP7	ABCA8_fibroblasts	41.194	0.34801	0.104583	3.32759	0.000875992	0.00979637
IMPDH2	ABCA8_fibroblasts	37.4487	0.346302	0.10671	3.24527	0.00117341	0.012379
CDC26	ABCA8_fibroblasts	27.4724	0.345852	0.12132	2.85075	0.0043616	0.0347807
DHRS4L2	ABCA8_fibroblasts	18.2306	0.344461	0.125688	2.74061	0.0061326	0.0447581
ESD	ABCA8_fibroblasts	70.9861	0.344157	0.0991377	3.4715	0.00051755	0.00643525
SZT2	ABCA8_fibroblasts	13.5717	0.343701	0.116031	2.96213	0.00305514	0.0264129
RRAS	ABCA8_fibroblasts	33.9202	0.343667	0.113855	3.01845	0.00254067	0.0229091
MSRB2	ABCA8_fibroblasts	25.1677	0.342992	0.116995	2.93169	0.00337126	0.0285656
ASXL1	ABCA8_fibroblasts	18.5058	0.341739	0.126464	2.70227	0.00688675	0.0487572
TTC17	ABCA8_fibroblasts	17.587	0.341242	0.105408	3.23735	0.00120644	0.0126469
ATXN7L3B	ABCA8_fibroblasts	7.86048	0.340292	0.121925	2.791	0.0052545	0.0398529
DHX29	ABCA8_fibroblasts	20.9061	0.33968	0.124792	2.72197	0.0064895	0.0465868
SF3B3	ABCA8_fibroblasts	17.999	0.339665	0.123841	2.74276	0.00609261	0.0445973
EXOC7	ABCA8_fibroblasts	14.1339	0.339458	0.118693	2.85996	0.00423691	0.03395
LTBP3	ABCA8_fibroblasts	21.6369	0.339425	0.114611	2.96153	0.00306112	0.0264449
KDM5B	ABCA8_fibroblasts	32.5012	0.339271	0.119326	2.84322	0.00446595	0.035461
GTF2I	ABCA8_fibroblasts	12.2251	0.338836	0.123754	2.73797	0.00618191	0.0449637
RBM25	ABCA8_fibroblasts	41.5155	0.338696	0.0859022	3.94281	8.05e-05	0.00141631
SPG7	ABCA8_fibroblasts	41.166	0.338617	0.11543	2.93352	0.00335143	0.0284461
SNRNP70	ABCA8_fibroblasts	36.5867	0.338516	0.10426	3.24685	0.0011669	0.0123365
PARP14	ABCA8_fibroblasts	36.4488	0.33794	0.121677	2.77735	0.00548047	0.0412308
RPL15	ABCA8_fibroblasts	865.552	0.337619	0.123075	2.7432	0.0060843	0.0445584
ST13	ABCA8_fibroblasts	76.8752	0.337179	0.101515	3.32147	0.000895444	0.00997647
PIH1D1	ABCA8_fibroblasts	25.7311	0.337044	0.089337	3.77273	0.00016147	0.00256152
PRPF38B	ABCA8_fibroblasts	42.3726	0.336742	0.103351	3.25823	0.00112109	0.0119369
NFIC	ABCA8_fibroblasts	59.6934	0.336675	0.09934	3.38912	0.000701163	0.00825002
ARGLU1	ABCA8_fibroblasts	85.2823	0.336541	0.0920452	3.65626	0.000255925	0.00364809
QTRT1	ABCA8_fibroblasts	19.7727	0.336018	0.0960437	3.4986	0.000467713	0.0059294
TRA2B	ABCA8_fibroblasts	79.0866	0.335789	0.0771159	4.35434	1.33e-05	0.000313586
EIF3H	ABCA8_fibroblasts	81.801	0.335703	0.108446	3.09559	0.00196424	0.018732
NENF	ABCA8_fibroblasts	75.1843	0.331813	0.0971065	3.417	0.000633141	0.00759974
PABPC1	ABCA8_fibroblasts	164.171	0.331653	0.119469	2.77605	0.00550235	0.041312
DDX6	ABCA8_fibroblasts	43.5277	0.330765	0.0912327	3.62551	0.000288395	0.00401133
PCBP2	ABCA8_fibroblasts	85.9818	0.329928	0.105363	3.13133	0.00174014	0.0169974
LMBRD1	ABCA8_fibroblasts	19.9138	0.328203	0.11679	2.81021	0.00495096	0.0379956
RBM23	ABCA8_fibroblasts	32.7048	0.327899	0.119018	2.75503	0.0058686	0.043427
DNM2	ABCA8_fibroblasts	18.0002	0.327611	0.117639	2.78489	0.00535463	0.0404886
PLSCR1	ABCA8_fibroblasts	41.5636	0.327611	0.115522	2.83593	0.00456927	0.036089
MRPL48	ABCA8_fibroblasts	13.7433	0.327076	0.105532	3.0993	0.0019398	0.0185107
ZNF330	ABCA8_fibroblasts	10.8124	0.325783	0.119194	2.73322	0.00627185	0.045529
MLXIP	ABCA8_fibroblasts	27.7962	0.322948	0.110926	2.91137	0.00359848	0.0298308
RPL8	ABCA8_fibroblasts	706.148	0.322371	0.119234	2.70369	0.00685748	0.0485961
GIGYF1	ABCA8_fibroblasts	17.2195	0.321982	0.109945	2.92858	0.00340509	0.0287378
ERGIC3	ABCA8_fibroblasts	66.6293	0.319688	0.107136	2.98396	0.00284545	0.0250507
NUP58	ABCA8_fibroblasts	12.6857	0.319598	0.113425	2.8177	0.00483695	0.0374876
RBM5	ABCA8_fibroblasts	24.4043	0.318682	0.10648	2.99287	0.00276364	0.0245627
FGF23	ABCA8_fibroblasts	696.268	0.318439	0.107347	2.96645	0.00301264	0.0262281
PHPT1	ABCA8_fibroblasts	84.9446	0.318353	0.115033	2.76749	0.00564889	0.0421784
NEDD4L	ABCA8_fibroblasts	44.8148	0.318054	0.115057	2.76431	0.00570428	0.042528
OTUD7B	ABCA8_fibroblasts	11.5385	0.31657	0.112612	2.81116	0.00493628	0.0379421
SDF2	ABCA8_fibroblasts	30.9173	0.315869	0.0923522	3.42026	0.000625608	0.00752751
SSR2	ABCA8_fibroblasts	117.443	0.314727	0.0877421	3.58695	0.000334564	0.00451013
COMMD6	ABCA8_fibroblasts	148.473	0.314102	0.109452	2.86976	0.00410779	0.0331292
GPR155	ABCA8_fibroblasts	10.9471	0.314039	0.111649	2.81274	0.00491208	0.0378142
NPHP3	ABCA8_fibroblasts	12.8873	0.312779	0.109704	2.85111	0.00435673	0.0347791
SRRM2	ABCA8_fibroblasts	67.0579	0.311714	0.0579936	5.37496	7.66e-08	3.51e-06
ASH1L	ABCA8_fibroblasts	37.8328	0.311668	0.110892	2.81056	0.00494552	0.0379819
EEF2	ABCA8_fibroblasts	314.663	0.310334	0.109634	2.83064	0.00464548	0.0364888
RIF1	ABCA8_fibroblasts	16.507	0.30947	0.109289	2.83168	0.00463048	0.0364197
TSEN34	ABCA8_fibroblasts	18.507	0.309191	0.111978	2.76117	0.00575953	0.0428096
PEBP1	ABCA8_fibroblasts	99.1277	0.308316	0.0925675	3.33072	0.00086623	0.00970907
BLOC1S6	ABCA8_fibroblasts	21.8825	0.307903	0.0958356	3.21283	0.00131434	0.0135773
SNRNP200	ABCA8_fibroblasts	14.18	0.304943	0.0945325	3.22581	0.00125619	0.0130308
HSBP1	ABCA8_fibroblasts	85.7703	0.303993	0.103512	2.93678	0.00331638	0.0282128
SRSF1	ABCA8_fibroblasts	30.1593	0.30249	0.0992196	3.04869	0.00229839	0.0211667
SIVA1	ABCA8_fibroblasts	55.8044	0.30161	0.109639	2.75095	0.0059423	0.0438099
IRF3	ABCA8_fibroblasts	19.1908	0.301586	0.100646	2.99652	0.00273083	0.0242953
DDX17	ABCA8_fibroblasts	102.054	0.301482	0.0728119	4.14056	3.46e-05	0.000699309
TTC28	ABCA8_fibroblasts	17.6916	0.301311	0.110115	2.73632	0.00621313	0.0451247
SRSF3	ABCA8_fibroblasts	176.7	0.298423	0.0778011	3.83572	0.000125197	0.00206526
SUPT5H	ABCA8_fibroblasts	12.2932	0.297113	0.107305	2.76886	0.00562532	0.0420446
RBM39	ABCA8_fibroblasts	108.723	0.294083	0.0757902	3.88023	0.000104358	0.0017645
CPSF2	ABCA8_fibroblasts	17.9962	0.293966	0.106796	2.7526	0.00591243	0.0436863
CDK13	ABCA8_fibroblasts	27.4903	0.293095	0.0989066	2.96335	0.00304307	0.0263942
ZNF333	ABCA8_fibroblasts	16.2801	0.293089	0.103977	2.8188	0.00482033	0.0374172
BRIX1	ABCA8_fibroblasts	15.5708	0.292821	0.107689	2.71914	0.00654524	0.0469417
HNRNPD	ABCA8_fibroblasts	39.4347	0.292536	0.0862787	3.3906	0.000697405	0.00821878
CNOT4	ABCA8_fibroblasts	20.4233	0.291833	0.10565	2.76226	0.00574027	0.0427322
NME3	ABCA8_fibroblasts	49.0486	0.291685	0.0984124	2.9639	0.00303764	0.0263841
CD47	ABCA8_fibroblasts	63.8399	0.291626	0.0946314	3.0817	0.00205819	0.019439
AK3	ABCA8_fibroblasts	31.9139	0.290685	0.100476	2.89308	0.00381478	0.0313142
PABPN1	ABCA8_fibroblasts	24.8634	0.28897	0.102885	2.80867	0.00497463	0.038138
MITD1	ABCA8_fibroblasts	20.7269	0.288541	0.10623	2.71618	0.00660393	0.0472261
NPEPPS	ABCA8_fibroblasts	16.3641	0.287539	0.100669	2.85629	0.0042862	0.0342712
PRPF38A	ABCA8_fibroblasts	18.0078	0.285137	0.103463	2.75593	0.0058526	0.0433415
HMGN3	ABCA8_fibroblasts	77.254	0.285083	0.0995308	2.86427	0.00417972	0.0335903
PRKCSH	ABCA8_fibroblasts	27.8262	0.283209	0.0971311	2.91574	0.00354842	0.0295953
SBF2	ABCA8_fibroblasts	27.4994	0.281222	0.0973305	2.88936	0.00386031	0.0315605
EIF3M	ABCA8_fibroblasts	45.0268	0.280653	0.0956984	2.93268	0.0033605	0.0285007
LUC7L3	ABCA8_fibroblasts	56.1231	0.280516	0.0913756	3.06992	0.00214119	0.0200599
TMEM14B	ABCA8_fibroblasts	37.2219	0.27971	0.101881	2.74547	0.00604244	0.0442965
DDX24	ABCA8_fibroblasts	48.2405	0.279434	0.0844122	3.31035	0.000931788	0.0103043
ERP29	ABCA8_fibroblasts	56.8655	0.273708	0.0936924	2.92135	0.00348521	0.0292318
EIF3L	ABCA8_fibroblasts	67.8566	0.273643	0.0955422	2.86411	0.00418185	0.0335903
CNBP	ABCA8_fibroblasts	97.9425	0.271837	0.0967707	2.80908	0.00496833	0.0381093
SEC62	ABCA8_fibroblasts	128.942	0.265862	0.0918974	2.89303	0.00381547	0.0313142
KMT2A	ABCA8_fibroblasts	19.221	0.263561	0.0883548	2.98299	0.00285452	0.0251048
RSRC2	ABCA8_fibroblasts	69.9016	0.259445	0.0958783	2.70599	0.00681016	0.0483544
ZBTB20	ABCA8_fibroblasts	63.5056	0.258867	0.0810036	3.19575	0.00139466	0.0142587
CLK1	ABCA8_fibroblasts	55.0218	0.257952	0.0882216	2.92391	0.00345664	0.0290463
ATRAID	ABCA8_fibroblasts	64.9592	0.257105	0.0906125	2.83741	0.0045481	0.0359522
TNRC6A	ABCA8_fibroblasts	20.9339	0.250278	0.091055	2.74865	0.00598417	0.0440416
EIF5	ABCA8_fibroblasts	80.3955	0.248674	0.0911378	2.72855	0.00636139	0.0459158
PPIG	ABCA8_fibroblasts	48.4413	0.234936	0.0801726	2.93038	0.00338544	0.0286399
SMIM7	ABCA8_fibroblasts	38.9071	0.23459	0.0854464	2.74546	0.0060426	0.0442965
RBM6	ABCA8_fibroblasts	39.7819	0.233028	0.0844315	2.75996	0.00578079	0.0429051
SREK1	ABCA8_fibroblasts	33.4992	0.232291	0.0785902	2.95572	0.00311938	0.0268126
SON	ABCA8_fibroblasts	95.3279	0.216707	0.075439	2.87262	0.00407085	0.0329166
SRSF11	ABCA8_fibroblasts	63.7716	0.201044	0.0687598	2.92386	0.00345724	0.0290463
ATP5F1A	ABCA8_fibroblasts	113.516	0.194161	0.0710687	2.73201	0.00629485	0.0455848
CNOT7	ABCA8_fibroblasts	23.4138	-0.261079	0.0969617	-2.69259	0.00708987	0.0498164
UBA2	ABCA8_fibroblasts	27.7851	-0.287175	0.10659	-2.69421	0.00705558	0.0496457
COX7A2	ABCA8_fibroblasts	147.15	-0.300105	0.107227	-2.79877	0.00512971	0.0391456
CD46	ABCA8_fibroblasts	39.1294	-0.306023	0.094246	-3.24707	0.001166	0.0123365
HLA-F	ABCA8_fibroblasts	46.2695	-0.309237	0.11094	-2.78741	0.00531312	0.0402565
NDUFA12	ABCA8_fibroblasts	48.319	-0.315728	0.115682	-2.72927	0.00634742	0.0458986
SMIM12	ABCA8_fibroblasts	21.3621	-0.328315	0.111657	-2.94039	0.00327796	0.0279499
CHCHD1	ABCA8_fibroblasts	15.9136	-0.340611	0.12497	-2.72553	0.00641974	0.0462197
MLEC	ABCA8_fibroblasts	36.8929	-0.346928	0.122803	-2.82507	0.004727	0.0370012
SNAP23	ABCA8_fibroblasts	18.8645	-0.347718	0.122841	-2.83063	0.0046456	0.0364888
KIF5B	ABCA8_fibroblasts	47.4339	-0.349972	0.107708	-3.24928	0.00115697	0.0122664
PEF1	ABCA8_fibroblasts	18.5294	-0.350921	0.116047	-3.02395	0.00249501	0.0226206
C5orf24	ABCA8_fibroblasts	29.2161	-0.356743	0.0980684	-3.6377	0.000275087	0.00386939
BMPR2	ABCA8_fibroblasts	27.6214	-0.362702	0.134013	-2.70646	0.00680046	0.0483472
SH3GLB1	ABCA8_fibroblasts	39.5681	-0.366201	0.12974	-2.82257	0.00476402	0.0372128
CDC42BPA	ABCA8_fibroblasts	22.7208	-0.367575	0.121591	-3.02304	0.00250252	0.0226549
PSMA5	ABCA8_fibroblasts	29.4839	-0.372287	0.127785	-2.91339	0.00357525	0.029745
MRPL33	ABCA8_fibroblasts	71.9332	-0.373936	0.129991	-2.87662	0.00401953	0.0326116
CTNNA1	ABCA8_fibroblasts	39.5124	-0.37401	0.101221	-3.69498	0.000219905	0.00323367
SRSF8	ABCA8_fibroblasts	15.3865	-0.376496	0.116707	-3.226	0.00125533	0.0130308
CDS2	ABCA8_fibroblasts	20.7323	-0.383124	0.117884	-3.25001	0.00115401	0.0122436
BNIP2	ABCA8_fibroblasts	23.6445	-0.3832	0.10676	-3.58937	0.000331479	0.00448476
VOPP1	ABCA8_fibroblasts	13.6629	-0.383641	0.121648	-3.15371	0.00161211	0.0160414
MPRIP	ABCA8_fibroblasts	19.7362	-0.386542	0.134567	-2.87248	0.00407259	0.0329166
SLMAP	ABCA8_fibroblasts	21.4597	-0.389958	0.115531	-3.37535	0.000737206	0.00859939
ADIPOR1	ABCA8_fibroblasts	16.3452	-0.392555	0.123404	-3.18107	0.00146734	0.0148488
TMBIM1	ABCA8_fibroblasts	18.244	-0.39778	0.141715	-2.8069	0.00500206	0.0383286
MAPRE1	ABCA8_fibroblasts	22.4128	-0.398739	0.13232	-3.01345	0.00258298	0.0232063
LBR	ABCA8_fibroblasts	12.6821	-0.398824	0.147946	-2.69574	0.00702328	0.0494651
PDCD10	ABCA8_fibroblasts	22.4409	-0.404486	0.101863	-3.97089	7.16e-05	0.00128508
CAPZA2	ABCA8_fibroblasts	66.8514	-0.407039	0.109006	-3.73409	0.000188396	0.00289017
FAM174A	ABCA8_fibroblasts	13.5153	-0.408584	0.141965	-2.87806	0.00400125	0.0324987
FERMT2	ABCA8_fibroblasts	41.0425	-0.410208	0.123438	-3.3232	0.000889927	0.00992242
NDUFA8	ABCA8_fibroblasts	25.0613	-0.414331	0.123208	-3.36285	0.00077141	0.00890769
HMOX2	ABCA8_fibroblasts	17.0968	-0.415949	0.132381	-3.14207	0.00167759	0.0165274
RNF19A	ABCA8_fibroblasts	13.3901	-0.41791	0.155079	-2.69483	0.00704254	0.0495774
ARPC4	ABCA8_fibroblasts	35.1755	-0.421105	0.137686	-3.05845	0.00222483	0.0207132
COX17	ABCA8_fibroblasts	53.5893	-0.422826	0.130886	-3.2305	0.00123572	0.0128722
ARPC5	ABCA8_fibroblasts	79.7728	-0.423462	0.131435	-3.22183	0.00127373	0.0131944
TNS1	ABCA8_fibroblasts	16.1625	-0.427567	0.138172	-3.09446	0.00197171	0.0187791
JAM3	ABCA8_fibroblasts	10.5669	-0.428381	0.136434	-3.13985	0.00169036	0.016621
ITGB1	ABCA8_fibroblasts	181.183	-0.429747	0.122913	-3.49636	0.000471644	0.00596402
YWHAH	ABCA8_fibroblasts	80.598	-0.433406	0.14627	-2.96305	0.00304603	0.0263942
STOM	ABCA8_fibroblasts	96.6811	-0.437121	0.117274	-3.72734	0.000193511	0.00294662
ACTR1B	ABCA8_fibroblasts	12.6813	-0.44068	0.129414	-3.4052	0.000661154	0.00787254
CD151	ABCA8_fibroblasts	113.65	-0.441795	0.139047	-3.1773	0.00148654	0.0149922
SINHCAF	ABCA8_fibroblasts	7.90551	-0.443181	0.164588	-2.69266	0.00708837	0.0498164
CAVIN3	ABCA8_fibroblasts	120.723	-0.449481	0.164079	-2.73942	0.00615473	0.0448098
ATP6V0A1	ABCA8_fibroblasts	9.11837	-0.453955	0.162371	-2.79578	0.00517745	0.0394391
KLF13	ABCA8_fibroblasts	11.5038	-0.457545	0.146842	-3.11589	0.0018339	0.0177273
OAZ2	ABCA8_fibroblasts	59.1362	-0.45816	0.125115	-3.66192	0.00025033	0.0035795
MEF2A	ABCA8_fibroblasts	12.8525	-0.45842	0.154593	-2.96533	0.00302359	0.0262927
FAM89B	ABCA8_fibroblasts	15.7073	-0.458536	0.147858	-3.10119	0.00192747	0.0184167
CFL2	ABCA8_fibroblasts	23.1133	-0.460921	0.106784	-4.31639	1.59e-05	0.000360694
CASP3	ABCA8_fibroblasts	7.82679	-0.461577	0.162313	-2.84375	0.00445857	0.0354213
DAPK3	ABCA8_fibroblasts	17.0594	-0.465854	0.169599	-2.7468	0.00601795	0.0442028
MSRB3	ABCA8_fibroblasts	20.3285	-0.466738	0.142932	-3.26546	0.00109287	0.0116857
BTN2A1	ABCA8_fibroblasts	9.53859	-0.467448	0.148244	-3.15325	0.00161466	0.0160435
MZT1	ABCA8_fibroblasts	10.1004	-0.468849	0.129171	-3.62968	0.000283769	0.00396531
DUSP23	ABCA8_fibroblasts	26.9781	-0.470645	0.143276	-3.28489	0.00102023	0.0110607
NES	ABCA8_fibroblasts	18.176	-0.473389	0.159741	-2.96348	0.00304183	0.0263942
RALB	ABCA8_fibroblasts	18.7484	-0.474007	0.125774	-3.76872	0.000164089	0.00259476
TP53INP2	ABCA8_fibroblasts	5.82274	-0.47436	0.175507	-2.70279	0.00687596	0.0487039
ORAI1	ABCA8_fibroblasts	10.7606	-0.476562	0.156438	-3.04634	0.00231649	0.0212478
ATP2B4	ABCA8_fibroblasts	18.4859	-0.477854	0.146206	-3.26835	0.00108177	0.0115845
PPP2R5A	ABCA8_fibroblasts	8.81418	-0.478142	0.172065	-2.77885	0.00545516	0.0411027
TMEM204	ABCA8_fibroblasts	27.3777	-0.481127	0.165427	-2.90839	0.00363297	0.0300895
UBE2J1	ABCA8_fibroblasts	24.8931	-0.482222	0.130353	-3.69936	0.000216145	0.00319415
HDAC5	ABCA8_fibroblasts	16.2	-0.48237	0.156179	-3.08857	0.00201122	0.0190701
ELOVL5	ABCA8_fibroblasts	16.6393	-0.484243	0.174044	-2.78231	0.00539732	0.0407494
AOPEP	ABCA8_fibroblasts	74.6868	-0.494568	0.106382	-4.64899	3.34e-06	9.39e-05
MYLK	ABCA8_fibroblasts	76.6963	-0.497104	0.149522	-3.32463	0.00088537	0.00988641
PAWR	ABCA8_fibroblasts	13.9128	-0.497306	0.162788	-3.05494	0.00225104	0.0208789
RNF6	ABCA8_fibroblasts	6.7395	-0.506091	0.16368	-3.09196	0.0019884	0.0189139
MICAL2	ABCA8_fibroblasts	13.4142	-0.507442	0.184133	-2.75584	0.00585412	0.0433415
ABR	ABCA8_fibroblasts	8.03211	-0.509003	0.188764	-2.69651	0.00700708	0.0494212
SELENOW	ABCA8_fibroblasts	159.976	-0.511172	0.133783	-3.82089	0.00013297	0.00216946
CALM1	ABCA8_fibroblasts	146.385	-0.511802	0.133238	-3.84127	0.000122397	0.00202581
PARVB	ABCA8_fibroblasts	13.8187	-0.512767	0.143274	-3.57892	0.000345016	0.00461245
EHBP1L1	ABCA8_fibroblasts	7.87396	-0.517885	0.164239	-3.15324	0.00161467	0.0160435
HPCAL1	ABCA8_fibroblasts	14.6818	-0.520402	0.16222	-3.208	0.00133662	0.0137883
CFAP20	ABCA8_fibroblasts	29.2117	-0.521411	0.168516	-3.09413	0.00197394	0.0187883
GNA13	ABCA8_fibroblasts	9.05522	-0.521569	0.157094	-3.3201	0.000899858	0.0100181
MAP3K11	ABCA8_fibroblasts	13.6524	-0.523457	0.14441	-3.62481	0.000289178	0.00401827
RASAL2	ABCA8_fibroblasts	10.6768	-0.527791	0.169237	-3.11865	0.00181684	0.0175857
CSRP1	ABCA8_fibroblasts	62.5097	-0.531154	0.145466	-3.65139	0.000260829	0.00370736
PPP1R12A	ABCA8_fibroblasts	44.3357	-0.531392	0.113464	-4.68334	2.82e-06	8.16e-05
METAP1	ABCA8_fibroblasts	7.225	-0.535457	0.165479	-3.23581	0.001213	0.0126888
NEURL1B	ABCA8_fibroblasts	8.324	-0.536462	0.187497	-2.86117	0.00422076	0.0338387
FLNA	ABCA8_fibroblasts	101.424	-0.538482	0.145826	-3.69263	0.00022195	0.00326052
EBP	ABCA8_fibroblasts	5.85179	-0.539031	0.199277	-2.70493	0.0068318	0.0484833
USP25	ABCA8_fibroblasts	5.92204	-0.540324	0.180628	-2.99137	0.00277728	0.0246252
NOL4L	ABCA8_fibroblasts	29.524	-0.540788	0.148335	-3.64572	0.000266647	0.00377773
NREP	ABCA8_fibroblasts	17.2815	-0.550192	0.176305	-3.12067	0.00180437	0.0174987
RSU1	ABCA8_fibroblasts	32.5727	-0.551156	0.108225	-5.0927	3.53e-07	1.36e-05
NIPSNAP3A	ABCA8_fibroblasts	8.67741	-0.552427	0.159349	-3.46678	0.000526731	0.00652521
PHLDB2	ABCA8_fibroblasts	12.8363	-0.554593	0.181406	-3.05719	0.00223422	0.0207746
PPP1R12B	ABCA8_fibroblasts	26.5579	-0.555531	0.167389	-3.3188	0.000904038	0.0100572
CCDC107	ABCA8_fibroblasts	8.12469	-0.557104	0.16939	-3.28888	0.00100585	0.0109207
PTK2	ABCA8_fibroblasts	35.9466	-0.561404	0.106032	-5.29467	1.19e-07	5.22e-06
DSTN	ABCA8_fibroblasts	310.679	-0.561644	0.14621	-3.84136	0.000122355	0.00202581
ARPC5L	ABCA8_fibroblasts	22.1503	-0.561923	0.155053	-3.62408	0.000289997	0.0040259
ACTR3	ABCA8_fibroblasts	54.6681	-0.562641	0.150984	-3.7265	0.00019416	0.00294992
ANGPT2	ABCA8_fibroblasts	31.0173	-0.563435	0.179227	-3.1437	0.00166825	0.016468
ZYX	ABCA8_fibroblasts	26.1529	-0.56618	0.178506	-3.17177	0.00151515	0.0152189
GALE	ABCA8_fibroblasts	3.40635	-0.566305	0.207229	-2.73276	0.0062807	0.0455687
LRRFIP1	ABCA8_fibroblasts	37.5348	-0.566525	0.143098	-3.95899	7.53e-05	0.00133904
DYRK2	ABCA8_fibroblasts	6.91248	-0.577681	0.175227	-3.29675	0.00097811	0.0106896
SYNE2	ABCA8_fibroblasts	25.103	-0.579822	0.141926	-4.0854	4.4e-05	0.000856082
SEPTIN9	ABCA8_fibroblasts	17.0091	-0.58211	0.145759	-3.99366	6.51e-05	0.00118916
NEDD9	ABCA8_fibroblasts	15.233	-0.583272	0.190585	-3.06043	0.0022102	0.0205898
MSN	ABCA8_fibroblasts	48.4778	-0.587582	0.12297	-4.77824	1.77e-06	5.51e-05
HEG1	ABCA8_fibroblasts	22.1245	-0.589214	0.209388	-2.81399	0.00489314	0.0377577
DCK	ABCA8_fibroblasts	6.52575	-0.589837	0.159568	-3.69647	0.000218616	0.00322465
GSKIP	ABCA8_fibroblasts	8.31558	-0.591288	0.153089	-3.86237	0.000112291	0.00188365
MRVI1	ABCA8_fibroblasts	21.4318	-0.593185	0.209369	-2.8332	0.00460844	0.0363214
SH3RF1	ABCA8_fibroblasts	4.00872	-0.594914	0.213154	-2.791	0.00525448	0.0398529
SWAP70	ABCA8_fibroblasts	18.1758	-0.596865	0.172683	-3.45643	0.000547381	0.00670542
MTMR6	ABCA8_fibroblasts	7.34625	-0.597578	0.198749	-3.0067	0.00264104	0.0236424
TPM1	ABCA8_fibroblasts	206.886	-0.600004	0.148531	-4.03958	5.35e-05	0.00101611
PIP4K2A	ABCA8_fibroblasts	20.2346	-0.601374	0.141404	-4.25289	2.11e-05	0.000463633
BCAR1	ABCA8_fibroblasts	16.4257	-0.607161	0.187082	-3.24543	0.00117272	0.012379
TIE1	ABCA8_fibroblasts	10.3112	-0.619357	0.219669	-2.8195	0.00480979	0.037369
TPPP3	ABCA8_fibroblasts	51.7678	-0.619563	0.207894	-2.98018	0.00288074	0.0252718
SNRK	ABCA8_fibroblasts	12.9449	-0.620899	0.17688	-3.51028	0.000447638	0.00572362
ATP8B1	ABCA8_fibroblasts	6.87972	-0.624202	0.208936	-2.98753	0.00281245	0.0247895
LAMA5	ABCA8_fibroblasts	14.8969	-0.629659	0.194961	-3.22967	0.00123935	0.012901
HYAL2	ABCA8_fibroblasts	34.6999	-0.63103	0.200976	-3.13983	0.00169045	0.016621
PICALM	ABCA8_fibroblasts	22.1116	-0.632119	0.14322	-4.41361	1.02e-05	0.000247042
RFLNB	ABCA8_fibroblasts	15.6418	-0.635596	0.171404	-3.70817	0.000208762	0.00312221
PDCL3	ABCA8_fibroblasts	8.9272	-0.635718	0.158781	-4.00373	6.24e-05	0.00115375
MIF4GD	ABCA8_fibroblasts	7.07955	-0.638043	0.181128	-3.52262	0.000427307	0.00552052
BMP8A	ABCA8_fibroblasts	11.8154	-0.638167	0.226814	-2.81361	0.00489889	0.0377577
SASH1	ABCA8_fibroblasts	13.2773	-0.640527	0.127889	-5.00846	5.49e-07	2e-05
NECTIN1	ABCA8_fibroblasts	3.36479	-0.641597	0.21345	-3.00585	0.00264844	0.0236944
PPP2R5B	ABCA8_fibroblasts	5.03922	-0.645194	0.205444	-3.14048	0.00168669	0.016606
INF2	ABCA8_fibroblasts	8.69832	-0.64529	0.169686	-3.80285	0.00014304	0.00230848
MAPRE2	ABCA8_fibroblasts	10.2232	-0.648395	0.166864	-3.88578	0.000102001	0.0017325
MGLL	ABCA8_fibroblasts	56.4666	-0.649746	0.181081	-3.58816	0.000333022	0.00449746
ILK	ABCA8_fibroblasts	2.79129	-0.650463	0.231202	-2.8134	0.00490214	0.0377577
PDLIM7	ABCA8_fibroblasts	47.277	-0.651696	0.160909	-4.05009	5.12e-05	0.000979016
NR5A2	ABCA8_fibroblasts	4.66718	-0.652624	0.205133	-3.18146	0.00146534	0.0148387
VWA1	ABCA8_fibroblasts	33.9462	-0.65433	0.214133	-3.05572	0.00224522	0.0208508
CD59	ABCA8_fibroblasts	174.844	-0.661803	0.14885	-4.44611	8.74e-06	0.000217082
MFSD6	ABCA8_fibroblasts	4.37785	-0.662157	0.242769	-2.72752	0.00638128	0.0459872
FAM219A	ABCA8_fibroblasts	4.63794	-0.668517	0.195448	-3.42043	0.000625225	0.00752751
PRKCH	ABCA8_fibroblasts	8.24067	-0.668711	0.198917	-3.36177	0.000774453	0.00893091
MYL12A	ABCA8_fibroblasts	214.88	-0.673282	0.140726	-4.78436	1.72e-06	5.37e-05
CDK2AP2	ABCA8_fibroblasts	12.0345	-0.680054	0.16699	-4.07242	4.65e-05	0.000897768
MALL	ABCA8_fibroblasts	18.9835	-0.680729	0.181776	-3.74487	0.000180488	0.00280057
LYL1	ABCA8_fibroblasts	8.56006	-0.681302	0.216773	-3.14293	0.00167266	0.0165006
PGM2	ABCA8_fibroblasts	5.58307	-0.682677	0.196017	-3.48274	0.000496303	0.00621254
ODC1	ABCA8_fibroblasts	19.73	-0.683916	0.208949	-3.27313	0.00106364	0.011415
IPO11	ABCA8_fibroblasts	9.19164	-0.685803	0.209141	-3.27913	0.00104126	0.0112168
CAMK2G	ABCA8_fibroblasts	5.99587	-0.693897	0.163063	-4.2554	2.09e-05	0.000459826
AJUBA	ABCA8_fibroblasts	3.08798	-0.694169	0.227129	-3.05627	0.00224111	0.0208256
KCNE4	ABCA8_fibroblasts	11.7156	-0.699495	0.220881	-3.16685	0.00154102	0.0154164
AGPAT5	ABCA8_fibroblasts	4.30037	-0.700086	0.224933	-3.11242	0.00185558	0.0178789
ETS1	ABCA8_fibroblasts	25.5382	-0.700494	0.146773	-4.77264	1.82e-06	5.62e-05
CSRP2	ABCA8_fibroblasts	59.9659	-0.702582	0.192886	-3.64246	0.000270043	0.00381285
RALGAPA2	ABCA8_fibroblasts	4.34025	-0.702606	0.24191	-2.90441	0.00367941	0.0304154
CD9	ABCA8_fibroblasts	107.582	-0.703551	0.196742	-3.576	0.000348888	0.00463606
BTBD3	ABCA8_fibroblasts	6.96403	-0.70527	0.196749	-3.58462	0.000337565	0.00453414
ITGA9	ABCA8_fibroblasts	4.61303	-0.709535	0.261853	-2.70967	0.00673505	0.0480485
PDLIM5	ABCA8_fibroblasts	30.1102	-0.711383	0.162091	-4.38878	1.14e-05	0.000273866
WDR1	ABCA8_fibroblasts	40.9079	-0.714074	0.196959	-3.62549	0.000288409	0.00401133
UTRN	ABCA8_fibroblasts	21.5453	-0.714631	0.154061	-4.63863	3.51e-06	9.82e-05
CPNE2	ABCA8_fibroblasts	8.14751	-0.716369	0.174902	-4.09584	4.21e-05	0.000824444
SLC9A3R1	ABCA8_fibroblasts	5.3754	-0.716426	0.218682	-3.27612	0.00105245	0.0113112
UACA	ABCA8_fibroblasts	17.287	-0.718723	0.235319	-3.05425	0.00225622	0.0209139
TBXA2R	ABCA8_fibroblasts	4.61662	-0.718898	0.208378	-3.44997	0.000560639	0.00684296
KLHDC8B	ABCA8_fibroblasts	9.28785	-0.720919	0.204857	-3.51914	0.000432954	0.00557896
LTBP1	ABCA8_fibroblasts	27.057	-0.721584	0.259923	-2.77614	0.00550078	0.041312
FMNL3	ABCA8_fibroblasts	19.1893	-0.722096	0.166067	-4.34823	1.37e-05	0.000320431
OCIAD2	ABCA8_fibroblasts	11.1304	-0.722573	0.235864	-3.06352	0.00218751	0.0204295
SLC44A2	ABCA8_fibroblasts	16.1382	-0.723389	0.157033	-4.6066	4.09e-06	0.000113536
COL4A2	ABCA8_fibroblasts	133.906	-0.729335	0.184307	-3.95718	7.58e-05	0.00134466
HOPX	ABCA8_fibroblasts	10.7785	-0.730085	0.262993	-2.77606	0.00550214	0.041312
RASSF3	ABCA8_fibroblasts	8.48093	-0.735775	0.200618	-3.66755	0.000244888	0.0035177
TTC13	ABCA8_fibroblasts	2.0347	-0.748193	0.25039	-2.98811	0.00280704	0.0247565
REEP2	ABCA8_fibroblasts	4.27039	-0.751427	0.267062	-2.81368	0.00489786	0.0377577
NOTCH3	ABCA8_fibroblasts	32.3066	-0.751632	0.230282	-3.26396	0.00109865	0.0117231
IDH2	ABCA8_fibroblasts	15.4475	-0.754441	0.14265	-5.28876	1.23e-07	5.38e-06
ZEB1	ABCA8_fibroblasts	23.6733	-0.761475	0.166952	-4.56105	5.09e-06	0.000136273
P3H2	ABCA8_fibroblasts	2.30611	-0.762035	0.27434	-2.77771	0.0054744	0.041206
MASTL	ABCA8_fibroblasts	1.92817	-0.764782	0.263942	-2.89754	0.00376099	0.0309189
NT5DC2	ABCA8_fibroblasts	6.18118	-0.767106	0.21655	-3.5424	0.000396496	0.00517088
ATP13A2	ABCA8_fibroblasts	4.37103	-0.767779	0.199709	-3.8445	0.0001208	0.00200831
SYNGR2	ABCA8_fibroblasts	21.603	-0.768171	0.157228	-4.8857	1.03e-06	3.47e-05
PITPNC1	ABCA8_fibroblasts	7.66847	-0.774246	0.21691	-3.56944	0.000357749	0.0047235
MARCHF2	ABCA8_fibroblasts	9.23863	-0.777494	0.23112	-3.36403	0.000768126	0.00888354
EFNB2	ABCA8_fibroblasts	6.78783	-0.778038	0.257388	-3.02282	0.00250429	0.0226549
ACTN4	ABCA8_fibroblasts	25.9887	-0.779269	0.166755	-4.67314	2.97e-06	8.51e-05
AKAP1	ABCA8_fibroblasts	5.18204	-0.783742	0.23658	-3.31279	0.000923691	0.0102376
SEC11C	ABCA8_fibroblasts	7.90335	-0.789542	0.238181	-3.31489	0.0009168	0.0101688
SYTL2	ABCA8_fibroblasts	9.94331	-0.790601	0.280256	-2.82099	0.00478752	0.0372953
STEAP4	ABCA8_fibroblasts	15.3124	-0.793132	0.271886	-2.91715	0.00353249	0.0294955
B3GNT2	ABCA8_fibroblasts	12.2601	-0.795657	0.207005	-3.84366	0.000121211	0.00201281
MOB2	ABCA8_fibroblasts	18.9975	-0.797611	0.165542	-4.81819	1.45e-06	4.64e-05
CAVIN1	ABCA8_fibroblasts	99.8644	-0.80361	0.155113	-5.18079	2.21e-07	8.94e-06
FAM214B	ABCA8_fibroblasts	3.75915	-0.8074	0.214442	-3.76512	0.000166468	0.00262681
VASP	ABCA8_fibroblasts	25.1728	-0.811317	0.15686	-5.17225	2.31e-07	9.31e-06
PECAM1	ABCA8_fibroblasts	58.8875	-0.816454	0.22436	-3.63904	0.00027366	0.00385296
ZDHHC2	ABCA8_fibroblasts	3.98373	-0.818163	0.235189	-3.47874	0.000503774	0.00628851
PALMD	ABCA8_fibroblasts	11.5283	-0.82232	0.261258	-3.14754	0.00164649	0.0162964
LDB2	ABCA8_fibroblasts	30.9368	-0.823312	0.157254	-5.23555	1.64e-07	6.96e-06
FZD6	ABCA8_fibroblasts	5.42403	-0.826889	0.296825	-2.78578	0.00533984	0.0403973
PLCB1	ABCA8_fibroblasts	9.60456	-0.833424	0.266606	-3.12605	0.00177174	0.017251
THEM6	ABCA8_fibroblasts	2.49258	-0.848005	0.284676	-2.97884	0.00289338	0.0253677
MYO1B	ABCA8_fibroblasts	24.827	-0.8517	0.182585	-4.66467	3.09e-06	8.84e-05
TSHZ1	ABCA8_fibroblasts	4.99717	-0.851928	0.230065	-3.70299	0.000213073	0.00315599
CRIM1	ABCA8_fibroblasts	44.3286	-0.852684	0.169262	-5.03766	4.71e-07	1.75e-05
EFNA1	ABCA8_fibroblasts	15.304	-0.855381	0.238512	-3.58632	0.000335383	0.00451349
CENPP	ABCA8_fibroblasts	3.57629	-0.856675	0.310204	-2.76165	0.00575097	0.0427691
JAG1	ABCA8_fibroblasts	20.8791	-0.866677	0.198633	-4.36321	1.28e-05	0.000304009
SLC14A1	ABCA8_fibroblasts	9.42712	-0.866873	0.279143	-3.10548	0.00189973	0.0182334
ARL4A	ABCA8_fibroblasts	19.5559	-0.867907	0.23319	-3.72189	0.000197734	0.00299018
HOXB7	ABCA8_fibroblasts	12.1287	-0.872401	0.166592	-5.23675	1.63e-07	6.94e-06
SCARF1	ABCA8_fibroblasts	5.34478	-0.872803	0.302499	-2.88531	0.00391034	0.0319169
EZR	ABCA8_fibroblasts	10.1988	-0.874142	0.259574	-3.3676	0.000758247	0.00881033
PLS3	ABCA8_fibroblasts	29.1518	-0.875365	0.150652	-5.8105	6.23e-09	3.98e-07
MYL9	ABCA8_fibroblasts	355.039	-0.877834	0.158679	-5.53214	3.16e-08	1.65e-06
AGTPBP1	ABCA8_fibroblasts	2.13342	-0.878232	0.251356	-3.49398	0.000475871	0.00601236
MGAT4A	ABCA8_fibroblasts	5.91013	-0.880529	0.225049	-3.9126	9.13e-05	0.00158152
MMP11	ABCA8_fibroblasts	20.2702	-0.881555	0.307511	-2.86674	0.00414718	0.0334288
CDH24	ABCA8_fibroblasts	1.24037	-0.883068	0.32201	-2.74236	0.00610001	0.0446076
PKP4	ABCA8_fibroblasts	8.57218	-0.883338	0.214384	-4.12036	3.78e-05	0.000753324
MGST2	ABCA8_fibroblasts	29.4717	-0.886803	0.189579	-4.67776	2.9e-06	8.37e-05
GIMAP1	ABCA8_fibroblasts	10.1417	-0.888821	0.306183	-2.90291	0.00369713	0.0305111
LGALSL	ABCA8_fibroblasts	4.28482	-0.893845	0.254019	-3.51882	0.000433477	0.00558088
ASAP2	ABCA8_fibroblasts	1.41043	-0.895692	0.327334	-2.73633	0.00621295	0.0451247
CDH6	ABCA8_fibroblasts	23.6714	-0.897049	0.169819	-5.28239	1.28e-07	5.55e-06
MAML3	ABCA8_fibroblasts	1.56544	-0.903309	0.289227	-3.12318	0.00178907	0.0173728
SLC17A9	ABCA8_fibroblasts	2.37442	-0.905591	0.305798	-2.9614	0.00306239	0.0264449
TNFAIP1	ABCA8_fibroblasts	6.39001	-0.907118	0.215517	-4.20904	2.56e-05	0.000541876
VASH1	ABCA8_fibroblasts	4.44287	-0.90924	0.275244	-3.30339	0.00095522	0.0105244
ABLIM1	ABCA8_fibroblasts	5.52518	-0.909614	0.310399	-2.93047	0.00338453	0.0286399
HYAL1	ABCA8_fibroblasts	4.45246	-0.913657	0.267781	-3.41196	0.000644971	0.00772306
LMCD1	ABCA8_fibroblasts	38.7279	-0.921239	0.238771	-3.85826	0.000114199	0.00191135
LRRC8C	ABCA8_fibroblasts	6.40358	-0.921877	0.262829	-3.50751	0.000452324	0.00577362
EXOC6	ABCA8_fibroblasts	6.36148	-0.924314	0.245647	-3.76278	0.000168037	0.00264474
CPEB2	ABCA8_fibroblasts	2.51213	-0.938185	0.254608	-3.68482	0.000228863	0.00333423
HSPA12B	ABCA8_fibroblasts	5.85932	-0.94591	0.260195	-3.63539	0.000277562	0.00389328
SOCS2	ABCA8_fibroblasts	19.974	-0.950574	0.22195	-4.28283	1.85e-05	0.000413971
FILIP1	ABCA8_fibroblasts	9.53819	-0.951693	0.208486	-4.56478	5e-06	0.000134932
APBB2	ABCA8_fibroblasts	4.87626	-0.952411	0.217642	-4.37603	1.21e-05	0.000288048
MARCHF3	ABCA8_fibroblasts	2.34543	-0.953081	0.275578	-3.45848	0.000543233	0.00667107
SLC38A1	ABCA8_fibroblasts	1.22372	-0.954046	0.344685	-2.76788	0.00564228	0.0421501
EBF1	ABCA8_fibroblasts	35.1821	-0.954627	0.168711	-5.65834	1.53e-08	8.79e-07
ADGRG1	ABCA8_fibroblasts	4.86126	-0.963504	0.317482	-3.03483	0.00240674	0.0219271
EPHA2	ABCA8_fibroblasts	4.99677	-0.974942	0.295407	-3.30033	0.000965706	0.0106085
STARD8	ABCA8_fibroblasts	1.45685	-0.977541	0.3326	-2.93909	0.00329175	0.0280354
INPP5A	ABCA8_fibroblasts	1.00039	-0.982238	0.315545	-3.11283	0.00185304	0.0178659
ARAP3	ABCA8_fibroblasts	3.12657	-0.983338	0.279351	-3.52008	0.000431412	0.00556391
MCF2L	ABCA8_fibroblasts	6.44137	-0.984649	0.221202	-4.45135	8.53e-06	0.000212912
CBFA2T3	ABCA8_fibroblasts	1.70484	-0.987577	0.333835	-2.95827	0.00309366	0.0266377
MTSS1	ABCA8_fibroblasts	2.09249	-0.99845	0.353829	-2.82184	0.00477488	0.0372391
HID1	ABCA8_fibroblasts	1.83145	-1.00021	0.326521	-3.06322	0.00218968	0.0204371
MAGI1	ABCA8_fibroblasts	9.96415	-1.00436	0.223874	-4.48626	7.25e-06	0.00018648
C1QTNF9	ABCA8_fibroblasts	2.11209	-1.00956	0.359852	-2.80549	0.00502407	0.0384577
MAP3K7CL	ABCA8_fibroblasts	20.3934	-1.01057	0.273989	-3.68835	0.000225713	0.00330278
TSPAN13	ABCA8_fibroblasts	12.3816	-1.01699	0.275898	-3.68609	0.000227722	0.00332238
PFKP	ABCA8_fibroblasts	6.61187	-1.02039	0.24538	-4.1584	3.2e-05	0.000659455
TNFRSF4	ABCA8_fibroblasts	10.6683	-1.02094	0.3442	-2.96614	0.00301564	0.0262389
KIAA1522	ABCA8_fibroblasts	2.22354	-1.02253	0.320137	-3.19403	0.00140299	0.01431
RUNDC3B	ABCA8_fibroblasts	2.88006	-1.03159	0.290809	-3.54732	0.000389165	0.00509403
CLEC1A	ABCA8_fibroblasts	4.20088	-1.0325	0.313007	-3.29864	0.000971544	0.0106413
POC1A	ABCA8_fibroblasts	0.625138	-1.0355	0.383437	-2.70056	0.0069222	0.0489383
ITGA1	ABCA8_fibroblasts	47.8593	-1.03763	0.192142	-5.4003	6.65e-08	3.13e-06
PSEN2	ABCA8_fibroblasts	4.48588	-1.03859	0.25585	-4.05936	4.92e-05	0.000945791
STARD4	ABCA8_fibroblasts	5.89833	-1.03974	0.247808	-4.19577	2.72e-05	0.00057136
ARHGAP4	ABCA8_fibroblasts	1.88853	-1.04344	0.369017	-2.82761	0.00468966	0.036767
CD58	ABCA8_fibroblasts	6.86705	-1.04802	0.20913	-5.01133	5.41e-07	1.97e-05
EPS8L1	ABCA8_fibroblasts	4.37668	-1.04912	0.350129	-2.9964	0.00273191	0.0242953
LIMCH1	ABCA8_fibroblasts	16.0094	-1.05044	0.279938	-3.75239	0.000175154	0.00272918
TAGLN	ABCA8_fibroblasts	13.4846	-1.05066	0.33647	-3.12261	0.00179255	0.0173954
THBD	ABCA8_fibroblasts	26.487	-1.05117	0.251207	-4.18448	2.86e-05	0.000596909
PKN3	ABCA8_fibroblasts	2.34109	-1.05135	0.325099	-3.23394	0.00122097	0.0127468
HEY2	ABCA8_fibroblasts	5.01588	-1.05317	0.320177	-3.28934	0.00100424	0.0109112
SOX18	ABCA8_fibroblasts	13.9334	-1.05662	0.36861	-2.8665	0.00415044	0.033437
PELO	ABCA8_fibroblasts	16.6883	-1.05752	0.166714	-6.34333	2.25e-10	2.17e-08
EGFL7	ABCA8_fibroblasts	60.2093	-1.05919	0.255686	-4.14254	3.43e-05	0.000695184
ABI3	ABCA8_fibroblasts	10.9803	-1.07161	0.260537	-4.11306	3.9e-05	0.000775491
LIMS2	ABCA8_fibroblasts	14.2158	-1.07599	0.190803	-5.63929	1.71e-08	9.71e-07
ITGB4	ABCA8_fibroblasts	4.07567	-1.07649	0.332434	-3.2382	0.00120287	0.0126272
NQO1	ABCA8_fibroblasts	20.9135	-1.07774	0.208658	-5.1651	2.4e-07	9.65e-06
TMEM255B	ABCA8_fibroblasts	9.50025	-1.07796	0.341774	-3.154	0.00161047	0.0160358
CRIP2	ABCA8_fibroblasts	124.224	-1.07921	0.165684	-6.51368	7.33e-11	8.02e-09
CDKN2D	ABCA8_fibroblasts	4.54287	-1.07932	0.21742	-4.96423	6.9e-07	2.43e-05
MGAT5	ABCA8_fibroblasts	5.33773	-1.07984	0.221951	-4.86522	1.14e-06	3.78e-05
FBXL22	ABCA8_fibroblasts	2.22074	-1.08416	0.310909	-3.48705	0.000488378	0.00613396
SAMD14	ABCA8_fibroblasts	1.48576	-1.08574	0.346397	-3.13438	0.0017222	0.0168443
COL4A1	ABCA8_fibroblasts	176.669	-1.09189	0.241982	-4.51229	6.41e-06	0.000167513
CEP85	ABCA8_fibroblasts	0.402337	-1.09378	0.402369	-2.71836	0.00656064	0.0470069
ATP8A1	ABCA8_fibroblasts	1.8351	-1.09966	0.375411	-2.92922	0.00339814	0.0286954
CHSY3	ABCA8_fibroblasts	1.42185	-1.10094	0.3265	-3.37196	0.000746364	0.00868581
TMCC3	ABCA8_fibroblasts	2.49184	-1.11557	0.282097	-3.95457	7.67e-05	0.00135483
PODXL	ABCA8_fibroblasts	17.3045	-1.11912	0.304307	-3.67759	0.000235447	0.00340506
SIPA1L2	ABCA8_fibroblasts	3.85729	-1.11996	0.33619	-3.33133	0.000864327	0.00969504
CHST2	ABCA8_fibroblasts	5.17722	-1.12101	0.28333	-3.95655	7.6e-05	0.00134525
RASIP1	ABCA8_fibroblasts	9.36174	-1.12262	0.304487	-3.68691	0.000226992	0.00331652
HHEX	ABCA8_fibroblasts	13.8307	-1.12528	0.3248	-3.46452	0.000531185	0.0065501
ZNF792	ABCA8_fibroblasts	1.05737	-1.1255	0.333935	-3.37041	0.000750565	0.00872788
HEY1	ABCA8_fibroblasts	8.10667	-1.12561	0.299604	-3.75699	0.000171969	0.00269932
OLFML2A	ABCA8_fibroblasts	16.0708	-1.12778	0.221285	-5.0965	3.46e-07	1.33e-05
EXOC3L2	ABCA8_fibroblasts	4.88538	-1.13735	0.267901	-4.24541	2.18e-05	0.000475817
C1QTNF12	ABCA8_fibroblasts	1.54969	-1.13951	0.38611	-2.95127	0.00316474	0.0270931
FLT1	ABCA8_fibroblasts	37.3375	-1.1396	0.222039	-5.13241	2.86e-07	1.12e-05
BCAM	ABCA8_fibroblasts	35.751	-1.14233	0.203556	-5.61187	2e-08	1.1e-06
EHD4	ABCA8_fibroblasts	15.909	-1.14522	0.194496	-5.88817	3.91e-09	2.61e-07
SMOC2	ABCA8_fibroblasts	14.0235	-1.14553	0.338447	-3.38466	0.000712667	0.00835897
SORBS1	ABCA8_fibroblasts	7.55528	-1.15031	0.25707	-4.47471	7.65e-06	0.00019517
CDKN3	ABCA8_fibroblasts	3.69103	-1.15307	0.354325	-3.25426	0.00113688	0.0120791
GNGT2	ABCA8_fibroblasts	1.54211	-1.15591	0.354002	-3.26528	0.00109358	0.0116857
HS3ST1	ABCA8_fibroblasts	2.71202	-1.16165	0.294724	-3.94148	8.1e-05	0.00142251
WNK2	ABCA8_fibroblasts	0.608855	-1.16274	0.409689	-2.8381	0.00453833	0.0359522
GPAT2	ABCA8_fibroblasts	2.62742	-1.16358	0.341366	-3.4086	0.000652975	0.00780009
TMEM273	ABCA8_fibroblasts	7.26045	-1.16566	0.260877	-4.46825	7.89e-06	0.000199918
TBC1D1	ABCA8_fibroblasts	13.496	-1.16754	0.183037	-6.37869	1.79e-10	1.79e-08
IL17B	ABCA8_fibroblasts	4.15752	-1.17404	0.407385	-2.88188	0.00395304	0.0321914
GALNT18	ABCA8_fibroblasts	8.21441	-1.17958	0.324088	-3.63969	0.000272969	0.00384687
ST6GALNAC1	ABCA8_fibroblasts	2.48616	-1.1819	0.435113	-2.7163	0.00660157	0.0472261
PALD1	ABCA8_fibroblasts	2.19858	-1.18835	0.320924	-3.70291	0.00021314	0.00315599
KL	ABCA8_fibroblasts	1.25567	-1.19269	0.435584	-2.73813	0.00617895	0.0449637
CIT	ABCA8_fibroblasts	1.36491	-1.19688	0.428303	-2.79447	0.00519856	0.0395145
CASKIN2	ABCA8_fibroblasts	4.36831	-1.19894	0.240214	-4.99111	6e-07	2.14e-05
NPNT	ABCA8_fibroblasts	18.3843	-1.20182	0.358037	-3.35669	0.000788812	0.00905948
INKA1	ABCA8_fibroblasts	3.20149	-1.20582	0.299761	-4.0226	5.76e-05	0.00107986
CNTNAP3B	ABCA8_fibroblasts	4.70064	-1.20809	0.255487	-4.72857	2.26e-06	6.76e-05
GPR4	ABCA8_fibroblasts	5.58099	-1.2085	0.259418	-4.65849	3.19e-06	9.07e-05
ARHGAP29	ABCA8_fibroblasts	39.3501	-1.20931	0.161797	-7.47426	7.76e-14	1.65e-11
RAMP2	ABCA8_fibroblasts	85.7347	-1.21534	0.199402	-6.09495	1.09e-09	8.54e-08
CLIC4	ABCA8_fibroblasts	37.6798	-1.22106	0.173066	-7.05545	1.72e-12	2.67e-10
PLVAP	ABCA8_fibroblasts	186.3	-1.22166	0.356994	-3.42206	0.00062149	0.00749613
CABP1	ABCA8_fibroblasts	4.35644	-1.2247	0.339262	-3.60991	0.000306304	0.00420525
ADCY4	ABCA8_fibroblasts	6.3836	-1.23174	0.312857	-3.93707	8.25e-05	0.0014472
SYBU	ABCA8_fibroblasts	1.32221	-1.23923	0.37482	-3.30619	0.000945743	0.0104348
SORBS2	ABCA8_fibroblasts	22.3586	-1.24059	0.299017	-4.14891	3.34e-05	0.000681679
C15orf39	ABCA8_fibroblasts	2.36133	-1.25239	0.296044	-4.23043	2.33e-05	0.00049992
CD320	ABCA8_fibroblasts	102.833	-1.25429	0.201122	-6.23648	4.48e-10	3.77e-08
ADAP2	ABCA8_fibroblasts	7.7329	-1.25618	0.300331	-4.18267	2.88e-05	0.000600221
ERG	ABCA8_fibroblasts	7.50374	-1.25902	0.316361	-3.97971	6.9e-05	0.00124435
MMRN2	ABCA8_fibroblasts	13.3436	-1.2612	0.242833	-5.19369	2.06e-07	8.44e-06
STXBP6	ABCA8_fibroblasts	2.51561	-1.26895	0.459595	-2.76102	0.00576217	0.0428096
PDE8B	ABCA8_fibroblasts	1.50093	-1.26971	0.391594	-3.24241	0.00118522	0.012473
CCDC178	ABCA8_fibroblasts	1.93968	-1.27114	0.438214	-2.90072	0.00372309	0.0306913
ADPRH	ABCA8_fibroblasts	2.199	-1.28511	0.284688	-4.51411	6.36e-06	0.000166459
GPR160	ABCA8_fibroblasts	0.951712	-1.29361	0.400922	-3.22659	0.00125274	0.0130222
CRACR2B	ABCA8_fibroblasts	3.23025	-1.2939	0.390283	-3.3153	0.000915446	0.0101613
ECSCR	ABCA8_fibroblasts	33.4981	-1.29822	0.395775	-3.2802	0.00103735	0.0111973
KCNJ8	ABCA8_fibroblasts	9.80307	-1.30308	0.39451	-3.30303	0.000956451	0.0105301
NBEAL2	ABCA8_fibroblasts	1.24976	-1.31438	0.342375	-3.83901	0.00012353	0.00204229
RAB9B	ABCA8_fibroblasts	1.11955	-1.31644	0.399475	-3.29542	0.000982764	0.0107247
TMEM30B	ABCA8_fibroblasts	0.930626	-1.31746	0.449619	-2.93017	0.00338772	0.0286399
MYCT1	ABCA8_fibroblasts	12.1195	-1.31916	0.326302	-4.04277	5.28e-05	0.00100623
TSPAN12	ABCA8_fibroblasts	15.9636	-1.32005	0.211985	-6.22706	4.75e-10	3.93e-08
PRKAR1B	ABCA8_fibroblasts	3.18325	-1.32115	0.300161	-4.40149	1.08e-05	0.000259975
STAB1	ABCA8_fibroblasts	2.23418	-1.32154	0.423757	-3.11864	0.00181689	0.0175857
TMEM92	ABCA8_fibroblasts	0.47724	-1.33616	0.489025	-2.73229	0.00628955	0.0455687
CYFIP2	ABCA8_fibroblasts	1.29478	-1.33918	0.413172	-3.24121	0.00119022	0.012512
EPOP	ABCA8_fibroblasts	0.885657	-1.33936	0.392751	-3.41021	0.000649121	0.00776028
SLC25A4	ABCA8_fibroblasts	8.37841	-1.33968	0.255944	-5.23425	1.66e-07	6.99e-06
RASSF7	ABCA8_fibroblasts	1.44744	-1.3429	0.479928	-2.79813	0.00513991	0.0392033
PRRG2	ABCA8_fibroblasts	0.855083	-1.34538	0.421132	-3.19468	0.00139985	0.0142921
CNN1	ABCA8_fibroblasts	22.3326	-1.34586	0.291243	-4.6211	3.82e-06	0.00010648
FAM167B	ABCA8_fibroblasts	25.5209	-1.34722	0.3163	-4.25932	2.05e-05	0.000453847
AVPR1A	ABCA8_fibroblasts	4.20985	-1.35215	0.361041	-3.74515	0.000180288	0.00280038
PPP2R2B	ABCA8_fibroblasts	0.912168	-1.35872	0.479464	-2.83383	0.00459936	0.036269
LRMP	ABCA8_fibroblasts	1.09407	-1.36102	0.477908	-2.84786	0.0044014	0.0350231
ADAMTS6	ABCA8_fibroblasts	5.9009	-1.3614	0.367896	-3.70049	0.000215183	0.00318308
WSCD1	ABCA8_fibroblasts	0.867798	-1.36554	0.505618	-2.70073	0.00691867	0.0489368
PRAG1	ABCA8_fibroblasts	0.95	-1.36677	0.500217	-2.73235	0.0062885	0.0455687
QPCT	ABCA8_fibroblasts	1.48426	-1.36865	0.462319	-2.9604	0.00307236	0.026498
AIF1L	ABCA8_fibroblasts	2.25255	-1.3689	0.386661	-3.54031	0.000399665	0.00520069
CPNE5	ABCA8_fibroblasts	1.7915	-1.37005	0.41608	-3.29277	0.000992068	0.0107868
SSUH2	ABCA8_fibroblasts	1.5867	-1.37901	0.400509	-3.44315	0.000574984	0.0069861
VSIG2	ABCA8_fibroblasts	1.11627	-1.38541	0.418368	-3.31146	0.000928117	0.0102714
MPZL2	ABCA8_fibroblasts	12.4561	-1.38568	0.281417	-4.92395	8.48e-07	2.91e-05
SLC2A4	ABCA8_fibroblasts	5.53646	-1.38612	0.251621	-5.50878	3.61e-08	1.84e-06
PPM1H	ABCA8_fibroblasts	0.377413	-1.38967	0.478605	-2.90359	0.00368913	0.0304619
CD93	ABCA8_fibroblasts	22.4087	-1.39085	0.347814	-3.99882	6.37e-05	0.00117507
TUBA4A	ABCA8_fibroblasts	2.54228	-1.39868	0.339248	-4.12287	3.74e-05	0.000747159
FRY	ABCA8_fibroblasts	9.87267	-1.40285	0.247242	-5.67399	1.4e-08	8.18e-07
CLDN5	ABCA8_fibroblasts	94.3021	-1.40403	0.412371	-3.40476	0.000662224	0.00787898
OR1C1	ABCA8_fibroblasts	0.572959	-1.41055	0.462915	-3.0471	0.0023106	0.0212199
S1PR5	ABCA8_fibroblasts	1.72297	-1.41217	0.459628	-3.07242	0.00212328	0.0199297
ZNF671	ABCA8_fibroblasts	0.801732	-1.41325	0.478909	-2.95098	0.00316769	0.0271028
SAMD10	ABCA8_fibroblasts	0.387596	-1.41389	0.522288	-2.70711	0.00678714	0.0483045
BMP6	ABCA8_fibroblasts	1.02411	-1.42	0.397804	-3.5696	0.000357526	0.0047235
NPR1	ABCA8_fibroblasts	2.50227	-1.42465	0.352824	-4.03786	5.39e-05	0.00102227
SLCO2A1	ABCA8_fibroblasts	16.3722	-1.42948	0.388602	-3.67853	0.000234582	0.00339916
SRGN	ABCA8_fibroblasts	52.4213	-1.42986	0.394976	-3.62012	0.000294466	0.00406899
CDC42EP3	ABCA8_fibroblasts	12.7788	-1.43027	0.245421	-5.82782	5.62e-09	3.61e-07
PTP4A3	ABCA8_fibroblasts	18.639	-1.43117	0.247198	-5.78958	7.06e-09	4.44e-07
HOXB8	ABCA8_fibroblasts	0.562481	-1.43635	0.4236	-3.39081	0.000696852	0.00821877
ROPN1L	ABCA8_fibroblasts	0.418005	-1.4367	0.506694	-2.83543	0.00457639	0.0361261
RBP7	ABCA8_fibroblasts	13.8308	-1.44303	0.317735	-4.54162	5.58e-06	0.000148757
MEF2C	ABCA8_fibroblasts	49.1785	-1.4502	0.176312	-8.22522	1.95e-16	6.75e-14
CTXN1	ABCA8_fibroblasts	0.433537	-1.4557	0.52334	-2.78157	0.00540972	0.0408016
KHK	ABCA8_fibroblasts	1.93698	-1.45763	0.344886	-4.2264	2.37e-05	0.00050729
NOSTRIN	ABCA8_fibroblasts	17.2567	-1.46078	0.264786	-5.51684	3.45e-08	1.79e-06
GIPC2	ABCA8_fibroblasts	5.244	-1.46312	0.367623	-3.97996	6.89e-05	0.00124435
CAV2	ABCA8_fibroblasts	75.3899	-1.46882	0.170595	-8.60999	7.31e-18	3.75e-15
MCAM	ABCA8_fibroblasts	30.0704	-1.46938	0.202367	-7.26097	3.84e-13	7.16e-11
SEMA3F	ABCA8_fibroblasts	3.09891	-1.47862	0.341638	-4.32803	1.5e-05	0.000345853
GLRB	ABCA8_fibroblasts	0.932515	-1.48202	0.472645	-3.1356	0.00171502	0.0167939
ASB9	ABCA8_fibroblasts	2.32499	-1.48327	0.379605	-3.90741	9.33e-05	0.00160922
TLL1	ABCA8_fibroblasts	2.25376	-1.48442	0.486873	-3.04888	0.00229695	0.0211667
HLA-DMB	ABCA8_fibroblasts	4.88274	-1.48466	0.3529	-4.20703	2.59e-05	0.00054517
EFNA3	ABCA8_fibroblasts	0.305788	-1.48486	0.45607	-3.25577	0.00113084	0.0120236
APOLD1	ABCA8_fibroblasts	10.2455	-1.48779	0.248085	-5.99712	2.01e-09	1.47e-07
MYCN	ABCA8_fibroblasts	0.632113	-1.48899	0.49857	-2.98653	0.00282164	0.0248558
VWF	ABCA8_fibroblasts	48.5413	-1.49142	0.336802	-4.42818	9.5e-06	0.00023296
PIP5K1B	ABCA8_fibroblasts	4.62082	-1.49236	0.381812	-3.90862	9.28e-05	0.00160407
C20orf204	ABCA8_fibroblasts	1.04299	-1.49907	0.410097	-3.6554	0.00025678	0.00365679
AQP7	ABCA8_fibroblasts	1.13531	-1.50176	0.499984	-3.00361	0.00266795	0.0238117
DIPK1B	ABCA8_fibroblasts	1.72062	-1.50496	0.406054	-3.70631	0.000210299	0.00313697
DTL	ABCA8_fibroblasts	0.541446	-1.5126	0.534851	-2.82808	0.00468277	0.0367323
CTTNBP2	ABCA8_fibroblasts	3.85727	-1.52227	0.389597	-3.90729	9.33e-05	0.00160922
MYH11	ABCA8_fibroblasts	94.0612	-1.52451	0.19214	-7.93434	2.12e-15	5.84e-13
THSD1	ABCA8_fibroblasts	2.91747	-1.52585	0.367164	-4.15578	3.24e-05	0.000665136
ZBTB7C	ABCA8_fibroblasts	0.430117	-1.5262	0.511866	-2.98164	0.00286705	0.0251962
SERPINI1	ABCA8_fibroblasts	12.4724	-1.52757	0.29088	-5.25153	1.51e-07	6.48e-06
IL2RG	ABCA8_fibroblasts	0.843433	-1.53306	0.557915	-2.74784	0.00599896	0.0441286
CSGALNACT1	ABCA8_fibroblasts	6.01195	-1.54108	0.464613	-3.3169	0.000910213	0.0101129
CBLN2	ABCA8_fibroblasts	1.75319	-1.54148	0.48112	-3.20393	0.00135564	0.0139458
SLC38A11	ABCA8_fibroblasts	1.51258	-1.5433	0.490056	-3.14922	0.00163705	0.0162246
CLIC5	ABCA8_fibroblasts	1.07744	-1.54357	0.541428	-2.85092	0.00435933	0.0347807
DYSF	ABCA8_fibroblasts	5.10404	-1.54534	0.39671	-3.89538	9.8e-05	0.00166911
COCH	ABCA8_fibroblasts	0.611331	-1.55022	0.532098	-2.91341	0.00357509	0.029745
CA8	ABCA8_fibroblasts	1.14955	-1.55171	0.53046	-2.92522	0.0034421	0.0290008
CAPN11	ABCA8_fibroblasts	0.66922	-1.55234	0.568898	-2.72868	0.00635885	0.0459158
CAVIN2	ABCA8_fibroblasts	31.9875	-1.5526	0.277006	-5.60495	2.08e-08	1.14e-06
KIF17	ABCA8_fibroblasts	1.32424	-1.55405	0.387129	-4.01431	5.96e-05	0.00111268
TACSTD2	ABCA8_fibroblasts	2.78362	-1.55892	0.407527	-3.82533	0.000130598	0.00213544
FOXC1	ABCA8_fibroblasts	1.64208	-1.56032	0.401774	-3.88358	0.000102929	0.0017443
LINGO1	ABCA8_fibroblasts	1.86104	-1.56253	0.454071	-3.44116	0.000579233	0.00702627
ZNF229	ABCA8_fibroblasts	0.298648	-1.57046	0.526756	-2.98139	0.00286945	0.0252024
CCDC3	ABCA8_fibroblasts	12.4581	-1.57274	0.366121	-4.29568	1.74e-05	0.000392265
STC2	ABCA8_fibroblasts	1.87489	-1.57381	0.506244	-3.1088	0.00187847	0.0180644
SLCO4A1	ABCA8_fibroblasts	0.834653	-1.57478	0.450067	-3.499	0.000467005	0.00592547
DUSP4	ABCA8_fibroblasts	2.5654	-1.57882	0.42049	-3.75472	0.000173538	0.00271451
LYVE1	ABCA8_fibroblasts	1.52795	-1.57894	0.448852	-3.51772	0.000435273	0.00559916
CNFN	ABCA8_fibroblasts	0.487268	-1.58958	0.473175	-3.35938	0.000781169	0.00898556
[truncated: 12,496 more rows]
